# Supplementary material for: Transcriptional profiling of Arabidopsis root hairs and pollen defines an apical cell growth signature
Source: BMC Plant Biol. 2014 Aug 1;14:197. doi: 10.1186/s12870-014-0197-3 (PMC4236730; doi:10.1186/s12870-014-0197-3)
Supplement: Additional file 2: Table S1. — Data underlying PCAs in Additional file 1: Figure S1, including variance and loadings. [file s12870-014-0197-3-S2.xlsx]

## Sheet: pca suppl. fig. 1A
Sample type	PC1	PC2	PC3
Flower	-30.89	42.41	2.04
Leaf	-70.9	-2.36	-94.56
Ovule	-68.63	12.38	104.27
Pollen	244.6	116.97	-11.36
Pistil	-70.62	12.76	34.69
Root hair	158.93	-168.34	12.96
Seedling	-78.37	-21.88	-61.92
Silique	-84.11	8.06	13.89

## Sheet: variance suppl. fig. 1A
	PC1	PC2	PC3
Standard deviation	127.605	79.898	60.174
Proportion of Variance	0.531	0.208	0.118
Cumulative Proportion	0.531	0.739	0.857

## Sheet: loadings suppl. fig. 1A
Probe set	Gene	AGI ID	PC1	PC2	PC3
261585_at	no apical meristem (NAM) family protein	At1g01010	-0.000638	-0.000492	0.00135
261568_at	DNA-binding protein, putative	At1g01030	0.002693	-0.003995	-0.002757
261584_at	DEAD/DEAH box helicase carpel factory / CAF	At1g01040	-0.009626	-0.002743	0.005346
261579_at	inorganic pyrophosphatase, putative (soluble) / pyrophosphate phospho-hydrolase, putative / PPase, putative	At1g01050	-0.009701	0.00376	-0.001106
261569_at	myb family transcription factor	At1g01060	-0.00741	-0.000975	-0.024156
261576_at	nodulin MtN21 family protein	At1g01070	-0.006619	0.006974	-0.018348
261577_at	33 kDa ribonucleoprotein, chloroplast, putative / RNA-binding protein cp33, putative	At1g01080	-0.014444	0.006101	-0.010017
261583_at	pyruvate dehydrogenase E1 component alpha subunit, chloroplast	At1g01090	-0.01167	8.5e-05	-0.006705
261578_at	60S acidic ribosomal protein P1 (RPP1A)	At1g01100	-0.018032	-0.007415	0.006008
261580_at	expressed protein	At1g01110	-0.006507	-0.004618	-0.000543
261570_at	fatty acid elongase 3-ketoacyl-CoA synthase 1 (KCS1)	At1g01120	-0.014631	-0.00826	-0.001911
261575_at	expressed protein	At1g01130	0.003447	-0.007406	-0.000471
261581_at	CBL-interacting protein kinase 9 (CIPK9)	At1g01140	-0.003078	0.004615	-0.008906
261571_at	expressed protein	At1g01150	0.000545	0.001884	-0.002188
261582_at	SSXT protein-related / transcription co-activator-related	At1g01160	-0.008138	0.001362	0.00664
261572_at	ozone-responsive stress-related protein, putative	At1g01170	-0.019503	0.007115	0.000859
261573_at	expressed protein	At1g01180	-0.00039	0.002603	-0.001501
261574_at	cytochrome P450, putative	At1g01190	-0.002417	0.002218	-0.006862
261042_at	Ras-related GTP-binding protein, putative	At1g01200	-0.000654	0.000251	-0.004431
261043_at	GHMP kinase-related	At1g01220	0.002069	-0.001227	-0.000919
261025_at	NC domain-containing protein-related	At1g01225	-0.006723	0.003735	0.00521
261057_at	ORMDL family protein	At1g01230	-0.00438	-0.004814	0.003068
261026_at	expressed protein	At1g01240	-0.0074	-0.007853	0.007537
261059_at	AP2 domain-containing transcription factor, putative	At1g01250	-0.002652	0.002722	-0.003891
261050_at	basic helix-loop-helix (bHLH) family protein	At1g01260	-0.000712	-0.002118	0.001424
261051_at	cytochrome P450 family protein	At1g01280	0.000264	0.002988	-0.002196
261044_at	molybdopterin biosynthesis CNX3 protein / molybdenum cofactor biosynthesis enzyme CNX3 (CNX3)	At1g01290	-0.008435	0.001566	0.003124
261055_at	aspartyl protease family protein	At1g01300	-0.009872	0.003148	0.006805
261045_at	allergen V5/Tpx-1-related family protein	At1g01310	0.01445	0.028112	-0.002101
261053_at	tetratricopeptide repeat (TPR)-containing protein	At1g01320	-0.009869	0.007972	-0.01748
261054_at	tetratricopeptide repeat (TPR)-containing protein	At1g01330	-0.000638	0.001231	-0.003059
261027_at	cyclic nucleotide-regulated ion channel (CNGC10) (ACBK1)	At1g01340	0.004097	-0.001287	-0.001225
261056_at	expressed protein	At1g01360	-0.004784	-0.001493	0.003588
261058_at	centromeric histone H3 HTR12 (HTR12)	At1g01370	-0.005343	0.005402	0.010034
257490_x_at	myb family transcription factor	At1g01380	0.001616	-0.000883	-0.004156
261046_at	UDP-glucoronosyl/UDP-glucosyl transferase family protein	At1g01390	-0.003396	0.000803	-0.008473
261047_at	hypothetical protein	At1g01410	-0.001681	0.004083	-0.002787
261048_at	UDP-glucoronosyl/UDP-glucosyl transferase family protein	At1g01420	-0.001355	0.004525	-0.009629
261049_at	expressed protein	At1g01430	-0.009682	-0.000152	-0.00074
261052_at	extra-large G-protein-related	At1g01440	-7.3e-05	-0.007202	0.000612
259435_at	protein kinase-related	At1g01450	0.001399	0.005366	-0.000678
259425_at	phosphatidylinositol-4-phosphate 5-kinase family protein	At1g01460	0.012093	0.0221	-0.002613
259426_at	late embryogenesis abundant protein, putative / LEA protein, putative	At1g01470	-0.003449	-0.016884	-0.012525
259439_at	1-aminocyclopropane-1-carboxylate synthase 2 / ACC synthase 2 (ACS2) (ACC1)	At1g01480	-0.00201	0.002888	-7.1e-05
259434_at	heavy-metal-associated domain-containing protein	At1g01490	-0.007891	-0.006866	-0.011104
259436_at	expressed protein	At1g01500	0.003677	0.014051	-0.001575
259438_at	C-terminal binding protein (ANGUSTIFOLIA)	At1g01510	-0.006397	-0.005026	0.007871
259432_at	myb family transcription factor	At1g01520	-0.007022	0.001851	-0.025664
259427_at	MADS-box protein (AGL28)	At1g01530	0.00086	0.003393	-0.000788
259437_at	protein kinase family protein	At1g01540	-0.009455	-0.003523	-0.00087
259440_at	expressed protein	At1g01550	-0.008773	-0.01109	0.000233
259428_at	mitogen-activated protein kinase, putative / MAPK, putative (MPK11)	At1g01560	-0.001157	-0.005222	-0.002808
259433_at	fringe-related protein	At1g01570	-0.002762	0.004888	0.013556
259429_at	cytochrome P450, putative	At1g01600	-0.009354	0.002289	0.000821
259430_at	phospholipid/glycerol acyltransferase family protein	At1g01610	-0.006789	0.00535	-0.000261
259431_at	plasma membrane intrinsic protein 1C (PIP1C) / aquaporin PIP1.3 (PIP1.3) / transmembrane protein B (TMPB)	At1g01620	-0.015881	-0.006669	-0.002258
261563_at	SEC14 cytosolic factor, putative / phosphoglyceride transfer protein, putative	At1g01630	-0.006811	-0.005434	-0.014931
261586_at	speckle-type POZ protein-related	At1g01640	-0.002763	0.001084	0.003868
257484_at	protease-associated (PA) domain-containing protein	At1g01650	-0.004744	-0.00244	0.00439
261587_at	U-box domain-containing protein	At1g01660	0.003965	-0.010168	0.005485
261588_at	U-box domain-containing protein	At1g01670	-0.003545	0.004708	0.002311
261589_at	expressed protein	At1g01690	4.1e-05	0.003755	-0.000574
261590_at	expressed protein	At1g01700	-0.002944	0.005486	-0.002231
261560_at	acyl-CoA thioesterase family protein	At1g01710	-0.005517	-0.000338	0.001396
261564_at	no apical meristem (NAM) family protein	At1g01720	-0.002699	-0.009527	0.006779
261535_at	expressed protein	At1g01725	-0.00513	0.001888	0.005876
261561_at	expressed protein	At1g01730	-0.005868	-0.004833	0.00919
261591_at	protein kinase family protein	At1g01740	-0.005035	0.003139	-0.001684
261562_at	actin-depolymerizing factor, putative	At1g01750	0.009218	-0.019072	0.000604
261592_at	adenosine-deaminase family / editase family	At1g01760	-0.000122	0.002618	-0.000336
261558_at	expressed protein	At1g01770	-0.001852	-0.003644	0.007369
261559_at	LIM domain-containing protein	At1g01780	0.016924	0.001093	0.002718
261536_at	K+ efflux antiporter, putative (KEA1)	At1g01790	-0.007361	0.002722	-0.014958
261537_at	short-chain dehydrogenase/reductase (SDR) family protein	At1g01800	-0.006318	-0.001403	-0.003738
261534_at	peroxisomal biogenesis factor 11 family protein / PEX11 family protein	At1g01820	-0.007261	-0.007977	0.00502
261538_at	armadillo/beta-catenin repeat family protein	At1g01830	-0.005245	0.008351	-0.002072
261539_at	expressed protein	At1g01840	-0.002973	0.005465	-0.001545
261652_at	dimethyladenosine transferase (PFC1)	At1g01860	-0.004366	-0.00099	-0.001418
261653_at	subtilase family protein	At1g01900	-0.008602	0.004774	-0.001521
261627_at	anion-transporting ATPase, putative	At1g01910	-0.004509	-0.005363	-0.000426
261654_at	SET domain-containing protein	At1g01920	-0.005816	0.003397	0.009596
261625_at	zinc finger protein-related	At1g01930	-0.001139	0.001266	0.001056
261655_at	peptidyl-prolyl cis-trans isomerase cyclophilin-type family protein	At1g01940	-0.008627	-0.002227	0.005322
261656_at	armadillo/beta-catenin repeat family protein / kinesin motor family protein	At1g01950	-0.00417	-0.00199	0.001118
261621_at	guanine nucleotide exchange family protein	At1g01960	-0.007619	-0.005009	0.008337
261622_at	pentatricopeptide (PPR) repeat-containing protein	At1g01970	-0.013689	0.004695	-0.007324
261623_at	FAD-binding domain-containing protein	At1g01980	0.014742	0.028571	-0.003093
261626_at	expressed protein	At1g01990	-0.006803	0.003103	0.00244
261624_at	NAD-dependent epimerase/dehydratase family protein	At1g02000	0.011896	0.009275	-0.002536
264169_at	nitroreductase family protein	At1g02020	-0.006728	-0.001062	0.002282
264175_at	chalcone and stilbene synthase family protein	At1g02050	-0.006386	0.001281	0.006087
264167_at	pentatricopeptide (PPR) repeat-containing protein	At1g02060	-0.003826	0.002207	-0.000297
264151_at	expressed protein	At1g02070	-0.004109	0.004915	0.005856
264168_at	transcriptional regulator-related	At1g02080	-0.003293	-0.002691	0.007182
264150_at	COP9 signalosome complex subunit 7ii / CSN complex subunit 7ii (CSN7) (COP15) / FUSCA protein (FUS5)	At1g02090	-0.006157	-0.000841	0.006805
264171_at	leucine carboxyl methyltransferase family protein	At1g02100	-0.000953	-0.003719	1.3e-05
264176_at	proline-rich family protein	At1g02110	-0.008216	0.004568	0.007969
264172_at	GRAM domain-containing protein-related	At1g02120	-0.005866	-0.008309	-0.000157
264122_at	Ras-related protein (ARA-5) / small GTP-binding protein, putative	At1g02130	-0.006795	-0.006714	0.003458
264152_at	mago nashi family protein	At1g02140	-0.00442	-0.000317	0.003937
264177_at	pentatricopeptide (PPR) repeat-containing protein	At1g02150	-0.013495	0.000108	-0.004001
264173_at	expressed protein	At1g02160	-0.010508	0.000516	0.007754
264178_at	latex-abundant family protein (AMC1) / caspase family protein	At1g02170	0.00183	-0.006916	0.000617
264179_at	ferredoxin-related	At1g02180	-0.00497	0.001953	0.00886
264180_at	CER1 protein, putative	At1g02190	-0.007539	0.007929	0.027632
264147_at	CER1 protein	At1g02200	-0.006499	0.009067	0.00065
264146_at	CER1 protein	At1g02205	-0.01424	0.010897	0.001562
264148_at	no apical meristem (NAM) family protein	At1g02220	0.004879	-0.021826	-0.004879
264174_s_at	no apical meristem (NAM) family protein	At1g02230	-0.001336	0.002975	0.000298
264149_at	no apical meristem (NAM) family protein	At1g02250	-0.001612	0.002822	-0.000369
264170_at	transmembrane protein, putative	At1g02260	-0.003728	-0.004442	0.009364
264123_at	endonuclease/exonuclease/phosphatase family protein / calcium-binding EF hand family protein	At1g02270	-0.004742	-0.012653	0.000638
264121_at	GTP-binding protein (TOC33)	At1g02280	-0.013106	0.000572	-0.003511
259441_at	cathepsin B-like cysteine protease, putative	At1g02300	-0.009513	0.002695	0.011473
259416_at	cathepsin B-like cysteine protease, putative	At1g02305	-0.00039	-0.005753	0.005343
259442_at	glycosyl hydrolase family protein 5 / cellulase family protein / (1-4)-beta-mannan endohydrolase, putative	At1g02310	-0.002045	0.000418	-0.000483
259413_at	hypothetical protein	At1g02320	0.001484	8.6e-05	-0.0022
259415_at	expressed protein	At1g02330	-0.00508	-0.002153	0.001882
259417_at	long hypocotyl in far-red 1 (HFR1) / reduced phytochrome signaling (REP1) / basic helix-loop-helix FBI1 protein (FBI1) / reduced sensitivity to far-red light (RSF1) / bHLH protein 26 (BHLH026) (BHLH26)	At1g02340	-0.000762	-0.016172	-0.016841
259443_at	chitinase, putative	At1g02360	0.007317	-0.028503	-0.011861
259444_at	pentatricopeptide (PPR) repeat-containing protein	At1g02370	-0.006009	0.004247	0.005073
259418_at	phospholipid/glycerol acyltransferase family protein	At1g02390	-0.00334	0.004025	-0.004052
259445_at	gibberellin 2-oxidase, putative / GA2-oxidase, putative	At1g02400	0.00319	-0.010664	-0.000306
259446_at	cytochrome c oxidase assembly protein CtaG / Cox11 family	At1g02410	-0.001516	-0.000991	0.001235
259414_at	pentatricopeptide (PPR) repeat-containing protein	At1g02420	-0.002541	0.000523	-0.002026
259447_s_at	ADP-ribosylation factor, putative	At1g02430	-0.00323	-0.000158	-0.004467
260904_at	NPR1/NIM1-interacting protein 1 (NIMIN-1)	At1g02450	-0.003946	0.002652	-0.001223
260903_at	glycoside hydrolase family 28 protein / polygalacturonase (pectinase) family protein	At1g02460	-7.3e-05	0.00271	-0.001314
260933_at	expressed protein	At1g02470	-0.006138	0.011264	0.008606
260916_at	expressed protein	At1g02475	-0.014617	0.007223	-0.008064
260911_at	hypothetical protein	At1g02490	-0.00058	0.000343	-0.000777
260913_at	S-adenosylmethionine synthetase 1 (SAM1)	At1g02500	-0.007881	-0.002186	7.5e-05
260932_s_at	multidrug resistance P-glycoprotein, putative	At1g02530	-0.000515	-0.011072	0.023964
260906_at	hypothetical protein	At1g02540	0.00027	0.001282	6.8e-05
260931_at	invertase/pectin methylesterase inhibitor family protein	At1g02550	0.003334	-0.001696	-0.000318
260912_at	ATP-dependent Clp protease proteolytic subunit (ClpP1)	At1g02560	-0.011398	-0.00169	-0.006364
260907_at	expressed protein	At1g02570	-0.001455	-0.00395	0.000881
260908_at	maternal embryogenesis control protein / MEDEA (MEA)	At1g02580	-0.003014	0.002648	-0.002624
260930_at	GTP-binding protein (SAR1A)	At1g02620	-0.001306	0.004361	-0.00098
260914_at	glycosyl hydrolase family 3 protein	At1g02640	-0.009903	0.004972	0.005789
260915_at	lipase class 3 family protein	At1g02660	0.010089	0.005597	0.008164
260909_at	DNA repair protein, putative	At1g02670	-0.000529	0.003007	0.004336
260929_at	transcription initiation factor IID (TFIID) 18 kDa subunit (TAFII-18) family protein	At1g02680	-0.00689	0.000569	0.005921
260910_at	importin alpha-2 subunit, putative	At1g02690	-0.008226	-0.002265	0.012313
260917_at	expressed protein	At1g02700	0.001444	0.003572	-0.000579
260905_at	glycine-rich protein	At1g02710	0.000614	0.001584	-0.000953
260928_at	glycosyl transferase family 8 protein	At1g02720	-0.00678	0.000764	0.003911
262109_at	cellulose synthase family protein	At1g02730	-0.011649	0.001898	0.008271
262108_at	MRG family protein	At1g02740	-0.00521	0.00022	0.00641
262107_at	drought-responsive family protein	At1g02750	-0.006077	-0.006635	0.003281
262117_at	60S ribosomal protein L19 (RPL19A)	At1g02780	-0.014796	-0.006445	0.003137
262122_at	exopolygalacturonase / galacturan 1,4-alpha-galacturonidase (PGA3) / pectinase	At1g02790	0.012676	0.033	0.001104
262121_at	endo-1,4-beta-glucanase / cellulase (CEL2)	At1g02800	-0.00984	0.006757	0.025618
262105_at	pectinesterase family protein	At1g02810	-0.001902	0.001626	-0.001303
262115_at	expressed protein	At1g02813	0.000668	0.001757	-0.002627
262116_at	expressed protein	At1g02816	-0.001431	-0.007044	0.002211
262113_at	late embryogenesis abundant 3 family protein / LEA3 family protein	At1g02820	-0.006601	0.00441	-0.02644
262132_at	60S ribosomal protein L22 (RPL22A)	At1g02830	-0.002324	0.00249	-0.003108
262110_at	pre-mRNA splicing factor SF2 (SF2) / SR1 protein	At1g02840	-0.004855	-0.000291	0.005892
262118_at	glycosyl hydrolase family 1 protein	At1g02850	-0.005301	-0.00184	0.00296
262114_at	SPX (SYG1/Pho81/XPR1) domain-containing protein / zinc finger (C3HC4-type RING finger) protein-related	At1g02860	-0.003501	-0.014758	0.001002
262112_at	expressed protein	At1g02870	-0.009418	0.005313	0.004026
262130_at	AAA-type ATPase family protein	At1g02890	-0.002886	-0.004284	0.002553
262131_at	rapid alkalinization factor (RALF) family protein	At1g02900	-0.002921	-0.004391	-0.010193
262104_at	tetratricopeptide repeat (TPR)-containing protein	At1g02910	-0.009662	-0.000195	-0.00923
262119_s_at	glutathione S-transferase, putative	At1g02930	-0.015325	0.003593	-0.012655
262103_at	glutathione S-transferase, putative	At1g02940	-0.007097	0.004654	0.013425
262120_at	glutathione S-transferase, putative	At1g02950	-0.003226	0.003122	-0.002803
262111_at	expressed protein	At1g02960	-0.00396	-0.004026	0.008007
262106_at	protein kinase, putative	At1g02970	-0.000472	0.003908	-0.000629
262102_at	cullin family protein	At1g02980	0.002756	0.001622	0.000662
263170_at	AAA-type ATPase family protein	At1g03000	-0.005069	0.002887	0.00122
263169_at	phototropic-responsive NPH3 family protein	At1g03010	-0.00317	0.003846	0.003497
263168_at	glutaredoxin family protein	At1g03020	0.001011	0.005676	-0.006094
263167_at	phosphoribulokinase/uridine kinase family protein	At1g03030	-0.004347	-0.001473	0.001067
263117_at	basic helix-loop-helix (bHLH) family protein	At1g03040	-0.01023	-0.000334	0.008202
263166_at	epsin N-terminal homology (ENTH) domain-containing protein / clathrin assembly protein-related	At1g03050	0.014753	0.024837	-0.002781
263115_at	expressed protein	At1g03055	-0.001577	0.004629	-0.004614
263165_at	WD-40 repeat family protein / beige-related	At1g03060	0.000932	-0.00052	0.00329
263164_at	expressed protein	At1g03070	0.005852	0.013926	0.000347
263112_at	kinase interacting family protein	At1g03080	-0.007097	-0.008982	0.003181
263118_at	methylcrotonyl-CoA carboxylase alpha chain, mitochondrial / 3-methylcrotonyl-CoA carboxylase 1 (MCCA)	At1g03090	-0.001818	-0.009524	0.00719
263143_at	pentatricopeptide (PPR) repeat-containing protein	At1g03100	-0.004373	0.002418	0.002966
263119_at	transducin family protein / WD-40 repeat family protein	At1g03110	-0.003727	0.005509	0.002987
263114_at	photosystem I reaction center subunit II, chloroplast, putative / photosystem I 20 kDa subunit, putative / PSI-D, putative (PSAD2)	At1g03130	-0.01727	0.004274	-0.01583
263116_s_at	splicing factor Prp18 family protein	At1g03140	-0.000485	-0.003135	0.005157
263113_at	GCN5-related N-acetyltransferase (GNAT) family protein	At1g03150	-0.004512	-0.001372	0.002934
263163_at	GTP-binding protein-related	At1g03160	-0.00045	0.001413	-0.001431
264363_at	expressed protein	At1g03170	-0.006831	0.01054	0.019445
264358_at	hypothetical protein	At1g03180	-0.000797	0.003479	0.003279
264356_at	DNA repair protein / transcription factor protein (UVH6)	At1g03190	-0.007419	-0.009241	0.006619
264355_at	phenazine biosynthesis PhzC/PhzF family protein	At1g03210	-0.001352	0.008977	-0.002128
264365_s_at	extracellular dermal glycoprotein, putative / EDGP, putative	At1g03220	-0.002895	-0.02524	-0.002365
264354_s_at	expressed protein	At1g03240	0.004027	0.009705	0.000703
264366_at	expressed protein	At1g03250	-0.002055	0.002915	-0.004033
264353_at	expressed protein	At1g03260	0.001399	0.002261	0.002511
264352_at	expressed protein	At1g03270	-0.006631	0.00604	0.003853
264368_at	transcription initiation factor IIE (TFIIE) alpha subunit family protein / general transcription factor TFIIE family protein	At1g03280	-0.00186	-0.001964	7.4e-05
264362_at	expressed protein	At1g03290	-0.006017	-0.01202	0.006621
264361_at	agenet domain-containing protein	At1g03300	-0.002905	0.001978	0.000426
264360_at	isoamylase, putative / starch debranching enzyme, putative	At1g03310	-0.012762	0.006417	-0.004366
264359_at	hypothetical protein	At1g03320	0.001189	0.00148	0.000741
264364_at	small nuclear ribonucleoprotein D, putative / snRNP core SM-like protein, putative / U6 snRNA-associated Sm-like protein, putative	At1g03330	-0.011924	-0.011171	0.008371
264367_at	BSD domain-containing protein	At1g03350	-0.003106	-0.009323	0.00324
264357_at	exonuclease family protein	At1g03360	-0.013746	-0.002818	0.008517
264351_at	C2 domain-containing protein / GRAM domain-containing protein	At1g03370	0.001363	-0.000718	-0.00103
264828_at	expressed protein	At1g03380	-0.002455	-0.009621	-0.000138
264827_at	transferase family protein	At1g03390	-0.004277	0.001341	0.003597
264843_at	2-oxoglutarate-dependent dioxygenase, putative	At1g03400	-0.010762	0.003611	-0.009127
264826_at	2-oxoglutarate-dependent dioxygenase, putative	At1g03410	-0.004806	0.003333	0.001224
264824_at	expressed protein	At1g03420	-0.008978	0.001392	-0.001132
264838_at	two-component phosphorelay mediator, putative	At1g03430	-0.00676	0.006094	-0.000471
264840_at	leucine-rich repeat family protein	At1g03440	-0.006889	0.002677	-0.003514
264823_at	kelch repeat-containing protein / serine/threonine phosphoesterase family protein	At1g03445	0.000633	0.001275	-0.003996
264822_at	RNA-binding protein, putative	At1g03457	0.012069	0.008494	0.003556
264821_at	kinase interacting family protein	At1g03470	-0.002126	0.000735	0.004322
264820_at	coproporphyrinogen III oxidase, putative / coproporphyrinogenase, putative / coprogen oxidase, putative	At1g03475	-0.008834	0.001329	-0.007969
264829_at	no apical meristem (NAM) family protein	At1g03490	-0.001012	0.002551	-0.002593
265091_s_at	pseudogene, transferase family	At1g03495	-0.002963	0.003061	-0.000313
264819_at	pentatricopeptide (PPR) repeat-containing protein	At1g03510	-0.002308	0.002115	0.001056
264844_at	glycosyltransferase family 14 protein / core-2/I-branching enzyme family protein	At1g03520	-0.007042	-0.00406	0.00273
264818_at	expressed protein	At1g03530	-0.005887	0.002886	0.004856
264817_at	pentatricopeptide (PPR) repeat-containing protein	At1g03540	0.001711	0.004092	-0.001417
264835_at	secretory carrier membrane protein (SCAMP) family protein	At1g03550	0.005247	-0.006932	0.001516
264816_at	pentatricopeptide (PPR) repeat-containing protein	At1g03560	-0.004337	-0.000827	-0.000755
264833_at	protein phosphatase 2C family protein / PP2C family protein	At1g03590	-0.006434	-0.000308	0.009103
264837_at	photosystem II family protein	At1g03600	-0.023614	0.008762	-0.010957
264836_at	expressed protein	At1g03610	0.006341	0.007113	-0.005287
264815_at	phagocytosis and cell motility protein ELMO1-related	At1g03620	0.005785	0.016551	-0.003299
264839_at	protochlorophyllide reductase C, chloroplast / PCR C / NADPH-protochlorophyllide oxidoreductase C (PORC)	At1g03630	-0.018224	0.007679	-0.013489
264832_at	expressed protein	At1g03660	-1e-06	-0.007696	0.005653
264845_at	thioredoxin M-type 1, chloroplast (TRX-M1)	At1g03675	-0.01589	0.007665	-0.008282
264831_at	DTW domain-containing protein	At1g03687	-0.005691	0.00074	0.002316
264842_at	integral membrane family protein	At1g03700	-0.003482	0.004378	-0.00664
264830_at	expressed protein	At1g03710	-0.004383	0.014447	0.031558
264825_at	cathepsin-related	At1g03720	-0.000889	0.000841	0.001594
264834_at	expressed protein	At1g03730	-0.000842	-0.010003	0.004596
264841_at	protein kinase family protein	At1g03740	0.001801	-0.004393	-0.002278
265088_at	helicase, putative	At1g03750	0.002068	-0.004391	0.006597
265087_at	prefoldin subunit family protein	At1g03760	-0.00575	0.003726	0.010043
265086_at	zinc finger (C3HC4-type RING finger) family protein	At1g03770	-0.000894	-0.001035	0.00567
265085_at	targeting protein-related	At1g03780	-0.004659	0.006203	0.00877
265084_at	zinc finger (CCCH-type) family protein	At1g03790	0.002629	-0.009632	0.001437
265083_at	expressed protein	At1g03820	-0.005214	0.004769	-0.000471
265082_at	guanylate-binding family protein	At1g03830	-0.008241	0.004047	0.009311
265081_at	zinc finger (C2H2 type) family protein	At1g03840	-0.001118	0.001316	-0.004236
265067_at	glutaredoxin family protein	At1g03850	0.004513	-0.024636	-0.002334
265037_at	prohibitin, putative	At1g03860	-0.008246	-0.006448	0.004685
265066_at	fasciclin-like arabinogalactan-protein (FLA9)	At1g03870	-0.004665	-0.013685	-0.01448
265095_at	12S seed storage protein (CRB)	At1g03880	0.002256	0.003902	-0.000792
265094_at	cupin family protein	At1g03890	0.003705	-0.002768	0.000811
265043_at	expressed protein	At1g03900	0.00369	0.001564	0.000436
265093_at	ABC transporter family protein	At1g03905	0.001492	-0.008244	0.000518
265092_at	expressed protein	At1g03910	-0.007035	-0.005817	0.004471
265038_at	protein kinase, putative	At1g03920	0.005848	0.017344	-0.002183
265045_s_at	protein kinase (ADK1)	At1g03930	0.002821	0.008061	-0.008375
265044_at	SNF7 family protein	At1g03950	0.000732	-0.007739	-0.001892
265090_at	calcium-binding EF hand family protein	At1g03960	0.000275	0.005105	0.004299
265040_at	G-box binding factor 4 (GBF4)	At1g03970	-0.005778	-0.0026	0.006178
265065_at	phytochelatin synthase 2 (PCS2)	At1g03980	-0.002588	0.00326	-6.8e-05
265099_at	alcohol oxidase-related	At1g03990	-0.00215	0.002477	-2.3e-05
265039_at	expressed protein	At1g04000	-0.001434	0.006147	0.003866
265098_at	lecithin:cholesterol acyltransferase family protein / LACT family protein	At1g04010	0.001674	0.004291	-2.5e-05
265097_at	zinc finger (C3HC4-type RING finger) family protein / BRCT domain-containing protein	At1g04020	-0.007281	0.003239	0.005928
265096_at	expressed protein	At1g04030	-0.002647	0.006938	0.012444
265042_at	acid phosphatase class B family protein	At1g04040	-0.004194	-0.004643	-0.023828
257404_at	SET domain-containing protein / suppressor of variegation related 1 (SUVR1)	At1g04050	-0.005623	0.004253	0.00845
265089_at	SET domain-containing protein / suppressor of variegation related 1 (SUVR1)	At1g04060	-0.001229	0.002996	-6.8e-05
265041_at	expressed protein	At1g04070	-0.00793	0.002537	0.005337
265036_at	hydroxyproline-rich glycoprotein family protein	At1g04080	-0.009026	-0.003858	0.003824
264320_at	expressed protein	At1g04090	0.003761	0.006435	0.000619
264328_at	auxin-responsive protein / indoleacetic acid-induced protein 10 (IAA10)	At1g04100	-0.001514	-0.006513	0.001522
264319_at	subtilase family protein	At1g04110	-0.003495	0.005004	-0.002415
264330_at	ABC transporter family protein	At1g04120	-0.008152	-0.000819	0.007582
264331_at	tetratricopeptide repeat (TPR)-containing protein	At1g04130	-0.006999	0.000554	5.8e-05
264329_at	transducin family protein / WD-40 repeat family protein	At1g04140	-0.0012	-0.001285	0.001225
264325_at	C2 domain-containing protein	At1g04150	-0.001856	0.002085	0.001529
264324_at	myosin family protein	At1g04160	0.007197	0.002338	-0.000358
264327_at	eukaryotic translation initiation factor 2 subunit 3, putative / eIF2S3, putative / eIF-2-gamma, putative	At1g04170	-0.00943	-0.004561	0.000772
264323_at	flavin-containing monooxygenase family protein / FMO family protein	At1g04180	-0.00094	0.002512	-0.002498
264322_at	tetratricopeptide repeat (TPR)-containing protein	At1g04190	-0.007999	0.000906	0.000944
264321_at	expressed protein	At1g04200	-0.006129	-0.008077	0.005088
264318_at	beta-ketoacyl-CoA synthase, putative	At1g04220	-0.013049	0.007055	0.008562
264326_at	expressed protein	At1g04230	-0.001059	0.000926	0.005232
263656_at	auxin-responsive protein / indoleacetic acid-induced protein 3 (IAA3)	At1g04240	-0.008425	0.000899	-0.024011
263664_at	auxin-responsive protein / indoleacetic acid-induced protein 17 (IAA17)	At1g04250	-0.0065	-0.008153	-0.016581
263660_at	prenylated rab acceptor (PRA1) family protein	At1g04260	-0.009349	-8e-06	0.006065
263667_at	40S ribosomal protein S15 (RPS15A)	At1g04270	-0.01571	-0.0044	0.003429
263661_at	thioesterase family protein	At1g04290	-0.0014	0.004102	-0.003483
263654_at	meprin and TRAF homology domain-containing protein / MATH domain-containing protein	At1g04300	0.003432	0.001863	0.00326
263653_at	ethylene receptor-related	At1g04310	-0.008494	0.004055	0.00761
263652_at	expressed protein	At1g04330	0.000181	0.001267	-0.004192
263651_at	lesion inducing protein-related	At1g04340	-0.005627	0.001286	0.00514
263668_at	2-oxoglutarate-dependent dioxygenase, putative	At1g04350	-0.0171	0.008092	-0.017673
263650_at	zinc finger (C3HC4-type RING finger) family protein	At1g04360	-0.001386	0.004864	0.000231
263649_at	2-oxoglutarate-dependent dioxygenase, putative	At1g04380	-0.006277	0.002615	0.003243
263648_at	expressed protein	At1g04390	0.001731	0.00029	-0.000642
263669_at	cryptochrome 2 apoprotein (CRY2) / blue light photoreceptor (PHH1)	At1g04400	-0.008239	-0.010355	0.005091
263663_at	malate dehydrogenase, cytosolic, putative	At1g04410	-0.010628	-0.018524	-0.000514
263678_at	aldo/keto reductase family protein	At1g04420	-0.011853	0.007356	-0.011529
263662_at	dehydration-responsive protein-related	At1g04430	-0.008285	0.003947	-0.006413
263657_at	casein kinase, putative	At1g04440	-0.002208	-0.015648	0.001826
263659_at	expressed protein	At1g04470	0.016676	0.024974	-0.003016
263665_at	60S ribosomal protein L23 (RPL23A)	At1g04480	-0.011129	-0.003145	0.004364
263658_at	expressed protein	At1g04490	0.001852	0.002246	-0.000117
263655_at	zinc finger CONSTANS-related	At1g04500	0.004446	0.008189	-0.001322
263666_at	transducin family protein / WD-40 repeat family protein	At1g04510	-0.010195	-0.001714	0.002271
263677_at	33 kDa secretory protein-related	At1g04520	-0.005644	0.005748	-0.001569
264609_at	expressed protein	At1g04530	-0.008867	-0.003139	-0.01007
264601_at	C2 domain-containing protein	At1g04540	0.014789	0.02482	-0.001959
264605_at	auxin-responsive protein / indoleacetic acid-induced protein 12 (IAA12)	At1g04550	-0.012709	0.005039	-0.007001
264612_at	AWPM-19-like membrane family protein	At1g04560	-0.000717	0.002264	-0.002435
264614_s_at	aldehyde oxidase, putative	At1g04580	-0.007326	0.001599	0.011517
264615_at	expressed protein	At1g04590	-0.006619	0.002027	0.001744
264599_at	myosin, putative	At1g04600	0.004355	0.008175	-0.000502
264598_at	flavin-containing monooxygenase / FMO (YUCCA3)	At1g04610	-0.004052	0.001131	-0.006618
264597_at	coenzyme F420 hydrogenase family / dehydrogenase, beta subunit family	At1g04620	-0.005038	0.000244	-0.001901
264596_at	pseudogene, similar to Unknown protein	At1g04630	-0.00082	0.002575	-0.001096
264613_at	biotin/lipoate A/B protein ligase family protein	At1g04640	-0.013286	0.001322	-0.009585
264610_at	self-incompatibility protein-related	At1g04645	-0.011557	0.008237	0.038818
264604_at	hypothetical protein	At1g04650	-0.003321	0.003495	0.001521
264606_at	glycine-rich protein	At1g04660	-0.00908	0.003822	0.003707
264603_at	expressed protein	At1g04670	0.005698	0.007991	-0.001337
264611_at	pectate lyase family protein	At1g04680	-0.011616	0.005171	-0.006686
264607_at	potassium channel protein, putative	At1g04690	-0.011277	-0.005753	0.004522
264602_at	protein kinase family protein	At1g04700	0.013949	0.003243	-0.007449
264608_at	acetyl-CoA C-acyltransferase, putative / 3-ketoacyl-CoA thiolase, putative	At1g04710	-0.005277	0.002852	-0.001271
264600_at	AAA-type ATPase family protein	At1g04730	-0.003054	0.006126	0.001485
264595_at	synaptobrevin family protein	At1g04750	-0.010196	-0.011645	0.007611
261178_at	synaptobrevin family protein	At1g04760	-0.000552	0.015263	0.006849
261177_at	male sterility MS5 family protein	At1g04770	-0.004298	-0.01071	-0.004128
261176_at	ankyrin repeat family protein	At1g04780	-0.006865	-0.00566	0.005471
261127_at	zinc finger (C3HC4-type RING finger) family protein	At1g04790	-0.003076	0.00745	0.001108
261175_at	glycine-rich protein	At1g04800	-0.00258	0.001164	-0.006778
261174_at	26S proteasome regulatory subunit, putative	At1g04810	-0.005043	-0.007039	0.002592
261129_at	tubulin alpha-2/alpha-4 chain (TUA4)	At1g04820	-0.000522	0.004331	0.005818
261173_at	RabGAP/TBC domain-containing protein	At1g04830	-0.001399	-0.007442	0.002453
261172_at	pentatricopeptide (PPR) repeat-containing protein	At1g04840	-0.004201	0.002983	-0.002955
261153_at	ubiquitin-associated (UBA)/TS-N domain-containing protein	At1g04850	-0.002433	-0.007686	0.003872
261128_at	ubiquitin-specific protease 2 (UBP2)	At1g04860	-0.005027	-0.005867	0.004414
261130_at	protein arginine N-methyltransferase family protein	At1g04870	-0.006996	0.002585	0.001875
261171_at	high mobility group (HMG1/2) family protein / ARID/BRIGHT DNA-binding domain-containing protein	At1g04880	0.005584	0.007913	-0.001334
261124_at	expressed protein	At1g04900	-0.003965	0.000958	0.006982
261170_at	expressed protein	At1g04910	-0.006634	-0.000403	0.002898
261169_at	sucrose-phosphate synthase, putative	At1g04920	-0.002936	0.003131	0.002305
261152_at	hydroxyproline-rich glycoprotein family protein	At1g04930	-0.002556	0.000185	0.000186
261168_at	tic20 family protein	At1g04940	-0.003986	0.001542	0.002148
261126_at	TATA box-binding protein-associated factor (TAF) family protein	At1g04950	-0.006391	0.00423	0.005069
261155_at	expressed protein	At1g04960	-0.004968	-0.014031	0.00189
261154_at	lipid-binding serum glycoprotein family protein	At1g04970	-0.000246	-0.00716	0.003332
261167_at	thioredoxin family protein	At1g04980	-0.004947	0.00275	0.004296
261179_at	expressed protein	At1g04985	0.003606	0.008458	-0.004711
261125_at	zinc finger (CCCH-type) family protein	At1g04990	0.001913	-0.003102	0.007258
265214_at	tyrosine specific protein phosphatase family protein	At1g05000	-0.000525	-0.009406	-0.002236
265194_at	1-aminocyclopropane-1-carboxylate oxidase / ACC oxidase / ethylene-forming enzyme (ACO) (EAT1)	At1g05010	-0.009837	-0.00465	-0.02088
265213_at	epsin N-terminal homology (ENTH) domain-containing protein / clathrin assembly protein-related	At1g05020	0.011363	0.005837	-0.001483
265212_at	hexose transporter, putative	At1g05030	-0.003976	-0.00293	-0.002025
265215_at	hypothetical protein	At1g05040	5e-06	0.002991	-0.002106
265218_at	basic transcription factor 2, 44kD subunit-related	At1g05050	-0.003482	-0.002809	0.003469
265192_at	expressed protein	At1g05060	-0.001529	0.002772	-0.000451
265193_at	expressed protein	At1g05070	-0.013084	0.00578	0.001676
265217_s_at	dentin sialophosphoprotein-related	At1g05090	-0.002869	0.000116	0.006696
265216_at	protein kinase family protein	At1g05100	-0.002958	0.004814	0.000137
265191_at	SNF2 domain-containing protein / helicase domain-containing protein / RING finger domain-containing protein	At1g05120	-0.001534	0.00297	0.000513
264569_at	unknown protein EST gb|ATTS1136 comes from this gene	At1g05130	-0.004518	0.004506	-0.007332
264584_at	membrane-associated zinc metalloprotease, putative	At1g05140	-0.013451	-0.001076	-0.008786
264568_at	calcium-binding EF hand family protein	At1g05150	-0.00795	-0.010315	0.005065
264586_at	ent-kaurenoic acid hydroxylase (KAO1) / cytochrome P450 88A3, putative (CYP88A3)	At1g05160	-0.007698	0.004781	0.006508
264583_at	galactosyltransferase family protein	At1g05170	0.001893	0.011678	-0.006225
264585_at	auxin-resistance protein AXR1 (AXR1)	At1g05180	-0.006058	-0.005634	0.004244
264575_at	ribosomal protein L6 family protein	At1g05190	-0.01995	0.003083	-0.008693
264587_at	glutamate receptor family protein (GLR3.4)	At1g05200	-0.009965	0.002669	-0.006609
264579_at	expressed protein	At1g05205	-0.007308	-0.006637	0.00809
264581_at	expressed protein	At1g05210	-0.005287	-0.003469	0.009918
264582_at	homeobox-leucine zipper family protein / lipid-binding START domain-containing protein	At1g05230	-0.012202	0.006413	-0.01082
264567_s_at	peroxidase, putative	At1g05250	0.012802	-0.031008	-0.001892
264577_at	peroxidase 3 (PER3) (P3) / rare cold-inducible protein (RCI3A) (PRC)	At1g05260	-0.005536	0.001023	0.001939
264566_at	TraB family protein	At1g05270	-0.000734	-0.003385	-0.002611
264565_at	fringe-related protein	At1g05280	-0.001001	0.001967	0.004219
264564_at	hypothetical protein	At1g05290	-0.001085	0.003454	-0.003292
264574_at	metal transporter, putative (ZIP5)	At1g05300	-0.005454	0.002199	0.003304
264573_at	pectinesterase family protein	At1g05310	-0.00412	0.002969	-0.008298
264572_at	myosin-related	At1g05320	-0.003187	-0.015023	0.003333
264571_at	expressed protein	At1g05330	-0.000259	0.002383	-0.004376
264580_at	expressed protein	At1g05340	0.003944	-0.022955	0.01319
264570_at	thiF family protein	At1g05350	0.000142	-0.002374	0.002468
264576_at	expressed protein	At1g05360	0.001651	0.002398	0.006082
264578_at	expressed protein	At1g05370	-0.002622	0.000115	0.000667
261383_at	PHD finger transcription factor, putative	At1g05380	0.002755	0.002665	0.002482
261388_at	photosystem II 11 kDa protein-related	At1g05385	-0.006063	0.004662	-0.005041
261380_at	hypothetical protein	At1g05400	0.004729	0.007383	-0.001937
261387_at	expressed protein	At1g05410	-0.00783	0.002687	0.004635
261386_at	expressed protein	At1g05430	-0.008147	0.001185	0.000589
261384_at	expressed protein	At1g05440	-0.004955	0.00392	0.012008
261385_at	protease inhibitor/seed storage/lipid transfer protein (LTP)-related	At1g05450	-0.004383	0.008824	0.00328
261381_at	RNA helicase SDE3 (SDE3)	At1g05460	-0.009163	0.00222	0.00747
261382_at	endonuclease/exonuclease/phosphatase family protein	At1g05470	-0.000586	0.00341	-0.002384
263204_at	SNF2 domain-containing protein / helicase domain-containing protein	At1g05480	-0.01211	0.008341	0.036475
263203_at	C protein immunoglobulin-A-binding beta antigen-related	At1g05490	-9.6e-05	0.003624	0.006249
263205_at	C2 domain-containing protein	At1g05500	-0.005734	-0.005122	0.002627
263175_at	expressed protein	At1g05510	0.001437	0.008468	-0.003497
263185_at	transport protein, putative	At1g05520	-0.005988	-0.000109	0.002922
263176_at	UDP-glucoronosyl/UDP-glucosyl transferase family protein	At1g05530	0.001775	0.001578	-0.001806
263177_at	expressed protein	At1g05540	-0.007403	0.005731	0.007422
263178_at	expressed protein	At1g05550	-0.002167	0.003339	0.0016
263184_at	UDP-glucose transferase (UGT75B2)	At1g05560	-0.003978	-0.018692	-0.009852
263183_at	callose synthase 1 (CALS1) / 1,3-beta-glucan synthase 1	At1g05570	-0.005339	-0.013367	0.002937
263182_at	expressed protein	At1g05575	0.001208	-0.00603	-0.005271
263233_at	hypothetical protein	At1g05580	0.002855	0.004789	-0.002727
263199_at	glycosyl hydrolase family 20 protein	At1g05590	-0.006044	0.002763	0.000318
263200_at	pentatricopeptide (PPR) repeat-containing protein	At1g05600	-0.009531	0.00055	0.005073
263201_at	glucose-1-phosphate adenylyltransferase, putative / ADP-glucose pyrophosphorylase, putative (APS2)	At1g05610	-0.000868	0.000605	0.00062
263180_at	inosine-uridine preferring nucleoside hydrolase family protein	At1g05620	-0.003495	-0.009521	0.005082
263202_at	endonuclease/exonuclease/phosphatase family protein	At1g05630	0.003982	-0.002041	-0.001665
263229_s_at	polygalacturonase, putative / pectinase, putative	At1g05650	-4.3e-05	0.000247	-0.005341
263230_at	UDP-glucoronosyl/UDP-glucosyl transferase family protein	At1g05670	-0.000779	0.001279	0.000462
263231_at	UDP-glucoronosyl/UDP-glucosyl transferase family protein	At1g05680	-0.007628	-0.000871	-0.008179
257451_at	TAZ zinc finger family protein / BTB/POZ domain-containing protein	At1g05690	-0.005923	0.005903	-0.008283
263232_at	leucine-rich repeat protein kinase, putative	At1g05700	6.9e-05	-0.001969	-0.005122
263179_at	ethylene-responsive protein, putative	At1g05710	-0.004977	-0.006809	0.018145
263181_at	selenoprotein family protein	At1g05720	-0.009929	-0.003708	0.01086
257452_at	hypothetical protein	At1g05740	-0.0034	0.002279	0.000724
261310_at	pentatricopeptide (PPR) repeat-containing protein	At1g05750	-0.000536	0.001407	0.000729
261256_at	jacalin lectin family protein (RTM1)	At1g05760	-0.004458	0.003043	0.001302
261311_at	jacalin lectin family protein	At1g05770	-0.000289	0.00435	0.001639
261312_at	lipase class 3 family protein	At1g05790	0.005306	0.003605	0.002253
261278_at	lipase class 3 family protein	At1g05800	-0.003022	0.002549	-0.001057
261254_at	basic helix-loop-helix (bHLH) family protein	At1g05805	-0.003994	0.001954	0.001063
261252_at	Ras-related protein (ARA-1) (ARA) / small GTP-binding protein, putative	At1g05810	-0.001459	-0.010393	0.000593
261253_at	aspartyl protease family protein	At1g05840	-0.003331	0.002125	0.006156
261279_at	chitinase-like protein 1 (CTL1)	At1g05850	-0.011241	-0.016368	-0.004016
261280_at	expressed protein	At1g05860	-0.004699	0.002299	0.002249
261249_at	expressed protein	At1g05880	0.000833	0.002536	-0.002291
261250_at	zinc finger protein-related	At1g05890	-0.0014	-0.003282	0.006578
261255_at	endonuclease-related	At1g05900	-0.001568	-0.002019	-0.004305
261257_at	cell division cycle protein 48-related / CDC48-related	At1g05910	-0.004177	0.00169	0.00351
261251_at	hypothetical protein	At1g05920	0.002072	0.002882	-0.001285
260927_at	amino acid permease family protein	At1g05940	-0.003244	-0.006838	0.001094
260945_at	expressed protein	At1g05950	-0.0079	0.003718	0.012264
260961_at	expressed protein	At1g05960	0.009485	0.006546	0.000182
260960_at	calcium-binding protein, putative	At1g05990	0.00061	-2.3e-05	-0.004395
260955_at	UDP-glucoronosyl/UDP-glucosyl transferase family protein	At1g06000	-0.006975	-0.008562	-0.021261
260946_at	expressed protein	At1g06010	-0.005679	-9.4e-05	0.006322
260947_at	pfkB-type carbohydrate kinase family protein	At1g06020	-0.001736	0.003079	0.005296
260956_at	zinc finger (B-box type) family protein / salt-tolerance protein (STO)	At1g06040	-0.013874	-0.005845	-0.005011
260959_at	expressed protein	At1g06050	0.00437	0.000672	0.001533
260958_at	RanBPM-related	At1g06060	-0.00168	-0.001202	0.000111
260953_at	bZIP transcription factor, putative (bZIP69)	At1g06070	-0.004994	0.000688	0.00233
260957_at	delta 9 desaturase (ADS1)	At1g06080	-0.004521	-0.000115	0.003646
260948_at	fatty acid desaturase family protein	At1g06100	-0.001431	0.001417	2.7e-05
260949_at	F-box family protein	At1g06110	-0.00743	0.005254	0.004912
260950_s_at	fatty acid desaturase family protein	At1g06120	0.000707	-0.006487	-0.005433
260954_at	hydroxyacylglutathione hydrolase, putative / glyoxalase II, putative	At1g06130	-0.009051	0.006279	0.00098
260952_at	pentatricopeptide (PPR) repeat-containing protein	At1g06140	-0.000613	0.001464	-0.000968
260951_at	pentatricopeptide (PPR) repeat-containing protein	At1g06150	-0.003157	0.002447	0.002226
260783_at	ethylene-responsive factor, putative	At1g06160	0.000606	0.000312	-0.005154
257491_at	basic helix-loop-helix (bHLH) family protein	At1g06170	0.000416	0.00432	-0.001707
260784_at	myb family transcription factor	At1g06180	-0.004597	0.00395	-1.2e-05
260793_at	expressed protein	At1g06190	-0.013086	0.003848	-0.008476
260785_at	expressed protein	At1g06200	-0.006855	-0.00914	0.003189
260794_at	VHS domain-containing protein / GAT domain-containing protein	At1g06210	-0.005332	-0.006212	0.003916
260786_s_at	elongation factor Tu family protein	At1g06220	-0.011811	2.5e-05	0.003266
260795_at	Clavata3 / ESR-Related-3 (CLE3)	At1g06225	0.003989	-0.003688	-0.005726
260787_at	DNA-binding bromodomain-containing protein	At1g06230	-0.005044	0.000432	0.00191
260790_at	expressed protein	At1g06240	-0.006583	0.006352	-0.00379
260791_at	lipase class 3 family protein	At1g06250	0.00108	0.002983	-2.6e-05
260788_at	cysteine proteinase, putative	At1g06260	-0.003532	0.001769	-0.004511
260792_at	pentatricopeptide (PPR) repeat-containing protein	At1g06270	-0.006117	0.001968	0.00714
260789_s_at	acyl-CoA oxidase (ACX3)	At1g06290	-0.000378	-0.006054	-0.001191
259419_at	acyl-CoA oxidase, putative	At1g06310	-0.000871	0.001097	0.004139
259389_at	hypothetical protein	At1g06320	-0.001433	0.004743	-0.001217
259390_at	agenet domain-containing protein	At1g06340	-0.001746	0.00228	-0.003823
259391_s_at	fatty acid desaturase family protein	At1g06350	-0.01103	0.005903	0.009647
259392_at	ribosomal protein-related	At1g06380	-0.007526	0.001211	-0.001406
259396_at	shaggy-related protein kinase iota / ASK-iota (ASK9) (GSK1)	At1g06390	-0.005703	0.002536	0.003079
259395_at	Ras-related GTP-binding protein (ARA-2)	At1g06400	-0.009833	-0.008406	0.004007
259393_at	glycosyl transferase family 20 protein / trehalose-phosphatase family protein	At1g06410	-0.004115	-0.009085	-0.001401
259394_at	expressed protein	At1g06420	-0.008968	0.005902	0.024361
262626_at	FtsH protease, putative	At1g06430	-0.013349	-0.014377	-0.014237
262625_at	expressed protein	At1g06440	-0.001826	-0.000545	0.004242
262624_at	CCR4-NOT transcription complex protein, putative	At1g06450	-0.002869	0.002938	0.006837
262629_at	31.2 kDa small heat shock family protein / hsp20 family protein	At1g06460	-0.008708	0.00893	-0.010487
262623_at	phosphate translocator-related	At1g06470	-0.005884	-0.000376	0.001434
262628_at	glycosyl transferase family 48 protein	At1g06490	-0.002845	0.003016	0.002484
262631_at	expressed protein	At1g06500	-0.010448	0.003902	0.007225
262622_at	expressed protein	At1g06510	-0.006877	0.001696	-0.006487
262630_at	phospholipid/glycerol acyltransferase family protein	At1g06520	-0.010426	0.00829	0.019718
262621_at	myosin heavy chain-related	At1g06530	-0.00938	-0.010049	-0.000741
262620_at	expressed protein	At1g06540	0.013537	0.020199	0.000229
262619_at	enoyl-CoA hydratase/isomerase family protein	At1g06550	-0.012015	0.001643	0.004724
262618_at	NOL1/NOP2/sun family protein	At1g06560	-0.00735	0.003909	0.00549
262635_at	4-hydroxyphenylpyruvate dioxygenase (HPD)	At1g06570	-0.008954	-0.013793	-0.00936
262627_at	pentatricopeptide (PPR) repeat-containing protein	At1g06580	-0.002386	-0.001083	0.00249
262617_at	expressed protein	At1g06590	-0.005331	0.003235	0.002693
262616_at	2-oxoglutarate-dependent dioxygenase, putative	At1g06620	-0.00575	-0.003861	0.005029
262633_at	F-box family protein	At1g06630	-0.0063	0.000218	0.008425
262637_at	2-oxoglutarate-dependent dioxygenase, putative	At1g06640	-0.009483	-0.002968	-0.001935
262638_at	2-oxoglutarate-dependent dioxygenase, putative	At1g06650	-0.013286	0.006812	-0.013916
262636_at	DEIH-box RNA/DNA helicase	At1g06670	-0.003895	0.001413	0.001082
262632_at	photosystem II oxygen-evolving complex 23 (OEC23)	At1g06680	-0.02198	0.008545	-0.008746
262634_at	aldo/keto reductase family protein	At1g06690	-0.008255	0.002411	-0.015235
260835_at	serine/threonine protein kinase, putative	At1g06700	0.005974	0.011521	0.000146
260826_at	pentatricopeptide (PPR) repeat-containing protein	At1g06710	-0.00066	0.003093	-0.001152
260824_at	expressed protein	At1g06720	-0.010735	0.001728	0.003475
260834_at	pfkB-type carbohydrate kinase family protein	At1g06730	-0.005332	-0.000378	-0.000546
260827_at	Mutator-like transposase family	At1g06740	-0.00488	0.002519	0.004483
260828_at	hypothetical protein	At1g06750	0.01128	0.018992	-0.003894
260830_at	histone H1, putative	At1g06760	-0.00764	-0.012161	0.010099
260823_at	zinc finger (C3HC4-type RING finger) family protein	At1g06770	0.002926	0.012127	0.000858
260832_at	glycosyl transferase family 8 protein	At1g06780	-0.001698	-0.007709	0.007232
260822_at	RNA polymerase Rpb7 N-terminal domain-containing protein	At1g06790	-0.003563	0.003027	-0.004085
260833_at	lipase class 3 family protein	At1g06800	-0.000399	-0.001387	-0.001352
260825_at	hypothetical protein	At1g06810	-0.001227	0.002157	-0.000546
260821_at	carotenoid isomerase, putative	At1g06820	-0.011178	-0.001885	-0.003042
260831_at	glutaredoxin family protein	At1g06830	-0.006275	0.002107	-0.021913
260820_at	leucine-rich repeat transmembrane protein kinase, putative	At1g06840	0.000225	-0.006272	0.004799
260819_at	bZIP transcription factor, putative	At1g06850	0.000683	-0.005814	0.003928
260829_s_at	signal peptidase, putative	At1g06870	-0.004247	-0.01445	0.000131
260818_at	transporter-related	At1g06890	0.004953	0.006395	0.007445
260817_at	peptidase M16 family protein / insulinase family protein	At1g06900	-0.006026	-0.004911	0.002777
260816_at	expressed protein	At1g06930	0.001404	-0.000779	-0.002929
260815_at	chloroplast inner envelope protein-related	At1g06950	-0.011179	-0.001351	-0.000948
256052_at	small nuclear ribonucleoprotein U2B, putative / spliceosomal protein, putative	At1g06960	0.0008	0.000823	-0.000313
256051_at	cation/hydrogen exchanger, putative (CHX14)	At1g06970	0.008201	0.011246	-0.004151
256066_at	expressed protein	At1g06980	-0.002466	0.001289	-0.006933
256059_at	GDSL-motif lipase/hydrolase family protein	At1g06990	-0.001877	0.00712	0.007088
256050_at	exocyst subunit EXO70 family protein	At1g07000	0.001465	-0.013154	-0.004507
256049_at	calcineurin-like phosphoesterase family protein	At1g07010	-0.012201	0.003439	-0.015198
256064_at	expressed protein	At1g07020	-0.005549	-0.000425	-8.4e-05
256048_at	mitochondrial substrate carrier family protein	At1g07025	-0.001114	0.004351	-0.001549
256055_at	mitochondrial substrate carrier family protein	At1g07030	-0.001775	-0.003515	0.000427
256061_at	expressed protein	At1g07040	-0.001912	-0.01015	0.012769
256060_at	CONSTANS-like protein-related	At1g07050	-0.002859	0.007251	0.006663
256047_at	expressed protein	At1g07060	-0.00122	0.004153	1.9e-05
256065_at	60S ribosomal protein L35a (RPL35aA)	At1g07070	-0.003012	0.001699	0.002746
256034_at	gamma interferon responsive lysosomal thiol reductase family protein / GILT family protein	At1g07080	-0.006654	-0.004715	-0.00222
256062_at	expressed protein	At1g07090	-0.010513	0.005629	0.000978
256036_at	fructose-6-phosphate 2-kinase / fructose-2,6-bisphosphatase (F2KP)	At1g07110	-0.008187	-9.1e-05	-0.011627
256054_at	expressed protein	At1g07120	-0.003719	0.001979	0.001794
256063_at	OB-fold nucleic acid binding domain-containing protein	At1g07130	-0.000541	-0.004697	0.003335
256046_at	glycine-rich protein	At1g07135	0.000351	-0.001815	0.004211
256035_at	Ran-binding protein 1a (RanBP1a)	At1g07140	-0.006764	-0.009468	-8.9e-05
256045_at	protein kinase family protein	At1g07150	0.000755	-0.003367	-0.002802
256044_at	protein phosphatase 2C, putative / PP2C, putative	At1g07160	0.002809	0.002579	-0.000861
256067_at	expressed protein	At1g07170	-0.004755	0.00309	0.009137
256057_at	pyridine nucleotide-disulphide oxidoreductase family protein	At1g07180	-0.014212	0.008281	-0.025157
256056_at	hypothetical protein	At1g07190	0.001858	0.000816	-0.001087
256043_at	30S ribosomal protein S18 family	At1g07210	-0.00127	0.003168	0.004696
256042_at	expressed protein	At1g07220	-0.003719	0.005021	0.001043
256041_at	phosphoesterase family protein	At1g07230	-0.007227	-0.001908	0.009948
256058_at	UDP-glucoronosyl/UDP-glucosyl transferase family protein	At1g07240	-0.000678	-0.005923	-0.004333
256033_at	UDP-glucoronosyl/UDP-glucosyl transferase family protein	At1g07250	-0.006579	-0.007697	-0.005607
256053_at	UDP-glucoronosyl/UDP-glucosyl transferase family protein	At1g07260	-0.000562	-0.006182	-0.003013
256040_at	cell division control protein CDC6b, putative (CDC6b)	At1g07270	2.8e-05	0.005677	0.002649
261075_at	expressed protein	At1g07280	-0.009631	0.005392	-0.005142
261074_at	nucleotide-sugar transporter family protein	At1g07290	-0.001328	-0.001225	0.001307
261073_at	josephin protein-related	At1g07300	-0.001082	0.00155	-7.2e-05
261083_at	C2 domain-containing protein	At1g07310	0.003673	-0.004878	0.000573
261078_at	50S ribosomal protein L4, chloroplast (CL4)	At1g07320	-0.019967	0.004056	-0.008348
257489_at	hypothetical protein	At1g07330	0.00712	0.014061	-0.003315
261072_at	hexose transporter, putative	At1g07340	-0.001095	0.004217	-0.000272
261081_at	transformer serine/arginine-rich ribonucleoprotein, putative	At1g07350	-0.004979	-0.010245	-0.004523
261082_at	zinc finger (CCCH-type) family protein / RNA recognition motif (RRM)-containing protein	At1g07360	-0.002657	-0.000193	0.002044
261080_at	proliferating cell nuclear antigen 1 (PCNA1)	At1g07370	-0.010602	0.001128	0.011302
261071_at	ceramidase family protein	At1g07380	-0.004324	-0.006496	0.001287
261070_at	leucine-rich repeat family protein	At1g07390	-0.002015	0.010357	-0.001369
261069_at	Ras-related GTP-binding protein, putative	At1g07410	0.001919	0.001563	0.003024
261076_at	sterol 4-alpha-methyl-oxidase 2 (SMO2)	At1g07420	-0.002096	-0.003472	0.005945
261077_at	protein phosphatase 2C, putative / PP2C, putative	At1g07430	-0.006414	-0.007885	-0.005483
261084_at	tropinone reductase, putative / tropine dehydrogenase, putative	At1g07440	-0.015221	0.007918	-0.006095
261068_at	tropinone reductase, putative / tropine dehydrogenase, putative	At1g07450	-0.008682	0.005959	-0.00708
261067_at	legume lectin family protein	At1g07460	-0.000809	0.00699	-0.005787
261079_s_at	transcription factor IIA large subunit, putative / TFIIA large subunit, putative	At1g07470	0.003135	0.000563	0.002058
261066_at	unknown protein	At1g07490	0.000428	0.002482	-0.001071
261065_at	expressed protein	At1g07500	0.000892	0.004117	-0.003163
261064_at	FtsH protease, putative	At1g07510	0.000483	-0.00606	0.00538
261063_at	scarecrow transcription factor family protein	At1g07520	-2e-06	-0.006125	0.005514
261062_at	scarecrow-like transcription factor 14 (SCL14)	At1g07530	-0.007996	-0.010056	0.009919
261061_at	telomere-binding protein, putative	At1g07540	0.000895	0.000658	-0.000783
261091_at	leucine-rich repeat protein kinase, putative	At1g07550	0.000743	-0.002402	-0.001913
261090_at	leucine-rich repeat protein kinase, putative	At1g07560	-0.002138	-0.000966	-0.002464
261089_at	protein kinase (APK1a)	At1g07570	-0.009204	0.005545	0.002988
261088_at	pentatricopeptide (PPR) repeat-containing protein	At1g07590	-0.004934	-0.00257	0.007772
261438_at	pentatricopeptide (PPR) repeat-containing protein	At1g07600	-0.006543	-0.017013	-0.01489
261410_at	metallothionein-like protein 1C (MT-1C)	At1g07610	-0.004448	-0.026389	-0.01741
261435_at	GTP1/OBG family protein	At1g07620	-0.005576	0.002309	0.006603
261413_at	protein phosphatase 2C family protein / PP2C family protein	At1g07630	-0.003869	-0.006235	-0.001884
261409_at	Dof-type zinc finger domain-containing protein	At1g07640	-0.009956	0.005326	-0.001651
261434_at	leucine-rich repeat transmembrane protein kinase, putative	At1g07650	-0.009687	-0.005239	0.008858
261433_s_at	calcium-transporting ATPase 4, endoplasmic reticulum-type (ECA4)	At1g07670	-0.005482	-0.007084	0.006123
261432_at	hypothetical protein	At1g07680	-0.000962	0.003826	-0.003183
261466_at	hypothetical protein	At1g07690	-0.003411	0.003654	-0.000453
261417_at	thioredoxin family protein	At1g07700	-0.011833	0.013183	-0.013055
261465_at	NOT2/NOT3/NOT5 family protein	At1g07705	-0.004486	0.004338	-4.3e-05
261420_at	beta-ketoacyl-CoA synthase family protein	At1g07720	-0.013653	0.005482	-0.005963
261464_at	disease resistance-responsive family protein	At1g07730	-0.003471	0.000246	0.002119
261463_at	pentatricopeptide (PPR) repeat-containing protein	At1g07740	-0.002563	0.000425	-0.001717
261437_at	DNA repair family protein	At1g07745	0.00027	0.00219	-0.000958
261415_at	cupin family protein	At1g07750	-0.011984	-0.002204	0.01371
261416_at	40S ribosomal protein S15A (RPS15aA)	At1g07770	-0.017523	-0.008359	0.003787
261411_at	histone H2B, putative	At1g07790	-0.007541	-0.00068	0.008877
261414_at	expressed protein	At1g07795	-0.00074	-0.001368	0.004272
261408_s_at	histone H4	At1g07820	-0.011886	-0.00645	0.009206
261418_at	ribosomal protein L29 family protein	At1g07830	-0.011307	0.001128	0.010089
261419_at	leucine zipper factor-related	At1g07840	-0.005927	-1.3e-05	-0.000141
261462_at	fringe-related protein	At1g07850	-0.000831	0.004191	-0.004621
261461_at	expressed protein	At1g07860	-0.000431	0.003246	-0.001845
261436_at	protein kinase family protein	At1g07870	-0.001823	-0.008591	0.007987
261460_at	mitogen-activated protein kinase, putative / MAPK, putative (MPK13)	At1g07880	-0.001391	0.00205	0.001132
261412_at	L-ascorbate peroxidase 1, cytosolic (APX1)	At1g07890	-0.009504	-0.013304	-0.000453
260677_at	expressed protein	At1g07910	-0.003489	-0.000258	0.003679
257495_at	thioredoxin family protein	At1g07960	-0.006303	-0.005215	0.004191
260678_at	expressed protein	At1g07970	-0.008752	0.00321	0.007644
260622_at	histone-like transcription factor (CBF/NF-Y) family protein	At1g07980	-0.00651	-0.002011	0.004043
260679_at	SIT4 phosphatase-associated family protein	At1g07990	-0.003506	-0.003552	0.000745
260680_s_at	zinc finger (GATA type) family protein	At1g08000	-0.005512	0.005172	0.003787
260681_at	expressed protein	At1g08020	0.00136	0.01039	0.001168
260647_at	expressed protein	At1g08030	0.001081	0.008018	0.000435
260626_at	expressed protein	At1g08040	-0.001013	0.003467	0.00715
260648_at	zinc finger (C3HC4-type RING finger) family protein	At1g08050	0.006742	-0.015412	-0.00123
260625_at	MOM1	At1g08060	-0.001194	0.003505	0.005274
260621_at	carbonic anhydrase family protein	At1g08065	-0.000517	0.006029	-0.002848
260620_at	pentatricopeptide (PPR) repeat-containing protein	At1g08070	-0.002281	0.000603	0.006366
260649_at	carbonic anhydrase family protein	At1g08080	-0.000486	0.002849	-0.005067
260623_at	high-affinity nitrate transporter (ACH1)	At1g08090	0.002495	-0.006648	-0.000552
260624_at	high-affinity nitrate transporter (ACH2)	At1g08100	-0.001446	0.005072	0.000318
260619_at	lactoylglutathione lyase, putative / glyoxalase I, putative	At1g08110	-0.011504	-0.001596	3.5e-05
261810_at	DNA ligase / polydeoxyribonucleotide synthase (ATP)	At1g08130	-0.000407	0.005442	0.001749
261816_at	cation/hydrogen exchanger (CHX6b)	At1g08150	0.005433	0.012254	-0.003033
261755_at	histone H2B family protein	At1g08170	0.005076	0.01102	-0.003619
261817_at	expressed protein	At1g08180	8e-06	0.006886	0.00174
261783_at	vacuolar assembly protein, putative (VPS41)	At1g08190	0.002602	-0.003272	-0.001137
261757_at	aspartyl protease family protein	At1g08210	-0.011042	0.00124	0.008548
261784_at	expressed protein	At1g08220	-0.00234	0.001921	-0.000253
261785_at	amino acid transporter family protein	At1g08230	-0.005548	0.004665	-0.006492
261758_at	prephenate dehydratase family protein	At1g08250	-0.011979	0.002498	-0.01088
261811_at	DNA-directed DNA polymerase epsilon catalytic subunit, putative	At1g08260	-0.007187	0.00529	0.01017
261812_at	expressed protein	At1g08270	0.001624	0.005522	-0.001992
261813_at	glycosyl transferase family 29 protein / sialyltransferase family protein	At1g08280	-0.005627	-0.00828	0.001068
261814_at	esterase/lipase/thioesterase family protein	At1g08310	0.004012	-0.0093	0.001271
261756_at	armadillo/beta-catenin repeat family protein	At1g08320	-0.000492	-0.011901	0.00821
261815_at	bZIP family transcription factor	At1g08325	0.004112	-0.010299	-0.000228
261809_at	rac GTPase activating protein, putative	At1g08340	0.00365	-0.022102	0.000697
261747_at	endomembrane protein 70 family protein	At1g08350	-0.005558	-0.006472	0.012107
261694_at	60S ribosomal protein L10A (RPL10aA)	At1g08360	-0.016878	-0.005251	0.004206
261693_at	hydroxyproline-rich glycoprotein family protein	At1g08370	-0.004929	0.001772	0.004903
261746_at	expressed protein	At1g08380	-0.023732	0.008647	-0.012841
261742_at	expressed protein	At1g08390	-0.008251	0.004041	0.000168
261743_s_at	kelch repeat-containing protein / serine/threonine phosphoesterase family protein	At1g08420	0.003809	-0.004096	0.004027
257481_at	expressed protein	At1g08430	-0.00193	-0.002345	0.000914
261692_at	calreticulin 3 (CRT3)	At1g08450	-0.01373	3.4e-05	-0.009336
261720_at	histone deacetylase family protein (HDA8)	At1g08460	0.002472	0.003489	0.003604
261696_at	strictosidine synthase family protein	At1g08470	-0.014729	0.003355	0.003118
261721_at	expressed protein	At1g08480	-0.005542	-0.00903	0.004504
261744_at	cysteine desulfurase, putative	At1g08490	-0.005791	-0.00031	-0.00669
261745_at	plastocyanin-like domain-containing protein	At1g08500	-4e-06	0.003429	-0.00242
261722_at	acyl-(acyl carrier protein) thioesterase / acyl-ACP thioesterase / oleoyl-(acyl-carrier protein) hydrolase / S-acyl fatty acid synthase thioesterase	At1g08510	0.00032	0.010345	-0.001059
261695_at	magnesium-chelatase subunit chlD, chloroplast, putative / Mg-protoporphyrin IX chelatase, putative (CHLD)	At1g08520	-0.012239	0.001986	-0.009776
264781_at	RNA polymerase sigma subunit SigB (sigB) / sigma factor 2 (SIG2)	At1g08540	-0.012222	-2.9e-05	-0.011379
264799_at	violaxanthin de-epoxidase precursor, putative (AVDE1)	At1g08550	-0.010349	0.006235	-0.007297
264802_at	syntaxin-related protein KNOLLE (KN) / syntaxin 111 (SYP111)	At1g08560	-0.01306	0.002695	0.011048
264779_at	thioredoxin family protein	At1g08570	-0.003881	-0.005782	-0.004961
264803_at	expressed protein	At1g08580	-0.011054	0.003763	0.003921
264804_at	CLAVATA1 receptor kinase (CLV1)	At1g08590	-0.000588	0.000933	-0.00146
264805_at	SNF2 domain-containing protein / helicase domain-containing protein	At1g08600	0.000994	0.006475	0.005699
264806_at	pentatricopeptide (PPR) repeat-containing protein	At1g08610	-0.007467	0.001919	0.003364
264792_at	transcription factor jumonji (jmj) family protein / zinc finger (C5HC2 type) family protein	At1g08620	-0.003141	-0.003287	0.005518
264777_at	L-allo-threonine aldolase-related	At1g08630	-0.008197	0.008798	0.018625
264811_at	expressed protein	At1g08640	-0.012249	0.002636	-0.005703
264783_at	phosphoenolpyruvate carboxylase kinase	At1g08650	-0.001937	0.002232	0.001194
264793_at	glycosyl transferase family 29 protein / sialyltransferase family protein	At1g08660	-0.007999	0.001779	0.006218
264794_at	epsin N-terminal homology (ENTH) domain-containing protein / clathrin assembly protein-related	At1g08670	-0.00182	-0.001242	-0.003869
264795_at	ARF GAP-like zinc finger-containing protein ZiGA4 (ZIGA4)	At1g08680	0.000768	0.001532	-0.001121
264796_at	ARF GAP-like zinc finger-containing protein ZiGA4 (ZIGA4)	At1g08690	-0.003945	-0.004348	0.002863
264807_at	presenilin family protein	At1g08700	-0.007282	-0.002236	0.00564
264797_at	F-box family protein	At1g08710	-0.003575	-0.004779	0.000426
264780_at	mitogen-activated protein kinase kinase kinase (MAPKKK) (EDR1)	At1g08720	-0.000862	-0.008287	0.003075
264798_at	myosin heavy chain (PCR43)	At1g08730	0.00174	0.002543	-0.001784
264810_at	GPI-anchor transamidase, putative	At1g08750	-0.008795	-0.002639	0.005729
264808_at	prenylated rab acceptor (PRA1) family protein	At1g08770	0.002449	0.002641	0.000418
264778_at	prefoldin, putative	At1g08780	-0.008467	0.002311	0.004623
264800_at	expressed protein	At1g08800	-0.003472	-0.010459	0.002982
264782_at	myb family transcription factor (MYB60)	At1g08810	-0.000822	0.002883	-0.002486
264809_at	superoxide dismutase (Cu-Zn) (SODCC) / copper/zinc superoxide dismutase (CSD1)	At1g08830	-0.005885	-0.011489	-0.001231
264801_at	DNA replication helicase, putative	At1g08840	-0.00535	-0.000464	0.001889
264646_at	copine, putative	At1g08860	0.001085	0.009162	0.00886
264651_at	histone H2A, putative	At1g08880	-0.0112	-0.009768	0.005628
264654_s_at	sugar transporter family protein	At1g08900	-0.002855	0.001751	-0.003167
264652_at	sugar transporter, putative	At1g08920	0.00025	-0.01471	0.009162
264624_at	early-responsive to dehydration stress protein (ERD6) / sugar transporter family protein	At1g08930	-0.00059	-0.016241	-0.019289
264645_at	phosphoglycerate/bisphosphoglycerate mutase family protein	At1g08940	-0.000698	-0.017311	-0.00039
264644_at	cation exchanger, putative (CAX11)	At1g08960	-0.003134	0.004723	-0.001457
264650_at	CCAAT-box binding transcription factor Hap5a, putative	At1g08970	-0.010584	-0.002045	0.005289
264653_at	amidase family protein	At1g08980	-0.010575	0.00438	0.006812
264643_at	glycogenin glucosyltransferase (glycogenin)-related	At1g08990	0.007733	-0.025138	-0.002056
264623_at	NPK1-related protein kinase, putative (ANP1)	At1g09000	-0.002454	0.002882	-0.001947
264656_at	glycoside hydrolase family 2 protein	At1g09010	-0.008684	-0.005363	0.000831
264625_at	protein kinase, putative	At1g09020	0.00222	-0.001057	0.002692
264642_at	histone-like transcription factor (CBF/NF-Y) family protein	At1g09030	-0.001404	0.003686	-0.002162
264649_at	transcription factor jumonji (jmjC) domain-containing protein	At1g09060	-0.006888	0.002888	0.002617
264655_at	C2 domain-containing protein / src2-like protein, putative	At1g09070	0.003461	0.002375	7e-06
264648_at	luminal binding protein 3 (BiP-3) (BP3)	At1g09080	-0.001531	0.002106	-0.012409
264647_at	respiratory burst oxidase protein B (RbohB) / NADPH oxidase	At1g09090	-0.001055	0.000972	-0.006161
264657_at	26S protease regulatory subunit 6A, putative	At1g09100	-0.004679	-0.004514	0.007369
264641_at	ATP-dependent Clp protease proteolytic subunit, putative	At1g09130	-0.0087	-0.002276	-0.006181
264255_at	SF2/ASF-like splicing modulator (SRP30)	At1g09140	0.001326	-0.008153	0.002932
264254_at	pseudouridine synthase and archaeosine transglycosylase (PUA) domain-containing protein	At1g09150	-0.008503	0.006035	0.002759
264263_at	SKP1 interacting partner 3-related	At1g09155	0.000414	-0.00245	0.009979
264266_at	protein phosphatase 2C-related / PP2C-related	At1g09160	-0.004817	-0.002237	0.000848
264253_at	kinesin motor protein-related	At1g09170	0.011927	-0.011653	-0.003659
264252_at	GTP-binding protein, putative	At1g09180	7.1e-05	0.003253	-0.003022
264251_at	pentatricopeptide (PPR) repeat-containing protein	At1g09190	0.001916	-0.001955	0.004029
264262_at	histone H3	At1g09200	-0.013517	0.0023	0.00896
264260_at	calreticulin 2 (CRT2)	At1g09210	-0.013616	0.002123	0.001863
264258_at	pentatricopeptide (PPR) repeat-containing protein	At1g09220	-0.003179	-0.000117	0.001103
264257_at	RNA recognition motif (RRM)-containing protein	At1g09230	-0.00528	-0.00404	0.002309
264261_at	nicotianamine synthase, putative	At1g09240	-0.003275	0.004798	-0.009734
264264_at	expressed protein	At1g09250	-0.005547	-0.008867	-0.004289
264256_at	importin alpha-1 subunit, putative (IMPA4)	At1g09270	0.001315	-0.006665	0.000581
264265_at	expressed protein	At1g09280	-0.005353	0.002119	0.006472
264259_at	expressed protein	At1g09290	-0.00316	0.006048	0.001258
263707_at	metallopeptidase M24 family protein	At1g09300	-0.004533	-0.001164	0.006376
263709_at	expressed protein	At1g09310	-0.023071	0.004393	-0.021983
263708_at	agenet domain-containing protein	At1g09320	0.000521	0.00586	0.00724
263710_at	expressed protein	At1g09330	-0.001814	-0.002	0.003544
263676_at	expressed protein	At1g09340	-0.021534	0.009548	-0.020484
264511_at	galactinol synthase, putative	At1g09350	0.001095	0.001521	-0.004216
264555_at	invertase/pectin methylesterase inhibitor family protein	At1g09360	-0.000898	0.003867	-0.000794
264500_at	pectinesterase inhibitor domain-containing protein	At1g09370	-0.012391	0.007594	0.03438
264505_at	integral membrane family protein / nodulin MtN21-related	At1g09380	-0.006453	0.005021	0.005634
264501_at	GDSL-motif lipase/hydrolase family protein	At1g09390	-0.00964	0.003205	0.00835
264502_at	12-oxophytodienoate reductase, putative	At1g09400	0.002156	0.006418	-0.000215
264503_at	pentatricopeptide (PPR) repeat-containing protein	At1g09410	-0.001186	0.000996	0.004962
264507_at	NPR1/NIM1-interacting protein 3 (NIMIN-3)	At1g09415	-0.008702	0.001641	-0.006999
264513_at	glucose-6-phosphate 1-dehydrogenase, putative / G6PD, putative	At1g09420	-0.0033	0.000423	4e-06
264504_at	ATP-citrate synthase (ATP-citrate (pro-S-)-lyase/citrate cleavage enzyme), putative	At1g09430	-0.007822	-0.013026	-0.001637
264549_at	protein kinase family protein	At1g09440	-0.011083	0.005571	0.006353
264550_at	haspin-related	At1g09450	-0.004745	0.004933	0.009686
264551_at	glucan endo-1,3-beta-glucosidase-related	At1g09460	-0.002334	0.005964	0.002813
264552_at	expressed protein	At1g09470	-0.008376	0.003248	0.012446
264553_s_at	cinnamyl-alcohol dehydrogenase family / CAD family	At1g09480	-0.008408	0.004648	-0.002409
264514_at	cinnamyl-alcohol dehydrogenase family / CAD family	At1g09500	-0.00565	-0.000717	0.009473
264554_at	cinnamyl-alcohol dehydrogenase family / CAD family	At1g09510	-0.002819	0.005934	0.000146
264509_at	expressed protein	At1g09520	-0.003996	0.001986	0.002641
264510_at	phytochrome interacting factor 3 (PIF3)	At1g09530	-0.005106	0.000713	-0.001107
264556_at	myb family transcription factor (MYB61)	At1g09540	-0.005187	0.000245	0.011483
264557_at	pectinacetylesterase, putative	At1g09550	-0.002947	0.004347	0.000157
264506_at	germin-like protein (GLP4) (GLP5)	At1g09560	-0.001267	-0.014631	-0.003667
264508_at	phytochrome A (PHYA)	At1g09570	-0.00939	-0.011866	0.008504
264512_at	expressed protein	At1g09575	0.003177	0.001765	-0.002474
264558_at	protein kinase family protein	At1g09600	0.006366	0.019287	0.002052
264559_at	expressed protein	At1g09610	-0.004282	0.003016	-0.002304
264705_at	tRNA synthetase class I (I, L, M and V) family protein	At1g09620	-0.009827	-0.000322	0.002987
264669_at	Ras-related GTP-binding protein, putative	At1g09630	-0.00817	-0.003492	0.003405
264670_s_at	elongation factor 1B-gamma, putative / eEF-1B gamma, putative	At1g09640	-0.011745	-0.00301	0.001923
264664_at	KH domain-containing quaking protein, putative	At1g09660	-0.010125	0.003835	0.006428
264665_at	KH domain-containing quaking protein, putative	At1g09670	-0.006691	0.004439	0.001952
264666_at	pentatricopeptide (PPR) repeat-containing protein	At1g09680	-0.000261	-0.000446	-3.2e-05
264679_s_at	60S ribosomal protein L21 (RPL21A)	At1g09690	-0.01869	-0.007429	0.005865
264677_at	double-stranded RNA-binding domain (DsRBD)-containing protein	At1g09700	0.000356	0.004061	0.000698
264706_at	kinase interacting family protein	At1g09720	0.004059	0.005923	8.7e-05
264707_at	Ulp1 protease family protein	At1g09730	-0.003142	-0.003919	0.004783
264708_at	ethylene-responsive protein, putative	At1g09740	0.005144	-0.023719	-0.005698
264672_at	chloroplast nucleoid DNA-binding protein-related	At1g09750	-0.017865	0.007227	-0.001393
264678_at	U2 small nuclear ribonucleoprotein A, putative	At1g09760	-0.006302	0.003992	0.003157
264709_at	myb family transcription factor	At1g09770	-0.008662	0.000195	0.007788
264668_at	2,3-biphosphoglycerate-independent phosphoglycerate mutase, putative / phosphoglyceromutase, putative	At1g09780	-0.004702	-0.011858	-0.002718
264710_at	phytochelatin synthetase-related	At1g09790	-0.005383	0.004438	0.012895
264673_at	ATP phosphoribosyl transferase 2 (ATP-PRT2)	At1g09795	-0.01054	0.005057	0.000932
264711_at	tRNA pseudouridine synthase family protein	At1g09800	-0.002935	0.002437	0.001783
264712_at	expressed protein	At1g09810	-0.006125	0.007595	0.003344
264674_at	DNA polymerase delta subunit 4 family	At1g09815	-0.002048	-0.003084	0.005461
264713_at	pentatricopeptide (PPR) repeat-containing protein	At1g09820	-0.007793	0.00449	0.002247
264675_at	phosphoribosylamine--glycine ligase (PUR2)	At1g09830	-0.008224	-0.001381	-0.003885
264686_at	shaggy-related protein kinase kappa / ASK-kappa (ASK10)	At1g09840	-0.004527	-0.004636	0.003131
264687_at	cysteine protease, papain-like (XBCP3)	At1g09850	-0.001374	-0.003833	0.002562
264676_at	histidine acid phosphatase family protein	At1g09870	-0.003946	-0.00264	0.007029
264688_at	expressed protein	At1g09890	-0.002346	0.004306	-0.002755
264689_at	pentatricopeptide (PPR) repeat-containing protein	At1g09900	-0.006791	0.004812	-0.003791
264658_at	expressed protein	At1g09910	-0.00216	0.001552	0.00683
264671_at	TRAF-type zinc finger-related	At1g09920	-0.003826	-0.006521	0.001296
264659_at	oligopeptide transporter OPT family protein	At1g09930	0.001551	0.004001	0.00098
264660_at	glutamyl-tRNA reductase 2 / GluTR (HEMA2)	At1g09940	0.007614	0.004173	-0.000522
264661_at	transcription factor-related	At1g09950	0.000389	0.001714	-0.002845
264662_at	sucrose transporter / sucrose-proton symporter (SUT4)	At1g09960	-0.003489	0.00264	0.003305
264663_at	leucine-rich repeat transmembrane protein kinase, putative	At1g09970	-0.002067	-0.01155	-0.002196
264667_s_at	expressed protein	At1g09980	-0.002546	-0.002381	0.003387
264518_at	expressed protein	At1g09990	0.004963	0.001114	0.003465
264519_at	expressed protein	At1g10000	0.000314	0.001506	0.000595
264520_at	amino acid permease, putative	At1g10010	-0.002211	0.00404	0.012765
264521_at	expressed protein	At1g10020	-0.002194	-0.010694	0.002304
264523_at	integral membrane family protein	At1g10030	-0.006581	-0.008462	0.005901
264522_at	glycosyl hydrolase family 10 protein / carbohydrate-binding domain-containing protein	At1g10050	0.00073	-0.010287	0.000368
264525_at	branched-chain amino acid aminotransferase 1 / branched-chain amino acid transaminase 1 (BCAT1)	At1g10060	-0.00497	0.007374	-0.002898
264524_at	branched-chain amino acid aminotransferase 2 / branched-chain amino acid transaminase 2 (BCAT2)	At1g10070	0.002608	0.014461	-0.003348
264515_at	expressed protein	At1g10080	0.006628	-0.003396	-0.008686
264516_at	expressed protein	At1g10090	-0.001664	0.000213	-0.0007
257417_at	F-box family protein	At1g10110	-0.002665	0.004028	0.000396
264517_at	basic helix-loop-helix (bHLH) family protein	At1g10120	-0.00997	0.000581	0.005972
264526_at	calcium-transporting ATPase 3, endoplasmic reticulum-type (ACA6) (ECA3)	At1g10130	-0.006762	-0.002993	0.006333
264467_at	expressed protein	At1g10140	-0.005484	-0.001205	0.003957
264463_at	expressed protein	At1g10150	0.003131	0.00031	0.001906
264459_at	non-LTR retrotransposon family (LINE)	At1g10160	-0.001643	0.001917	0.001875
264460_at	NF-X1 type zinc finger family protein	At1g10170	0.003772	-0.006131	0.002861
264407_at	expressed protein	At1g10180	-0.004141	0.002198	0.005888
264462_at	transcription factor LIM, putative	At1g10200	-0.003271	-0.014832	0.008581
264405_at	mitogen-activated protein kinase, putative / MAPK, putative (MPK1)	At1g10210	-0.001097	0.000387	0.001606
264465_at	E3 ubiquitin ligase SCF complex subunit SKP1/ASK1 (At18), putative	At1g10230	-0.003607	0.009144	0.007895
264408_at	far-red impaired responsive protein, putative	At1g10240	-0.003984	0.003972	0.002239
264450_s_at	expressed protein	At1g10250	0.001119	-0.004435	0.005413
264451_s_at	putative lectin receptor kinase very similar to GB:CAA69271	At1g10260	0.000293	0.002438	0.000449
264452_at	pentatricopeptide (PPR) repeat-containing protein	At1g10270	-0.003502	-0.000899	0.006356
264406_at	dynamin-like protein 6 (ADL6)	At1g10290	-0.002205	-0.006473	0.005614
264453_at	GTP-binding protein-related	At1g10300	-0.001035	0.001877	0.005624
264468_at	short-chain dehydrogenase/reductase (SDR) family protein	At1g10310	-0.009717	-0.000425	0.00145
264454_at	U2 snRNP auxiliary factor-related	At1g10320	-0.005598	-0.00579	0.00262
264455_at	pentatricopeptide (PPR) repeat-containing protein	At1g10330	0.000478	0.002414	0.001719
264434_at	ankyrin repeat family protein	At1g10340	0.001161	0.000198	-0.006911
264464_at	DNAJ heat shock protein, putative	At1g10350	-0.001399	-0.00254	0.002386
264435_at	glutathione S-transferase, putative	At1g10360	-0.009943	0.012964	-0.02068
264436_at	glutathione S-transferase, putative (ERD9)	At1g10370	-0.013449	0.00327	-0.027651
264466_at	expressed protein	At1g10380	-0.01645	0.004616	-0.019721
264456_at	nucleoporin family protein	At1g10390	-0.003516	-0.008406	0.00586
264457_at	UDP-glucoronosyl/UDP-glucosyl transferase family protein	At1g10400	-0.000309	0.001878	-0.004723
264458_at	expressed protein	At1g10410	0.002218	-0.001234	0.009125
263234_at	hypothetical protein	At1g10420	-0.001338	0.007175	-0.004203
263235_at	serine/threonine protein phosphatase PP2A-1 catalytic subunit (PP2A1)	At1g10430	-0.00444	-0.007877	0.001855
263211_at	germin-like protein (GLP7)	At1g10460	-0.000359	0.001988	-0.001476
263236_at	two-component responsive regulator / response regulator 4 (ARR4)	At1g10470	-0.000856	-0.008458	-0.011523
263208_at	zinc finger (C2H2 type) family protein	At1g10480	0.000676	-0.008107	-0.002921
263255_at	expressed protein	At1g10490	-0.004098	0.005369	-0.001548
263256_at	hesB-like domain-containing protein	At1g10500	-0.011431	-0.00624	-0.004573
263212_at	leucine-rich repeat family protein	At1g10510	-0.009305	-0.00245	-0.005119
263257_at	DNA polymerase lambda (POLL)	At1g10520	-0.00215	0.004595	0.001823
263209_at	expressed protein	At1g10522	-0.010581	0.003086	0.002038
257450_at	expressed protein	At1g10530	-0.001093	0.000243	-0.002957
263258_at	xanthine/uracil permease family protein	At1g10540	-0.011854	0.01138	0.026105
263207_at	xyloglucan:xyloglucosyl transferase, putative / xyloglucan endotransglycosylase, putative / endo-xyloglucan transferase, putative	At1g10550	-0.004056	0.003515	0.004116
263259_at	armadillo/beta-catenin repeat family protein / U-box domain-containing protein	At1g10560	-0.002501	-0.00026	-0.003196
263260_at	Ulp1 protease family protein	At1g10570	-0.003754	5.9e-05	0.004114
263261_at	transducin family protein / WD-40 repeat family protein	At1g10580	-0.001458	0.001045	0.001247
263210_at	expressed protein	At1g10585	-0.00203	0.003178	-0.005828
263206_at	DNA-binding protein-related	At1g10590	-0.002717	-0.001545	0.003252
263237_at	basic helix-loop-helix (bHLH) family protein	At1g10610	-0.002955	0.005645	0.004294
261830_at	protein kinase family protein	At1g10620	0.012222	0.022367	-0.002928
261831_at	ADP-ribosylation factor, putative	At1g10630	-0.006606	-0.008602	0.006897
261834_at	polygalacturonase, putative / pectinase, putative	At1g10640	-0.01658	0.009546	0.018307
261832_at	expressed protein	At1g10650	-0.000698	-0.002869	0.001434
257477_at	expressed protein	At1g10660	0.004824	0.017009	-0.000707
261833_at	expressed protein	At1g10670	-0.004174	-0.000616	0.002967
261829_at	P-glycoprotein, putative	At1g10680	0.003671	0.005686	0.000551
262788_at	expressed protein	At1g10690	-0.002764	0.002888	-0.002266
262762_at	ribose-phosphate pyrophosphokinase 3 / phosphoribosyl diphosphate synthetase 3 (PRS3)	At1g10700	0.000513	0.00307	-0.003497
262792_at	hypothetical protein	At1g10710	-0.001767	0.005676	-0.000224
262761_at	BSD domain-containing protein	At1g10720	0.000885	-0.001996	0.000208
262787_at	clathrin adaptor complexes medium subunit family protein	At1g10730	-0.000963	-0.003349	0.004855
262786_at	expressed protein	At1g10740	0.003436	0.008981	-0.006543
262785_at	expressed protein	At1g10750	-0.002767	0.004063	-0.001068
262784_at	starch excess protein (SEX1)	At1g10760	-0.010336	0.003946	0.00171
262760_at	invertase/pectin methylesterase inhibitor family protein	At1g10770	0.013845	0.027364	0.001809
262758_at	F-box family protein	At1g10780	-0.006378	0.006026	0.003372
262759_at	hypothetical protein	At1g10800	-0.003321	0.002581	-0.000312
262789_at	aldo/keto reductase family protein	At1g10810	0.000651	0.003057	-0.00399
262791_at	sodium symporter-related	At1g10830	-0.008278	-0.002488	-0.006316
262790_at	eukaryotic translation initiation factor 3 subunit 3 / eIF-3 gamma / eIF3h (TIF3H1)	At1g10840	-0.008543	-0.004673	0.003706
262783_at	pseudogene, leucine-rich repeat transmembrane protein kinase, putative	At1g10850	-0.009108	0.00505	0.00754
260469_at	ARF GTPase-activating domain-containing protein	At1g10870	-0.004935	-0.001889	0.001347
260473_at	expressed protein	At1g10880	0.001594	0.002808	0.00038
260467_at	F-box family protein	At1g10890	-0.001545	0.005253	0.001546
260466_at	phosphatidylinositol-4-phosphate 5-kinase family protein	At1g10900	-0.003175	-0.011787	-0.013598
260465_at	pentatricopeptide (PPR) repeat-containing protein	At1g10910	-0.008965	0.000959	-0.001566
260464_at	disease resistance protein (CC-NBS-LRR class), putative	At1g10920	-0.003743	0.004201	-0.00371
260463_at	DNA helicase (RECQl4A)	At1g10930	-0.00418	0.004333	0.00083
260480_at	serine/threonine protein kinase, putative	At1g10940	-0.001112	-0.001849	-0.000693
260482_at	endomembrane protein 70, putative	At1g10950	-0.009695	-0.005494	0.004285
260481_at	ferredoxin, chloroplast, putative	At1g10960	-0.020068	-0.001435	-0.008416
260462_at	metal transporter, putative (ZIP4)	At1g10970	-0.008883	0.0067	0.00534
260461_at	expressed protein	At1g10980	-0.003337	0.004456	0.003673
260472_at	expressed protein	At1g10990	-0.000618	-0.002797	-0.004155
260483_at	seven transmembrane MLO family protein / MLO-like protein 4 (MLO4)	At1g11000	-0.000671	0.003022	0.001966
260479_at	zinc finger (C3HC4-type RING finger) family protein	At1g11020	-0.001239	-0.006292	0.004817
260478_at	DNAJ chaperone C-terminal domain-containing protein	At1g11040	0.011421	0.007933	-0.004932
260477_at	protein kinase family protein	At1g11050	-0.005788	0.002926	-0.002745
260476_at	expressed protein	At1g11060	-0.004295	-0.000511	0.002762
260471_at	hydroxyproline-rich glycoprotein family protein	At1g11070	-0.005606	0.001864	0.00452
260475_at	serine carboxypeptidase S10 family protein	At1g11080	-0.006202	0.002546	0.007083
260474_at	hydrolase, alpha/beta fold family protein	At1g11090	-0.008527	0.001178	0.000489
260468_at	SNF2 domain-containing protein / helicase domain-containing protein / zinc finger protein-related	At1g11100	0.001109	-0.004546	0.0039
260470_at	expressed protein	At1g11120	-0.003219	0.002763	0.008258
262479_at	leucine-rich repeat family protein / protein kinase family protein	At1g11130	0.000184	0.000518	0.000699
262451_at	leucine-rich repeat family protein / protein kinase family protein	At1g11140	-0.007416	0.00521	0.007203
262449_at	WD-40 repeat family protein / katanin p80 subunit, putative	At1g11160	0.002889	-0.013032	0.006584
262478_at	expressed protein	At1g11170	-0.003485	0.002946	-1.7e-05
262454_at	bifunctional nuclease (BFN1)	At1g11190	-0.002466	-0.015741	0.004979
262457_at	expressed protein	At1g11200	-0.006768	-0.006614	0.004767
262452_at	expressed protein	At1g11210	-0.002079	-0.001042	0.00506
262477_at	expressed protein	At1g11220	0.000399	0.003098	0.003145
262453_at	expressed protein	At1g11240	-0.002913	0.003327	0.002712
262511_at	syntaxin, putative (SYP125)	At1g11250	0.010392	0.020094	-0.00183
262456_at	glucose transporter (STP1)	At1g11260	-0.015998	-0.000294	0.008754
262510_at	F-box family protein	At1g11270	-0.000894	0.003658	0.003275
262458_at	S-locus protein kinase, putative	At1g11280	-0.006783	0.003588	0.004824
262509_at	pentatricopeptide (PPR) repeat-containing protein	At1g11290	-0.005035	0.002533	0.000783
262508_at	S-locus lectin protein kinase family protein	At1g11300	-0.003149	0.002834	-0.010502
262455_at	seven transmembrane MLO family protein / MLO-like protein 2 (MLO2)	At1g11310	-0.002281	-0.015866	-0.003719
262450_at	expressed protein	At1g11320	-0.002008	-0.001384	0.003155
262507_at	S-locus lectin protein kinase family protein	At1g11330	-0.009316	0.005858	-0.005266
262480_at	S-locus lectin protein kinase family protein	At1g11340	-0.004442	0.005842	-0.004393
261873_at	S-locus lectin protein kinase family protein	At1g11350	-0.006085	-0.000862	-0.012897
261828_at	universal stress protein (USP) family protein	At1g11360	-0.004907	-0.004177	0.006069
261849_at	pectinesterase family protein	At1g11370	-0.000751	0.001038	0.008501
261822_at	expressed protein	At1g11380	0.002116	0.000315	0.00316
261818_at	ABC1 family protein	At1g11390	0.004013	-0.007584	0.000403
261823_at	expressed protein	At1g11400	0.002228	0.000184	0.007093
261819_at	S-locus protein kinase, putative	At1g11410	-0.010003	0.002036	-0.008764
261820_at	agenet domain-containing protein	At1g11420	-0.00448	0.003828	0.002708
261824_at	plastid developmental protein DAG, putative	At1g11430	-0.014676	0.000284	-0.005919
261871_at	expressed protein	At1g11440	-0.005813	0.004126	-0.003096
261868_s_at	nodulin MtN21 family protein	At1g11460	-0.00361	0.009924	-0.006038
261869_at	hypothetical protein	At1g11470	-0.00139	0.007133	-0.002096
261827_at	eukaryotic translation initiation factor-related	At1g11480	0.003486	0.00317	0.003692
261872_s_at	pliceosome associated protein-related	At1g11520	-0.003693	-0.002062	0.001422
261821_at	thioredoxin family protein	At1g11530	-0.010322	0.005219	-0.011728
261846_at	expressed protein	At1g11540	-0.004283	0.001725	0.001514
261825_at	xyloglucan:xyloglucosyl transferase, putative / xyloglucan endotransglycosylase, putative / endo-xyloglucan transferase, putative	At1g11545	-0.004913	-0.001447	-0.012247
261847_at	OST3/OST6 family protein	At1g11560	-0.001151	0.003303	-0.000165
261870_at	nuclear transport factor 2 (NTF2), putative	At1g11570	-0.000644	0.004464	0.001748
261826_at	pectin methylesterase, putative	At1g11580	-0.009595	0.003833	-0.006497
261848_at	pectin methylesterase, putative	At1g11590	-0.004133	0.002517	0.005987
262819_at	cytochrome P450, putative	At1g11600	-0.008001	0.006632	0.012601
262815_at	cytochrome P450, putative	At1g11610	0.010141	0.012392	-0.00079
262822_at	pentatricopeptide (PPR) repeat-containing protein	At1g11630	-0.002305	0.001675	0.001639
262824_at	RNA-binding protein 45 (RBP45), putative	At1g11650	-0.00104	-0.007299	-0.001767
262814_at	heat shock protein, putative	At1g11660	0.001527	-0.005698	0.004164
262813_at	MATE efflux family protein	At1g11670	-0.008227	-0.006794	0.004344
262820_at	obtusifoliol 14-demethylase (CYP51)	At1g11680	-0.008925	-0.001754	0.000788
262812_at	hypothetical protein	At1g11690	0.00113	0.000149	-0.002195
262811_at	expressed protein	At1g11700	-0.008002	0.004709	-0.00663
262810_at	pentatricopeptide (PPR) repeat-containing protein	At1g11710	-0.003409	-0.000721	0.000221
262809_at	starch synthase, putative	At1g11720	-0.008766	0.002474	-0.005259
262808_at	galactosyltransferase family protein	At1g11730	-0.005036	0.003159	0.007288
262807_at	ankyrin repeat family protein	At1g11740	-0.001076	-0.003326	-0.003822
262823_at	ATP-dependent Clp protease proteolytic subunit (ClpP)	At1g11750	-0.015085	-0.000109	-0.005094
262818_at	expressed protein	At1g11760	-0.005356	0.00363	-0.004156
262817_at	FAD-binding domain-containing protein	At1g11770	0.014454	0.027984	-0.004077
262816_at	oxidoreductase, 2OG-Fe(II) oxygenase family protein	At1g11780	-0.004034	-0.003585	-0.001383
262825_at	prephenate dehydratase family protein	At1g11790	-0.006269	-0.001115	-0.00584
262821_at	endonuclease/exonuclease/phosphatase family protein	At1g11800	0.00088	0.001435	0.00507
264397_at	glycosyl hydrolase family 17 protein	At1g11820	-0.011459	-0.004301	-0.001899
264372_at	lactoylglutathione lyase, putative / glyoxalase I, putative	At1g11840	-0.011739	-0.001067	-0.000133
264343_at	expressed protein	At1g11850	-0.008157	0.004716	-0.002602
264394_at	aminomethyltransferase, putative	At1g11860	-0.01798	0.006176	-0.014896
264350_at	seryl-tRNA synthetase, putative / serine--tRNA ligase, putative	At1g11870	-0.006508	-0.000978	-0.003287
264393_at	expressed protein	At1g11880	-0.001921	0.001494	0.000474
264373_at	vesicle transport protein SEC22, putative	At1g11890	0.000721	0.001503	-0.001819
264392_at	pentatricopeptide (PPR) repeat-containing protein	At1g11900	-0.002492	-0.002561	0.003916
264344_at	aspartyl protease family protein	At1g11910	0.000312	-0.00671	0.000969
264345_at	expressed protein	At1g11915	0.00054	0.004095	0.002222
264391_at	pectate lyase family protein	At1g11920	0.002247	-0.003932	0.001158
264349_at	alanine racemase family protein	At1g11930	-0.007357	-0.006149	0.00063
257422_at	expressed protein	At1g11940	-0.000962	0.001462	0.010297
264390_at	transcription factor jumonji (jmjC) domain-containing protein	At1g11950	-0.005689	0.002508	0.002495
264389_at	early-responsive to dehydration protein-related / ERD protein-related	At1g11960	-0.005629	0.002854	0.003426
264388_at	hypothetical protein	At1g11970	-0.000262	0.004001	-0.001961
264387_at	expressed protein	At1g11990	0.009939	0.01845	-0.002073
264386_at	pyrophosphate--fructose-6-phosphate 1-phosphotransferase beta subunit, putative / pyrophosphate-dependent 6-phosphofructose-1-kinase, putative	At1g12000	-0.011409	-0.001082	0.006157
264346_at	1-aminocyclopropane-1-carboxylate oxidase, putative / ACC oxidase, putative	At1g12010	-0.009954	0.005019	0.007842
264385_at	expressed protein	At1g12020	-0.005583	0.0025	-0.01505
257421_at	expressed protein	At1g12030	0.003441	0.004732	-0.001402
264347_at	leucine-rich repeat family protein / extensin family protein (LRX1)	At1g12040	0.009191	-0.013915	0.000453
264396_at	fumarylacetoacetase, putative	At1g12050	-0.013741	-0.000201	0.002102
264395_at	Rho GDP-dissociation inhibitor family protein	At1g12070	0.01174	0.020627	-0.002284
264342_at	expressed protein	At1g12080	-0.012045	0.001015	-0.000115
264371_at	protease inhibitor/seed storage/lipid transfer protein (LTP) family protein	At1g12090	-0.017589	0.004898	-0.006698
264370_at	protease inhibitor/seed storage/lipid transfer protein (LTP) family protein	At1g12100	-0.002906	0.003079	-0.007629
264348_at	nitrate/chlorate transporter (NRT1.1) (CHL1)	At1g12110	-0.002818	-0.021184	-0.023113
260995_at	expressed protein	At1g12120	-0.00218	0.003408	0.002615
260994_at	flavin-containing monooxygenase family protein / FMO family protein	At1g12130	-0.00118	0.002845	-0.000772
260993_at	flavin-containing monooxygenase family protein / FMO family protein	At1g12140	-0.002571	-0.014962	-0.008677
260992_at	expressed protein	At1g12150	0.01717	-0.006157	0.007021
260991_at	flavin-containing monooxygenase family protein / FMO family protein	At1g12160	-0.003358	0.00011	0.002663
260990_at	expressed protein	At1g12180	-0.007951	0.006999	0.032364
261024_at	F-box family protein	At1g12190	0.001933	0.001144	-0.001621
261023_at	flavin-containing monooxygenase family protein / FMO family protein	At1g12200	-0.009107	0.006464	0.004208
260996_at	disease resistance protein (CC-NBS-LRR class), putative	At1g12210	0.000184	-0.00069	0.0019
260966_at	disease resistance protein RPS5 (CC-NBS-LRR class) / resistance to Pseudomonas syringae protein 5 (CC-NBS-LRR class)	At1g12220	-0.003121	0.004115	-0.002741
260967_at	transaldolase, putative	At1g12230	-0.01037	-0.006388	0.001188
260969_at	beta-fructosidase (BFRUCT4) / beta-fructofuranosidase / invertase, vacuolar	At1g12240	-0.004563	0.002938	-0.005561
260968_at	thylakoid lumenal protein-related	At1g12250	-0.016643	0.006827	-0.009902
261022_at	no apical meristem (NAM) family protein	At1g12260	0.000854	0.004425	-0.002547
259519_at	stress-inducible protein, putative	At1g12270	-0.011427	-0.00456	0.003718
259535_at	disease resistance protein (CC-NBS-LRR class), putative	At1g12280	-0.002299	0.002031	-0.006564
259534_at	disease resistance protein (CC-NBS-LRR class), putative	At1g12290	0.00086	-0.002413	-0.001641
259538_at	calmodulin, putative	At1g12310	0.00249	0.000364	0.003177
259520_at	expressed protein	At1g12320	-0.008267	0.005475	-0.005388
259528_at	expressed protein	At1g12330	-0.015912	0.007154	0.01139
257513_s_at	cornichon family protein	At1g12340	0.000813	0.000252	0.003503
259512_at	cytokinesis-related Sec1 protein (KEULE)	At1g12360	0.005311	0.000468	0.00309
259537_at	type II CPD photolyase PHR1 (PHR1)	At1g12370	0.004929	0.006787	0.001278
259529_at	expressed protein	At1g12400	-0.004804	0.00307	0.001829
259521_at	ATP-dependent Clp protease proteolytic subunit (ClpP2)	At1g12410	-0.011278	-0.006583	-0.005285
259513_at	armadillo/beta-catenin repeat family protein / kinesin motor family protein	At1g12430	-0.007372	0.002801	0.002054
259530_at	expressed protein	At1g12450	0.012441	0.010872	0.005369
259531_at	leucine-rich repeat transmembrane protein kinase, putative	At1g12460	-0.010833	0.004397	0.011039
259532_at	Pep3/Vps18/deep orange family protein	At1g12470	-0.00247	-0.00852	0.005666
259514_at	C4-dicarboxylate transporter/malic acid transport family protein	At1g12480	-0.001465	0.001805	-0.005172
259522_at	F-box family protein-related	At1g12490	0.00012	0.004379	-0.002645
259523_at	phosphate translocator-related	At1g12500	-0.012754	0.001691	-0.006274
259511_at	superoxide dismutase copper chaperone, putative	At1g12520	-0.004098	-0.004959	-0.000107
259533_at	hypothetical protein	At1g12530	0.00291	0.001767	-1.3e-05
259524_at	oxidoreductase family protein	At1g12550	-0.003097	-0.006802	0.002887
259525_at	expansin, putative (EXP7)	At1g12560	0.010769	-0.02103	-0.001419
259526_at	glucose-methanol-choline (GMC) oxidoreductase family protein	At1g12570	-0.001461	0.007415	-0.001035
259484_at	protein kinase family protein	At1g12580	-0.006213	-0.008812	-0.0017
259527_at	hypothetical protein	At1g12600	-0.000734	0.002871	0.002356
255937_at	DRE-binding protein, putative / CRT/DRE-binding factor, putative	At1g12610	0.000987	0.001082	-0.000813
255938_at	pentatricopeptide (PPR) repeat-containing protein	At1g12620	-0.004886	-0.000726	0.004164
255927_at	AP2 domain-containing protein	At1g12630	-0.000375	0.003667	-0.001865
255928_at	membrane bound O-acyl transferase (MBOAT) family protein	At1g12640	0.003388	-0.00222	-0.00118
255929_at	expressed protein	At1g12650	-0.007822	0.001509	0.00255
255930_at	hypothetical protein	At1g12660	0.003627	0.008362	0.001692
255936_at	protein kinase family protein	At1g12680	0.00109	0.003725	0.002525
255935_at	helicase domain-containing protein / pentatricopeptide (PPR) repeat-containing protein	At1g12700	-0.001146	0.000995	0.000576
255931_at	F-box family protein / SKP1 interacting partner 3-related	At1g12710	-0.003203	-5.6e-05	0.00418
255932_at	mutator-like transposase, putative similar to mutator-like transposase GI:4388821 from [Arabidopsis thaliana]	At1g12720	0.001838	0.003707	-0.000473
255939_at	cell division cycle protein-related	At1g12730	-0.00843	0.002344	0.006944
255934_at	cytochrome P450 family protein	At1g12740	0.006597	-0.022545	-0.005088
255933_at	rhomboid family protein	At1g12750	0.007896	0.001433	-0.005097
261194_at	DEAD/DEAH box helicase family protein / pentatricopeptide (PPR) repeat-containing protein	At1g12770	-0.003303	0.003745	0.007653
261211_at	UDP-glucose 4-epimerase / UDP-galactose 4-epimerase / Galactowaldenase	At1g12780	-0.002473	0.007676	0.011721
261205_at	expressed protein	At1g12790	0.000133	0.002395	0.002093
261206_at	S1 RNA-binding domain-containing protein	At1g12800	-0.013361	0.005003	-0.014422
261209_at	proline-rich family protein	At1g12810	0.00021	-0.001101	0.001858
261195_at	transport inhibitor response protein, putative	At1g12820	-0.008457	-0.010216	0.002915
261207_at	expressed protein	At1g12830	-0.008055	0.001859	0.006978
261210_at	vacuolar ATP synthase subunit C (VATC) / V-ATPase C subunit / vacuolar proton pump C subunit (DET3)	At1g12840	7.5e-05	-0.008054	-0.002685
261203_at	expressed protein	At1g12845	-0.009525	0.005694	0.012409
261201_at	phosphoglycerate/bisphosphoglycerate mutase family protein	At1g12850	-0.008645	-0.004108	0.002384
261196_at	basic helix-loop-helix (bHLH) family protein / F-box family protein	At1g12860	-0.009734	0.003344	-0.004215
261212_at	MutT/nudix family protein	At1g12880	-0.000448	0.002244	0.011187
261197_at	glyceraldehyde 3-phosphate dehydrogenase, chloroplast, putative / NADP-dependent glyceraldehydephosphate dehydrogenase, putative	At1g12900	-0.021903	0.009553	-0.018536
261202_at	flower pigmentation protein (AN11)	At1g12910	-0.00382	0.000169	0.008728
261208_at	importin-related	At1g12930	-0.006625	0.002095	0.003348
261198_at	high-affinity nitrate transporter, putative	At1g12940	0.001428	0.001654	-0.001842
261199_at	MATE efflux family protein	At1g12950	0.006104	-0.018816	0.002928
261200_at	60S ribosomal protein L27A (RPL27aA)	At1g12960	-0.001103	0.002354	-0.001314
261213_at	leucine-rich repeat family protein	At1g12970	0.000732	-0.002017	0.006043
262768_at	glycosyl transferase family 17 protein	At1g12990	-0.003439	-0.002129	-0.004362
262775_at	expressed protein	At1g13000	-0.005018	-0.002818	0.002245
262776_at	eukaryotic translation initiation factor, putative (EIF4B5)	At1g13020	-0.0085	-0.004837	0.000266
262777_at	sphere organelles protein-related	At1g13030	-0.009079	0.003561	0.007203
257465_at	pentatricopeptide (PPR) repeat-containing protein	At1g13040	0.001662	0.000275	0.001755
262778_at	expressed protein	At1g13050	-0.005431	0.003409	0.008254
262781_s_at	20S proteasome beta subunit E, putative	At1g13060	-0.011719	-0.011138	0.005289
262779_at	putative cytochrome P450 monooxygenase strong similarity to gb|D78605 cytochrome P450 monooxygenase from Arabidopsis thaliana and is a member of the PF|00067 Cytochrome P450 family	At1g13070	-0.000423	0.004953	-0.002728
262826_at	cytochrome P450 family protein	At1g13080	-0.002299	-0.023763	-0.020328
262780_at	cytochrome P450 71B28, putative (CYP71B28)	At1g13090	-0.012395	-0.001694	0.002912
262827_at	cytochrome P450 71B29, putative (CYP71B29)	At1g13100	0.002873	-0.000757	-0.006079
262793_at	cytochrome P450 71B7 (CYP71B7)	At1g13110	9.2e-05	-0.026591	-0.023052
262794_at	expressed protein	At1g13120	-0.002177	-0.000423	0.006621
262795_at	glycosyl hydrolase family 5 protein / cellulase family protein	At1g13130	-0.00512	0.005335	0.00544
262764_at	cytochrome P450 family protein	At1g13140	0.000171	0.00208	0.000696
262765_at	cytochrome P450, putative	At1g13150	0.000989	0.001265	0.000726
262766_at	SDA1 family protein	At1g13160	-0.005267	0.00165	0.00272
262767_at	oxysterol-binding family protein	At1g13170	-0.00037	0.001049	0.002905
262769_at	actin-related protein 3 (ARP3)	At1g13180	-0.003807	-0.006152	0.005632
262770_at	RNA recognition motif (RRM)-containing protein	At1g13190	-0.005727	-0.005282	0.002429
262782_at	zinc finger (C3HC4-type RING finger) family protein	At1g13195	0.000798	-0.008855	0.004878
262771_at	F-box family protein	At1g13200	0.002467	-0.003015	0.001336
262772_at	haloacid dehalogenase-like hydrolase family protein	At1g13210	-0.000245	-0.00334	-0.001512
262773_at	nuclear matrix constituent protein-related	At1g13220	-0.004171	0.001555	0.002778
262774_at	leucine-rich repeat family protein	At1g13230	-0.004194	0.00581	0.008182
259358_at	glycosyl transferase family 8 protein	At1g13250	-0.012026	0.00524	-0.002665
259364_at	DNA-binding protein RAV1 (RAV1)	At1g13260	-0.001674	-0.01538	-0.008098
259363_at	metallopeptidase M24 family protein	At1g13270	-0.013011	0.002579	0.000856
259366_at	allene oxide cyclase family protein	At1g13280	-0.013446	0.007341	0.007636
257515_at	zinc finger (C2H2 type) family protein	At1g13290	-0.002928	0.003328	0.002289
259365_at	myb family transcription factor	At1g13300	0.004293	-0.018386	-0.003849
259360_at	expressed protein	At1g13310	0.002978	0.003453	-0.002518
259407_at	serine/threonine protein phosphatase 2A (PP2A) 65 kDa regulatory subunit, putative	At1g13320	-0.004474	-0.005872	0.000509
259409_at	expressed protein	At1g13330	-0.007637	0.003161	0.016447
259410_at	expressed protein	At1g13340	-0.003172	-0.003208	-0.005121
259362_s_at	protein kinase family protein	At1g13350	0.001377	-0.003568	0.002078
259387_at	histone H3, putative	At1g13370	-0.000255	0.001614	0.002282
259357_at	expressed protein	At1g13380	-0.012116	0.004472	0.004255
259386_at	zinc finger (C2H2 type) family protein	At1g13400	-0.000462	0.003063	-0.001889
259411_at	pentatricopeptide (PPR) repeat-containing protein	At1g13410	-0.002392	0.001937	0.00085
259388_at	sulfotransferase family protein	At1g13420	0.000815	-0.002047	-0.001575
259361_at	glyceraldehyde 3-phosphate dehydrogenase, cytosolic, putative / NAD-dependent glyceraldehyde-3-phosphate dehydrogenase, putative	At1g13440	-0.013025	-0.009973	-0.002684
259412_at	DNA binding protein GT-1	At1g13450	-0.002246	-0.004945	0.005466
259359_at	serine/threonine protein phosphatase 2A (PP2A) regulatory subunit B', putative	At1g13460	-0.002926	-0.003731	-0.011568
259385_at	expressed protein	At1g13470	-0.005103	0.001448	-0.010433
256103_at	expressed protein	At1g13540	-0.001282	0.001885	-0.003076
256134_at	aminoalcoholphosphotransferase (AAPT1)	At1g13560	-0.009436	0.001042	-0.00378
256133_at	F-box family protein	At1g13570	-0.000619	0.00175	0.007493
256157_at	longevity-assurance (LAG1) family protein	At1g13580	-0.003148	-4.8e-05	-0.000598
256158_at	phytosulfokines-related	At1g13590	-0.002176	0.005334	0.000756
256131_at	bZIP transcription factor family protein	At1g13600	-0.001943	0.002366	-0.004964
256132_at	expressed protein	At1g13610	-0.001625	0.004005	-0.003967
256095_at	pentatricopeptide (PPR) repeat-containing protein	At1g13630	-0.000833	0.002081	9.9e-05
256071_at	phosphatidylinositol 3- and 4-kinase family protein	At1g13640	-0.005544	0.003951	-0.000148
256096_at	expressed protein	At1g13650	-0.009173	0.003214	-0.020701
256097_at	expressed protein	At1g13670	0.001959	-0.002482	-0.002339
256102_at	expressed protein	At1g13680	0.000264	0.005355	0.000116
256068_at	RNA recognition motif (RRM)-containing protein	At1g13690	-0.009358	0.000621	0.005108
256098_at	glucosamine/galactosamine-6-phosphate isomerase family protein	At1g13700	0.000751	-0.000844	0.00286
256099_at	cytochrome P450 family protein	At1g13710	-0.005004	0.002207	-0.003459
256070_at	nuclear transport factor 2 (NTF2) family protein / RNA recognition motif (RRM)-containing protein	At1g13730	-0.008956	0.003813	-0.002715
256069_at	expressed protein	At1g13740	-0.007557	-0.000208	0.003093
256100_at	calcineurin-like phosphoesterase family protein	At1g13750	-0.002395	-0.008341	-0.010141
256101_at	hypothetical protein	At1g13760	-0.002959	0.003403	0.000574
259448_at	XH/XS domain-containing protein / XS zinc finger domain-containing protein	At1g13790	-0.004368	0.002971	0.009435
259449_at	pentatricopeptide (PPR) repeat-containing protein	At1g13800	-0.002447	0.002445	-6.3e-05
259422_at	expressed protein	At1g13810	-0.007902	0.000907	0.000549
259424_at	beta-1,3-glucanase-related	At1g13830	-0.002664	0.001816	7.8e-05
259450_at	expressed protein	At1g13870	-0.003397	-0.006495	0.002819
259423_at	ELM2 domain-containing protein	At1g13880	0.00023	0.000365	0.004802
259451_at	SNAP25 homologous protein, putative / synaptosomal-associated protein SNAP25-like, putative (SNAP30)	At1g13890	0.01487	0.022358	-0.002571
259420_at	calcineurin-like phosphoesterase family protein	At1g13900	0.002654	0.003955	0.001766
259421_at	leucine-rich repeat family protein	At1g13910	-0.006802	0.004326	0.000225
262662_at	remorin family protein	At1g13920	-0.00401	0.000976	0.003206
262609_at	expressed protein	At1g13930	-0.015149	-0.001688	-0.004488
262663_at	expressed protein	At1g13940	-0.0039	-0.000775	0.001319
262615_at	eukaryotic translation initiation factor 5A-1 / eIF-5A 1	At1g13950	0.002756	-0.0059	0.002288
262613_at	WRKY family transcription factor	At1g13960	0.005136	-0.013342	-0.005597
262664_at	expressed protein	At1g13970	0.01744	0.011368	0.002694
262614_at	pattern formation protein (EMB30) (GNOM)	At1g13980	0.000318	-0.003614	0.009762
262607_at	expressed protein	At1g13990	-0.001087	-0.009022	0.002915
262660_at	protein kinase family protein / ankyrin repeat family protein	At1g14000	-0.005329	-0.014748	6e-05
262647_at	expressed protein	At1g14020	2.5e-05	-0.000966	-0.000766
262648_at	ribulose-1,5 bisphosphate carboxylase oxygenase large subunit N-methyltransferase, putative	At1g14030	-0.011462	0.003811	-0.005867
262649_at	EXS family protein / ERD1/XPR1/SYG1 family protein	At1g14040	-0.006481	0.001932	0.01024
262611_at	expressed protein	At1g14050	-0.006086	0.000808	0.005862
262665_at	xyloglucan fucosyltransferase, putative (FUT7)	At1g14070	0.004358	-0.015516	-0.000256
262666_at	xyloglucan fucosyltransferase, putative (FUT6)	At1g14080	0.001997	-0.006308	0.000992
262650_at	pseudogene, pentatricopeptide (PPR) repeat-containing protein	At1g14090	0.000261	0.006298	0.002226
262651_at	xyloglucan fucosyltransferase family protein	At1g14100	0.002315	0.003702	-0.000456
262652_at	xyloglucan fucosyltransferase family protein	At1g14110	-0.000462	0.001202	-0.003064
262608_at	2-oxoglutarate-dependent dioxygenase, putative	At1g14120	-0.006163	-0.001347	-0.00393
262653_at	2-oxoglutarate-dependent dioxygenase, putative	At1g14130	-0.001404	-0.003637	0.008719
262610_at	mitochondrial substrate carrier family protein	At1g14140	-0.007226	-0.002109	0.000678
262612_at	oxygen evolving enhancer 3 (PsbQ) family protein	At1g14150	-0.01512	0.006207	-0.028298
262654_at	expressed protein	At1g14180	-0.004691	0.004825	0.005721
262655_s_at	glucose-methanol-choline (GMC) oxidoreductase family protein	At1g14190	0.00276	-0.000955	-0.002845
262656_at	zinc finger (C3HC4-type RING finger) family protein	At1g14200	0.004212	0.004417	-0.001764
262657_at	ribonuclease T2 family protein	At1g14210	-0.008324	-0.000814	-0.002013
262658_at	ribonuclease T2 family protein	At1g14220	-0.000491	-0.0003	9.3e-05
262659_at	nucleoside phosphatase family protein / GDA1/CD39 family protein	At1g14240	0.003862	-0.010669	0.003207
262661_s_at	nucleoside phosphatase family protein / GDA1/CD39 family protein	At1g14250	-0.000372	-0.002804	-0.001953
261481_at	zinc finger (C3HC4-type RING finger) family protein	At1g14260	-0.002798	0.008789	-0.005278
261483_at	CAAX amino terminal protease family protein	At1g14270	-0.00639	0.010053	-0.009184
261480_at	phytochrome kinase, putative	At1g14280	-0.013835	0.007448	-0.025278
261492_at	acid phosphatase, putative	At1g14290	0.006899	0.013581	-0.003926
261524_at	expressed protein	At1g14300	-0.007942	0.003277	0.004449
261477_at	haloacid dehalogenase-like hydrolase family protein	At1g14310	-0.006507	-0.003953	0.000853
261490_at	60S ribosomal protein L10 (RPL10A) / Wilm's tumor suppressor protein-related	At1g14320	-0.007641	-0.005344	0.001719
261525_at	kelch repeat-containing F-box family protein	At1g14330	0.000889	-0.006912	0.003014
261487_at	RNA recognition motif (RRM)-containing protein	At1g14340	-0.001575	-0.007983	-4.1e-05
261488_at	expressed protein	At1g14345	-0.017994	0.006526	-0.011268
261491_at	myb family transcription factor (MYB124)	At1g14350	-0.004264	0.00432	-0.000492
261485_at	UDP-galactose/UDP-glucose transporter, putative	At1g14360	-0.008342	0.00565	0.003441
261526_at	protein kinase (APK2a)	At1g14370	0.002249	-0.013295	-0.005272
261479_at	calmodulin-binding family protein	At1g14380	-0.010348	0.004998	0.008256
261527_at	leucine-rich repeat transmembrane protein kinase, putative	At1g14390	-0.004452	0.001728	0.001063
261484_at	ubiquitin-conjugating enzyme 1 (UBC1)	At1g14400	-0.004319	-0.001521	0.004316
261493_at	DNA-binding protein-related	At1g14410	-0.008736	0.007075	-0.000917
261528_at	pectate lyase family protein	At1g14420	0.016567	0.028624	-0.005549
261529_at	glyoxal oxidase-related	At1g14430	0.002759	0.00121	-0.000894
261502_at	zinc finger homeobox family protein / ZF-HD homeobox family protein	At1g14440	-0.00572	0.007024	0.004368
261489_at	expressed protein	At1g14450	-0.004017	-0.001707	-0.002294
261471_at	DNA polymerase-related	At1g14460	-0.010151	0.006416	0.001754
261472_at	pentatricopeptide (PPR) repeat-containing protein	At1g14470	-0.000459	0.002804	0.00131
261476_at	ankyrin repeat family protein	At1g14480	-0.001904	0.00115	0.006008
261473_at	DNA-binding protein-related	At1g14490	-0.005191	0.002208	0.004968
261486_at	PHD finger family protein	At1g14510	-0.003718	-0.00663	0.006606
261478_at	oxygenase-related	At1g14520	-0.00113	0.003859	-0.002285
261482_at	tobamovirus multiplication protein 3, putative / TOM3, putative (THH1)	At1g14530	0.005069	0.003474	0.00425
261474_at	anionic peroxidase, putative	At1g14540	0.000357	0.001211	-0.003192
261475_at	anionic peroxidase, putative	At1g14550	0.000433	0.003538	-0.002863
260777_at	mitochondrial substrate carrier family protein	At1g14560	0.002524	0.000783	-0.000695
260782_at	UBX domain-containing protein	At1g14570	-0.003405	-0.003843	0.005872
260776_at	zinc finger (C2H2 type) family protein	At1g14580	-0.006252	0.005068	-0.008063
260780_at	valyl-tRNA synthetase / valine--tRNA ligase (VALRS)	At1g14610	-0.007127	0.000316	0.001858
260781_at	expressed protein	At1g14620	-0.011811	0.002656	0.011286
260778_at	SWAP (Suppressor-of-White-APricot)/surp domain-containing protein	At1g14640	0.001541	0.004053	-0.003499
260779_at	SWAP (Suppressor-of-White-APricot)/surp domain-containing protein / ubiquitin family protein	At1g14650	-0.003107	0.003462	0.004026
262835_at	sodium proton exchanger, putative (NHX8)	At1g14660	-0.002146	0.001986	0.003614
262846_at	endomembrane protein 70, putative	At1g14670	-0.009511	-0.005465	0.003371
262836_at	hypothetical protein	At1g14680	-0.000544	0.000288	0.002906
262848_at	expressed protein	At1g14685	-0.001571	0.00085	0.008848
262843_at	zinc finger homeobox family protein / ZF-HD homeobox family protein	At1g14687	-0.001933	0.003156	0.007204
262834_at	microtubule associated protein (MAP65/ASE1) family protein	At1g14690	-0.01457	0.005456	0.007692
262830_at	purple acid phosphatase, putative	At1g14700	-0.00951	0.001803	-0.021965
262849_at	hydroxyproline-rich glycoprotein family protein	At1g14710	-0.009432	-0.00072	0.005963
262842_at	xyloglucan:xyloglucosyl transferase / xyloglucan endotransglycosylase / endo-xyloglucan transferase (XTR2)	At1g14720	-0.013076	0.003482	0.00209
262831_at	cytochrome B561 family	At1g14730	-0.004141	0.002016	-0.004398
262845_at	expressed protein	At1g14740	-0.001445	-0.002031	0.002759
262833_at	cyclin, putative (SDS)	At1g14750	-0.002551	0.000697	0.001134
262886_at	expressed protein	At1g14760	-0.000211	0.002882	-0.001298
262839_at	expressed protein	At1g14770	-0.005617	0.002715	0.002592
262887_at	expressed protein	At1g14780	0.00293	-0.017991	0.004094
262888_at	RNA-dependent RNA polymerase, putative	At1g14790	-0.010612	0.006119	0.00909
262889_at	hypothetical protein	At1g14800	-0.000642	0.003451	-0.002467
262841_at	semialdehyde dehydrogenase family protein	At1g14810	-0.010237	-0.006207	-0.005306
257463_at	SEC14 cytosolic factor family protein / phosphoglyceride transfer family protein	At1g14820	-0.010226	0.004387	0.012483
262837_at	dynamin-like protein C (DL1C)	At1g14830	-8.4e-05	-0.002701	0.002993
262847_at	expressed protein	At1g14840	-0.007291	0.004045	-0.003733
262890_at	non-repetitive/WGA-negative nucleoporin family protein	At1g14850	-0.002058	0.001136	0.004352
262832_s_at	expressed protein	At1g14870	0.002507	-0.030814	-0.02116
262844_at	invertase/pectin methylesterase inhibitor family protein	At1g14890	-0.015252	0.007495	0.023027
262840_at	high-mobility-group protein / HMG-I/Y protein	At1g14900	-0.009324	0.001458	0.01966
262856_at	epsin N-terminal homology (ENTH) domain-containing protein	At1g14910	-0.005228	-0.001622	0.003247
262850_at	gibberellin response modulator (GAI) (RGA2) / gibberellin-responsive modulator	At1g14920	-0.011989	0.002168	-0.001795
262857_at	major latex protein-related / MLP-related	At1g14930	0.002643	0.001864	-0.005922
262858_at	major latex protein-related / MLP-related	At1g14940	0.002176	0.000927	-0.001334
262828_at	major latex protein-related / MLP-related	At1g14950	-0.008625	0.000473	-0.016631
262838_at	major latex protein-related / MLP-related	At1g14960	0.005253	-0.016297	0.001247
262829_at	expressed protein	At1g14970	-0.001085	0.008961	0.00738
260714_at	10 kDa chaperonin (CPN10)	At1g14980	-0.013147	-0.000918	0.006037
260738_at	expressed protein	At1g14990	-0.007802	0.002204	0.003222
260739_at	serine carboxypeptidase S10 family protein	At1g15000	-0.012081	0.001595	0.00577
260744_at	expressed protein	At1g15010	0.001458	-0.007833	0.007964
260740_at	thioredoxin family protein	At1g15020	0.001397	0.003134	0.005529
260743_at	expressed protein	At1g15040	-0.000816	0.001763	-0.001095
260741_at	glutamine amidotransferase-related	At1g15045	0.002461	-0.004217	0.002675
260742_at	auxin-responsive AUX/IAA family protein	At1g15050	0.000438	-0.000669	-0.001522
262604_at	expressed protein	At1g15060	0.001551	0.006543	-0.002558
262596_at	phosphatidic acid phosphatase family protein / PAP2 family protein	At1g15080	-0.003571	0.004992	-0.003438
262590_at	zinc finger (C3HC4-type RING finger) family protein	At1g15100	-0.004326	-0.011343	-0.001747
262583_at	phosphatidyl serine synthase family protein	At1g15110	-0.000188	-0.006562	0.004977
262593_at	ubiquinol-cytochrome C reductase complex 7.8 kDa protein, putative / mitochondrial hinge protein, putative	At1g15120	-0.006877	-0.012655	0.003702
262588_at	hydroxyproline-rich glycoprotein family protein	At1g15130	-0.00023	-0.005066	0.005435
262572_at	oxidoreductase NAD-binding domain-containing protein	At1g15140	-0.008717	-0.003632	-0.010121
262589_s_at	MATE efflux family protein	At1g15150	-0.005836	0.003056	0.002479
262605_at	MATE efflux family protein	At1g15170	-0.007327	-0.001703	-0.005624
262569_at	MATE efflux family protein	At1g15180	-0.011331	-0.000918	-0.02272
262606_at	hypothetical protein	At1g15190	-0.001185	0.002893	0.001102
262570_at	protein-protein interaction regulator family protein	At1g15200	-0.010068	-0.011605	0.003217
262575_at	ABC transporter family protein	At1g15210	-0.001596	-0.002489	-0.002367
262591_at	cytochrome c biogenesis protein family	At1g15220	-0.00012	0.001322	0.002345
262574_at	expressed protein	At1g15230	-0.00085	0.002844	0.004464
262594_at	60S ribosomal protein L37 (RPL37A)	At1g15250	-0.012212	0.003491	0.006907
262598_at	expressed protein	At1g15260	-0.014554	0.006599	-0.009738
262602_at	expressed protein	At1g15270	-0.00595	-0.006484	0.00103
262576_at	glycine-rich protein	At1g15280	-0.001974	0.00024	0.002822
262577_at	tetratricopeptide repeat (TPR)-containing protein	At1g15290	-0.009235	0.003395	-0.009846
262578_at	hAT-like transposase family (hobo/Ac/Tam3)	At1g15300	-0.003986	0.005178	0.008985
262601_at	signal recognition particle 54 kDa protein 1 / SRP54 (SRP-54) (SRP-54A)	At1g15310	0.002931	-0.002176	0.003929
262579_at	hypothetical protein	At1g15320	-0.002958	0.001755	-0.003612
262580_at	CBS domain-containing protein	At1g15330	-0.001233	0.003017	0.000249
262600_at	methyl-CpG-binding domain-containing protein	At1g15340	-0.011546	-0.013333	0.000798
262599_at	expressed protein	At1g15350	0.010246	0.007688	-0.002712
262595_at	AP2 domain-containing transcription factor family protein	At1g15360	0.000629	0.003705	-0.003606
262581_at	expressed protein	At1g15370	-0.007046	-0.002344	0.003024
262603_at	lactoylglutathione lyase family protein / glyoxalase I family protein	At1g15380	0.00253	0.014541	0.005118
262573_at	peptide deformylase, mitochondrial / polypeptide deformylase 1A (PDF1A)	At1g15390	-0.006917	0.004118	-0.00155
262592_at	expressed protein	At1g15400	-0.004245	-0.00849	0.003306
262582_at	aspartate-glutamate racemase family	At1g15410	-0.006529	0.004279	-0.005902
262544_at	expressed protein	At1g15425	-0.008543	0.003187	0.003858
262571_at	expressed protein	At1g15430	0.006703	0.008614	-0.001876
262584_at	transducin family protein / WD-40 repeat family protein	At1g15440	-0.010087	0.001371	0.004519
262585_at	anion exchange family protein	At1g15460	0.000398	0.00332	9.5e-05
262597_at	transducin family protein / WD-40 repeat family protein	At1g15470	0.003038	0.001842	0.000954
262586_at	DNA-binding protein, putative	At1g15480	-0.009244	0.004275	0.011465
262587_at	hydrolase, alpha/beta fold family protein	At1g15490	0.002824	8.4e-05	0.004454
261767_s_at	chloroplast ADP, ATP carrier protein, putative / ADP, ATP translocase, putative / adenine nucleotide translocase, putative	At1g15500	-0.011013	-0.006423	-0.000618
261762_at	pentatricopeptide (PPR) repeat-containing protein	At1g15510	0.000673	-0.00015	-0.000656
261763_at	ABC transporter family protein	At1g15520	-0.001887	0.004935	-0.004227
261764_at	receptor lectin kinase, putative	At1g15530	-0.002866	-0.000235	-0.001283
261768_at	gibberellin 3-beta-dioxygenase / gibberellin 3 beta-hydroxylase (GA4)	At1g15550	-0.003758	0.002296	-0.004077
261765_at	cyclin, putative	At1g15570	-0.002638	0.00345	0.005294
261766_at	auxin-responsive protein / indoleacetic acid-induced protein 5 (IAA5) / auxin-induced protein (AUX2-27)	At1g15580	-0.001191	0.001858	-0.004525
261759_at	hypothetical protein	At1g15590	-0.003087	0.005333	-0.001457
261760_at	hypothetical protein	At1g15600	-0.002762	0.002726	-0.001967
257480_at	hypothetical protein	At1g15640	-0.002461	0.003591	-0.001479
261761_at	expressed protein	At1g15660	-0.006212	0.002392	0.006732
259502_at	kelch repeat-containing F-box family protein	At1g15670	-0.006142	-0.000762	0.004195
259504_at	pyrophosphate-energized vacuolar membrane proton pump / pyrophosphate-energized inorganic pyrophosphatase (AVP-3)	At1g15690	-0.005907	0.001956	-0.003469
259485_at	ATP synthase gamma chain 2, chloroplast (ATPC2)	At1g15700	-0.004227	0.001397	0.001051
259486_at	prephenate dehydrogenase family protein	At1g15710	-0.00444	-1.3e-05	-0.002205
259487_at	myb family transcription factor	At1g15720	-0.000279	0.001273	0.002175
259499_at	PRLI-interacting factor L, putative	At1g15730	-0.014464	0.004256	-0.007327
259500_at	leucine-rich repeat family protein	At1g15740	-0.004262	-0.012831	0.00644
259501_at	WD-40 repeat family protein	At1g15750	-0.005334	-0.004827	0.000923
259488_at	expressed protein	At1g15780	-0.000265	0.000819	0.000863
259489_at	expressed protein	At1g15790	-0.000637	0.004219	0.003281
259490_at	expressed protein	At1g15800	-0.001765	0.006102	0.004776
259505_at	ribosomal protein S15 family protein	At1g15810	-0.008543	0.006279	0.003917
259491_at	chlorophyll A-B binding protein, chloroplast (LHCB6)	At1g15820	-0.020219	0.007562	-0.013652
259492_at	expressed protein	At1g15830	-0.000419	0.001873	-0.002811
259493_at	expressed protein	At1g15840	7.9e-05	0.001887	6.7e-05
259494_at	transducin family protein / WD-40 repeat family protein	At1g15850	-0.001304	0.000995	-0.002036
259497_at	expressed protein	At1g15860	-0.001167	-0.005546	-0.001529
259503_at	mitochondrial glycoprotein family protein / MAM33 family protein	At1g15870	-2.2e-05	0.00172	0.001507
259498_at	Golgi SNARE 11 protein	At1g15880	0.004388	0.007085	0.005166
259495_at	disease resistance protein (CC-NBS-LRR class), putative	At1g15890	-9.5e-05	0.001589	-0.000895
259496_at	hypothetical protein	At1g15900	-0.002417	0.003281	-0.003312
261837_s_at	XH/XS domain-containing protein / XS zinc finger domain-containing protein	At1g15910	-0.010985	0.001117	0.012884
261841_at	CCR4-NOT transcription complex protein, putative	At1g15920	0.005963	0.00605	0.006687
261789_at	40S ribosomal protein S12 (RPS12A)	At1g15930	-0.015	-0.00582	0.005258
261844_at	expressed protein	At1g15940	-0.004716	0.012133	0.01216
261792_at	cinnamoyl-CoA reductase, putative	At1g15950	-0.013119	-0.003877	-0.012736
261845_at	NRAMP metal ion transporter 6, putative (NRAMP6)	At1g15960	-0.005799	0.0063	-0.008866
261788_at	expressed protein	At1g15980	-0.019032	0.009045	-0.02507
261786_at	cyclic nucleotide-regulated ion channel, putative (CNGC7)	At1g15990	0.000456	0.007509	-0.001111
261790_at	expressed protein	At1g16000	-0.003109	0.000216	0.007227
261795_at	magnesium transporter CorA-like family protein (MRS2-1)	At1g16010	-0.007164	-0.009326	0.001388
261787_at	expressed protein	At1g16020	-0.00456	-0.003271	-0.00176
261838_at	heat shock protein 70, putative / HSP70, putative	At1g16030	0.003582	0.009062	0.004175
261839_at	expressed protein	At1g16040	-0.0065	0.001606	0.005173
261835_at	expressed protein	At1g16050	-0.008521	-0.002455	0.007267
261794_at	ovule development protein, putative	At1g16060	-0.006588	0.000838	-0.003626
261840_at	tubby family protein	At1g16070	-0.005152	0.004742	0.006768
261793_at	expressed protein	At1g16080	-0.017568	0.007156	-0.009589
261836_at	wall-associated kinase-related	At1g16090	-0.001576	0.001926	-0.003986
257478_at	wall-associated kinase, putative	At1g16130	0.003492	-0.003804	0.001023
257479_at	wall-associated kinase, putative	At1g16150	0.000717	-0.000662	-0.00071
261842_at	protein kinase family protein	At1g16160	0.000567	0.000808	-0.001048
261791_at	expressed protein	At1g16170	0.004669	-0.002203	0.001619
261843_at	TMS membrane family protein / tumour differentially expressed (TDE) family protein	At1g16180	-7.2e-05	-0.002682	0.001938
262708_at	DNA repair protein RAD23, putative	At1g16190	-0.001967	0.003445	0.000793
262710_at	expressed protein	At1g16210	-0.003521	-0.007703	0.000317
262702_at	protein phosphatase 2C family protein / PP2C family protein	At1g16220	-0.005253	0.004953	0.005661
262709_at	syntaxin 51 (SYP51)	At1g16240	0.001633	-0.002601	0.003979
262705_at	protein kinase family protein	At1g16260	-0.009127	0.00438	-0.013506
262706_at	DEAD/DEAH box helicase, putative	At1g16280	-0.007278	-0.001058	0.00287
262707_at	expressed protein	At1g16290	0.005482	0.015739	-0.001815
262751_at	cation efflux family protein	At1g16310	0.001359	0.00207	-0.008206
262752_at	cyclin family protein	At1g16330	0.001985	0.003983	0.001389
262753_at	2-dehydro-3-deoxyphosphooctonate aldolase, putative / phospho-2-dehydro-3-deoxyoctonate aldolase, putative / 3-deoxy-D-manno-octulosonic acid 8-phosphate synthetase, putative	At1g16340	-0.007355	0.006216	0.006141
262754_at	inosine-5'-monophosphate dehydrogenase, putative	At1g16350	-0.016131	-0.002303	0.00366
262755_at	LEM3 (ligand-effect modulator 3) family protein / CDC50 family protein	At1g16360	0.009913	0.015475	-0.004776
262756_at	transporter-related	At1g16370	-0.002443	0.001267	-0.005152
262757_at	cation/proton exchanger, putative (CHX1)	At1g16380	0.002484	0.004252	-0.001978
262730_at	organic cation transporter-related	At1g16390	-0.010762	0.003551	0.005411
262717_s_at	cytochrome P450 family protein	At1g16410	-0.009895	-0.000307	-0.022596
262731_at	latex-abundant protein, putative (AMC8) / caspase family protein	At1g16420	0.005435	-0.010535	-0.005733
262714_s_at	surfeit locus protein 5 family protein / SURF5 family protein	At1g16430	-0.005863	0.000834	0.0062
262732_at	protein kinase, putative	At1g16440	0.005705	-0.011734	-0.000364
262712_at	mercaptopyruvate sulfurtransferase (MST2) (RDH2)	At1g16460	-0.016458	0.00681	0.003815
262716_at	20S proteasome alpha subunit B (PAB1) (PRC3)	At1g16470	-0.007583	-0.010827	0.006523
262701_at	pentatricopeptide (PPR) repeat-containing protein	At1g16480	-0.004533	0.002897	0.002492
262715_at	myb family transcription factor (MYB58)	At1g16490	-0.004803	0.005338	-0.000867
262711_at	expressed protein	At1g16500	-0.01112	0.005418	0.0084
262703_at	auxin-responsive family protein	At1g16510	-0.007269	0.00503	0.00689
262713_at	expressed protein	At1g16520	-0.008138	0.005234	0.009969
262704_at	LOB domain protein 3 / lateral organ boundaries domain protein 3 (LBD3)	At1g16530	-0.001494	0.002263	-0.006656
246325_at	molybdenum cofactor sulfurase (LOS5) (ABA3)	At1g16540	-0.001167	-0.005799	0.000884
246320_at	Per1-like family protein	At1g16560	-0.005099	-0.007317	0.001573
246351_at	glycosyl transferase family 1 protein	At1g16570	-0.001505	0.000255	0.003117
246326_at	mitotic spindle checkpoint protein, putative	At1g16590	-0.000782	0.00344	0.001756
246324_at	arginine/serine-rich protein, putative (SR45)	At1g16610	-0.006613	0.002497	0.004696
246321_at	transcriptional factor B3 family protein	At1g16640	-0.000426	0.000442	0.000977
246350_at	expressed protein	At1g16650	-0.003448	0.002743	0.001761
246327_at	protein kinase family protein	At1g16670	-0.003094	-0.008745	-0.000222
246322_at	DNAJ heat shock N-terminal domain-containing protein / S-locus protein, putative	At1g16680	-0.003478	0.003461	0.001477
246323_at	transcription factor-related	At1g16690	-0.00295	0.00197	0.003704
255768_at	p300/CBP acetyltransferase-related protein-related	At1g16705	-0.00831	0.01126	0.027196
255762_at	TAZ zinc finger family protein / zinc finger (ZZ type) family protein	At1g16710	-0.001455	0.002698	-0.00058
255764_at	expressed protein	At1g16720	-0.012605	-0.010748	-0.013447
255763_at	expressed protein	At1g16730	-0.007904	0.005512	-0.022303
255767_at	ribosomal protein L20 family protein	At1g16740	-0.00801	-0.001238	0.004021
255766_at	expressed protein	At1g16750	-0.013356	0.007926	0.004939
255765_at	protein kinase family protein	At1g16760	0.008357	0.018104	-0.001613
255761_at	hypothetical protein	At1g16770	-0.003374	0.004755	-0.001861
255760_at	vacuolar-type H+-translocating inorganic pyrophosphatase, putative	At1g16780	-0.010123	0.003916	0.009514
255759_at	ribosomal protein-related	At1g16790	-0.005055	-0.00171	0.004588
255758_at	tRNA-splicing endonuclease positive effector-related	At1g16800	-0.001692	0.002217	-0.000612
256113_at	expressed protein	At1g16810	-0.010345	-0.00658	0.006214
256111_at	expressed protein	At1g16820	-0.002137	-0.003299	-0.000817
256107_at	pentatricopeptide (PPR) repeat-containing protein	At1g16830	-0.004519	0.002672	0.002146
256117_at	expressed protein	At1g16840	0.002042	0.006824	-0.001307
256114_at	expressed protein	At1g16850	0.00232	-0.003914	0.000522
256116_at	merozoite surface protein-related	At1g16860	-0.002963	-0.007941	0.003279
256106_at	mitochondrial 28S ribosomal protein S29-related	At1g16870	-0.008852	-0.003768	0.004966
256115_at	uridylyltransferase-related	At1g16880	-0.014555	0.003104	-0.016496
256110_at	curculin-like (mannose-binding) lectin family protein	At1g16900	-0.006094	0.002406	0.008375
256105_at	hypothetical protein	At1g16910	0.0018	0.002428	-0.001175
256112_at	Ras-related GTP-binding protein, putative	At1g16920	-0.007644	0.00167	0.00936
256108_at	F-box family protein	At1g16940	-0.000322	0.001855	0.000936
256109_at	expressed protein	At1g16950	-0.002205	0.006348	0.010748
256118_at	Ku70-like protein	At1g16970	-0.004271	-0.007739	0.005931
256104_at	alpha, alpha-trehalose-phosphate synthase, UDP-forming, putative / trehalose-6-phosphate synthase, putative / UDP-glucose-glucosephosphate glucosyltransferase, putative	At1g16980	0.00063	0.000421	-0.001269
262535_at	alpha, alpha-trehalose-phosphate synthase, UDP-forming, putative / trehalose-6-phosphate synthase, putative / UDP-glucose-glucosephosphate glucosyltransferase, putative	At1g17000	-0.001198	0.004246	-0.000405
262527_at	oxidoreductase, 2OG-Fe(II) oxygenase family protein	At1g17010	0.000874	0.002813	-0.00053
262482_at	oxidoreductase, 2OG-Fe(II) oxygenase family protein	At1g17020	-0.005087	-0.007156	0.005123
262534_at	transcription factor-related	At1g17040	-0.002304	0.007688	0.001755
262526_at	geranyl diphosphate synthase, putative / GPPS, putative / dimethylallyltransferase, putative / prenyl transferase, putative	At1g17050	-0.010347	-0.009806	-0.020119
262525_at	cytochrome P450, putative	At1g17060	-0.003895	0.000126	0.000328
262524_at	D111/G-patch domain-containing protein	At1g17070	-0.003536	0.002087	0.004054
262481_at	expressed protein	At1g17080	-0.001189	-0.005625	-0.000389
262533_at	expressed protein	At1g17090	0.00033	-0.008964	0.005102
262536_at	SOUL heme-binding family protein	At1g17100	-0.014408	0.004278	-0.010504
262523_at	ubiquitin-specific protease 15 (UBP15)	At1g17110	-0.005907	0.00056	0.004777
262522_at	amino acid permease family protein	At1g17120	-0.008667	-0.010575	0.00305
262521_at	cell cycle control protein-related	At1g17130	-0.002008	-0.002339	9e-05
262538_at	tropomyosin-related	At1g17140	-0.012136	0.003752	-0.002511
262512_at	expressed protein	At1g17145	-0.000337	0.004025	0.003144
262520_at	glycoside hydrolase family 28 protein / polygalacturonase (pectinase) family protein	At1g17150	-0.000518	0.004078	-0.002806
262519_at	pfkB-type carbohydrate kinase family protein	At1g17160	-0.005989	-0.000444	0.003439
262518_at	glutathione S-transferase, putative	At1g17170	0.005009	-0.024965	-0.009628
262517_at	glutathione S-transferase, putative	At1g17180	0.003564	-0.020952	-0.012961
262516_at	glutathione S-transferase, putative	At1g17190	-0.005035	-0.01284	0.020262
262539_at	integral membrane family protein	At1g17200	-0.019181	0.0087	0.007981
262532_at	expressed protein	At1g17210	-0.008489	-0.005387	0.00425
262483_at	translation initiation factor IF-2, chloroplast, putative	At1g17220	-0.015071	0.001484	-0.01255
262531_at	leucine-rich repeat family protein / protein kinase family protein	At1g17230	-0.002004	0.00056	-0.006159
262530_at	leucine-rich repeat family protein	At1g17240	-0.001722	-0.003463	-5.4e-05
262529_at	leucine-rich repeat family protein	At1g17250	-0.001706	0.000985	-0.003475
262528_at	ATPase 10, plasma membrane-type, putative / proton pump 10, putative / proton-exporting ATPase, putative	At1g17260	-0.003678	0.004422	0.016716
262537_s_at	ubiquitin-conjugating enzyme, putative	At1g17280	-0.002057	8.2e-05	-0.000982
260847_s_at	alanine aminotransferase, putative	At1g17290	0.005366	0.008032	-0.002199
260846_at	expressed protein	At1g17300	0.000503	-0.000776	-0.00361
260845_at	MADS-box protein (AGL100)	At1g17310	0.001556	-0.001094	0.000177
261029_at	metal-dependent phosphohydrolase HD domain-containing protein-related	At1g17330	-0.000336	0.002858	-0.000332
261060_at	phosphoinositide phosphatase family protein	At1g17340	0.001647	-0.015834	-0.001633
261087_at	auxin-induced-related / indole-3-acetic acid induced-related	At1g17350	-0.010636	0.001249	0.007477
261031_at	COP1-interacting protein-related	At1g17360	-0.009655	-0.000667	-0.010281
261040_at	oligouridylate-binding protein, putative	At1g17370	-0.009106	-0.002825	-0.001212
261033_at	expressed protein	At1g17380	-0.00444	0.002302	-0.00165
261035_at	hypothetical protein	At1g17390	0.000687	-0.003059	-0.003156
261030_at	nucleoside diphosphate kinase family protein	At1g17410	-0.000913	0.00013	0.002322
261037_at	lipoxygenase, putative	At1g17420	-0.005166	0.003457	-0.000862
261032_at	hydrolase, alpha/beta fold family protein	At1g17430	-0.007648	0.005491	0.008238
261041_at	transcription initiation factor IID (TFIID) subunit A family protein	At1g17440	0.00169	-0.002459	-0.000371
261034_s_at	ATP phosphoribosyltransferase -related	At1g17450	-0.000295	-0.003704	0.004494
261039_at	expressed protein	At1g17455	0.003959	0.006378	0.010111
261086_at	myb family transcription factor	At1g17460	-0.006101	0.00515	0.014213
261036_at	developmentally regulated GTP-binding protein (DRG1)	At1g17470	-0.00438	0.001391	-0.000665
261085_at	calmodulin-binding family protein	At1g17480	-0.002579	0.000841	0.003982
261038_at	expressed protein	At1g17490	-0.002027	0.004126	0.006365
260731_at	haloacid dehalogenase-like hydrolase family protein	At1g17500	0.001489	-0.005855	0.003272
260682_at	expressed protein	At1g17510	-0.009665	0.001892	0.012278
260732_at	DNA-binding protein, putative	At1g17520	-0.004672	0.002076	0.000521
260687_at	mitochondrial import inner membrane translocase subunit Tim17/Tim22/Tim23 family protein	At1g17530	-0.006247	0.004264	0.007043
260737_at	protein kinase-related	At1g17540	0.013993	0.025605	-0.003173
260710_at	protein phosphatase 2C-related / PP2C-related	At1g17545	-0.001503	0.004019	-0.002255
260712_at	protein phosphatase 2C-related / PP2C-related	At1g17550	-0.002939	-0.005978	0.001126
260683_at	ribosomal protein L14 family protein	At1g17560	-0.011241	0.001931	0.016709
260711_at	myosin, putative	At1g17580	-0.000621	-0.007387	0.000441
260684_at	CCAAT-binding transcription factor (CBF-B/NF-YA) family protein	At1g17590	-0.005451	0.006469	0.008379
260734_at	disease resistance protein (TIR-NBS-LRR class), putative	At1g17600	0.000375	0.002677	-0.002976
260735_at	disease resistance protein-related	At1g17610	-0.001743	0.00383	-0.005102
260713_at	disease resistance protein (TIR-NBS class), putative	At1g17615	0.002081	0.010552	-0.001543
260686_at	expressed protein	At1g17620	-0.003304	-0.005815	0.007437
260736_at	pentatricopeptide (PPR) repeat-containing protein	At1g17630	-0.002111	0.001066	-0.000377
260733_at	RNA recognition motif (RRM)-containing protein	At1g17640	-0.007099	0.002056	0.007412
260685_at	6-phosphogluconate dehydrogenase NAD-binding domain-containing protein	At1g17650	-0.011507	0.005985	-0.005653
260688_at	expressed protein	At1g17665	-0.000538	0.004626	0.001839
259397_at	transcription factor-related	At1g17680	-0.003648	-0.005448	0.007374
259406_at	expressed protein	At1g17690	-0.004187	7.1e-05	0.003418
259398_at	prenylated rab acceptor (PRA1) family protein	At1g17700	-0.006244	0.002901	-0.014113
259399_at	expressed protein	At1g17710	0.000486	0.006495	-0.001222
259404_at	serine/threonine protein phosphatase 2A (PP2A) 55 kDa regulatory subunit B	At1g17720	-0.001102	-0.002829	0.004243
259402_at	SNF7 family protein	At1g17730	-0.002238	-0.001157	0.002312
259405_at	D-3-phosphoglycerate dehydrogenase / 3-PGDH	At1g17740	0.000989	0.000478	0.000585
259403_at	D-3-phosphoglycerate dehydrogenase / 3-PGDH	At1g17745	-0.012275	-0.000179	0.004238
259400_at	leucine-rich repeat transmembrane protein kinase, putative	At1g17750	-0.003637	0.005438	0.007388
259401_at	suppressor of forked protein family protein / SUF family protein	At1g17760	-0.005224	-0.001918	0.006825
255906_at	DNA-binding bromodomain-containing protein	At1g17790	-0.004769	0.005164	0.004529
255896_at	plastocyanin-like domain-containing protein	At1g17800	0.000907	0.000598	-0.000833
255905_at	major intrinsic family protein / MIP family protein	At1g17810	-0.001903	0.002431	-0.000931
255900_at	expressed protein	At1g17830	-0.000237	0.010217	0.004954
255889_at	ABC transporter family protein	At1g17840	-0.018135	0.005744	0.003339
255890_at	expressed protein	At1g17850	-0.003834	0.003997	-0.000486
255904_at	trypsin and protease inhibitor family protein / Kunitz family protein	At1g17860	-0.003193	-0.021561	0.003058
255891_at	expressed protein	At1g17870	-0.005326	0.005199	-0.00687
255902_at	nascent polypeptide-associated complex (NAC) domain-containing protein / BTF3b-like transcription factor, putative	At1g17880	-0.008963	0.005365	-0.0004
255901_at	GDP-4-keto-6-deoxy-D-mannose-3,5-epimerase-4-reductase, putative	At1g17890	0.001185	-0.003342	0.001096
255897_at	hypothetical protein	At1g17900	0.000605	-0.007041	0.00336
255892_at	wall-associated kinase, putative	At1g17910	0.002562	-0.000265	-0.001531
255907_at	homeobox-leucine zipper family protein / lipid-binding START domain-containing protein	At1g17920	-0.000948	0.004	-0.000994
255898_at	expressed protein	At1g17930	-0.004585	0.000392	0.006182
255903_at	myb family transcription factor (MYB52)	At1g17950	-0.00067	0.002985	-0.00105
255893_at	threonyl-tRNA synthetase, putative / threonine--tRNA ligase, putative	At1g17960	0.001021	0.000149	-0.00021
255899_at	zinc finger (C3HC4-type RING finger) family protein	At1g17970	-0.006091	0.002078	-0.003194
255894_at	nucleotidyltransferase family protein	At1g17980	-0.003631	-0.005277	0.003651
255895_at	12-oxophytodienoate reductase, putative	At1g17990	-0.004033	-0.002744	-0.019736
255908_s_at	expressed protein	At1g18010	-0.005054	-0.010925	-0.01118
255910_at	protein phosphatase 2C, putative / PP2C, putative	At1g18030	-0.002234	-0.004933	0.002311
255909_at	cell division protein kinase, putative	At1g18040	-0.002332	0.006729	0.006425
256126_at	SWAP (Suppressor-of-White-APricot)/surp domain-containing protein	At1g18050	0.002118	0.00488	-0.00208
256076_at	expressed protein	At1g18060	-0.016482	0.005517	-0.014626
256119_at	EF-1-alpha-related GTP-binding protein, putative	At1g18070	-0.005772	-0.000472	-0.002486
256072_at	WD-40 repeat family protein / auxin-dependent protein (ARCA) / guanine nucleotide-binding protein beta subunit, putative	At1g18080	-0.013788	-0.000703	0.001644
256077_at	exonuclease, putative	At1g18090	-0.00582	0.005521	-0.00271
256073_at	mother of FT and TF1 protein (MFT)	At1g18100	0.005446	0.005241	-0.001466
256120_at	tRNA synthetase-related / tRNA ligase-related	At1g18130	-0.000653	0.003482	0.000483
256128_at	laccase family protein / diphenol oxidase family protein	At1g18140	-0.000345	0.002095	-0.001338
256075_at	mitogen-activated protein kinase, putative / MAPK, putative (MPK8)	At1g18150	0.006713	0.001211	-0.005461
256121_at	protein kinase family protein	At1g18160	-0.006369	-0.009355	0.00627
256130_at	immunophilin / FKBP-type peptidyl-prolyl cis-trans isomerase family protein	At1g18170	-0.009759	0.001913	-0.010442
256122_at	expressed protein	At1g18180	0.006434	-0.001963	0.009733
256123_at	expressed protein	At1g18190	-0.005541	-0.005171	0.008483
256127_at	Ras-related GTP-binding family protein	At1g18200	0.00139	0.000483	-0.00021
256129_at	calcium-binding protein, putative	At1g18210	-0.008098	-0.010531	0.011719
256124_at	hypothetical protein	At1g18220	0.002826	-0.000792	-0.001353
256125_at	thaumatin, putative	At1g18250	-0.014423	0.007594	0.019114
256074_at	suppressor of lin-12-like protein-related / sel-1 protein-related	At1g18260	-0.002771	-0.003088	0.006501
261674_at	ketose-bisphosphate aldolase class-II family protein	At1g18270	-0.00127	-0.006261	0.001245
261673_at	protease inhibitor/seed storage/lipid transfer protein (LTP) family protein	At1g18280	0.000742	0.006695	-0.000552
261675_at	hypothetical protein	At1g18290	0.002475	0.000986	-0.000559
261665_at	glycosyl hydrolase family 81 protein	At1g18310	-0.002401	0.002466	-0.005089
261664_s_at	mitochondrial import inner membrane translocase subunit Tim17/Tim22/Tim23 family protein	At1g18320	-0.007542	-0.001062	0.005867
261663_at	myb family transcription factor	At1g18330	-0.006656	-0.002026	-0.008767
261671_at	basal transcription factor complex subunit-related	At1g18340	-0.007756	4e-05	0.003056
261662_at	mitogen-activated protein kinase kinase (MAPKK), putative (MKK7)	At1g18350	-0.001198	0.00323	0.000264
261661_at	hydrolase, alpha/beta fold family protein	At1g18360	-0.01122	0.003708	-0.007069
261660_at	kinesin motor family protein (NACK1)	At1g18370	-0.008717	0.002143	0.009932
261719_at	expressed protein	At1g18380	0.00284	-0.001293	0.000367
261718_at	protein kinase family protein	At1g18390	-0.000324	-0.012681	-0.003666
261717_at	basic helix-loop-helix (bHLH) family protein	At1g18400	-0.002679	0.007002	-0.005913
261716_at	kinesin motor protein-related	At1g18410	0.003513	0.002736	0.002624
261666_at	peptidyl-tRNA hydrolase family protein	At1g18440	-0.005961	0.006714	-0.004362
261672_at	actin-related protein 4 (ARP4)	At1g18450	-0.011017	-0.001243	0.008212
261667_at	lipase family protein	At1g18460	-0.007871	-0.006785	-0.006488
261677_at	zinc finger (C3HC4-type RING finger) family protein	At1g18470	-0.002231	-0.013177	0.002672
261676_at	calcineurin-like phosphoesterase family protein	At1g18480	-0.004946	-0.006405	0.002667
261715_at	pentatricopeptide (PPR) repeat-containing protein	At1g18485	-0.003827	0.002253	-0.00459
261669_at	expressed protein	At1g18490	-0.008204	0.003597	0.003223
261668_at	2-isopropylmalate synthase, putative	At1g18500	-0.009245	-0.006213	0.001319
261714_at	hypothetical protein	At1g18510	-0.001188	0.003775	-0.001651
261670_at	senescence-associated family protein	At1g18520	0.002395	0.005696	0.000156
255772_at	calmodulin, putative	At1g18530	0.011887	0.015652	-0.004401
255776_at	60S ribosomal protein L6 (RPL6A)	At1g18540	-0.013078	0.002445	0.002921
255771_at	kinesin motor protein-related	At1g18550	-0.005513	0.00468	0.00756
255770_at	hAT dimerisation domain-containing protein / BED zinc finger domain-containing protein / transposase-related	At1g18560	-0.002436	0.000975	0.00256
255753_at	myb family transcription factor (MYB51)	At1g18570	-0.001457	0.005456	-0.002983
255780_at	glycosyltransferase family protein 8	At1g18580	-0.004037	0.001877	-0.00182
255773_at	sulfotransferase family protein	At1g18590	-0.012701	0.003704	-0.013716
255775_at	rhomboid family protein	At1g18600	-0.006963	-0.006022	0.000873
255769_at	kelch repeat-containing protein	At1g18610	-0.001191	0.004537	0.003312
255774_at	expressed protein	At1g18620	-0.009741	-0.009916	0.007029
255777_at	glycine-rich RNA-binding protein, putative	At1g18630	-0.004811	0.002138	0.002221
255778_at	3-phosphoserine phosphatase (PSP)	At1g18640	-0.011355	-0.004273	0.006357
255779_at	glycosyl hydrolase family protein 17	At1g18650	-0.012353	0.005317	0.005441
261376_at	zinc finger (C3HC4-type RING finger) family protein	At1g18660	-0.008039	-0.008706	-0.004025
261427_at	protein kinase family protein	At1g18670	-0.003915	0.00288	-0.001828
261426_at	HNH endonuclease domain-containing protein	At1g18680	-0.002096	0.003314	0.002207
261404_at	galactosyl transferase GMA12/MNN10 family protein	At1g18690	-0.003059	0.001764	0.000801
261424_at	DNAJ heat shock N-terminal domain-containing protein	At1g18700	-0.006896	-0.001671	0.007904
261431_at	myb family transcription factor (MYB47)	At1g18710	-0.002431	0.004102	-0.017753
261379_at	expressed protein	At1g18720	-0.006764	-0.003983	0.001919
261422_at	expressed protein	At1g18730	-0.01698	0.003234	-0.016159
261405_at	expressed protein	At1g18740	-0.00239	-0.004265	-0.000157
261423_at	MADS-box protein (AGL65)	At1g18750	0.002429	0.012182	-0.004899
261406_at	nucleosome assembly protein (NAP) family protein	At1g18800	-0.006801	0.004151	0.001542
261407_at	phytochrome kinase substrate-related	At1g18810	-0.006462	0.005391	-0.018376
261430_at	transducin family protein / WD-40 repeat family protein	At1g18830	-0.001537	0.002963	0.000657
261421_at	calmodulin-binding family protein	At1g18840	-0.007983	0.005063	0.004674
261377_at	expressed protein	At1g18850	-0.008089	0.000349	0.004096
261429_at	WRKY family transcription factor	At1g18860	0.002091	-0.000149	-0.001872
261428_at	isochorismate synthase, putative / isochorismate mutase, putative	At1g18870	-0.001163	-0.003835	-0.010733
261425_at	proton-dependent oligopeptide transport (POT) family protein	At1g18880	-0.008933	0.003763	-0.009175
261378_at	calcium-dependent protein kinase 1 (CDPK1)	At1g18890	-0.003674	-0.0117	0.001272
259461_at	pentatricopeptide (PPR) repeat-containing protein	At1g18900	-0.004921	-0.004243	-0.000638
259472_at	zinc finger (C3HC4-type RING finger) family protein	At1g18910	0.001738	-0.006098	-0.003692
259462_at	nodulin family protein	At1g18940	0.006318	-0.014459	-0.000805
259463_at	aminoacyl-tRNA synthetase family	At1g18950	-0.004047	0.000478	0.004616
259481_at	germin-like protein (GLP1) (GLP4)	At1g18970	0.001568	-0.012455	-0.003875
259478_at	germin-like protein, putative	At1g18980	0.009255	-0.024625	-0.006616
259464_at	expressed protein	At1g18990	0.013835	0.025205	-0.003734
259476_at	myb family transcription factor	At1g19000	-0.006335	-0.009101	-0.012999
259480_at	expressed protein	At1g19010	0.000498	0.006364	-0.001128
259479_at	expressed protein	At1g19020	0.002903	-0.02525	-0.016583
259473_at	DNA cross-link repair protein-related	At1g19025	-0.002944	0.002952	0.001935
259465_at	hypothetical protein	At1g19030	0.000154	0.002987	-0.001424
259471_at	hypothetical protein	At1g19040	0.001536	0.002427	-0.002074
259466_at	two-component responsive regulator / response regulator 7 (ARR7)	At1g19050	-0.014529	0.005188	-0.015906
259467_at	hypothetical protein	At1g19060	-0.001341	0.001428	-0.000383
259468_at	expressed protein	At1g19080	-0.008097	-0.002154	0.005367
259482_at	serine/threonine protein kinase (RKF2)	At1g19090	0.00577	0.012153	-0.003704
259469_at	ATP-binding region, ATPase-like domain-containing protein-related	At1g19100	-0.002145	0.001553	0.002984
259470_at	inter-alpha-trypsin inhibitor heavy chain-related	At1g19110	0.00496	0.004879	-0.00173
259477_at	small nuclear ribonucleoprotein, putative / snRNP, putative / Sm protein, putative	At1g19120	-0.006537	-0.000594	0.004141
259474_at	expressed protein	At1g19130	-0.01164	-0.00167	0.002492
259475_at	expressed protein	At1g19140	-0.005341	0.001562	-0.004979
256015_at	chlorophyll A-B binding protein, putative / LHCI type II, putative	At1g19150	-0.017947	0.007356	-0.021904
256037_at	F-box family protein-related	At1g19160	-0.002816	0.00385	-0.001287
256038_at	glycoside hydrolase family 28 protein / polygalacturonase (pectinase) family protein	At1g19170	-0.012363	-0.004338	0.006934
256017_at	expressed protein	At1g19180	-0.008536	-0.004489	0.002608
256039_at	expressed protein	At1g19190	-0.001732	-0.004994	0.007039
256014_at	senescence-associated protein-related	At1g19200	0.003574	-0.004167	-0.000126
256009_at	AP2 domain-containing transcription factor, putative	At1g19210	0.000278	0.000715	-0.003354
256010_at	transcriptional factor B3 family protein / auxin-responsive factor AUX/IAA-related	At1g19220	-0.002383	-0.000326	-0.006196
256011_at	respiratory burst oxidase protein E (RbohE) / NADPH oxidase	At1g19230	0.004613	-0.021191	0.002131
256016_at	expressed protein	At1g19240	-0.009587	0.002005	0.006412
256012_at	flavin-containing monooxygenase family protein / FMO family protein	At1g19250	-0.002006	0.000445	-0.001443
256013_at	ubiquitin interaction motif-containing protein / LIM domain-containing protein	At1g19270	0.001498	-0.001165	0.005743
260654_at	pentatricopeptide (PPR) repeat-containing protein	At1g19290	-0.001222	0.004127	0.000145
260666_at	glycosyl transferase family 8 protein	At1g19300	-0.01023	0.01004	-0.000797
260671_at	zinc finger (C3HC4-type RING finger) family protein	At1g19310	0.001875	0.003592	0.002224
260655_at	pathogenesis-related thaumatin family protein	At1g19320	-0.004238	0.002348	0.002405
260673_at	expressed protein	At1g19330	-0.01062	0.005496	0.011135
260669_at	methyltransferase MT-A70 family protein	At1g19340	-0.000439	0.00363	-0.002754
260665_at	expressed protein	At1g19360	-0.007114	-0.014542	0.008766
260674_at	expressed protein	At1g19370	-0.002783	-0.001635	0.009931
260656_at	expressed protein	At1g19380	-0.003316	0.004529	-0.005389
260657_at	wall-associated kinase, putative	At1g19390	-0.000881	0.002762	-0.002921
260658_at	hypothetical protein	At1g19410	-0.00165	0.00453	-0.001964
260675_at	dehydration-responsive protein-related	At1g19430	-0.007942	-0.001493	0.002193
260667_at	very-long-chain fatty acid condensing enzyme, putative	At1g19440	0.001797	-0.00022	-0.003992
260676_at	integral membrane protein, putative / sugar transporter family protein	At1g19450	-0.000438	-0.001225	-0.015754
260659_s_at	kelch repeat-containing F-box family protein	At1g19470	-0.001528	-0.002061	0.003868
260672_at	HhH-GPD base excision DNA repair family protein	At1g19480	-0.003099	-0.00307	0.00369
260660_at	AT hook motif-containing protein	At1g19485	-0.004305	-0.0009	0.005279
260661_at	hypothetical protein	At1g19500	0.015111	0.026228	-0.004125
260664_at	myb family transcription factor	At1g19510	0.000169	0.00286	-0.004785
260670_at	expressed protein	At1g19520	0.000387	0.006178	-0.002279
260663_at	pentatricopeptide (PPR) repeat-containing protein	At1g19525	-0.008846	-0.001638	0.004393
260668_at	expressed protein	At1g19530	-0.000627	-0.000231	-0.000826
260662_at	isoflavone reductase, putative	At1g19540	-0.000388	0.007571	0.000102
261149_s_at	dehydroascorbate reductase, putative	At1g19570	-0.019946	0.006846	0.002099
261148_at	bacterial transferase hexapeptide repeat-containing protein	At1g19580	-0.00771	-0.004245	-0.000154
261136_at	pfkB-type carbohydrate kinase family protein	At1g19600	-0.009447	-0.004392	0.002164
261135_at	plant defensin-fusion protein, putative (PDF1.4)	At1g19610	-0.005186	0.001942	0.003623
261146_at	expressed protein	At1g19620	-0.001634	0.001191	-0.001383
261134_at	cytochrome P450 family protein	At1g19630	0.000365	0.006142	-0.003048
261150_at	S-adenosyl-L-methionine:jasmonic acid carboxyl methyltransferase (JMT)	At1g19640	0.001955	0.027886	-0.013275
261151_at	SEC14 cytosolic factor, putative / phosphoglyceride transfer protein, putative	At1g19650	0.002787	-0.004837	-0.007425
261144_s_at	wound-responsive protein-related	At1g19660	-0.0127	-0.011132	-0.000732
255786_at	coronatine-responsive protein / coronatine-induced protein 1 (CORI1)	At1g19670	-0.017489	0.010144	-0.004448
261140_at	expressed protein	At1g19680	0.001767	0.006795	0.001509
261147_at	expressed protein	At1g19690	-0.004158	0.000603	0.002105
261139_at	homeobox-leucine zipper family protein	At1g19700	-0.007668	-0.008609	-0.0063
261138_at	glycosyl transferase family 1 protein	At1g19710	-0.009326	-0.003281	0.00506
261133_at	jacalin lectin family protein	At1g19720	-0.016517	0.005034	-0.007586
261145_at	thioredoxin H-type 4 (TRX-H-4) (GREN)	At1g19730	-0.007125	-0.003669	0.010424
261141_at	ATP-dependent protease La (LON) domain-containing protein	At1g19740	-0.00962	0.003333	-0.006496
261143_at	purine permease-related	At1g19770	-0.006302	-0.013937	0.002353
261142_at	cyclic nucleotide-regulated ion channel, putative (CNGC8)	At1g19780	0.011979	0.016108	-0.00209
261132_at	expressed protein	At1g19800	-0.013286	0.000331	-0.004039
261137_at	auxin-responsive protein, putative	At1g19830	-0.006134	0.006583	0.009976
261131_at	expressed protein	At1g19835	-0.009601	-0.004185	0.001002
255782_at	transcription factor MONOPTEROS (MP) / auxin-responsive protein (IAA24) / auxin response factor 5 (ARF5)	At1g19850	-0.006736	-0.009457	0.024749
255784_at	zinc finger (CCCH-type) family protein	At1g19860	-0.000368	0.002577	-0.001728
255783_at	calmodulin-binding family protein	At1g19870	-0.007778	-0.005894	0.007198
255781_at	regulator of chromosome condensation (RCC1) family protein	At1g19880	-0.003241	0.002508	0.001701
255815_at	histone H3, putative	At1g19890	0.009774	0.01451	-0.001177
255814_at	glyoxal oxidase-related	At1g19900	-0.000949	0.001902	-0.003373
255785_at	sulfate adenylyltransferase 2 / ATP-sulfurylase 2 (ASA1) (MET3-1) (APS2)	At1g19920	-0.01259	0.004639	-0.004363
255813_at	kelch repeat-containing F-box family protein	At1g19930	-0.001261	-0.001367	0.001209
255756_at	glycosyl hydrolase family 9 protein	At1g19940	0.005049	0.011102	0.002809
261223_at	abscisic acid-responsive HVA22 family protein	At1g19950	-0.003716	0.002485	0.000805
261221_at	expressed protein	At1g19960	-0.010455	0.0007	-0.023152
261220_at	ER lumen protein retaining receptor family protein	At1g19970	-0.007014	0.008734	0.005811
261219_at	cytomatrix protein-related	At1g19980	-0.000854	0.003165	0.00429
261230_at	tubulin beta-5 chain (TUB5)	At1g20010	-0.008492	-0.007785	-1.1e-05
261218_at	ferredoxin--NADP(+) reductase, putative / adrenodoxin reductase, putative	At1g20020	-0.017282	0.008075	-0.013319
261248_at	pathogenesis-related thaumatin family protein	At1g20030	-0.006523	-0.00164	0.013018
261228_at	C-8,7 sterol isomerase	At1g20050	-0.012185	-0.007559	0.00498
261247_at	expressed protein	At1g20070	-0.007485	0.00023	-0.010628
261246_at	C2 domain-containing protein	At1g20080	0.00088	0.006523	-0.000981
261229_at	Rac-like GTP-binding protein (ARAC4) / Rho-like GTP-binding protein (ROP2)	At1g20090	-0.004333	-0.007747	0.003771
261225_at	expressed protein	At1g20100	0.001348	0.000365	-0.000304
261231_at	zinc finger (FYVE type) family protein	At1g20110	0.000996	-0.004446	0.00223
261222_at	family II extracellular lipase, putative	At1g20120	-0.00388	0.007463	-0.002726
261245_at	family II extracellular lipase, putative	At1g20130	0.000972	0.00301	-0.000872
261244_at	subtilase family protein	At1g20150	0.002769	2.3e-05	0.000272
261224_at	subtilase family protein	At1g20160	-0.010796	0.005351	-0.000859
261243_at	hypothetical protein	At1g20180	-0.000521	-0.003029	0.009955
261226_at	expansin, putative (EXP11)	At1g20190	-0.007559	0.007099	-0.005355
261227_at	26S proteasome regulatory subunit S3, putative (RPN3)	At1g20200	-0.008346	-0.006523	0.003372
261232_at	expressed protein	At1g20220	-0.002772	0.008057	-0.001768
261277_at	pentatricopeptide (PPR) repeat-containing protein	At1g20230	0.00038	0.001635	0.001937
255883_at	oxidoreductase, 2OG-Fe(II) oxygenase family protein	At1g20270	-0.007467	0.001225	0.002712
255882_x_at	homeobox-leucine zipper protein-related	At1g20280	0.001603	-0.00099	-0.006083
255914_at	hypothetical protein	At1g20290	0.00166	-0.001127	-0.000303
255888_at	pentatricopeptide (PPR) repeat-containing protein	At1g20300	-0.007984	0.000291	0.002974
255884_at	expressed protein	At1g20310	-0.001494	0.003959	-0.001067
255885_at	S-adenosyl-methionine-sterol-C-methyltransferase	At1g20330	-0.016274	-0.002219	-0.004048
255886_at	plastocyanin	At1g20340	-0.026731	0.008861	-0.009161
255941_at	mitochondrial import inner membrane translocase subunit Tim17, putative	At1g20350	-0.00959	0.006484	0.02143
255887_at	tRNA pseudouridine synthase family protein	At1g20370	-0.010141	0.001514	0.002396
255940_at	prolyl oligopeptidase, putative / prolyl endopeptidase, putative / post-proline cleaving enzyme, putative	At1g20380	-0.005712	0.002079	0.006462
259573_at	gypsy-like retrotransposon family	At1g20390	0.002406	-0.000341	0.001553
259572_at	myosin heavy chain-related	At1g20400	-0.00021	0.006913	-0.003001
259571_at	expressed protein	At1g20410	-0.004712	0.003303	0.002311
259515_at	expressed protein	At1g20430	-0.008745	0.003919	0.008861
259570_at	dehydrin (COR47)	At1g20440	-0.00294	-0.0221	-0.012886
259516_at	dehydrin (ERD10)	At1g20450	-0.008511	-0.010691	-0.015173
259569_at	4-coumarate--CoA ligase family protein / 4-coumaroyl-CoA synthase family protein	At1g20480	-0.000994	0.002743	0.000117
259568_at	AMP-dependent synthetase and ligase family protein	At1g20490	-0.001956	0.004536	-0.002302
259567_at	4-coumarate--CoA ligase family / 4-coumaroyl-CoA synthase family	At1g20500	-0.003826	0.00234	0.001589
259518_at	4-coumarate--CoA ligase family protein / 4-coumaroyl-CoA synthase family protein	At1g20510	-0.009746	0.003241	-0.007755
259566_at	expressed protein	At1g20520	-0.002048	0.005764	0.000681
259565_at	hypothetical protein	At1g20530	-0.007278	0.005293	0.021861
259564_at	transducin family protein / WD-40 repeat family protein	At1g20540	-0.004928	0.003135	0.005542
259539_at	expressed protein	At1g20550	-0.003341	0.00347	0.012007
259545_at	AMP-dependent synthetase and ligase family protein	At1g20560	-0.011086	0.000574	0.00159
259542_at	dolichyl-phosphate beta-D-mannosyltransferase, putative / dolichol-phosphate mannosyltransferase, putative / mannose-P-dolichol synthase, putative	At1g20575	-0.00392	-0.009785	0.007233
259543_at	small nuclear ribonucleoprotein, putative / snRNP, putative / Sm protein, putative	At1g20580	-0.012971	-0.001584	0.004291
259563_s_at	cyclin, putative	At1g20590	-0.004922	0.007809	0.008314
259544_at	catalase 3 (SEN2)	At1g20620	-0.014865	0.008131	-0.007789
259517_at	catalase 1	At1g20630	0.002409	0.022661	0.01036
259540_at	RWP-RK domain-containing protein	At1g20640	-0.001779	-0.000995	-0.000248
259541_at	protein kinase family protein	At1g20650	-0.009765	-0.005817	-0.000828
256078_at	DNA-binding bromodomain-containing protein	At1g20670	-0.000368	0.002473	0.001312
256079_at	expressed protein	At1g20680	-0.01195	0.00952	0.031096
256080_at	expressed protein	At1g20690	0.000804	0.004546	-0.001172
256091_at	high mobility group protein beta1 (HMGbeta1) / HMG protein beta1	At1g20693	-0.009047	-0.005325	0.00789
256092_at	high mobility group protein beta2 (HMGbeta2) / HMG protein beta2	At1g20696	-0.00735	-0.003062	0.009461
256081_at	homeobox-leucine zipper family protein	At1g20700	0.000906	0.001172	-0.002673
256082_at	helicase-related	At1g20720	-0.001279	0.002797	0.001195
256083_at	expressed protein	At1g20730	0.001496	-0.001079	-0.002735
256084_at	helicase-related	At1g20750	-0.000711	0.004295	-0.002796
256085_at	calcium-binding EF hand family protein	At1g20760	-0.001536	0.001081	0.003025
256086_at	expressed protein	At1g20770	-0.00389	-0.004221	-0.000528
256094_at	armadillo/beta-catenin repeat protein-related / U-box domain-containing protein	At1g20780	0.003093	-0.000723	-0.001648
256087_at	F-box family protein	At1g20800	-0.001233	0.002475	0.0006
256088_at	immunophilin / FKBP-type peptidyl-prolyl cis-trans isomerase family protein	At1g20810	-0.009651	0.00177	-0.010766
256090_at	expressed protein	At1g20816	-0.002279	0.004808	-0.00268
256093_at	zinc finger (C3HC4-type RING finger) family protein	At1g20823	-0.011315	0.007296	-0.012613
256089_at	expressed protein	At1g20830	-0.008087	0.001879	-0.005373
262797_at	transporter-related	At1g20840	0.00668	-0.002051	0.005637
262796_at	cysteine endopeptidase, papain-type (XCP2)	At1g20850	-0.010436	0.000212	-0.011229
262855_at	phosphate transporter family protein	At1g20860	-0.00096	0.003225	-0.001879
262854_at	expressed protein	At1g20870	-0.005518	0.005553	0.000553
262804_at	RNA recognition motif (RRM)-containing protein	At1g20880	0.003243	-0.001051	0.002272
262853_at	expressed protein	At1g20890	-0.004515	0.001723	0.002802
262805_at	DNA-binding protein-related	At1g20900	-4e-06	-0.003568	-0.000956
262852_at	ARID/BRIGHT DNA-binding domain-containing protein	At1g20910	-0.006281	0.005734	-0.002146
262851_at	DEAD box RNA helicase, putative	At1g20920	-0.001598	-0.000426	-0.001145
262802_at	cell division control protein, putative	At1g20930	-0.001165	0.00431	0.002778
257464_at	F-box family protein	At1g20940	0.000233	0.002196	-0.001761
262806_at	pyrophosphate--fructose-6-phosphate 1-phosphotransferase-related / pyrophosphate-dependent 6-phosphofructose-1-kinase-related	At1g20950	-0.009725	-0.000606	-0.00306
262800_at	U5 small nuclear ribonucleoprotein helicase, putative	At1g20960	-0.008277	-0.005608	0.0079
262799_at	adhesin-related	At1g20970	0.001941	-0.000202	0.007796
262798_at	SPL1-Related2 protein (SPL1R2)	At1g20980	-0.007165	-0.006977	0.003779
262803_at	zinc-binding family protein	At1g21000	-0.002233	-0.012998	-0.00468
262801_at	expressed protein	At1g21010	0.005713	-0.006744	-0.004718
261452_s_at	Ulp1 protease family protein	At1g21020	0.00189	0.002416	2.7e-05
261456_at	expressed protein	At1g21050	-0.011189	0.003989	-0.006207
261451_at	expressed protein	At1g21060	-0.00697	0.003168	-0.000127
261457_at	expressed protein	At1g21065	-0.014136	0.001222	-0.008391
261455_at	transporter-related	At1g21070	-0.003685	0.009355	0.002505
261458_at	DNAJ heat shock N-terminal domain-containing protein	At1g21080	-0.002067	-0.008974	-0.002959
261454_at	hydroxyproline-rich glycoprotein family protein	At1g21090	-0.008783	0.006779	0.013672
261459_at	O-methyltransferase, putative	At1g21100	0.003285	-0.001754	-0.006388
261450_s_at	O-methyltransferase, putative	At1g21110	-0.000638	-0.004318	-0.008888
261449_at	O-methyltransferase, putative	At1g21120	-0.000474	-0.003434	-0.011825
261453_at	O-methyltransferase, putative	At1g21130	-0.005506	0.001925	-0.020809
261448_at	nodulin, putative	At1g21140	-0.005688	0.003224	-0.006013
261447_at	eukaryotic translation initiation factor 2 family protein / eIF-2 family protein	At1g21160	0.002169	-0.006519	0.003799
261446_at	expressed protein	At1g21170	0.002498	-0.002717	5.6e-05
259551_at	small nuclear ribonucleoprotein, putative / snRNP, putative / Sm protein, putative	At1g21190	-0.006097	0.002416	0.002908
259562_at	expressed protein	At1g21200	-0.000793	-0.008756	0.002207
259557_at	wall-associated kinase 4	At1g21210	0.003744	-0.003721	-0.005379
259554_at	copia-like retrotransposon family	At1g21220	-0.001142	-0.002326	-0.002681
259558_at	wall-associated kinase, putative	At1g21230	-0.000256	0.002435	-0.002743
259559_at	wall-associated kinase, putative	At1g21240	-0.002674	0.007885	-0.005167
259561_at	wall-associated kinase 1 (WAK1)	At1g21250	-0.01346	0.003735	-0.02341
259560_at	wall-associated kinase 2 (WAK2)	At1g21270	-0.007561	0.000563	-0.019567
259555_at	hypothetical protein	At1g21290	-0.000551	0.004731	-0.001353
259556_at	hypothetical protein	At1g21300	0.001341	0.003959	-0.001144
259553_x_at	proline-rich extensin-like family protein	At1g21310	0.002956	-0.005537	-0.004481
259552_at	RNA recognition motif (RRM)-containing protein	At1g21320	-0.000755	0.001462	-0.002772
260925_at	Dof-type zinc finger domain-containing protein	At1g21340	-0.000766	2.3e-05	-0.002348
260872_at	expressed protein	At1g21350	-0.011637	0.002986	-0.005517
260926_at	expressed protein	At1g21360	0.009281	-0.028106	-0.001833
260899_at	expressed protein	At1g21370	-0.002786	-0.007545	0.004149
260880_at	VHS domain-containing protein / GAT domain-containing protein	At1g21380	-0.00365	-0.010914	-0.000883
260874_at	expressed protein	At1g21390	-0.002194	-0.001665	0.000597
260900_s_at	2-oxoisovalerate dehydrogenase, putative / 3-methyl-2-oxobutanoate dehydrogenase, putative / branched-chain alpha-keto acid dehydrogenase E1 alpha subunit, putative	At1g21400	-0.007516	0.000951	-0.009404
260875_at	F-box family protein	At1g21410	-0.0054	-0.014355	0.003404
260901_at	flavin-containing monooxygenase family protein / FMO family protein	At1g21430	-0.000276	0.001851	-0.000573
260902_at	mutase family protein	At1g21440	-0.017456	0.009262	-0.002577
260878_at	scarecrow-like transcription factor 1 (SCL1)	At1g21450	-0.002819	-0.005827	-0.001387
260876_at	nodulin MtN3 family protein	At1g21460	-0.012705	0.00737	0.00253
260879_at	exostosin family protein	At1g21480	-0.005843	0.001316	0.0056
260877_at	expressed protein	At1g21500	-0.017799	0.005378	-0.015489
260918_at	hypothetical protein	At1g21510	-0.004944	0.004437	-0.00305
260919_at	expressed protein	At1g21520	5.7e-05	0.003248	-0.003384
260920_at	AMP-binding protein, putative	At1g21530	-0.001384	-0.002312	0.002413
260921_at	AMP-binding protein, putative	At1g21540	-0.00438	0.004429	1.1e-05
260881_at	calcium-binding protein, putative	At1g21550	-0.003162	0.001185	-0.003372
260922_at	expressed protein	At1g21560	-0.010121	0.00363	0.005532
260923_at	zinc finger (CCCH-type) family protein	At1g21570	-0.002845	-0.006134	-0.001638
260873_at	hydroxyproline-rich glycoprotein family protein	At1g21580	-0.000867	0.000633	-0.004552
260924_at	protein kinase family protein	At1g21590	-0.009135	-0.003879	-0.011409
262502_at	expressed protein	At1g21600	-0.005574	0.00363	-0.005194
262487_at	wound-responsive family protein	At1g21610	-0.000864	0.000623	0.004422
262492_at	calcium-binding EF hand family protein	At1g21630	-0.001633	-0.002258	0.002015
262506_at	ATP-NAD kinase family protein	At1g21640	-0.006517	-0.005868	-0.005799
262491_at	preprotein translocase secA family protein	At1g21650	-0.003601	0.004245	-0.007376
262493_at	expressed protein	At1g21660	-0.000345	0.000145	-0.003275
262503_at	expressed protein	At1g21670	-0.007467	-0.004722	-0.00932
262505_at	expressed protein	At1g21680	-0.010706	-0.011795	0.002933
262501_at	replication factor C 37 kDa, putative	At1g21690	-0.005615	0.001229	0.005341
262484_at	SWIRM domain-containing protein / DNA-binding family protein	At1g21700	-0.00463	0.002517	0.003296
262498_at	8-oxoguanine-DNA glycosylase (OGG1)	At1g21710	-0.00357	0.001646	0.005991
262497_at	20S proteasome beta subunit C1 (PBC1) (PRCT)	At1g21720	-0.011335	-0.010078	0.004442
262485_at	kinesin-related protein (MKRP1)	At1g21730	-0.000401	-4e-05	0.00142
262486_at	expressed protein	At1g21740	-0.005151	0.001416	0.003154
262504_at	protein disulfide isomerase, putative	At1g21750	-0.007626	-0.003156	0.003126
262500_at	F-box family protein	At1g21760	-0.001521	-0.006269	-0.002798
262499_at	expressed protein	At1g21770	-0.012443	-0.010959	0.001709
262495_at	BTB/POZ domain-containing protein	At1g21780	-0.002872	-0.014059	0.000892
262496_at	expressed protein	At1g21790	0.000247	0.000982	0.005918
262494_at	expressed protein	At1g21810	-0.00126	0.001767	-0.003519
262488_at	expressed protein	At1g21820	-0.010062	0.005825	0.003944
262489_at	expressed protein	At1g21830	0.003933	-0.001771	0.000248
262490_at	expressed protein	At1g21840	-0.003607	0.001678	-0.000287
260848_at	multi-copper oxidase type I family protein	At1g21850	3.5e-05	0.00295	0.002119
260849_at	multi-copper oxidase type I family protein	At1g21860	0.00039	0.003725	0.001416
260850_at	glucose-6-phosphate/phosphate translocator-related	At1g21870	-0.000288	0.005124	0.001902
260857_at	peptidoglycan-binding LysM domain-containing protein	At1g21880	-0.010754	0.00361	0.006932
260851_at	nodulin MtN21 family protein	At1g21890	-0.005095	0.003213	-0.00149
260852_at	emp24/gp25L/p24 family protein	At1g21900	-0.006384	-0.005943	0.003446
260856_at	AP2 domain-containing transcription factor family protein	At1g21910	-0.003012	-0.007482	0.000525
260855_at	MORN (Membrane Occupation and Recognition Nexus) repeat-containing protein /phosphatidylinositol-4-phosphate 5-kinase-related	At1g21920	-0.005861	-0.012294	0.001776
260853_at	hypothetical protein	At1g21950	-0.004878	0.003822	0.017578
260854_at	CCAAT-box binding transcription factor (LEC1)	At1g21970	-0.006135	0.001236	0.001788
255959_at	1-phosphatidylinositol-4-phosphate 5-kinase, putative / PIP kinase, putative / PtdIns(4)P-5-kinase, putative / diphosphoinositide kinase, putative	At1g21980	-0.006237	0.000813	0.00152
255976_at	hypothetical protein	At1g22010	0.000481	0.003309	-0.000525
255956_at	galactosyltransferase family protein	At1g22015	-0.001753	0.004416	0.005754
255946_at	glycine hydroxymethyltransferase, putative / serine hydroxymethyltransferase, putative / serine/threonine aldolase, putative	At1g22020	0.00127	-0.003054	0.000362
255955_at	expressed protein	At1g22030	-0.003055	0.008407	-0.000796
255947_at	kelch repeat-containing F-box family protein	At1g22040	-0.004704	-0.005841	0.000569
255951_at	ubiquitin family protein	At1g22050	0.000127	-0.00935	-0.006983
255948_at	expressed protein	At1g22060	-0.013022	0.002726	0.003042
255953_at	bZIP family transcription factor (TGA3)	At1g22070	-0.004314	-0.000809	-0.002984
255949_at	hypothetical protein	At1g22080	0.001461	0.000281	0.001666
255954_at	expressed protein	At1g22090	-0.000241	0.000541	0.00226
255950_at	expressed protein	At1g22110	0.003678	0.008363	-0.002472
255952_at	MADS-box family protein	At1g22130	0.011752	0.019041	-0.000682
255960_at	expressed protein	At1g22140	-0.006121	0.002141	-0.00247
255958_at	sulfate transporter (Sultr1;3)	At1g22150	0.001018	0.002185	-0.00371
255957_at	senescence-associated protein-related	At1g22160	-0.012863	0.007556	0.006159
255924_at	phosphoglycerate/bisphosphoglycerate mutase family protein	At1g22170	-0.0049	-0.002147	0.006304
255923_at	SEC14 cytosolic factor family protein / phosphoglyceride transfer family protein	At1g22180	-0.002718	-0.018527	-0.001751
255926_at	AP2 domain-containing transcription factor, putative	At1g22190	-0.000619	-0.015802	-0.010612
255925_at	expressed protein	At1g22200	0.001027	0.009678	0.000477
255922_at	trehalose-6-phosphate phosphatase, putative	At1g22210	-0.001297	-0.00117	0.004337
255921_at	pumilio/Puf RNA-binding domain-containing protein	At1g22240	-0.003817	0.004267	0.002905
255968_at	expressed protein	At1g22270	-0.009419	0.002173	0.001903
255964_at	expressed protein	At1g22275	0.000268	0.004864	0.003293
255967_at	protein phosphatase 2C, putative / PP2C, putative	At1g22280	-6.6e-05	-0.006941	0.003218
255965_at	14-3-3 protein GF14, putative (GRF10)	At1g22290	0.00093	0.001013	-0.001612
255966_at	14-3-3 protein GF14 epsilon (GRF10)	At1g22300	-0.004042	-0.010501	0.000379
255963_at	DNA-binding protein-related	At1g22310	-0.004772	-0.000655	0.002305
255969_at	RNA recognition motif (RRM)-containing protein	At1g22330	-0.003003	-0.009086	0.008294
255962_at	expressed protein	At1g22335	-0.004104	-0.016678	0.012901
255961_at	UDP-glucoronosyl/UDP-glucosyl transferase family protein	At1g22340	-0.000761	0.002826	-0.003733
255942_at	UDP-glucoronosyl/UDP-glucosyl transferase family protein	At1g22360	0.001662	-0.017614	-0.011459
255943_at	UDP-glucoronosyl/UDP-glucosyl transferase family protein	At1g22370	-0.002924	0.001894	-0.002373
261923_at	UDP-glucoronosyl/UDP-glucosyl transferase family protein	At1g22380	-0.001967	0.005744	-0.000779
261934_at	UDP-glucoronosyl/UDP-glucosyl transferase family protein	At1g22400	-0.005439	-0.003013	-0.008554
261933_at	2-dehydro-3-deoxyphosphoheptonate aldolase, putative / 3-deoxy-D-arabino-heptulosonate 7-phosphate synthase, putative / DAHP synthetase, putative	At1g22410	-0.009603	-0.011504	-0.004303
261932_at	hydroxyproline-rich glycoprotein family protein	At1g22420	-0.000458	0.003257	-0.001673
261931_at	alcohol dehydrogenase, putative	At1g22430	-0.011308	-2e-06	-0.013643
261930_at	alcohol dehydrogenase, putative	At1g22440	0.001651	-0.020567	-0.003265
261939_at	cytochrome c oxidase subunit 6b, putative (COX6b)	At1g22450	-0.006767	-0.007472	0.003942
261929_at	expressed protein	At1g22460	0.001801	0.0068	0.005034
261928_at	plastocyanin-like domain-containing protein	At1g22480	-0.006649	0.005689	0.00098
261941_at	basic helix-loop-helix (bHLH) family protein	At1g22490	-0.007303	0.003437	0.000153
261927_at	zinc finger (C3HC4-type RING finger) family protein	At1g22500	0.000563	-0.016122	0.003653
261938_at	zinc finger (C3HC4-type RING finger) family protein	At1g22510	-0.00734	-0.005739	0.008674
261940_at	expressed protein	At1g22520	-0.007637	-0.009703	0.002016
261926_at	SEC14 cytosolic factor family protein / phosphoglyceride transfer family protein	At1g22530	0.003735	-0.01797	-0.008505
261925_at	proton-dependent oligopeptide transport (POT) family protein	At1g22540	0.001481	-0.007641	-0.000788
261924_at	proton-dependent oligopeptide transport (POT) family protein	At1g22550	-0.003114	0.000297	-0.002389
261937_at	proton-dependent oligopeptide transport (POT) family protein	At1g22570	-0.001465	0.003021	-0.003094
261942_at	MADS-box family protein	At1g22590	-0.014221	0.005106	-0.009932
261936_at	hypothetical protein	At1g22600	-0.002852	0.005105	-0.001511
261935_at	C2 domain-containing protein	At1g22610	-0.010406	-0.006687	-3.5e-05
264197_at	phosphoinositide phosphatase family protein	At1g22620	-0.002614	-0.006692	-0.00165
264201_at	expressed protein	At1g22630	-0.004567	0.00159	-0.017844
264210_at	myb family transcription factor (MYB4)	At1g22640	-0.006186	-0.012083	0.007377
264200_at	beta-fructofuranosidase, putative / invertase, putative / saccharase, putative / beta-fructosidase, putative	At1g22650	-0.002308	0.006289	-0.00909
264212_at	tRNA-nucleotidyltransferase, putative / tRNA adenylyltransferase, putative	At1g22660	-0.006444	0.000213	0.00342
264196_at	protease-associated zinc finger (C3HC4-type RING finger) family protein	At1g22670	-0.001754	0.003023	-0.004016
264195_at	gibberellin-responsive protein, putative	At1g22690	-0.010528	-0.000577	-0.031912
264199_at	tetratricopeptide repeat (TPR)-containing protein	At1g22700	-0.013645	0.005263	-0.008721
264204_at	sucrose transporter / sucrose-proton symporter (SUC2)	At1g22710	-0.010887	0.013131	-0.008939
264194_at	wall-associated kinase, putative	At1g22720	-0.000966	0.007216	-0.000289
264206_at	MA3 domain-containing protein	At1g22730	-0.000274	0.001885	0.002053
264209_at	Ras-related protein (RAB7) / AtRab75 / small GTP-binding protein, putative	At1g22740	-0.003045	-0.001624	0.001102
264207_at	expressed protein	At1g22750	-0.001875	-0.011892	-0.010384
264208_at	polyadenylate-binding protein 3 (PABP3)	At1g22760	0.000152	-0.000309	5.9e-05
264211_at	gigantea protein (GI)	At1g22770	-0.007291	-0.008107	0.010469
264203_at	40S ribosomal protein S18 (RPS18A)	At1g22780	-0.014346	-0.008337	0.005488
264205_at	expressed protein	At1g22790	-0.007224	0.000145	0.002838
264198_at	expressed protein	At1g22800	0.000193	0.001638	0.005983
264202_at	AP2 domain-containing transcription factor, putative	At1g22810	0.000627	0.002472	-0.001587
264749_at	pentatricopeptide (PPR) repeat-containing protein	At1g22830	-0.001293	0.001545	0.001449
264727_at	cytochrome c, putative	At1g22840	-0.007956	-0.013143	0.005452
264728_at	expressed protein	At1g22850	-0.013579	0.005613	-0.012817
264776_at	TGF beta receptor associated protein-related	At1g22860	-0.002962	-0.000756	0.002537
264750_at	protein kinase family protein	At1g22870	-0.002643	0.001758	0.000685
264775_at	glycosyl hydrolase family 9 protein	At1g22880	0.003036	-0.003809	-0.000149
264725_at	expressed protein	At1g22885	-0.001749	0.004832	-0.009025
264774_at	expressed protein	At1g22890	-0.004352	0.002549	-0.006531
264773_at	disease resistance-responsive family protein	At1g22900	-0.001469	0.000943	-0.007164
257413_at	RNA recognition motif (RRM)-containing protein	At1g22910	-0.005502	0.005066	-0.005437
264724_at	COP9 signalosome subunit 5B / CSN subunit 5B (CSN5B) / c-JUN coactivator protein AJH1, putative (AJH1)	At1g22920	-0.007641	-0.002767	0.004029
264772_at	T-complex protein 11	At1g22930	-0.005799	-0.010475	0.000558
264771_at	thiamin biosynthesis protein, putative	At1g22940	-0.003643	0.000947	-0.001196
264723_at	pentatricopeptide (PPR) repeat-containing protein	At1g22960	-0.001212	0.002557	-0.000657
264722_at	expressed protein	At1g22970	-0.006091	0.002277	0.004632
257412_at	expressed protein	At1g22980	-0.004797	0.005733	0.016058
264726_at	AP2 domain-containing transcription factor, putative	At1g22985	-0.000186	-0.007297	0.009243
264729_at	heavy-metal-associated domain-containing protein / copper chaperone (CCH)-related	At1g22990	-0.00797	0.007263	0.02132
264721_at	heavy-metal-associated domain-containing protein	At1g23000	-0.002905	0.001701	0.009676
264752_at	multi-copper oxidase type I family protein	At1g23010	-0.012473	0.011705	0.024704
264751_at	ferric-chelate reductase, putative	At1g23020	-0.000133	-0.014599	-0.009718
264770_at	armadillo/beta-catenin repeat family protein / U-box domain-containing protein	At1g23030	0.004502	-0.006568	-0.000953
264894_at	hydroxyproline-rich glycoprotein family protein	At1g23040	-0.008135	0.003245	0.007281
264889_at	hydroxyproline-rich glycoprotein family protein	At1g23050	-0.005308	0.004231	0.01502
264902_at	expressed protein	At1g23060	-0.006422	0.005854	0.008285
264888_at	hypothetical protein	At1g23070	-0.002925	0.003353	0.004152
264900_at	auxin efflux carrier protein, putative	At1g23080	-0.008756	0.003711	-0.014525
264901_at	sulfate transporter, putative	At1g23090	-0.010883	0.00885	0.004229
264895_at	10 kDa chaperonin, putative	At1g23100	-0.009841	0.000552	0.01063
264887_at	major latex protein-related / MLP-related	At1g23120	-0.000297	0.002586	0.000433
264899_at	Bet v I allergen family protein	At1g23130	-0.013202	0.00581	-0.035522
264893_at	C2 domain-containing protein	At1g23140	0.001146	-0.016762	-0.002761
264892_at	auxin-responsive GH3 family protein	At1g23160	1.2e-05	-0.001694	-0.002822
264890_at	armadillo/beta-catenin repeat family protein	At1g23180	-0.00325	0.003391	-0.003474
264903_at	phosphoglucomutase, cytoplasmic, putative / glucose phosphomutase, putative	At1g23190	-0.00503	-0.012129	-0.001502
264891_at	pectinesterase family protein	At1g23200	-0.006399	0.005475	0.001229
264898_at	invertase/pectin methylesterase inhibitor family protein	At1g23205	-0.019144	0.007608	0.006595
264896_at	glycosyl hydrolase family 9 protein	At1g23210	0.009234	0.010181	0.000456
264897_at	dynein light chain type 1 family protein	At1g23220	-0.012725	0.001286	0.003449
263037_at	expressed protein	At1g23230	-0.004882	0.001749	0.005057
262987_at	caleosin-related family protein	At1g23240	-0.00309	0.005181	-0.004996
263011_at	caleosin-related	At1g23250	-0.001439	0.002812	-0.000476
262990_at	ubiquitin-conjugating enzyme family protein	At1g23260	-0.004833	-0.004109	0.002682
263038_at	hypothetical protein	At1g23270	-0.000817	0.003115	-0.000833
263039_at	MAK16 protein-related	At1g23280	-0.012901	0.000471	-0.000445
262985_s_at	60S ribosomal protein L27A (RPL27aB)	At1g23290	-0.017938	-0.002596	0.004053
263040_at	MATE efflux family protein	At1g23300	-0.003247	0.001314	-0.001475
262988_at	glutamate:glyoxylate aminotransferase 1 (GGT1)	At1g23310	-0.017665	0.005684	-0.01282
263041_at	alliinase family protein	At1g23320	0.000234	0.002779	0.000752
263010_at	expressed protein	At1g23330	-0.004763	0.00262	-0.001379
263042_at	expressed protein	At1g23340	-0.001208	0.001836	-0.000884
263043_at	invertase/pectin methylesterase inhibitor family protein	At1g23350	0.014935	0.025851	-0.001581
263044_at	UbiE/COQ5 methyltransferase family protein	At1g23360	-0.007772	0.00321	-0.003993
263012_at	homeobox transcription factor (KNAT6)	At1g23370	-0.004455	0.001627	-0.0026
263013_at	homeobox transcription factor (KNAT6)	At1g23380	-0.008359	0.005715	-0.003959
262986_at	kelch repeat-containing F-box family protein	At1g23390	-0.012109	-0.003979	-0.000742
263014_at	expressed protein	At1g23400	-0.011144	-0.001339	-0.00833
263016_at	ubiquitin extension protein, putative / 40S ribosomal protein S27A (RPS27aA)	At1g23410	-0.00758	0.001026	0.008953
262989_at	inner no outer protein (INO)	At1g23420	-0.008119	0.008721	0.025407
263015_at	pyrrolidone-carboxylate peptidase family protein	At1g23430	-0.004681	-0.015775	-0.001436
262422_at	pyrrolidone-carboxylate peptidase family protein	At1g23440	-0.005184	-0.019215	0.000501
262423_at	pentatricopeptide (PPR) repeat-containing protein	At1g23450	-0.002037	-0.000336	0.000129
265174_s_at	polygalacturonase, putative / pectinase, putative	At1g23460	-0.006849	-0.000555	-0.001785
265175_at	glycosyl transferase family 2 protein	At1g23480	-0.000408	-0.016388	-0.011214
265187_at	ADP-ribosylation factor	At1g23490	-0.001582	-0.001269	-0.001319
265181_at	expressed protein	At1g23510	0.000343	0.003749	-0.002169
265176_at	expressed protein	At1g23520	-0.002398	0.002829	-0.000743
265173_at	expressed protein	At1g23530	0.000383	0.000796	-0.000617
265178_at	protein kinase family protein	At1g23540	0.00953	0.004815	-0.001822
257401_at	expressed protein	At1g23550	-0.000803	-0.000896	0.000916
265186_at	expressed protein	At1g23560	0.004497	-0.011225	0.001414
257402_at	expressed protein	At1g23570	0.00301	8.2e-05	0.000345
265163_at	expressed protein	At1g23580	0.000896	0.002596	-0.001331
265180_at	expressed protein	At1g23590	-0.001727	0.002468	-0.001116
265164_at	expressed protein	At1g23600	-0.000205	0.006293	0.000331
265165_at	hypothetical protein	At1g23610	0.001511	0.002144	-0.003262
265177_at	expressed protein	At1g23630	-0.001013	0.003973	-0.003179
265166_at	putative OBP32pep protein	At1g23640	0.000597	0.002277	-0.002724
265179_at	expressed protein	At1g23650	0.003982	0.00212	0.00065
265185_at	expressed protein	At1g23670	-0.001546	0.002296	-0.001198
265167_at	hypothetical protein	At1g23680	0.00167	-0.000588	-0.001957
257399_at	expressed protein	At1g23690	0.001746	0.002096	0.001238
265168_at	protein kinase family protein	At1g23700	-0.004429	0.003554	-0.000823
265184_at	expressed protein	At1g23710	-0.002125	-0.004581	-0.001323
265169_x_at	proline-rich extensin-like family protein	At1g23720	0.006262	-0.014455	-0.005312
265170_at	carbonic anhydrase, putative / carbonate dehydratase, putative	At1g23730	-0.00725	0.006253	-0.011305
265182_at	oxidoreductase, zinc-binding dehydrogenase family protein	At1g23740	-0.018113	0.00635	-0.01788
265183_at	DNA-binding protein-related	At1g23750	0.004891	0.000191	0.004264
265131_at	BURP domain-containing protein / polygalacturonase, putative	At1g23760	-0.002778	0.001852	0.00023
265190_at	F-box family protein	At1g23780	-0.003625	-0.00517	0.003977
265171_at	expressed protein	At1g23790	-0.003962	0.007576	0.003687
265188_at	aldehyde dehydrogenase, mitochondrial (ALDH3)	At1g23800	-0.001622	0.00184	-0.010863
257400_s_at	paired amphipathic helix repeat-containing protein	At1g23810	-0.001551	0.000203	-0.001425
265172_at	spermidine synthase 1 (SPDSYN1) / putrescine aminopropyltransferase 1	At1g23820	-0.011345	0.002869	0.006343
265132_at	expressed protein	At1g23830	-0.003185	-0.00036	-0.009147
265189_at	expressed protein	At1g23840	-0.002329	0.003687	-0.005061
263032_at	expressed protein	At1g23850	-0.003874	0.002683	-0.002373
263035_at	splicing factor RSZp21 (RSZP21) / 9G8-like SR protein (SRZ21)	At1g23860	-0.008996	0.00015	0.010874
263019_at	glycosyl transferase family 20 protein / trehalose-phosphatase family protein	At1g23870	0.001756	-0.012715	0.006716
263020_at	NHL repeat-containing protein	At1g23880	-0.004707	0.00142	0.001692
263036_at	NHL repeat-containing protein	At1g23890	-0.004233	0.00653	0.00442
263021_at	hypothetical protein	At1g23910	-0.005402	0.007527	0.000802
263022_s_at	gamma-adaptin, putative	At1g23940	-0.004641	0.001005	0.01559
263033_s_at	expressed protein	At1g23950	-0.001172	-0.003577	0.003632
263023_at	expressed protein	At1g23960	-0.002684	-0.008261	0.007817
263024_at	zinc finger (C3HC4-type RING finger) family protein	At1g23980	-0.005379	0.001956	0.001504
263025_at	reverse transcriptase, putative similar to reverse transcriptase GB:BAA20419 GI:2193870 from [Mus musculus]	At1g23990	0.002306	-0.000155	-0.002108
263026_at	Bet v I allergen family protein	At1g24000	-0.005208	0.003337	0.015324
263027_at	expressed protein	At1g24010	-0.004852	0.002688	0.021156
263034_at	Bet v I allergen family protein	At1g24020	-0.017303	0.008062	0.010525
263028_at	protein kinase family protein	At1g24030	-0.005402	0.00122	-0.002957
257459_at	GCN5-related N-acetyltransferase (GNAT) family protein	At1g24040	-0.008073	0.004489	-0.00179
263029_at	expressed protein	At1g24050	0.00218	0.00424	0.002195
263030_at	expressed protein	At1g24060	0.001994	0.000528	-0.002682
[truncated: 20,747 more rows]

## Sheet: pca suppl. fig. 1B
Sample type	PC1	PC2	PC3
Flower	-51.87	85.9	5.25
Leaf	-89.86	70.39	-55.08
Ovule	-79.22	25.97	32.69
Pollen	211.78	176.78	63.01
Pistil	-86.24	51.83	0.56
Root hair	159.04	-17.99	-132.09
Seedling	-88.74	25.26	-45.35
Silique	-99.78	50.1	-8.59
Columella root cap	23.93	-80.12	39.89
Cortex	28	-80.8	-25.96
Endodermis and quiescent center	12.06	-86.19	14.06
Epidermis and lateral root cap	47.51	-82.62	-12.42
Protophloem	8.81	-59.42	86.49
Stele	4.58	-79.08	37.53

## Sheet: variance suppl. fig. 1B
	PC1	PC2	PC3
Standard deviation	94.589	81.996	54.902
Proportion of Variance	0.327	0.246	0.11
Cumulative Proportion	0.327	0.572	0.682

## Sheet: loadings suppl. fig. 1B
Probe set	Gene	AGI ID	PC1	PC2	PC3
261585_at	no apical meristem (NAM) family protein	At1g01010	0.000356	-0.006306	0.003665
261568_at	DNA-binding protein, putative	At1g01030	0.002709	-0.000929	-0.001996
261584_at	DEAD/DEAH box helicase carpel factory / CAF	At1g01040	-0.010118	-0.001366	0.001468
261579_at	inorganic pyrophosphatase, putative (soluble) / pyrophosphate phospho-hydrolase, putative / PPase, putative	At1g01050	-0.008311	-0.00643	0.006595
261569_at	myb family transcription factor	At1g01060	-0.007487	0.003001	-0.012416
261576_at	nodulin MtN21 family protein	At1g01070	-0.007178	-0.000803	0.012307
261577_at	33 kDa ribonucleoprotein, chloroplast, putative / RNA-binding protein cp33, putative	At1g01080	-0.016365	0.009119	-0.002497
261583_at	pyruvate dehydrogenase E1 component alpha subunit, chloroplast	At1g01090	-0.010509	-0.006148	-0.001912
261578_at	60S acidic ribosomal protein P1 (RPP1A)	At1g01100	-0.015655	-0.013192	-0.000892
261580_at	expressed protein	At1g01110	-0.004939	-0.008948	0.000304
261570_at	fatty acid elongase 3-ketoacyl-CoA synthase 1 (KCS1)	At1g01120	-0.016502	0.004203	-0.016008
261575_at	expressed protein	At1g01130	0.003776	-0.003741	-0.00338
261581_at	CBL-interacting protein kinase 9 (CIPK9)	At1g01140	-0.005327	0.012522	-0.011329
261571_at	expressed protein	At1g01150	0.000705	-0.000742	0.00279
261582_at	SSXT protein-related / transcription co-activator-related	At1g01160	-0.00724	-0.004048	0.002765
261572_at	ozone-responsive stress-related protein, putative	At1g01170	-0.021487	0.008993	-0.00132
261573_at	expressed protein	At1g01180	-0.000375	-0.000111	0.004382
261574_at	cytochrome P450, putative	At1g01190	-0.003011	0.002254	-4.7e-05
261042_at	Ras-related GTP-binding protein, putative	At1g01200	5.2e-05	-0.004133	0.001208
261043_at	GHMP kinase-related	At1g01220	0.00212	-0.001905	0.001641
261025_at	NC domain-containing protein-related	At1g01225	-0.006665	-0.001794	0.011434
261057_at	ORMDL family protein	At1g01230	-0.002657	-0.009454	0.001394
261026_at	expressed protein	At1g01240	-0.007347	-0.00423	0.000886
261059_at	AP2 domain-containing transcription factor, putative	At1g01250	-0.003941	0.006139	-0.001453
261050_at	basic helix-loop-helix (bHLH) family protein	At1g01260	-0.000561	-0.000797	-0.002532
261051_at	cytochrome P450 family protein	At1g01280	0.000196	0.000768	0.002951
261044_at	molybdopterin biosynthesis CNX3 protein / molybdenum cofactor biosynthesis enzyme CNX3 (CNX3)	At1g01290	-0.007894	-0.002874	0.002476
261055_at	aspartyl protease family protein	At1g01300	-0.008053	-0.007436	0.007134
261045_at	allergen V5/Tpx-1-related family protein	At1g01310	0.011095	0.020747	0.016891
261053_at	tetratricopeptide repeat (TPR)-containing protein	At1g01320	-0.012614	0.014392	-0.007237
261054_at	tetratricopeptide repeat (TPR)-containing protein	At1g01330	-0.000396	-0.000682	0.002691
261027_at	cyclic nucleotide-regulated ion channel (CNGC10) (ACBK1)	At1g01340	0.004188	-0.002644	0.003284
261056_at	expressed protein	At1g01360	-0.004713	-0.001654	0.000421
261058_at	centromeric histone H3 HTR12 (HTR12)	At1g01370	-0.005034	-0.001725	0.00762
257490_x_at	myb family transcription factor	At1g01380	0.002041	-0.00256	0.002452
261046_at	UDP-glucoronosyl/UDP-glucosyl transferase family protein	At1g01390	-0.003752	0.00175	-0.002929
261047_at	hypothetical protein	At1g01410	-0.00187	0.000829	0.004324
261048_at	UDP-glucoronosyl/UDP-glucosyl transferase family protein	At1g01420	-0.002425	0.006254	-0.001795
261049_at	expressed protein	At1g01430	-0.009679	-0.000855	-0.0031
261052_at	extra-large G-protein-related	At1g01440	0.001418	-0.006744	-0.004775
259435_at	protein kinase-related	At1g01450	0.000883	0.002894	0.004409
259425_at	phosphatidylinositol-4-phosphate 5-kinase family protein	At1g01460	0.009485	0.015284	0.014488
259426_at	late embryogenesis abundant protein, putative / LEA protein, putative	At1g01470	-0.001226	-0.014604	-0.006325
259439_at	1-aminocyclopropane-1-carboxylate synthase 2 / ACC synthase 2 (ACS2) (ACC1)	At1g01480	-0.001083	-0.006188	0.006595
259434_at	heavy-metal-associated domain-containing protein	At1g01490	-0.007311	-0.000606	-0.017037
259436_at	expressed protein	At1g01500	0.000921	0.014799	0.004131
259438_at	C-terminal binding protein (ANGUSTIFOLIA)	At1g01510	-0.005037	-0.008061	0.001275
259432_at	myb family transcription factor	At1g01520	-0.008411	0.007464	-0.00848
259427_at	MADS-box protein (AGL28)	At1g01530	0.000736	0.001069	0.003374
259437_at	protein kinase family protein	At1g01540	-0.008206	-0.00664	-0.002999
259440_at	expressed protein	At1g01550	-0.007347	-0.009308	-0.007033
259428_at	mitogen-activated protein kinase, putative / MAPK, putative (MPK11)	At1g01560	-0.000151	-0.005569	-0.003698
259433_at	fringe-related protein	At1g01570	-0.001688	-0.005796	0.011001
259429_at	cytochrome P450, putative	At1g01600	-0.010988	0.006858	-0.003881
259430_at	phospholipid/glycerol acyltransferase family protein	At1g01610	-0.007952	0.005233	0.000936
259431_at	plasma membrane intrinsic protein 1C (PIP1C) / aquaporin PIP1.3 (PIP1.3) / transmembrane protein B (TMPB)	At1g01620	-0.013299	-0.015291	-4.5e-05
261563_at	SEC14 cytosolic factor, putative / phosphoglyceride transfer protein, putative	At1g01630	-0.005338	-0.006006	-0.009617
261586_at	speckle-type POZ protein-related	At1g01640	-0.001571	-0.008667	0.014849
257484_at	protease-associated (PA) domain-containing protein	At1g01650	-0.003903	-0.004491	-0.000859
261587_at	U-box domain-containing protein	At1g01660	0.003983	-0.001314	-0.008008
261588_at	U-box domain-containing protein	At1g01670	-0.003436	-0.00022	0.005789
261589_at	expressed protein	At1g01690	0.000351	-0.001399	0.005655
261590_at	expressed protein	At1g01700	-0.003159	0.001155	0.005379
261560_at	acyl-CoA thioesterase family protein	At1g01710	-0.006156	0.0012	3.5e-05
261564_at	no apical meristem (NAM) family protein	At1g01720	0.000193	-0.015705	0.000576
261535_at	expressed protein	At1g01725	-0.005867	0.002615	0.004597
261561_at	expressed protein	At1g01730	-0.004146	-0.010138	0.00312
261591_at	protein kinase family protein	At1g01740	-0.005106	0.000341	0.002914
261562_at	actin-depolymerizing factor, putative	At1g01750	0.012339	-0.013742	-0.01341
261592_at	adenosine-deaminase family / editase family	At1g01760	0.000208	-0.001251	0.004518
261558_at	expressed protein	At1g01770	-0.002311	0.001436	-0.002083
261559_at	LIM domain-containing protein	At1g01780	0.015746	0.005061	0.004904
261536_at	K+ efflux antiporter, putative (KEA1)	At1g01790	-0.008522	0.005572	-0.004616
261537_at	short-chain dehydrogenase/reductase (SDR) family protein	At1g01800	-0.005037	-0.006924	0.001209
261534_at	peroxisomal biogenesis factor 11 family protein / PEX11 family protein	At1g01820	-0.005868	-0.008408	-0.00369
261538_at	armadillo/beta-catenin repeat family protein	At1g01830	-0.005158	0.000724	0.003269
261539_at	expressed protein	At1g01840	-0.003353	0.001456	0.005427
261652_at	dimethyladenosine transferase (PFC1)	At1g01860	-0.003585	-0.00409	-0.000297
261653_at	subtilase family protein	At1g01900	-0.009306	0.000537	0.007591
261627_at	anion-transporting ATPase, putative	At1g01910	-0.003027	-0.007897	-0.001385
261654_at	SET domain-containing protein	At1g01920	-0.005403	-0.003006	0.00635
261625_at	zinc finger protein-related	At1g01930	-0.001523	0.002294	-0.00152
261655_at	peptidyl-prolyl cis-trans isomerase cyclophilin-type family protein	At1g01940	-0.007497	-0.005653	0.000898
261656_at	armadillo/beta-catenin repeat family protein / kinesin motor family protein	At1g01950	-0.003596	-0.004059	-0.000915
261621_at	guanine nucleotide exchange family protein	At1g01960	-0.005653	-0.010842	0.002466
261622_at	pentatricopeptide (PPR) repeat-containing protein	At1g01970	-0.015037	0.005559	-0.001598
261623_at	FAD-binding domain-containing protein	At1g01980	0.011205	0.021795	0.016943
261626_at	expressed protein	At1g01990	-0.006675	-0.001101	0.003557
261624_at	NAD-dependent epimerase/dehydratase family protein	At1g02000	0.011051	0.005652	0.006774
264169_at	nitroreductase family protein	At1g02020	-0.00711	-0.000564	0.00144
264175_at	chalcone and stilbene synthase family protein	At1g02050	-0.006485	-0.00131	0.002848
264167_at	pentatricopeptide (PPR) repeat-containing protein	At1g02060	-0.003622	-0.000654	0.002486
264151_at	expressed protein	At1g02070	-0.004769	0.002852	0.004839
264168_at	transcriptional regulator-related	At1g02080	-0.002361	-0.005639	0.003555
264150_at	COP9 signalosome complex subunit 7ii / CSN complex subunit 7ii (CSN7) (COP15) / FUSCA protein (FUS5)	At1g02090	-0.005219	-0.005793	0.004401
264171_at	leucine carboxyl methyltransferase family protein	At1g02100	-0.000393	-0.001763	-0.005905
264176_at	proline-rich family protein	At1g02110	-0.00798	-0.002632	0.007944
264172_at	GRAM domain-containing protein-related	At1g02120	-0.005315	-0.004765	-0.006829
264122_at	Ras-related protein (ARA-5) / small GTP-binding protein, putative	At1g02130	-0.005176	-0.009328	-0.000313
264152_at	mago nashi family protein	At1g02140	-0.003365	-0.00457	0.00198
264177_at	pentatricopeptide (PPR) repeat-containing protein	At1g02150	-0.014286	0.00273	-0.004319
264173_at	expressed protein	At1g02160	-0.0093	-0.007015	0.006422
264178_at	latex-abundant family protein (AMC1) / caspase family protein	At1g02170	0.002367	-0.004367	-0.000471
264179_at	ferredoxin-related	At1g02180	-0.005516	0.001595	0.00303
264180_at	CER1 protein, putative	At1g02190	-0.00951	0.009194	0.006212
264147_at	CER1 protein	At1g02200	-0.008451	0.01007	0.001038
264146_at	CER1 protein	At1g02205	-0.017283	0.014142	-0.000206
264148_at	no apical meristem (NAM) family protein	At1g02220	0.004875	-0.003715	-0.016999
264174_s_at	no apical meristem (NAM) family protein	At1g02230	-0.001443	-3.5e-05	0.004849
264149_at	no apical meristem (NAM) family protein	At1g02250	-0.001757	0.000657	0.0026
264170_at	transmembrane protein, putative	At1g02260	-0.003239	-0.001431	-0.006327
264123_at	endonuclease/exonuclease/phosphatase family protein / calcium-binding EF hand family protein	At1g02270	-0.003412	-0.009737	-0.007771
264121_at	GTP-binding protein (TOC33)	At1g02280	-0.013943	0.002725	-0.003604
259441_at	cathepsin B-like cysteine protease, putative	At1g02300	-0.011227	0.007469	-0.002262
259416_at	cathepsin B-like cysteine protease, putative	At1g02305	-0.000619	3.4e-05	-0.005558
259442_at	glycosyl hydrolase family protein 5 / cellulase family protein / (1-4)-beta-mannan endohydrolase, putative	At1g02310	-0.000975	-0.006943	0.000554
259413_at	hypothetical protein	At1g02320	0.001026	0.001232	0.000524
259415_at	expressed protein	At1g02330	-0.004426	-0.004425	0.000523
259417_at	long hypocotyl in far-red 1 (HFR1) / reduced phytochrome signaling (REP1) / basic helix-loop-helix FBI1 protein (FBI1) / reduced sensitivity to far-red light (RSF1) / bHLH protein 26 (BHLH026) (BHLH26)	At1g02340	-0.00208	0.005497	-0.026756
259443_at	chitinase, putative	At1g02360	0.010244	-0.017636	-0.019324
259444_at	pentatricopeptide (PPR) repeat-containing protein	At1g02370	-0.005866	-0.000542	0.004573
259418_at	phospholipid/glycerol acyltransferase family protein	At1g02390	-0.001991	-0.003057	0.003499
259445_at	gibberellin 2-oxidase, putative / GA2-oxidase, putative	At1g02400	0.004726	-0.01024	-0.005017
259446_at	cytochrome c oxidase assembly protein CtaG / Cox11 family	At1g02410	-0.001532	-1.5e-05	-0.00167
259414_at	pentatricopeptide (PPR) repeat-containing protein	At1g02420	-0.002619	-0.000306	-1.2e-05
259447_s_at	ADP-ribosylation factor, putative	At1g02430	-0.001557	-0.005835	0.000953
260904_at	NPR1/NIM1-interacting protein 1 (NIMIN-1)	At1g02450	-0.004478	0.001672	0.002468
260903_at	glycoside hydrolase family 28 protein / polygalacturonase (pectinase) family protein	At1g02460	0.000222	-0.002357	0.006227
260933_at	expressed protein	At1g02470	-0.007704	0.008113	0.007677
260916_at	expressed protein	At1g02475	-0.016723	0.011192	-0.003545
260911_at	hypothetical protein	At1g02490	-0.000528	-0.00145	0.003953
260913_at	S-adenosylmethionine synthetase 1 (SAM1)	At1g02500	-0.006575	-0.007588	0.001195
260932_s_at	multidrug resistance P-glycoprotein, putative	At1g02530	0.001106	-0.00812	-0.004271
260906_at	hypothetical protein	At1g02540	0.000555	-0.001575	0.00327
260931_at	invertase/pectin methylesterase inhibitor family protein	At1g02550	0.003313	-0.00115	0.001981
260912_at	ATP-dependent Clp protease proteolytic subunit (ClpP1)	At1g02560	-0.011194	-0.00188	-0.003417
260907_at	expressed protein	At1g02570	-0.001302	-0.001954	-0.001308
260908_at	maternal embryogenesis control protein / MEDEA (MEA)	At1g02580	-0.003018	-0.001246	0.005342
260930_at	GTP-binding protein (SAR1A)	At1g02620	-0.001356	0.000885	0.003124
260914_at	glycosyl hydrolase family 3 protein	At1g02640	-0.010074	-0.005989	0.022161
260915_at	lipase class 3 family protein	At1g02660	0.008999	0.004726	0.007765
260909_at	DNA repair protein, putative	At1g02670	-0.000547	5.8e-05	0.004832
260929_at	transcription initiation factor IID (TFIID) 18 kDa subunit (TAFII-18) family protein	At1g02680	-0.00642	-0.002108	0.00264
260910_at	importin alpha-2 subunit, putative	At1g02690	-0.007014	-0.007544	0.003883
260917_at	expressed protein	At1g02700	0.001497	-0.000641	0.005966
260905_at	glycine-rich protein	At1g02710	0.000313	0.001119	0.002285
260928_at	glycosyl transferase family 8 protein	At1g02720	-0.005164	-0.008451	0.005969
262109_at	cellulose synthase family protein	At1g02730	-0.011305	-0.003703	0.007094
262108_at	MRG family protein	At1g02740	-0.005133	-0.00093	0.003016
262107_at	drought-responsive family protein	At1g02750	-0.005568	-0.005453	-0.001957
262117_at	60S ribosomal protein L19 (RPL19A)	At1g02780	-0.012941	-0.010377	-0.00245
262122_at	exopolygalacturonase / galacturan 1,4-alpha-galacturonidase (PGA3) / pectinase	At1g02790	0.00776	0.028373	0.017413
262121_at	endo-1,4-beta-glucanase / cellulase (CEL2)	At1g02800	-0.0116	0.007507	0.006164
262105_at	pectinesterase family protein	At1g02810	0.001916	-0.01644	0.009482
262115_at	expressed protein	At1g02813	0.000911	-0.001899	0.002806
262116_at	expressed protein	At1g02816	-0.000586	-0.002482	-0.011089
262113_at	late embryogenesis abundant 3 family protein / LEA3 family protein	At1g02820	-0.008749	0.011488	-0.009284
262132_at	60S ribosomal protein L22 (RPL22A)	At1g02830	-0.002519	0.000912	0.002347
262110_at	pre-mRNA splicing factor SF2 (SF2) / SR1 protein	At1g02840	-0.003986	-0.005383	0.003663
262118_at	glycosyl hydrolase family 1 protein	At1g02850	-0.005421	0.000475	-0.006726
262114_at	SPX (SYG1/Pho81/XPR1) domain-containing protein / zinc finger (C3HC4-type RING finger) protein-related	At1g02860	-0.003221	-0.003916	-0.012014
262112_at	expressed protein	At1g02870	-0.00785	-0.007518	0.010256
262130_at	AAA-type ATPase family protein	At1g02890	-0.002922	-0.001371	-0.002109
262131_at	rapid alkalinization factor (RALF) family protein	At1g02900	-5e-06	-0.01983	0.007801
262104_at	tetratricopeptide repeat (TPR)-containing protein	At1g02910	-0.010561	0.00307	-0.006444
262119_s_at	glutathione S-transferase, putative	At1g02930	-0.01566	0.000146	-0.004417
262103_at	glutathione S-transferase, putative	At1g02940	-0.007976	0.004163	0.003287
262120_at	glutathione S-transferase, putative	At1g02950	-0.002964	-0.003215	0.015897
262111_at	expressed protein	At1g02960	-0.003728	-0.002899	0.000419
262106_at	protein kinase, putative	At1g02970	-0.000226	-0.000794	0.00474
262102_at	cullin family protein	At1g02980	0.002569	0.000804	0.00317
263170_at	AAA-type ATPase family protein	At1g03000	-0.004831	-0.001619	0.004496
263169_at	phototropic-responsive NPH3 family protein	At1g03010	-0.003477	0.000661	0.005645
263168_at	glutaredoxin family protein	At1g03020	0.000872	0.001121	0.005153
263167_at	phosphoribulokinase/uridine kinase family protein	At1g03030	-0.003901	-0.001752	-0.002567
263117_at	basic helix-loop-helix (bHLH) family protein	At1g03040	-0.010567	-0.001282	-0.000366
263166_at	epsin N-terminal homology (ENTH) domain-containing protein / clathrin assembly protein-related	At1g03050	0.01137	0.019732	0.014297
263115_at	expressed protein	At1g03055	-0.002082	0.001856	0.004622
263165_at	WD-40 repeat family protein / beige-related	At1g03060	0.001146	-0.000274	-0.002042
263164_at	expressed protein	At1g03070	0.005585	0.00316	0.018145
263112_at	kinase interacting family protein	At1g03080	-0.006032	-0.00726	-0.006015
263118_at	methylcrotonyl-CoA carboxylase alpha chain, mitochondrial / 3-methylcrotonyl-CoA carboxylase 1 (MCCA)	At1g03090	-0.001193	-0.006002	-0.004614
263143_at	pentatricopeptide (PPR) repeat-containing protein	At1g03100	-0.004352	-0.000839	0.003536
263119_at	transducin family protein / WD-40 repeat family protein	At1g03110	-0.003124	-0.002578	0.007417
263114_at	photosystem I reaction center subunit II, chloroplast, putative / photosystem I 20 kDa subunit, putative / PSI-D, putative (PSAD2)	At1g03130	-0.020803	0.017336	-0.012241
263116_s_at	splicing factor Prp18 family protein	At1g03140	-0.000409	-0.001225	-0.002166
263113_at	GCN5-related N-acetyltransferase (GNAT) family protein	At1g03150	-0.003198	-0.005612	0.001185
263163_at	GTP-binding protein-related	At1g03160	-0.000295	-0.00126	0.004656
264363_at	expressed protein	At1g03170	-0.008792	0.008992	0.010368
264358_at	hypothetical protein	At1g03180	-3.8e-05	-0.003352	0.005599
264356_at	DNA repair protein / transcription factor protein (UVH6)	At1g03190	-0.006777	-0.00582	-0.004606
264355_at	phenazine biosynthesis PhzC/PhzF family protein	At1g03210	-0.000312	-0.003027	0.00456
264365_s_at	extracellular dermal glycoprotein, putative / EDGP, putative	At1g03220	0.001056	-0.021907	-0.013671
264354_s_at	expressed protein	At1g03240	0.003082	0.006486	0.008135
264366_at	expressed protein	At1g03250	-0.002333	0.000743	0.002707
264353_at	expressed protein	At1g03260	0.00192	-0.002766	0.005729
264352_at	expressed protein	At1g03270	-0.006637	0.000813	0.00654
264368_at	transcription initiation factor IIE (TFIIE) alpha subunit family protein / general transcription factor TFIIE family protein	At1g03280	-0.00172	-0.001533	-0.001411
264362_at	expressed protein	At1g03290	-0.005184	-0.005904	-0.008438
264361_at	agenet domain-containing protein	At1g03300	-0.003295	0.001775	0.000798
264360_at	isoamylase, putative / starch debranching enzyme, putative	At1g03310	-0.013626	0.00417	0.005068
264359_at	hypothetical protein	At1g03320	0.001324	-0.000592	0.003134
264364_at	small nuclear ribonucleoprotein D, putative / snRNP core SM-like protein, putative / U6 snRNA-associated Sm-like protein, putative	At1g03330	-0.009926	-0.012243	-0.002734
264367_at	BSD domain-containing protein	At1g03350	-0.002017	-0.007393	-0.003629
264357_at	exonuclease family protein	At1g03360	-0.012392	-0.008398	0.00178
264351_at	C2 domain-containing protein / GRAM domain-containing protein	At1g03370	0.001612	-0.000884	-0.002263
264828_at	expressed protein	At1g03380	-0.002521	-0.001384	-0.009387
264827_at	transferase family protein	At1g03390	-0.004288	-0.001502	0.003943
264843_at	2-oxoglutarate-dependent dioxygenase, putative	At1g03400	-0.012747	0.009606	-0.005884
264826_at	2-oxoglutarate-dependent dioxygenase, putative	At1g03410	-0.004157	-0.001254	0.003878
264824_at	expressed protein	At1g03420	-0.006548	-0.012452	0.009282
264838_at	two-component phosphorelay mediator, putative	At1g03430	-0.006498	-0.001455	0.005227
264840_at	leucine-rich repeat family protein	At1g03440	-0.007712	0.001833	0.005761
264823_at	kelch repeat-containing protein / serine/threonine phosphoesterase family protein	At1g03445	0.000579	-0.000733	0.002665
264822_at	RNA-binding protein, putative	At1g03457	0.010473	0.010304	0.00052
264821_at	kinase interacting family protein	At1g03470	-0.001967	-0.001351	0.00348
264820_at	coproporphyrinogen III oxidase, putative / coproporphyrinogenase, putative / coprogen oxidase, putative	At1g03475	-0.009416	0.003449	-0.005297
264829_at	no apical meristem (NAM) family protein	At1g03490	-0.001234	0.000721	0.002963
265091_s_at	pseudogene, transferase family	At1g03495	-0.002993	0.000566	0.001717
264819_at	pentatricopeptide (PPR) repeat-containing protein	At1g03510	-0.002693	0.001342	0.001906
264844_at	glycosyltransferase family 14 protein / core-2/I-branching enzyme family protein	At1g03520	-0.006552	-0.003962	-0.001397
264818_at	expressed protein	At1g03530	-0.005121	-0.002962	0.003647
264817_at	pentatricopeptide (PPR) repeat-containing protein	At1g03540	0.001352	0.001962	0.003875
264835_at	secretory carrier membrane protein (SCAMP) family protein	At1g03550	0.005627	-0.000394	-0.007691
264816_at	pentatricopeptide (PPR) repeat-containing protein	At1g03560	-0.004096	-0.001894	-0.000551
264833_at	protein phosphatase 2C family protein / PP2C family protein	At1g03590	-0.005342	-0.004909	-0.001428
264837_at	photosystem II family protein	At1g03600	-0.027268	0.018663	-0.01115
264836_at	expressed protein	At1g03610	0.005448	0.006572	0.002845
264815_at	phagocytosis and cell motility protein ELMO1-related	At1g03620	0.003857	0.010932	0.011345
264839_at	protochlorophyllide reductase C, chloroplast / PCR C / NADPH-protochlorophyllide oxidoreductase C (PORC)	At1g03630	-0.022402	0.020696	-0.010968
264832_at	expressed protein	At1g03660	-0.000238	0.000144	-0.005689
264845_at	thioredoxin M-type 1, chloroplast (TRX-M1)	At1g03675	-0.018032	0.010125	-0.000442
264831_at	DTW domain-containing protein	At1g03687	-0.004901	-0.004467	0.004368
264842_at	integral membrane family protein	At1g03700	-0.003795	0.001253	0.004043
264830_at	expressed protein	At1g03710	-0.007446	0.015256	0.010953
264825_at	cathepsin-related	At1g03720	-0.001261	0.000591	0.002234
264834_at	expressed protein	At1g03730	0.000871	-0.010888	-0.000242
264841_at	protein kinase family protein	At1g03740	0.002426	-0.003324	-0.004228
265088_at	helicase, putative	At1g03750	0.001819	-0.001242	0.001623
265087_at	prefoldin subunit family protein	At1g03760	-0.005684	-0.000628	0.004727
265086_at	zinc finger (C3HC4-type RING finger) family protein	At1g03770	-0.000637	-0.001557	0.000258
265085_at	targeting protein-related	At1g03780	-0.004871	7.6e-05	0.010024
265084_at	zinc finger (CCCH-type) family protein	At1g03790	0.002778	-0.002654	-0.005477
265083_at	expressed protein	At1g03820	-0.005654	0.002459	0.003519
265082_at	guanylate-binding family protein	At1g03830	-0.00807	-0.002862	0.008478
265081_at	zinc finger (C2H2 type) family protein	At1g03840	-0.000429	-0.005831	0.004727
265067_at	glutaredoxin family protein	At1g03850	0.005614	-0.010146	-0.020805
265037_at	prohibitin, putative	At1g03860	-0.006465	-0.008499	-0.003898
265066_at	fasciclin-like arabinogalactan-protein (FLA9)	At1g03870	-0.001367	-0.016547	-0.013599
265095_at	12S seed storage protein (CRB)	At1g03880	0.00233	0.000998	0.003568
265094_at	cupin family protein	At1g03890	0.003936	-0.00219	0.001864
265043_at	expressed protein	At1g03900	0.004953	-0.00515	0.004819
265093_at	ABC transporter family protein	At1g03905	0.002963	-0.008674	-0.005399
265092_at	expressed protein	At1g03910	-0.005947	-0.006954	-0.001086
265038_at	protein kinase, putative	At1g03920	0.004801	0.004009	0.015908
265045_s_at	protein kinase (ADK1)	At1g03930	0.002224	0.005087	0.002432
265044_at	SNF7 family protein	At1g03950	0.000463	-0.000795	-0.00653
265090_at	calcium-binding EF hand family protein	At1g03960	0.000285	0.000723	0.006488
265040_at	G-box binding factor 4 (GBF4)	At1g03970	-0.00549	-0.00441	0.002968
265065_at	phytochelatin synthase 2 (PCS2)	At1g03980	-0.002217	-0.00164	0.004494
265099_at	alcohol oxidase-related	At1g03990	-0.001995	-0.002612	0.013713
265039_at	expressed protein	At1g04000	-0.00125	-0.000652	0.008431
265098_at	lecithin:cholesterol acyltransferase family protein / LACT family protein	At1g04010	0.002053	-0.000352	0.003872
265097_at	zinc finger (C3HC4-type RING finger) family protein / BRCT domain-containing protein	At1g04020	-0.006267	-0.005093	0.006714
265096_at	expressed protein	At1g04030	-0.00283	0.000476	0.01209
265042_at	acid phosphatase class B family protein	At1g04040	-0.000101	-0.015938	-0.010741
257404_at	SET domain-containing protein / suppressor of variegation related 1 (SUVR1)	At1g04050	-0.005818	0.000879	0.004147
265089_at	SET domain-containing protein / suppressor of variegation related 1 (SUVR1)	At1g04060	-0.001061	-0.000579	0.004172
265041_at	expressed protein	At1g04070	-0.007147	-0.003982	0.00722
265036_at	hydroxyproline-rich glycoprotein family protein	At1g04080	-0.007967	-0.006376	-0.000338
264320_at	expressed protein	At1g04090	0.002989	0.004083	0.006633
264328_at	auxin-responsive protein / indoleacetic acid-induced protein 10 (IAA10)	At1g04100	-0.001117	-0.004429	0.003806
264319_at	subtilase family protein	At1g04110	-0.004621	0.005609	0.001219
264330_at	ABC transporter family protein	At1g04120	-0.006949	-0.006193	0.001286
264331_at	tetratricopeptide repeat (TPR)-containing protein	At1g04130	-0.006857	-0.00037	-0.000268
264329_at	transducin family protein / WD-40 repeat family protein	At1g04140	-0.000408	-0.003274	-0.001939
264325_at	C2 domain-containing protein	At1g04150	-0.001922	-0.001071	0.004837
264324_at	myosin family protein	At1g04160	0.006542	0.004507	0.001044
264327_at	eukaryotic translation initiation factor 2 subunit 3, putative / eIF2S3, putative / eIF-2-gamma, putative	At1g04170	-0.007951	-0.007434	-0.002215
264323_at	flavin-containing monooxygenase family protein / FMO family protein	At1g04180	0.001834	-0.01244	0.014421
264322_at	tetratricopeptide repeat (TPR)-containing protein	At1g04190	-0.006576	-0.007496	0.005996
264321_at	expressed protein	At1g04200	-0.004681	-0.007959	-0.003362
264318_at	beta-ketoacyl-CoA synthase, putative	At1g04220	-0.015954	0.012143	-0.000377
264326_at	expressed protein	At1g04230	-0.001139	0.000223	0.001945
263656_at	auxin-responsive protein / indoleacetic acid-induced protein 3 (IAA3)	At1g04240	-0.009125	5.6e-05	0.000728
263664_at	auxin-responsive protein / indoleacetic acid-induced protein 17 (IAA17)	At1g04250	-0.00354	-0.014802	-0.00532
263660_at	prenylated rab acceptor (PRA1) family protein	At1g04260	-0.008025	-0.006732	0.005373
263667_at	40S ribosomal protein S15 (RPS15A)	At1g04270	-0.013547	-0.011865	0.001176
263661_at	thioesterase family protein	At1g04290	-0.001183	-0.000371	0.003705
263654_at	meprin and TRAF homology domain-containing protein / MATH domain-containing protein	At1g04300	0.003255	0.000617	0.003173
263653_at	ethylene receptor-related	At1g04310	-0.008265	-0.001198	0.005512
263652_at	expressed protein	At1g04330	0.000875	-0.003995	0.011174
263651_at	lesion inducing protein-related	At1g04340	-0.003986	-0.007621	0.005592
263668_at	2-oxoglutarate-dependent dioxygenase, putative	At1g04350	-0.020782	0.018587	-0.009367
263650_at	zinc finger (C3HC4-type RING finger) family protein	At1g04360	-0.000627	-0.001477	0.004009
263649_at	2-oxoglutarate-dependent dioxygenase, putative	At1g04380	-0.007317	0.004654	-0.000771
263648_at	expressed protein	At1g04390	0.001905	-0.002161	0.003036
263669_at	cryptochrome 2 apoprotein (CRY2) / blue light photoreceptor (PHH1)	At1g04400	-0.00754	-0.006085	-0.007637
263663_at	malate dehydrogenase, cytosolic, putative	At1g04410	-0.007962	-0.015334	-0.011738
263678_at	aldo/keto reductase family protein	At1g04420	-0.014314	0.012707	-0.005664
263662_at	dehydration-responsive protein-related	At1g04430	-0.006609	-0.007794	0.002688
263657_at	casein kinase, putative	At1g04440	-0.000939	-0.008669	-0.009254
263659_at	expressed protein	At1g04470	0.01327	0.020373	0.014609
263665_at	60S ribosomal protein L23 (RPL23A)	At1g04480	-0.009481	-0.009313	0.002485
263658_at	expressed protein	At1g04490	0.002947	-0.005292	0.003691
263655_at	zinc finger CONSTANS-related	At1g04500	0.004104	0.003025	0.00771
263666_at	transducin family protein / WD-40 repeat family protein	At1g04510	-0.008997	-0.006967	0.001869
263677_at	33 kDa secretory protein-related	At1g04520	-0.005229	-0.003089	0.008696
264609_at	expressed protein	At1g04530	-0.008844	-0.001119	-0.004832
264601_at	C2 domain-containing protein	At1g04540	0.011486	0.019548	0.015115
264605_at	auxin-responsive protein / indoleacetic acid-induced protein 12 (IAA12)	At1g04550	-0.014522	0.004625	0.002588
264612_at	AWPM-19-like membrane family protein	At1g04560	-0.000891	0.001171	0.001527
264614_s_at	aldehyde oxidase, putative	At1g04580	-0.008157	0.003145	0.001729
264615_at	expressed protein	At1g04590	-0.005855	-0.003998	0.003994
264599_at	myosin, putative	At1g04600	0.003802	0.003532	0.007185
264598_at	flavin-containing monooxygenase / FMO (YUCCA3)	At1g04610	-0.001422	-0.012576	0.008591
264597_at	coenzyme F420 hydrogenase family / dehydrogenase, beta subunit family	At1g04620	-0.005648	0.002182	-0.001313
264596_at	pseudogene, similar to Unknown protein	At1g04630	-0.001003	0.001351	0.001698
264613_at	biotin/lipoate A/B protein ligase family protein	At1g04640	-0.013785	0.001804	-0.00406
264610_at	self-incompatibility protein-related	At1g04645	-0.013894	0.011008	0.006981
264604_at	hypothetical protein	At1g04650	-0.00344	0.000878	0.002982
264606_at	glycine-rich protein	At1g04660	-0.010076	0.002679	0.000431
264603_at	expressed protein	At1g04670	0.005318	0.002446	0.007601
264611_at	pectate lyase family protein	At1g04680	-0.009694	-0.00825	0.007207
264607_at	potassium channel protein, putative	At1g04690	-0.008972	-0.011989	-0.000595
264602_at	protein kinase family protein	At1g04700	0.012257	0.010808	-0.002456
264608_at	acetyl-CoA C-acyltransferase, putative / 3-ketoacyl-CoA thiolase, putative	At1g04710	-0.005984	0.003213	0.000981
264600_at	AAA-type ATPase family protein	At1g04730	-0.00278	-0.000769	0.008128
264595_at	synaptobrevin family protein	At1g04750	-0.008172	-0.012339	-0.00356
261178_at	synaptobrevin family protein	At1g04760	-0.001664	0.00545	0.016386
261177_at	male sterility MS5 family protein	At1g04770	-0.003647	-0.003402	-0.012882
261176_at	ankyrin repeat family protein	At1g04780	-0.005995	-0.006879	0.003664
261127_at	zinc finger (C3HC4-type RING finger) family protein	At1g04790	-0.002994	-0.000346	0.008134
261175_at	glycine-rich protein	At1g04800	-0.003089	0.001875	-0.000827
261174_at	26S proteasome regulatory subunit, putative	At1g04810	-0.003568	-0.00849	0.000942
261129_at	tubulin alpha-2/alpha-4 chain (TUA4)	At1g04820	0.000423	-0.003866	0.006891
261173_at	RabGAP/TBC domain-containing protein	At1g04830	-0.000867	-0.004314	-0.003968
261172_at	pentatricopeptide (PPR) repeat-containing protein	At1g04840	-0.003945	-0.001572	0.003466
261153_at	ubiquitin-associated (UBA)/TS-N domain-containing protein	At1g04850	-0.000244	-0.011222	-4.4e-05
261128_at	ubiquitin-specific protease 2 (UBP2)	At1g04860	-0.004011	-0.006777	-0.001034
261130_at	protein arginine N-methyltransferase family protein	At1g04870	-0.006084	-0.004628	0.005082
261171_at	high mobility group (HMG1/2) family protein / ARID/BRIGHT DNA-binding domain-containing protein	At1g04880	0.005178	0.002067	0.012768
261124_at	expressed protein	At1g04900	-0.002953	-0.004001	0.002836
261170_at	expressed protein	At1g04910	-0.00509	-0.007578	0.002746
261169_at	sucrose-phosphate synthase, putative	At1g04920	-0.003417	0.002258	0.002002
261152_at	hydroxyproline-rich glycoprotein family protein	At1g04930	-0.002274	-0.002088	0.001889
261168_at	tic20 family protein	At1g04940	-0.003837	-9.6e-05	0.000841
261126_at	TATA box-binding protein-associated factor (TAF) family protein	At1g04950	-0.006063	-0.001549	0.005615
261155_at	expressed protein	At1g04960	-0.004177	-0.007751	-0.007896
261154_at	lipid-binding serum glycoprotein family protein	At1g04970	-0.000673	0.000855	-0.005294
261167_at	thioredoxin family protein	At1g04980	-0.002859	-0.009984	0.00832
261179_at	expressed protein	At1g04985	0.00254	0.006843	0.005248
261125_at	zinc finger (CCCH-type) family protein	At1g04990	0.00368	-0.007473	0.002278
265214_at	tyrosine specific protein phosphatase family protein	At1g05000	0.000262	-0.006913	-0.002243
265194_at	1-aminocyclopropane-1-carboxylate oxidase / ACC oxidase / ethylene-forming enzyme (ACO) (EAT1)	At1g05010	-0.008801	-0.003205	-0.009082
265213_at	epsin N-terminal homology (ENTH) domain-containing protein / clathrin assembly protein-related	At1g05020	0.009835	0.00839	0.002538
265212_at	hexose transporter, putative	At1g05030	-0.004147	-0.000144	-0.003251
265215_at	hypothetical protein	At1g05040	0.00015	-0.00125	0.004881
265218_at	basic transcription factor 2, 44kD subunit-related	At1g05050	-0.002764	-0.004915	0.002069
265192_at	expressed protein	At1g05060	-0.001572	-0.000193	0.003675
265193_at	expressed protein	At1g05070	-0.012672	-0.001424	0.004242
265217_s_at	dentin sialophosphoprotein-related	At1g05090	-0.002233	-0.003907	0.003915
265216_at	protein kinase family protein	At1g05100	-2e-05	-0.015957	0.015947
265191_at	SNF2 domain-containing protein / helicase domain-containing protein / RING finger domain-containing protein	At1g05120	-0.000869	-0.002525	0.003398
264569_at	unknown protein EST gb|ATTS1136 comes from this gene	At1g05130	-0.005127	0.002742	0.001269
264584_at	membrane-associated zinc metalloprotease, putative	At1g05140	-0.015386	0.008086	-0.009924
264568_at	calcium-binding EF hand family protein	At1g05150	-0.006609	-0.010125	-0.002707
264586_at	ent-kaurenoic acid hydroxylase (KAO1) / cytochrome P450 88A3, putative (CYP88A3)	At1g05160	-0.007057	-0.003324	0.008047
264583_at	galactosyltransferase family protein	At1g05170	0.001624	0.003863	0.009101
264585_at	auxin-resistance protein AXR1 (AXR1)	At1g05180	-0.004828	-0.008298	0.001942
264575_at	ribosomal protein L6 family protein	At1g05190	-0.021933	0.009118	-0.009399
264587_at	glutamate receptor family protein (GLR3.4)	At1g05200	-0.0102	-0.000883	0.010509
264579_at	expressed protein	At1g05205	-0.004677	-0.013387	0.001285
264581_at	expressed protein	At1g05210	-0.002907	-0.011778	0.004056
264582_at	homeobox-leucine zipper family protein / lipid-binding START domain-containing protein	At1g05230	-0.014524	0.011818	-0.004568
264567_s_at	peroxidase, putative	At1g05250	0.01532	-0.015394	-0.021177
264577_at	peroxidase 3 (PER3) (P3) / rare cold-inducible protein (RCI3A) (PRC)	At1g05260	-0.004648	-0.009538	0.004648
264566_at	TraB family protein	At1g05270	0.000484	-0.004307	-0.002799
264565_at	fringe-related protein	At1g05280	0.001162	-0.007791	0.009661
264564_at	hypothetical protein	At1g05290	-0.001233	0.001149	0.002808
264574_at	metal transporter, putative (ZIP5)	At1g05300	-0.004499	-0.003033	0.002129
264573_at	pectinesterase family protein	At1g05310	-0.0045	0.000363	0.003139
264572_at	myosin-related	At1g05320	-0.002793	-0.001647	-0.015124
264571_at	expressed protein	At1g05330	-0.000314	-0.000249	0.003318
264580_at	expressed protein	At1g05340	0.00614	-0.016629	-0.004585
264570_at	thiF family protein	At1g05350	0.001504	-0.007373	0.005852
264576_at	expressed protein	At1g05360	0.001959	-0.00178	0.005792
264578_at	expressed protein	At1g05370	-0.002297	-0.002535	0.00478
261383_at	PHD finger transcription factor, putative	At1g05380	0.002274	0.003194	0.000248
261388_at	photosystem II 11 kDa protein-related	At1g05385	-0.007685	0.007999	-0.001597
261380_at	hypothetical protein	At1g05400	0.00391	0.00411	0.006203
261387_at	expressed protein	At1g05410	-0.007921	-0.000105	0.00135
261386_at	expressed protein	At1g05430	-0.00761	-0.003396	0.003042
261384_at	expressed protein	At1g05440	-0.00535	0.000966	0.006292
261385_at	protease inhibitor/seed storage/lipid transfer protein (LTP)-related	At1g05450	-0.005603	0.006145	0.004726
261381_at	RNA helicase SDE3 (SDE3)	At1g05460	-0.009828	-0.000717	0.008101
261382_at	endonuclease/exonuclease/phosphatase family protein	At1g05470	-0.000928	-1e-05	0.008018
263204_at	SNF2 domain-containing protein / helicase domain-containing protein	At1g05480	-0.01404	0.006682	0.015411
263203_at	C protein immunoglobulin-A-binding beta antigen-related	At1g05490	-0.000366	0.001785	0.004462
263205_at	C2 domain-containing protein	At1g05500	-0.00476	-0.005297	-0.003275
263175_at	expressed protein	At1g05510	0.001275	0.002233	0.006098
263185_at	transport protein, putative	At1g05520	-0.004405	-0.007531	0.003578
263176_at	UDP-glucoronosyl/UDP-glucosyl transferase family protein	At1g05530	0.003118	-0.003122	-0.000118
263177_at	expressed protein	At1g05540	-0.008329	0.004467	0.003104
263178_at	expressed protein	At1g05550	-0.002529	0.001887	0.003082
263184_at	UDP-glucose transferase (UGT75B2)	At1g05560	-0.004421	0.003059	-0.030666
263183_at	callose synthase 1 (CALS1) / 1,3-beta-glucan synthase 1	At1g05570	-0.005103	-0.004007	-0.01378
263182_at	expressed protein	At1g05575	0.005037	-0.019044	-0.000183
263233_at	hypothetical protein	At1g05580	0.003037	-0.000197	0.005562
263199_at	glycosyl hydrolase family 20 protein	At1g05590	-0.005338	-0.00335	0.004426
263200_at	pentatricopeptide (PPR) repeat-containing protein	At1g05600	-0.010159	0.001605	-0.000317
263201_at	glucose-1-phosphate adenylyltransferase, putative / ADP-glucose pyrophosphorylase, putative (APS2)	At1g05610	-0.00045	-0.004911	0.015024
263180_at	inosine-uridine preferring nucleoside hydrolase family protein	At1g05620	-0.000632	-0.014029	-0.006367
263202_at	endonuclease/exonuclease/phosphatase family protein	At1g05630	0.0035	0.002987	-0.004115
263229_s_at	polygalacturonase, putative / pectinase, putative	At1g05650	0.004049	-0.016484	0.00351
263230_at	UDP-glucoronosyl/UDP-glucosyl transferase family protein	At1g05670	-0.000643	-0.001013	0.002312
263231_at	UDP-glucoronosyl/UDP-glucosyl transferase family protein	At1g05680	-0.005881	-0.003331	-0.014332
257451_at	TAZ zinc finger family protein / BTB/POZ domain-containing protein	At1g05690	-0.006861	0.005108	0.000678
263232_at	leucine-rich repeat protein kinase, putative	At1g05700	-0.000157	0.000948	-0.003355
263179_at	ethylene-responsive protein, putative	At1g05710	-0.005366	-0.002126	-0.003903
263181_at	selenoprotein family protein	At1g05720	-0.007978	-0.009614	0.002051
257452_at	hypothetical protein	At1g05740	-0.002511	-0.003712	0.003676
261310_at	pentatricopeptide (PPR) repeat-containing protein	At1g05750	-0.00041	-0.000642	0.002362
261256_at	jacalin lectin family protein (RTM1)	At1g05760	-0.004347	-0.004383	0.018524
261311_at	jacalin lectin family protein	At1g05770	0.0001	-0.004452	0.019617
261312_at	lipase class 3 family protein	At1g05790	0.004106	0.006168	0.000557
261278_at	lipase class 3 family protein	At1g05800	-0.002616	-0.002188	0.00418
261254_at	basic helix-loop-helix (bHLH) family protein	At1g05805	-0.00241	-0.006035	0.002908
261252_at	Ras-related protein (ARA-1) (ARA) / small GTP-binding protein, putative	At1g05810	-0.000492	-0.005976	-0.005354
261253_at	aspartyl protease family protein	At1g05840	-0.003986	0.001694	0.003753
261279_at	chitinase-like protein 1 (CTL1)	At1g05850	-0.009627	-0.010341	-0.012734
261280_at	expressed protein	At1g05860	-0.004767	0.00033	0.002739
261249_at	expressed protein	At1g05880	0.000757	-0.000476	0.005105
261250_at	zinc finger protein-related	At1g05890	-0.001416	-0.002245	0.003035
261255_at	endonuclease-related	At1g05900	-0.001795	0.000544	-0.003457
261257_at	cell division cycle protein 48-related / CDC48-related	At1g05910	-0.003817	-0.002533	0.005905
261251_at	hypothetical protein	At1g05920	0.002073	-0.000303	0.004509
260927_at	amino acid permease family protein	At1g05940	-0.003478	-0.000205	-0.007653
260945_at	expressed protein	At1g05950	-0.008361	0.001515	0.004721
260961_at	expressed protein	At1g05960	0.008654	0.005416	0.004139
260960_at	calcium-binding protein, putative	At1g05990	0.000223	0.001518	-0.001787
260955_at	UDP-glucoronosyl/UDP-glucosyl transferase family protein	At1g06000	-0.004058	-0.014978	-0.009938
260946_at	expressed protein	At1g06010	-0.004545	-0.004524	0.001629
260947_at	pfkB-type carbohydrate kinase family protein	At1g06020	-0.001755	-0.000371	0.004369
260956_at	zinc finger (B-box type) family protein / salt-tolerance protein (STO)	At1g06040	-0.01309	-0.003658	-0.008399
260959_at	expressed protein	At1g06050	0.00314	0.005767	-0.00088
260958_at	RanBPM-related	At1g06060	-0.000839	-0.004382	0.001392
260953_at	bZIP transcription factor, putative (bZIP69)	At1g06070	-0.004529	-0.002781	0.003572
260957_at	delta 9 desaturase (ADS1)	At1g06080	-0.003146	-0.006356	0.004338
260948_at	fatty acid desaturase family protein	At1g06100	-0.000799	-0.002433	0.003047
260949_at	F-box family protein	At1g06110	-0.006839	-0.0029	0.007642
260950_s_at	fatty acid desaturase family protein	At1g06120	0.004469	-0.017928	0.004024
260954_at	hydroxyacylglutathione hydrolase, putative / glyoxalase II, putative	At1g06130	-0.008804	-0.000101	0.003576
260952_at	pentatricopeptide (PPR) repeat-containing protein	At1g06140	-0.000653	-0.000268	0.00174
260951_at	pentatricopeptide (PPR) repeat-containing protein	At1g06150	-0.003607	0.002006	0.00138
260783_at	ethylene-responsive factor, putative	At1g06160	0.00062	-0.000721	-7e-05
257491_at	basic helix-loop-helix (bHLH) family protein	At1g06170	0.000137	0.000706	0.009813
260784_at	myb family transcription factor	At1g06180	-0.003702	-0.003633	0.003363
260793_at	expressed protein	At1g06190	-0.013705	0.003212	-0.002484
260785_at	expressed protein	At1g06200	-0.005688	-0.006758	-0.007189
260794_at	VHS domain-containing protein / GAT domain-containing protein	At1g06210	-0.004547	-0.006183	-0.000708
260786_s_at	elongation factor Tu family protein	At1g06220	-0.010699	-0.00637	0.003761
260795_at	Clavata3 / ESR-Related-3 (CLE3)	At1g06225	0.004726	-0.005467	0.001209
260787_at	DNA-binding bromodomain-containing protein	At1g06230	-0.004912	-0.00099	0.001014
260790_at	expressed protein	At1g06240	-0.006283	-0.001278	0.004946
260791_at	lipase class 3 family protein	At1g06250	0.000758	0.001725	0.003048
260788_at	cysteine proteinase, putative	At1g06260	-0.003026	-0.002402	0.000693
260792_at	pentatricopeptide (PPR) repeat-containing protein	At1g06270	-0.005996	-0.001447	0.004037
260789_s_at	acyl-CoA oxidase (ACX3)	At1g06290	0.000964	-0.007148	-0.003095
259419_at	acyl-CoA oxidase, putative	At1g06310	-8.1e-05	-0.003051	0.003691
259389_at	hypothetical protein	At1g06320	-0.000947	-0.000588	0.004061
259390_at	agenet domain-containing protein	At1g06340	-0.001683	-7e-05	0.001494
259391_s_at	fatty acid desaturase family protein	At1g06350	-0.013316	0.011787	-0.002585
259392_at	ribosomal protein-related	At1g06380	-0.007105	-0.002527	0.001123
259396_at	shaggy-related protein kinase iota / ASK-iota (ASK9) (GSK1)	At1g06390	-0.004198	-0.0072	0.005965
259395_at	Ras-related GTP-binding protein (ARA-2)	At1g06400	-0.008668	-0.007659	-0.004339
259393_at	glycosyl transferase family 20 protein / trehalose-phosphatase family protein	At1g06410	-0.002999	-0.006833	-0.007813
259394_at	expressed protein	At1g06420	-0.008273	-0.004525	0.015476
262626_at	FtsH protease, putative	At1g06430	-0.014599	0.004783	-0.025766
262625_at	expressed protein	At1g06440	-0.000589	-0.0035	-0.000838
262624_at	CCR4-NOT transcription complex protein, putative	At1g06450	-0.002811	-0.000641	0.007016
262629_at	31.2 kDa small heat shock family protein / hsp20 family protein	At1g06460	-0.011306	0.012987	-0.000181
262623_at	phosphate translocator-related	At1g06470	-0.004799	-0.005299	0.001094
262628_at	glycosyl transferase family 48 protein	At1g06490	-0.002578	-0.00423	0.017392
262631_at	expressed protein	At1g06500	-0.010304	-0.002452	0.009092
262622_at	expressed protein	At1g06510	-0.00765	0.0043	-0.003154
262630_at	phospholipid/glycerol acyltransferase family protein	At1g06520	-0.012457	0.009194	0.00423
262621_at	myosin heavy chain-related	At1g06530	-0.008681	-0.006705	-0.0046
262620_at	expressed protein	At1g06540	0.011633	0.011653	0.015322
262619_at	enoyl-CoA hydratase/isomerase family protein	At1g06550	-0.010892	-0.008031	0.003615
262618_at	NOL1/NOP2/sun family protein	At1g06560	-0.006606	-0.004397	0.007453
262635_at	4-hydroxyphenylpyruvate dioxygenase (HPD)	At1g06570	-0.009964	0.001126	-0.019061
262627_at	pentatricopeptide (PPR) repeat-containing protein	At1g06580	-0.002391	-0.001239	0.000803
262617_at	expressed protein	At1g06590	-0.005064	-0.001746	0.004791
262616_at	2-oxoglutarate-dependent dioxygenase, putative	At1g06620	-0.001754	-0.016891	-0.00104
262633_at	F-box family protein	At1g06630	-0.005651	-0.003483	0.00148
262637_at	2-oxoglutarate-dependent dioxygenase, putative	At1g06640	-0.009028	-0.004948	-0.005381
262638_at	2-oxoglutarate-dependent dioxygenase, putative	At1g06650	-0.015138	0.010086	-0.006684
262636_at	DEIH-box RNA/DNA helicase	At1g06670	-0.003404	-0.002825	0.004516
262632_at	photosystem II oxygen-evolving complex 23 (OEC23)	At1g06680	-0.025734	0.017246	-0.008505
262634_at	aldo/keto reductase family protein	At1g06690	-0.009233	0.004855	-0.006218
260835_at	serine/threonine protein kinase, putative	At1g06700	0.005564	0.003306	0.010256
260826_at	pentatricopeptide (PPR) repeat-containing protein	At1g06710	-0.000798	0.000187	0.003486
260824_at	expressed protein	At1g06720	-0.009429	-0.00734	0.006513
260834_at	pfkB-type carbohydrate kinase family protein	At1g06730	-0.005048	-0.001358	-0.002138
260827_at	Mutator-like transposase family	At1g06740	-0.005234	0.000465	0.003356
260828_at	hypothetical protein	At1g06750	0.009285	0.013012	0.012775
260830_at	histone H1, putative	At1g06760	-0.005886	-0.010989	-0.003515
260823_at	zinc finger (C3HC4-type RING finger) family protein	At1g06770	0.001955	0.007371	0.007319
260832_at	glycosyl transferase family 8 protein	At1g06780	0.000194	-0.010786	0.001733
260822_at	RNA polymerase Rpb7 N-terminal domain-containing protein	At1g06790	-0.003246	-0.001242	0.002526
260833_at	lipase class 3 family protein	At1g06800	0.000479	-0.003933	-0.000497
260825_at	hypothetical protein	At1g06810	-0.001305	0.000366	0.002034
260821_at	carotenoid isomerase, putative	At1g06820	-0.01109	-0.002904	-0.001961
260831_at	glutaredoxin family protein	At1g06830	-0.007537	0.006199	-0.005894
260820_at	leucine-rich repeat transmembrane protein kinase, putative	At1g06840	0.00046	-0.002811	-0.003698
260819_at	bZIP transcription factor, putative	At1g06850	0.002609	-0.007644	-0.003467
260829_s_at	signal peptidase, putative	At1g06870	-0.002274	-0.011265	-0.011585
260818_at	transporter-related	At1g06890	0.006032	-0.003499	0.008807
260817_at	peptidase M16 family protein / insulinase family protein	At1g06900	-0.004723	-0.007369	-0.000634
260816_at	expressed protein	At1g06930	0.002429	-0.003788	0.000482
260815_at	chloroplast inner envelope protein-related	At1g06950	-0.010876	-0.002194	-0.002948
256052_at	small nuclear ribonucleoprotein U2B, putative / spliceosomal protein, putative	At1g06960	0.000878	-0.001719	0.003315
256051_at	cation/hydrogen exchanger, putative (CHX14)	At1g06970	0.007127	0.007216	0.007375
256066_at	expressed protein	At1g06980	-0.001693	-0.00273	0.002885
256059_at	GDSL-motif lipase/hydrolase family protein	At1g06990	-0.001918	0.001068	0.01001
256050_at	exocyst subunit EXO70 family protein	At1g07000	0.00347	-0.01114	-0.010359
256049_at	calcineurin-like phosphoesterase family protein	At1g07010	-0.014334	0.010589	-0.007909
256064_at	expressed protein	At1g07020	-0.004517	-0.006116	0.003055
256048_at	mitochondrial substrate carrier family protein	At1g07025	-0.001188	0.000749	0.003899
256055_at	mitochondrial substrate carrier family protein	At1g07030	-0.001083	-0.003345	-0.004601
256061_at	expressed protein	At1g07040	-0.00185	-0.001373	-0.005484
256060_at	CONSTANS-like protein-related	At1g07050	-0.003924	0.005728	0.005242
256047_at	expressed protein	At1g07060	-0.001092	-0.000769	0.006827
256065_at	60S ribosomal protein L35a (RPL35aA)	At1g07070	-0.001632	-0.006636	0.006436
256034_at	gamma interferon responsive lysosomal thiol reductase family protein / GILT family protein	At1g07080	-0.00661	-0.000965	-0.006385
256062_at	expressed protein	At1g07090	-0.011707	0.005108	0.000884
256036_at	fructose-6-phosphate 2-kinase / fructose-2,6-bisphosphatase (F2KP)	At1g07110	-0.00879	0.00258	-0.005296
256054_at	expressed protein	At1g07120	-0.004093	0.00126	0.002553
256063_at	OB-fold nucleic acid binding domain-containing protein	At1g07130	0.000401	-0.005224	-0.001123
256046_at	glycine-rich protein	At1g07135	0.001095	-0.003411	-0.000225
256035_at	Ran-binding protein 1a (RanBP1a)	At1g07140	-0.004817	-0.010442	-0.006104
256045_at	protein kinase family protein	At1g07150	0.001852	-0.00703	0.000901
256044_at	protein phosphatase 2C, putative / PP2C, putative	At1g07160	0.003477	-0.002938	0.00568
256067_at	expressed protein	At1g07170	-0.00334	-0.007201	0.009185
256057_at	pyridine nucleotide-disulphide oxidoreductase family protein	At1g07180	-0.017068	0.015879	-0.008937
256056_at	hypothetical protein	At1g07190	0.00194	-0.000192	0.001459
256043_at	30S ribosomal protein S18 family	At1g07210	-0.000688	-0.001536	0.002717
256042_at	expressed protein	At1g07220	-0.003909	0.000585	0.005084
256041_at	phosphoesterase family protein	At1g07230	-0.007487	0.000771	-0.001088
256058_at	UDP-glucoronosyl/UDP-glucosyl transferase family protein	At1g07240	-0.000466	-0.003058	-0.003909
256033_at	UDP-glucoronosyl/UDP-glucosyl transferase family protein	At1g07250	-0.006485	-0.003247	-0.007537
256053_at	UDP-glucoronosyl/UDP-glucosyl transferase family protein	At1g07260	1.1e-05	-0.007418	-3.8e-05
256040_at	cell division control protein CDC6b, putative (CDC6b)	At1g07270	-0.000135	0.001393	0.004946
261075_at	expressed protein	At1g07280	-0.009735	0.002068	0.001867
261074_at	nucleotide-sugar transporter family protein	At1g07290	0.000761	-0.008387	0.005153
261073_at	josephin protein-related	At1g07300	-0.000725	-0.001261	0.003845
261083_at	C2 domain-containing protein	At1g07310	0.003862	-0.003024	-0.000633
261078_at	50S ribosomal protein L4, chloroplast (CL4)	At1g07320	-0.021715	0.0075	-0.006111
257489_at	hypothetical protein	At1g07330	0.00581	0.007629	0.010376
261072_at	hexose transporter, putative	At1g07340	-0.000928	-0.000723	0.006416
261081_at	transformer serine/arginine-rich ribonucleoprotein, putative	At1g07350	-0.004053	-0.005226	-0.008666
261082_at	zinc finger (CCCH-type) family protein / RNA recognition motif (RRM)-containing protein	At1g07360	-0.001761	-0.004751	0.003875
261080_at	proliferating cell nuclear antigen 1 (PCNA1)	At1g07370	-0.009034	-0.008873	0.007532
261071_at	ceramidase family protein	At1g07380	-0.003112	-0.009828	0.007585
261070_at	leucine-rich repeat family protein	At1g07390	-0.003056	0.006321	0.005905
261069_at	Ras-related GTP-binding protein, putative	At1g07410	0.003074	-0.00503	0.006736
261076_at	sterol 4-alpha-methyl-oxidase 2 (SMO2)	At1g07420	-0.000139	-0.009444	0.000802
261077_at	protein phosphatase 2C, putative / PP2C, putative	At1g07430	-0.007428	0.001858	-0.005618
261084_at	tropinone reductase, putative / tropine dehydrogenase, putative	At1g07440	-0.017868	0.012993	-0.00322
261068_at	tropinone reductase, putative / tropine dehydrogenase, putative	At1g07450	-0.010632	0.00939	-0.001841
261067_at	legume lectin family protein	At1g07460	-0.001186	0.002955	0.004389
261079_s_at	transcription factor IIA large subunit, putative / TFIIA large subunit, putative	At1g07470	0.00327	-0.000508	0.001195
261066_at	unknown protein	At1g07490	0.000405	0.000549	0.00287
261065_at	expressed protein	At1g07500	0.000827	-0.000187	0.004333
261064_at	FtsH protease, putative	At1g07510	0.000328	-0.001464	-0.002645
261063_at	scarecrow transcription factor family protein	At1g07520	0.002215	-0.012076	0.002054
261062_at	scarecrow-like transcription factor 14 (SCL14)	At1g07530	-0.006338	-0.011117	-0.002067
261061_at	telomere-binding protein, putative	At1g07540	0.000967	-0.000706	0.001862
261091_at	leucine-rich repeat protein kinase, putative	At1g07550	0.00091	-0.001955	-0.000766
261090_at	leucine-rich repeat protein kinase, putative	At1g07560	-0.002093	-0.000785	-0.000392
261089_at	protein kinase (APK1a)	At1g07570	-0.009679	0.001074	0.004612
261088_at	pentatricopeptide (PPR) repeat-containing protein	At1g07590	-0.003207	-0.008376	0.000879
261438_at	pentatricopeptide (PPR) repeat-containing protein	At1g07600	-0.005709	-0.006552	-0.01609
261410_at	metallothionein-like protein 1C (MT-1C)	At1g07610	-0.002226	-0.014448	-0.019686
261435_at	GTP1/OBG family protein	At1g07620	-0.005191	-0.003123	0.005134
261413_at	protein phosphatase 2C family protein / PP2C family protein	At1g07630	-0.003035	-0.004245	-0.005984
261409_at	Dof-type zinc finger domain-containing protein	At1g07640	-0.01026	-0.001991	0.014009
261434_at	leucine-rich repeat transmembrane protein kinase, putative	At1g07650	-0.010659	0.002985	-0.010512
261433_s_at	calcium-transporting ATPase 4, endoplasmic reticulum-type (ECA4)	At1g07670	-0.003558	-0.010556	0.000421
261432_at	hypothetical protein	At1g07680	-0.001167	0.001016	0.003507
261466_at	hypothetical protein	At1g07690	-0.00392	0.002037	0.002809
261417_at	thioredoxin family protein	At1g07700	-0.014399	0.015197	-0.004263
261465_at	NOT2/NOT3/NOT5 family protein	At1g07705	-0.004065	-0.001313	0.004427
261420_at	beta-ketoacyl-CoA synthase family protein	At1g07720	-0.016777	0.014719	-0.005927
261464_at	disease resistance-responsive family protein	At1g07730	-0.002338	-0.010758	0.00924
261463_at	pentatricopeptide (PPR) repeat-containing protein	At1g07740	-0.00276	0.000834	-0.001104
261437_at	DNA repair family protein	At1g07745	0.000419	-0.000141	0.002895
261415_at	cupin family protein	At1g07750	-0.010735	-0.008634	0.003842
261416_at	40S ribosomal protein S15A (RPS15aA)	At1g07770	-0.015146	-0.013783	-0.001472
261411_at	histone H2B, putative	At1g07790	-0.006038	-0.008195	0.006816
261414_at	expressed protein	At1g07795	-0.000539	-0.000679	0.000674
261408_s_at	histone H4	At1g07820	-0.00989	-0.01172	0.001592
261418_at	ribosomal protein L29 family protein	At1g07830	-0.009614	-0.008365	0.005795
261419_at	leucine zipper factor-related	At1g07840	-0.005043	-0.004113	0.000985
261462_at	fringe-related protein	At1g07850	-0.001305	0.002288	0.00209
261461_at	expressed protein	At1g07860	8.8e-05	-0.002843	0.005007
261436_at	protein kinase family protein	At1g07870	-0.001686	-0.003207	-0.004457
261460_at	mitogen-activated protein kinase, putative / MAPK, putative (MPK13)	At1g07880	-0.001998	0.002858	0.002177
261412_at	L-ascorbate peroxidase 1, cytosolic (APX1)	At1g07890	-0.008072	-0.008689	-0.010526
260677_at	expressed protein	At1g07910	-0.003491	-0.001266	0.003909
257495_at	thioredoxin family protein	At1g07960	-0.004554	-0.009264	-0.001064
260678_at	expressed protein	At1g07970	-0.008411	-0.002309	0.004728
260622_at	histone-like transcription factor (CBF/NF-Y) family protein	At1g07980	-0.005808	-0.00409	-7.7e-05
260679_at	SIT4 phosphatase-associated family protein	At1g07990	-0.003277	-0.00127	-0.005759
260680_s_at	zinc finger (GATA type) family protein	At1g08000	-0.004558	-0.003109	0.004886
260681_at	expressed protein	At1g08020	0.000784	0.004688	0.00764
260647_at	expressed protein	At1g08030	0.000832	0.002604	0.005785
260626_at	expressed protein	At1g08040	-0.002044	0.003674	0.004353
260648_at	zinc finger (C3HC4-type RING finger) family protein	At1g08050	0.006329	-0.001755	-0.007997
260625_at	MOM1	At1g08060	-0.001508	0.000818	0.006416
260621_at	carbonic anhydrase family protein	At1g08065	-0.000887	0.002063	0.005049
260620_at	pentatricopeptide (PPR) repeat-containing protein	At1g08070	-0.001286	-0.00645	0.003702
260649_at	carbonic anhydrase family protein	At1g08080	-0.000891	0.001688	0.001394
260623_at	high-affinity nitrate transporter (ACH1)	At1g08090	0.002814	-0.002237	-0.004616
260624_at	high-affinity nitrate transporter (ACH2)	At1g08100	-0.001674	0.001397	0.005477
260619_at	lactoylglutathione lyase, putative / glyoxalase I, putative	At1g08110	-0.010713	-0.005119	-0.000553
261810_at	DNA ligase / polydeoxyribonucleotide synthase (ATP)	At1g08130	-0.000456	0.001582	0.004325
261816_at	cation/hydrogen exchanger (CHX6b)	At1g08150	0.004099	0.007464	0.009425
261755_at	histone H2B family protein	At1g08170	0.003761	0.007344	0.00711
261817_at	expressed protein	At1g08180	3.7e-05	0.000277	0.009475
261783_at	vacuolar assembly protein, putative (VPS41)	At1g08190	0.00252	-0.000358	-0.003943
261757_at	aspartyl protease family protein	At1g08210	-0.010453	-0.00523	0.008035
261784_at	expressed protein	At1g08220	-0.001359	-0.00365	0.00267
261785_at	amino acid transporter family protein	At1g08230	-0.006274	0.003281	0.002179
261758_at	prephenate dehydratase family protein	At1g08250	-0.012653	0.001796	-0.004569
261811_at	DNA-directed DNA polymerase epsilon catalytic subunit, putative	At1g08260	-0.006454	-0.005299	0.012826
261812_at	expressed protein	At1g08270	0.001269	0.00273	0.005025
261813_at	glycosyl transferase family 29 protein / sialyltransferase family protein	At1g08280	-0.004818	-0.004503	-0.005876
261814_at	esterase/lipase/thioesterase family protein	At1g08310	0.004954	-0.005351	-0.00026
261756_at	armadillo/beta-catenin repeat family protein	At1g08320	0.000302	-0.007392	-0.004001
261815_at	bZIP family transcription factor	At1g08325	0.005649	-0.009537	-0.006562
261809_at	rac GTPase activating protein, putative	At1g08340	0.005497	-0.013856	-0.002776
261747_at	endomembrane protein 70 family protein	At1g08350	-0.00326	-0.011391	0.001031
261694_at	60S ribosomal protein L10A (RPL10aA)	At1g08360	-0.014454	-0.01346	0.001408
261693_at	hydroxyproline-rich glycoprotein family protein	At1g08370	-0.003595	-0.006485	0.006864
261746_at	expressed protein	At1g08380	-0.027989	0.020786	-0.012451
261742_at	expressed protein	At1g08390	-0.00829	-0.000287	0.003901
261743_s_at	kelch repeat-containing protein / serine/threonine phosphoesterase family protein	At1g08420	0.005016	-0.004236	-0.005099
257481_at	expressed protein	At1g08430	-0.001513	-0.002705	-0.000906
261692_at	calreticulin 3 (CRT3)	At1g08450	-0.012046	-0.008955	0.001881
261720_at	histone deacetylase family protein (HDA8)	At1g08460	0.001601	0.00277	0.005252
261696_at	strictosidine synthase family protein	At1g08470	-0.013506	-0.007527	0.006387
261721_at	expressed protein	At1g08480	-0.003683	-0.010326	-0.002757
261744_at	cysteine desulfurase, putative	At1g08490	-0.005571	-0.001441	-0.001332
261745_at	plastocyanin-like domain-containing protein	At1g08500	0.004043	-0.019489	0.016942
261722_at	acyl-(acyl carrier protein) thioesterase / acyl-ACP thioesterase / oleoyl-(acyl-carrier protein) hydrolase / S-acyl fatty acid synthase thioesterase	At1g08510	0.000345	0.000229	0.008509
261695_at	magnesium-chelatase subunit chlD, chloroplast, putative / Mg-protoporphyrin IX chelatase, putative (CHLD)	At1g08520	-0.013829	0.006166	-0.005168
264781_at	RNA polymerase sigma subunit SigB (sigB) / sigma factor 2 (SIG2)	At1g08540	-0.013321	0.004193	-0.00651
264799_at	violaxanthin de-epoxidase precursor, putative (AVDE1)	At1g08550	-0.012642	0.010727	-0.003797
264802_at	syntaxin-related protein KNOLLE (KN) / syntaxin 111 (SYP111)	At1g08560	-0.01282	-0.003572	0.007892
264779_at	thioredoxin family protein	At1g08570	-0.003186	-0.003148	-0.006639
264803_at	expressed protein	At1g08580	-0.010026	-0.004743	0.006838
264804_at	CLAVATA1 receptor kinase (CLV1)	At1g08590	0.001987	-0.011315	0.002412
264805_at	SNF2 domain-containing protein / helicase domain-containing protein	At1g08600	0.000542	0.00138	0.010735
264806_at	pentatricopeptide (PPR) repeat-containing protein	At1g08610	-0.007376	-0.001245	0.003305
264792_at	transcription factor jumonji (jmj) family protein / zinc finger (C5HC2 type) family protein	At1g08620	-0.002244	-0.004513	-0.001235
264777_at	L-allo-threonine aldolase-related	At1g08630	-0.009866	0.008188	0.005626
264811_at	expressed protein	At1g08640	-0.012648	0.001699	-0.001148
264783_at	phosphoenolpyruvate carboxylase kinase	At1g08650	0.000226	-0.007437	0.003591
264793_at	glycosyl transferase family 29 protein / sialyltransferase family protein	At1g08660	-0.006064	-0.008878	0.004639
264794_at	epsin N-terminal homology (ENTH) domain-containing protein / clathrin assembly protein-related	At1g08670	-0.001335	-0.007408	0.002895
264795_at	ARF GAP-like zinc finger-containing protein ZiGA4 (ZIGA4)	At1g08680	0.001313	-0.001271	0.001534
264796_at	ARF GAP-like zinc finger-containing protein ZiGA4 (ZIGA4)	At1g08690	-0.003267	-0.005154	-0.000218
264807_at	presenilin family protein	At1g08700	-0.006928	-0.00233	-0.000987
264797_at	F-box family protein	At1g08710	-0.0038	-7.3e-05	-0.004279
264780_at	mitogen-activated protein kinase kinase kinase (MAPKKK) (EDR1)	At1g08720	5.2e-05	-0.005665	-0.004914
264798_at	myosin heavy chain (PCR43)	At1g08730	0.002115	-0.002777	0.006072
264810_at	GPI-anchor transamidase, putative	At1g08750	-0.007515	-0.007362	0.002992
264808_at	prenylated rab acceptor (PRA1) family protein	At1g08770	0.001514	0.004814	0.00063
264778_at	prefoldin, putative	At1g08780	-0.007051	-0.008115	0.008097
264800_at	expressed protein	At1g08800	-0.002319	-0.006759	-0.010192
264782_at	myb family transcription factor (MYB60)	At1g08810	-0.001187	0.000809	0.003859
264809_at	superoxide dismutase (Cu-Zn) (SODCC) / copper/zinc superoxide dismutase (CSD1)	At1g08830	-0.003411	-0.013314	-0.005273
264801_at	DNA replication helicase, putative	At1g08840	-0.004609	-0.004511	0.004164
264646_at	copine, putative	At1g08860	-4.6e-05	0.004726	0.010032
264651_at	histone H2A, putative	At1g08880	-0.009632	-0.009774	-0.003212
264654_s_at	sugar transporter family protein	At1g08900	-0.002327	-0.001515	0.00029
264652_at	sugar transporter, putative	At1g08920	0.001864	-0.012658	-0.001169
264624_at	early-responsive to dehydration stress protein (ERD6) / sugar transporter family protein	At1g08930	0.002417	-0.015581	-0.016242
264645_at	phosphoglycerate/bisphosphoglycerate mutase family protein	At1g08940	0.000353	-0.007157	-0.016649
264644_at	cation exchanger, putative (CAX11)	At1g08960	-0.002486	-0.00217	0.004876
264650_at	CCAAT-box binding transcription factor Hap5a, putative	At1g08970	-0.009508	-0.006864	0.003392
264653_at	amidase family protein	At1g08980	-0.011743	0.00536	0.00061
264643_at	glycogenin glucosyltransferase (glycogenin)-related	At1g08990	0.009818	-0.010573	-0.022951
264623_at	NPK1-related protein kinase, putative (ANP1)	At1g09000	-0.002351	-8.5e-05	0.002383
264656_at	glycoside hydrolase family 2 protein	At1g09010	-0.007635	-0.006829	-0.000146
264625_at	protein kinase, putative	At1g09020	0.003434	-0.00418	0.000559
264642_at	histone-like transcription factor (CBF/NF-Y) family protein	At1g09030	-0.001469	0.000118	0.004529
264649_at	transcription factor jumonji (jmjC) domain-containing protein	At1g09060	-0.006808	-0.0015	0.005828
264655_at	C2 domain-containing protein / src2-like protein, putative	At1g09070	0.004484	-0.004772	0.006493
264648_at	luminal binding protein 3 (BiP-3) (BP3)	At1g09080	-0.000608	-0.00695	0.002939
264647_at	respiratory burst oxidase protein B (RbohB) / NADPH oxidase	At1g09090	0.001372	-0.015865	0.003599
264657_at	26S protease regulatory subunit 6A, putative	At1g09100	-0.003621	-0.006759	0.00112
264641_at	ATP-dependent Clp protease proteolytic subunit, putative	At1g09130	-0.008786	-0.00059	-0.003902
264255_at	SF2/ASF-like splicing modulator (SRP30)	At1g09140	0.001209	0.000282	-0.007825
264254_at	pseudouridine synthase and archaeosine transglycosylase (PUA) domain-containing protein	At1g09150	-0.007285	-0.005631	0.009879
264263_at	SKP1 interacting partner 3-related	At1g09155	-0.000408	0.00412	-0.006668
264266_at	protein phosphatase 2C-related / PP2C-related	At1g09160	-0.004372	-0.003318	-0.000949
264253_at	kinesin motor protein-related	At1g09170	0.011398	0.002127	-0.011967
264252_at	GTP-binding protein, putative	At1g09180	0.000268	-0.000463	0.004502
264251_at	pentatricopeptide (PPR) repeat-containing protein	At1g09190	0.002247	-0.003454	0.004077
264262_at	histone H3	At1g09200	-0.011358	-0.01103	0.009588
264260_at	calreticulin 2 (CRT2)	At1g09210	-0.011255	-0.011432	0.005323
264258_at	pentatricopeptide (PPR) repeat-containing protein	At1g09220	-0.003517	0.001039	-0.000289
264257_at	RNA recognition motif (RRM)-containing protein	At1g09230	-0.00505	-0.002172	-0.002869
264261_at	nicotianamine synthase, putative	At1g09240	-0.00391	0.003687	0.000188
264264_at	expressed protein	At1g09250	-0.003008	-0.013075	-0.004383
264256_at	importin alpha-1 subunit, putative (IMPA4)	At1g09270	0.003164	-0.00827	-0.005992
264265_at	expressed protein	At1g09280	-0.004743	-0.004268	0.007189
264259_at	expressed protein	At1g09290	-0.003042	-0.000186	0.00692
263707_at	metallopeptidase M24 family protein	At1g09300	-0.003942	-0.003403	0.00125
263709_at	expressed protein	At1g09310	-0.027937	0.024009	-0.020655
263708_at	agenet domain-containing protein	At1g09320	0.000148	0.00161	0.006905
263710_at	expressed protein	At1g09330	-0.000823	-0.005174	0.001213
263676_at	expressed protein	At1g09340	-0.025535	0.020081	-0.011363
264511_at	galactinol synthase, putative	At1g09350	0.001223	-0.001561	0.002591
264555_at	invertase/pectin methylesterase inhibitor family protein	At1g09360	-0.001225	0.001053	0.004327
264500_at	pectinesterase inhibitor domain-containing protein	At1g09370	-0.014105	0.008866	0.005529
264505_at	integral membrane family protein / nodulin MtN21-related	At1g09380	-0.007309	0.003835	0.003592
264501_at	GDSL-motif lipase/hydrolase family protein	At1g09390	-0.009595	-0.000712	0.003223
264502_at	12-oxophytodienoate reductase, putative	At1g09400	0.001848	0.002667	0.004992
264503_at	pentatricopeptide (PPR) repeat-containing protein	At1g09410	-0.001122	-0.000233	0.001294
264507_at	NPR1/NIM1-interacting protein 3 (NIMIN-3)	At1g09415	-0.009982	0.00585	-0.003325
264513_at	glucose-6-phosphate 1-dehydrogenase, putative / G6PD, putative	At1g09420	-0.00341	0.000684	5.6e-05
264504_at	ATP-citrate synthase (ATP-citrate (pro-S-)-lyase/citrate cleavage enzyme), putative	At1g09430	-0.005986	-0.010929	-0.01075
264549_at	protein kinase family protein	At1g09440	-0.011951	0.002216	0.006695
264550_at	haspin-related	At1g09450	-0.004492	-0.002088	0.008595
264551_at	glucan endo-1,3-beta-glucosidase-related	At1g09460	-0.002142	-0.0029	0.011485
264552_at	expressed protein	At1g09470	-0.009158	0.002711	0.002988
264553_s_at	cinnamyl-alcohol dehydrogenase family / CAD family	At1g09480	-0.008769	0.001655	0.002676
264514_at	cinnamyl-alcohol dehydrogenase family / CAD family	At1g09500	-0.007317	0.007077	-0.003205
264554_at	cinnamyl-alcohol dehydrogenase family / CAD family	At1g09510	-0.003419	0.003395	0.005067
264509_at	expressed protein	At1g09520	-0.004057	0.000372	0.001783
264510_at	phytochrome interacting factor 3 (PIF3)	At1g09530	-0.004945	-0.001926	0.003557
264556_at	myb family transcription factor (MYB61)	At1g09540	-0.003383	-0.008262	0.00382
264557_at	pectinacetylesterase, putative	At1g09550	-0.003494	0.002531	0.003426
264506_at	germin-like protein (GLP4) (GLP5)	At1g09560	0.001208	-0.012337	-0.011931
264508_at	phytochrome A (PHYA)	At1g09570	-0.007389	-0.01292	-0.001853
264512_at	expressed protein	At1g09575	0.003186	0.000862	0.001129
264558_at	protein kinase family protein	At1g09600	0.004959	0.00876	0.016783
264559_at	expressed protein	At1g09610	-0.004668	0.001133	0.004109
264705_at	tRNA synthetase class I (I, L, M and V) family protein	At1g09620	-0.008268	-0.00826	0.003864
264669_at	Ras-related GTP-binding protein, putative	At1g09630	-0.005786	-0.012308	0.003913
264670_s_at	elongation factor 1B-gamma, putative / eEF-1B gamma, putative	At1g09640	-0.010196	-0.008348	0.000278
264664_at	KH domain-containing quaking protein, putative	At1g09660	-0.008955	-0.005253	0.004854
264665_at	KH domain-containing quaking protein, putative	At1g09670	-0.005637	-0.002425	0.00193
264666_at	pentatricopeptide (PPR) repeat-containing protein	At1g09680	0.000139	-0.002214	0.001565
264679_s_at	60S ribosomal protein L21 (RPL21A)	At1g09690	-0.016024	-0.014732	-0.000722
264677_at	double-stranded RNA-binding domain (DsRBD)-containing protein	At1g09700	0.000565	-0.00118	0.005751
264706_at	kinase interacting family protein	At1g09720	0.003756	0.002117	0.005793
264707_at	Ulp1 protease family protein	At1g09730	-0.002374	-0.003542	-0.002983
264708_at	ethylene-responsive protein, putative	At1g09740	0.007363	-0.012584	-0.018055
264672_at	chloroplast nucleoid DNA-binding protein-related	At1g09750	-0.019309	0.008094	-0.007994
264678_at	U2 small nuclear ribonucleoprotein A, putative	At1g09760	-0.005112	-0.005664	0.008262
264709_at	myb family transcription factor	At1g09770	-0.007961	-0.0051	0.00385
264668_at	2,3-biphosphoglycerate-independent phosphoglycerate mutase, putative / phosphoglyceromutase, putative	At1g09780	-0.002192	-0.013637	-0.005619
264710_at	phytochelatin synthetase-related	At1g09790	-0.006192	0.003242	0.004947
264673_at	ATP phosphoribosyl transferase 2 (ATP-PRT2)	At1g09795	-0.011782	0.005219	0.00039
264711_at	tRNA pseudouridine synthase family protein	At1g09800	-0.002615	-0.000875	0.002965
264712_at	expressed protein	At1g09810	-0.006579	0.002295	0.005616
264674_at	DNA polymerase delta subunit 4 family	At1g09815	-0.001997	-0.001859	0.000381
264713_at	pentatricopeptide (PPR) repeat-containing protein	At1g09820	-0.007598	-0.001324	0.004537
264675_at	phosphoribosylamine--glycine ligase (PUR2)	At1g09830	-0.00834	-0.000826	-0.00237
264686_at	shaggy-related protein kinase kappa / ASK-kappa (ASK10)	At1g09840	-0.003373	-0.006381	-0.001239
264687_at	cysteine protease, papain-like (XBCP3)	At1g09850	-0.000107	-0.005611	-0.003873
264676_at	histidine acid phosphatase family protein	At1g09870	-0.002405	-0.00772	0.003223
264688_at	expressed protein	At1g09890	-0.002504	3.8e-05	0.004895
264689_at	pentatricopeptide (PPR) repeat-containing protein	At1g09900	-0.007123	0.00215	0.002007
264658_at	expressed protein	At1g09910	-0.002307	-0.001181	0.005282
264671_at	TRAF-type zinc finger-related	At1g09920	-0.003152	-0.004559	-0.004792
264659_at	oligopeptide transporter OPT family protein	At1g09930	0.001505	0.000136	0.00469
264660_at	glutamyl-tRNA reductase 2 / GluTR (HEMA2)	At1g09940	0.007778	-0.000815	0.005253
264661_at	transcription factor-related	At1g09950	0.002635	-0.013831	0.015732
264662_at	sucrose transporter / sucrose-proton symporter (SUT4)	At1g09960	-0.00369	-0.000195	0.006344
264663_at	leucine-rich repeat transmembrane protein kinase, putative	At1g09970	-0.000654	-0.009976	-0.007983
264667_s_at	expressed protein	At1g09980	-0.002278	-0.002612	-0.000699
264518_at	expressed protein	At1g09990	0.00584	-0.002293	0.002472
264519_at	expressed protein	At1g10000	0.000532	-0.001535	0.003798
264520_at	amino acid permease, putative	At1g10010	-0.002637	0.001716	0.005833
264521_at	expressed protein	At1g10020	-0.002069	-0.00169	-0.011255
264523_at	integral membrane family protein	At1g10030	-0.00403	-0.013212	-0.003116
264522_at	glycosyl hydrolase family 10 protein / carbohydrate-binding domain-containing protein	At1g10050	0.002222	-0.008561	-0.004526
264525_at	branched-chain amino acid aminotransferase 1 / branched-chain amino acid transaminase 1 (BCAT1)	At1g10060	-0.005598	0.003694	0.005114
264524_at	branched-chain amino acid aminotransferase 2 / branched-chain amino acid transaminase 2 (BCAT2)	At1g10070	0.000147	0.014051	0.005219
264515_at	expressed protein	At1g10080	0.006423	6.8e-05	-0.006688
264516_at	expressed protein	At1g10090	-0.001399	-0.002151	0.003385
257417_at	F-box family protein	At1g10110	-0.002854	0.000205	0.004637
264517_at	basic helix-loop-helix (bHLH) family protein	At1g10120	-0.007961	-0.012298	0.010364
264526_at	calcium-transporting ATPase 3, endoplasmic reticulum-type (ACA6) (ECA3)	At1g10130	-0.004431	-0.011758	0.003999
264467_at	expressed protein	At1g10140	-0.002714	-0.01839	0.01464
264463_at	expressed protein	At1g10150	0.002387	0.002558	-0.000637
264459_at	non-LTR retrotransposon family (LINE)	At1g10160	-0.001363	-0.001345	0.003749
264460_at	NF-X1 type zinc finger family protein	At1g10170	0.004155	-0.001888	-0.005973
264407_at	expressed protein	At1g10180	-0.003987	-0.002148	0.007713
264462_at	transcription factor LIM, putative	At1g10200	-0.001416	-0.012927	-0.006696
264405_at	mitogen-activated protein kinase, putative / MAPK, putative (MPK1)	At1g10210	-0.000762	-0.001918	0.001777
264465_at	E3 ubiquitin ligase SCF complex subunit SKP1/ASK1 (At18), putative	At1g10230	-0.004617	0.005561	0.007194
264408_at	far-red impaired responsive protein, putative	At1g10240	-0.004042	-0.000387	0.005906
264450_s_at	expressed protein	At1g10250	0.002234	-0.003561	-0.003587
264451_s_at	putative lectin receptor kinase very similar to GB:CAA69271	At1g10260	-2.9e-05	0.001765	0.002867
264452_at	pentatricopeptide (PPR) repeat-containing protein	At1g10270	-0.003238	-0.002549	0.003779
264406_at	dynamin-like protein 6 (ADL6)	At1g10290	-0.000499	-0.008595	-0.000611
264453_at	GTP-binding protein-related	At1g10300	-0.00055	-0.00216	0.00345
264468_at	short-chain dehydrogenase/reductase (SDR) family protein	At1g10310	-0.010088	-1.3e-05	0.00057
264454_at	U2 snRNP auxiliary factor-related	At1g10320	-0.005429	-0.002562	-0.004224
264455_at	pentatricopeptide (PPR) repeat-containing protein	At1g10330	0.000479	-0.001032	0.00482
264434_at	ankyrin repeat family protein	At1g10340	0.001278	-0.00228	0.00134
264464_at	DNAJ heat shock protein, putative	At1g10350	-0.000926	-0.003434	0.002261
264435_at	glutathione S-transferase, putative	At1g10360	-0.012472	0.010389	0.00955
264436_at	glutathione S-transferase, putative (ERD9)	At1g10370	-0.014866	0.007013	-0.011747
264466_at	expressed protein	At1g10380	-0.017757	0.002618	0.006226
264456_at	nucleoporin family protein	At1g10390	-0.00256	-0.006036	-0.004789
264457_at	UDP-glucoronosyl/UDP-glucosyl transferase family protein	At1g10400	0.001497	-0.007025	0.003749
264458_at	expressed protein	At1g10410	0.001852	-5e-06	0.003003
263234_at	hypothetical protein	At1g10420	-0.001538	0.002007	0.005338
263235_at	serine/threonine protein phosphatase PP2A-1 catalytic subunit (PP2A1)	At1g10430	-0.003443	-0.006958	-0.003188
263211_at	germin-like protein (GLP7)	At1g10460	0.000345	-0.005796	0.014903
263236_at	two-component responsive regulator / response regulator 4 (ARR4)	At1g10470	0.000324	-0.006208	-0.005792
263208_at	zinc finger (C2H2 type) family protein	At1g10480	0.00265	-0.010884	0.002704
263255_at	expressed protein	At1g10490	-0.003607	-0.001688	0.006026
263256_at	hesB-like domain-containing protein	At1g10500	-0.011378	-0.001732	-0.007383
263212_at	leucine-rich repeat family protein	At1g10510	-0.009726	0.000261	-0.003321
263257_at	DNA polymerase lambda (POLL)	At1g10520	-0.001897	-0.000259	0.0045
263209_at	expressed protein	At1g10522	-0.011038	0.002759	-0.00061
257450_at	expressed protein	At1g10530	0.001505	-0.008381	0.004169
263258_at	xanthine/uracil permease family protein	At1g10540	-0.01422	0.011331	0.011474
263207_at	xyloglucan:xyloglucosyl transferase, putative / xyloglucan endotransglycosylase, putative / endo-xyloglucan transferase, putative	At1g10550	-0.003796	-0.002029	0.005135
263259_at	armadillo/beta-catenin repeat family protein / U-box domain-containing protein	At1g10560	0.000832	-0.015214	0.006064
263260_at	Ulp1 protease family protein	At1g10570	-0.003505	-0.002197	0.004272
263261_at	transducin family protein / WD-40 repeat family protein	At1g10580	-0.001029	-0.002355	0.002056
263210_at	expressed protein	At1g10585	-0.00245	0.002681	0.000816
263206_at	DNA-binding protein-related	At1g10590	-0.001659	-0.005283	0.000963
263237_at	basic helix-loop-helix (bHLH) family protein	At1g10610	-0.002558	-0.001902	0.009199
261830_at	protein kinase family protein	At1g10620	0.009787	0.015387	0.014797
261831_at	ADP-ribosylation factor, putative	At1g10630	-0.004197	-0.01239	-0.001933
261834_at	polygalacturonase, putative / pectinase, putative	At1g10640	-0.019554	0.015428	-0.003475
261832_at	expressed protein	At1g10650	-0.000769	-0.001309	0.001002
257477_at	expressed protein	At1g10660	0.002253	0.014727	0.007309
261833_at	expressed protein	At1g10670	-0.003268	-0.005013	0.002019
261829_at	P-glycoprotein, putative	At1g10680	0.00301	0.002987	0.006393
262788_at	expressed protein	At1g10690	-0.001505	-0.005988	0.008455
262762_at	ribose-phosphate pyrophosphokinase 3 / phosphoribosyl diphosphate synthetase 3 (PRS3)	At1g10700	0.001634	-0.004203	0.003159
262792_at	hypothetical protein	At1g10710	-0.002162	0.002163	0.00522
262761_at	BSD domain-containing protein	At1g10720	0.001654	-0.003725	-0.000473
262787_at	clathrin adaptor complexes medium subunit family protein	At1g10730	-0.00069	-0.001511	-0.002029
262786_at	expressed protein	At1g10740	0.002396	0.006239	0.006352
262785_at	expressed protein	At1g10750	-0.002092	-0.004891	0.01352
262784_at	starch excess protein (SEX1)	At1g10760	-0.009831	-0.003384	0.011999
262760_at	invertase/pectin methylesterase inhibitor family protein	At1g10770	0.00995	0.023276	0.015197
262758_at	F-box family protein	At1g10780	-0.005979	-0.002117	0.007678
262759_at	hypothetical protein	At1g10800	-0.00305	-0.002935	0.006343
262789_at	aldo/keto reductase family protein	At1g10810	0.00272	-0.006894	0.006659
262791_at	sodium symporter-related	At1g10830	-0.008769	0.000834	-0.004311
262790_at	eukaryotic translation initiation factor 3 subunit 3 / eIF-3 gamma / eIF3h (TIF3H1)	At1g10840	-0.006722	-0.0091	-0.002305
262783_at	pseudogene, leucine-rich repeat transmembrane protein kinase, putative	At1g10850	-0.007884	-0.00517	0.006177
260469_at	ARF GTPase-activating domain-containing protein	At1g10870	-0.00379	-0.005718	-0.000515
260473_at	expressed protein	At1g10880	0.001838	-0.001566	0.005348
260467_at	F-box family protein	At1g10890	-0.002031	0.002458	0.00506
260466_at	phosphatidylinositol-4-phosphate 5-kinase family protein	At1g10900	-0.001258	-0.011893	-0.003079
260465_at	pentatricopeptide (PPR) repeat-containing protein	At1g10910	-0.009176	0.001215	-0.001948
260464_at	disease resistance protein (CC-NBS-LRR class), putative	At1g10920	-0.003993	0.001463	0.001277
260463_at	DNA helicase (RECQl4A)	At1g10930	-0.003858	-0.000524	0.00362
260480_at	serine/threonine protein kinase, putative	At1g10940	-0.000662	-0.002447	3.8e-05
260482_at	endomembrane protein 70, putative	At1g10950	-0.007129	-0.012926	0.001444
260481_at	ferredoxin, chloroplast, putative	At1g10960	-0.019469	-0.00385	-0.006319
260462_at	metal transporter, putative (ZIP4)	At1g10970	-0.009169	0.000485	0.008305
260461_at	expressed protein	At1g10980	-0.003644	0.00125	0.004982
260472_at	expressed protein	At1g10990	0.000584	-0.004113	-0.004066
260483_at	seven transmembrane MLO family protein / MLO-like protein 4 (MLO4)	At1g11000	0.000943	-0.006044	0.00475
260479_at	zinc finger (C3HC4-type RING finger) family protein	At1g11020	-0.000939	-0.002435	-0.003392
260478_at	DNAJ chaperone C-terminal domain-containing protein	At1g11040	0.008768	0.014471	-0.000127
260477_at	protein kinase family protein	At1g11050	-0.00494	-0.004389	0.001909
260476_at	expressed protein	At1g11060	-0.003871	-0.003285	0.001085
260471_at	hydroxyproline-rich glycoprotein family protein	At1g11070	-0.006733	0.005301	-0.001401
260475_at	serine carboxypeptidase S10 family protein	At1g11080	-0.007308	0.004625	0.001405
260474_at	hydrolase, alpha/beta fold family protein	At1g11090	-0.00836	-0.002148	0.002237
260468_at	SNF2 domain-containing protein / helicase domain-containing protein / zinc finger protein-related	At1g11100	0.001034	-0.001588	-0.002067
260470_at	expressed protein	At1g11120	-0.003614	0.001406	0.003408
262479_at	leucine-rich repeat family protein / protein kinase family protein	At1g11130	0.00053	-0.001998	0.002758
262451_at	leucine-rich repeat family protein / protein kinase family protein	At1g11140	-0.007997	0.001149	0.006964
262449_at	WD-40 repeat family protein / katanin p80 subunit, putative	At1g11160	0.003875	-0.006535	-0.006111
262478_at	expressed protein	At1g11170	-0.003392	-0.001422	0.004576
262454_at	bifunctional nuclease (BFN1)	At1g11190	-0.002161	-0.004168	-0.0112
262457_at	expressed protein	At1g11200	-0.005634	-0.006611	-0.004008
262452_at	expressed protein	At1g11210	-0.001461	-0.004581	0.005725
262477_at	expressed protein	At1g11220	0.000646	-0.000523	0.004001
262453_at	expressed protein	At1g11240	-0.00205	-0.004144	0.006724
262511_at	syntaxin, putative (SYP125)	At1g11250	0.008114	0.013828	0.012973
262456_at	glucose transporter (STP1)	At1g11260	-0.013305	-0.013389	0.006872
262510_at	F-box family protein	At1g11270	-0.000532	-0.002176	0.006004
262458_at	S-locus protein kinase, putative	At1g11280	-0.006332	-0.002691	0.005686
262509_at	pentatricopeptide (PPR) repeat-containing protein	At1g11290	-0.005308	0.000784	0.00214
262508_at	S-locus lectin protein kinase family protein	At1g11300	-0.003635	0.00235	-0.000199
262455_at	seven transmembrane MLO family protein / MLO-like protein 2 (MLO2)	At1g11310	-0.001416	-0.005011	-0.017887
262450_at	expressed protein	At1g11320	-0.002481	0.001061	-0.000819
262507_at	S-locus lectin protein kinase family protein	At1g11330	-0.011373	0.010069	-0.002137
262480_at	S-locus lectin protein kinase family protein	At1g11340	-0.00515	0.003361	0.003833
261873_at	S-locus lectin protein kinase family protein	At1g11350	-0.007159	0.004531	-0.006706
261828_at	universal stress protein (USP) family protein	At1g11360	-0.00382	-0.007241	2.5e-05
261849_at	pectinesterase family protein	At1g11370	-0.000902	-8.3e-05	0.00297
261822_at	expressed protein	At1g11380	0.002871	-0.004358	0.00375
261818_at	ABC1 family protein	At1g11390	0.004728	-0.003926	-0.006169
261823_at	expressed protein	At1g11400	0.002157	-0.000798	0.002881
261819_at	S-locus protein kinase, putative	At1g11410	-0.012628	0.012532	-0.010377
261820_at	agenet domain-containing protein	At1g11420	-0.003896	-0.003549	0.00706
261824_at	plastid developmental protein DAG, putative	At1g11430	-0.015159	0.001734	-0.004776
261871_at	expressed protein	At1g11440	-0.005951	0.000207	0.001237
261868_s_at	nodulin MtN21 family protein	At1g11460	-0.003262	-0.005622	0.024563
261869_at	hypothetical protein	At1g11470	-0.001574	0.001542	0.007495
261827_at	eukaryotic translation initiation factor-related	At1g11480	0.003664	-0.000702	0.00569
261872_s_at	pliceosome associated protein-related	At1g11520	-0.002845	-0.003848	-0.002413
261821_at	thioredoxin family protein	At1g11530	-0.011265	0.004261	-0.000524
261846_at	expressed protein	At1g11540	-0.003995	-0.000311	-0.000364
261825_at	xyloglucan:xyloglucosyl transferase, putative / xyloglucan endotransglycosylase, putative / endo-xyloglucan transferase, putative	At1g11545	-0.001227	-0.016935	0.002348
261847_at	OST3/OST6 family protein	At1g11560	-0.000997	-0.000815	0.005275
261870_at	nuclear transport factor 2 (NTF2), putative	At1g11570	-0.000572	-0.00335	0.020822
261826_at	pectin methylesterase, putative	At1g11580	-0.007561	-0.013607	0.011076
261848_at	pectin methylesterase, putative	At1g11590	-0.005328	0.005792	-4.5e-05
262819_at	cytochrome P450, putative	At1g11600	-0.00946	0.004881	0.003488
262815_at	cytochrome P450, putative	At1g11610	0.008609	0.008515	0.008883
262822_at	pentatricopeptide (PPR) repeat-containing protein	At1g11630	-0.002127	-0.00084	0.002858
262824_at	RNA-binding protein 45 (RBP45), putative	At1g11650	-0.000722	-0.002619	-0.007161
262814_at	heat shock protein, putative	At1g11660	0.002454	-0.005885	0.000509
262813_at	MATE efflux family protein	At1g11670	-0.003749	-0.021945	0.001108
262820_at	obtusifoliol 14-demethylase (CYP51)	At1g11680	-0.006778	-0.009944	0.000914
262812_at	hypothetical protein	At1g11690	0.000928	0.000166	0.002363
262811_at	expressed protein	At1g11700	-0.008824	0.003593	0.000905
262810_at	pentatricopeptide (PPR) repeat-containing protein	At1g11710	-0.003056	-0.001707	-0.000757
262809_at	starch synthase, putative	At1g11720	-0.008787	-0.002252	0.009535
262808_at	galactosyltransferase family protein	At1g11730	-0.005305	-0.000643	0.01135
262807_at	ankyrin repeat family protein	At1g11740	0.00035	-0.010726	0.004842
262823_at	ATP-dependent Clp protease proteolytic subunit (ClpP)	At1g11750	-0.014845	-0.002739	-0.000694
262818_at	expressed protein	At1g11760	-0.00544	0.001045	6.9e-05
262817_at	FAD-binding domain-containing protein	At1g11770	0.011101	0.020579	0.01598
262816_at	oxidoreductase, 2OG-Fe(II) oxygenase family protein	At1g11780	-0.003468	-0.003383	-0.0022
262825_at	prephenate dehydratase family protein	At1g11790	-0.005585	-0.003713	-0.003097
262821_at	endonuclease/exonuclease/phosphatase family protein	At1g11800	-0.000109	0.002994	0.002635
264397_at	glycosyl hydrolase family 17 protein	At1g11820	-0.011987	0.001003	-0.007872
264372_at	lactoylglutathione lyase, putative / glyoxalase I, putative	At1g11840	-0.010937	-0.004949	-0.000707
264343_at	expressed protein	At1g11850	-0.010083	0.008759	-0.00264
264394_at	aminomethyltransferase, putative	At1g11860	-0.018178	0.000196	-0.000595
264350_at	seryl-tRNA synthetase, putative / serine--tRNA ligase, putative	At1g11870	-0.006251	-0.001235	-0.002585
264393_at	expressed protein	At1g11880	-0.00134	-0.002352	0.002655
264373_at	vesicle transport protein SEC22, putative	At1g11890	0.001657	-0.004165	0.005137
264392_at	pentatricopeptide (PPR) repeat-containing protein	At1g11900	-0.002765	0	-0.000486
264344_at	aspartyl protease family protein	At1g11910	0.00061	-0.002248	-0.005065
264345_at	expressed protein	At1g11915	0.000738	-0.003227	0.018055
264391_at	pectate lyase family protein	At1g11920	0.001953	0.000241	-0.002028
264349_at	alanine racemase family protein	At1g11930	-0.007421	-0.000635	-0.009365
257422_at	expressed protein	At1g11940	-0.000711	-0.000633	0.003963
264390_at	transcription factor jumonji (jmjC) domain-containing protein	At1g11950	-0.004344	-0.007371	0.008518
264389_at	early-responsive to dehydration protein-related / ERD protein-related	At1g11960	-0.003517	-0.010882	0.01064
264388_at	hypothetical protein	At1g11970	-0.000522	0.002186	0.002419
264387_at	expressed protein	At1g11990	0.008015	0.011991	0.011981
264386_at	pyrophosphate--fructose-6-phosphate 1-phosphotransferase beta subunit, putative / pyrophosphate-dependent 6-phosphofructose-1-kinase, putative	At1g12000	-0.008422	-0.015883	0.006387
264346_at	1-aminocyclopropane-1-carboxylate oxidase, putative / ACC oxidase, putative	At1g12010	-0.009503	-0.00785	0.021899
264385_at	expressed protein	At1g12020	-0.005219	-0.002312	0.003679
257421_at	expressed protein	At1g12030	0.003268	0.001283	0.006536
264347_at	leucine-rich repeat family protein / extensin family protein (LRX1)	At1g12040	0.010314	-0.004634	-0.010895
264396_at	fumarylacetoacetase, putative	At1g12050	-0.01275	-0.006083	-0.000108
264395_at	Rho GDP-dissociation inhibitor family protein	At1g12070	0.010301	0.011978	0.013125
264342_at	expressed protein	At1g12080	-0.011728	-0.00897	0.013786
264371_at	protease inhibitor/seed storage/lipid transfer protein (LTP) family protein	At1g12090	-0.017889	0.00055	-0.008058
264370_at	protease inhibitor/seed storage/lipid transfer protein (LTP) family protein	At1g12100	-0.002407	-0.001563	0.000449
264348_at	nitrate/chlorate transporter (NRT1.1) (CHL1)	At1g12110	-0.00204	-0.003787	-0.025274
260995_at	expressed protein	At1g12120	-0.001777	-0.001506	0.003347
260994_at	flavin-containing monooxygenase family protein / FMO family protein	At1g12130	-0.000732	-0.002061	0.004405
260993_at	flavin-containing monooxygenase family protein / FMO family protein	At1g12140	-0.002079	-0.00409	-0.011421
260992_at	expressed protein	At1g12150	0.015023	0.011607	-0.011275
260991_at	flavin-containing monooxygenase family protein / FMO family protein	At1g12160	-0.000801	-0.011724	0.004454
260990_at	expressed protein	At1g12180	-0.009557	0.007387	0.007601
261024_at	F-box family protein	At1g12190	0.001829	0.000112	0.002427
261023_at	flavin-containing monooxygenase family protein / FMO family protein	At1g12200	-0.010798	0.00568	0.008104
260996_at	disease resistance protein (CC-NBS-LRR class), putative	At1g12210	0.000131	-0.00066	0.000957
260966_at	disease resistance protein RPS5 (CC-NBS-LRR class) / resistance to Pseudomonas syringae protein 5 (CC-NBS-LRR class)	At1g12220	-0.003297	0.001088	0.003013
260967_at	transaldolase, putative	At1g12230	-0.008537	-0.009909	-0.005915
260969_at	beta-fructosidase (BFRUCT4) / beta-fructofuranosidase / invertase, vacuolar	At1g12240	-0.004522	0.001787	-0.00943
260968_at	thylakoid lumenal protein-related	At1g12250	-0.018471	0.008817	-0.006822
261022_at	no apical meristem (NAM) family protein	At1g12260	0.001291	-0.003784	0.009383
259519_at	stress-inducible protein, putative	At1g12270	-0.009369	-0.01117	0.001461
259535_at	disease resistance protein (CC-NBS-LRR class), putative	At1g12280	-0.002668	0.002119	0.000457
259534_at	disease resistance protein (CC-NBS-LRR class), putative	At1g12290	0.000896	-0.000793	-0.001528
259538_at	calmodulin, putative	At1g12310	0.002927	-0.002329	0.003451
259520_at	expressed protein	At1g12320	-0.008666	-0.000305	0.011274
259528_at	expressed protein	At1g12330	-0.019012	0.014064	-0.001158
257513_s_at	cornichon family protein	At1g12340	0.001539	-0.003069	0.002342
259512_at	cytokinesis-related Sec1 protein (KEULE)	At1g12360	0.005605	-0.001046	0.001637
259537_at	type II CPD photolyase PHR1 (PHR1)	At1g12370	0.00417	0.003189	0.003631
259529_at	expressed protein	At1g12400	-0.004129	-0.002564	0.005187
259521_at	ATP-dependent Clp protease proteolytic subunit (ClpP2)	At1g12410	-0.01117	-0.002007	-0.008598
259513_at	armadillo/beta-catenin repeat family protein / kinesin motor family protein	At1g12430	-0.007603	0.000484	0.003286
259530_at	expressed protein	At1g12450	0.011304	0.007725	0.00816
259531_at	leucine-rich repeat transmembrane protein kinase, putative	At1g12460	-0.01244	0.00581	0.001964
259532_at	Pep3/Vps18/deep orange family protein	At1g12470	-0.001627	-0.005827	-0.00306
259514_at	C4-dicarboxylate transporter/malic acid transport family protein	At1g12480	-0.002163	0.002889	-0.001719
259522_at	F-box family protein-related	At1g12490	0.000407	-0.001563	0.008314
259523_at	phosphate translocator-related	At1g12500	-0.011336	-0.008344	0.004946
259511_at	superoxide dismutase copper chaperone, putative	At1g12520	-0.003036	-0.005876	-0.001878
259533_at	hypothetical protein	At1g12530	0.003261	-0.001702	0.004898
259524_at	oxidoreductase family protein	At1g12550	-0.004019	0.00293	-0.009215
259525_at	expansin, putative (EXP7)	At1g12560	0.012263	-0.007207	-0.01742
259526_at	glucose-methanol-choline (GMC) oxidoreductase family protein	At1g12570	-0.002041	0.003896	0.005264
259484_at	protein kinase family protein	At1g12580	-0.004457	-0.011187	-0.002366
259527_at	hypothetical protein	At1g12600	0.000739	-0.006957	0.017531
255937_at	DRE-binding protein, putative / CRT/DRE-binding factor, putative	At1g12610	0.004847	-0.019625	0.011942
255938_at	pentatricopeptide (PPR) repeat-containing protein	At1g12620	-0.005608	0.002648	-0.000795
255927_at	AP2 domain-containing protein	At1g12630	-0.000687	0.001083	0.003469
255928_at	membrane bound O-acyl transferase (MBOAT) family protein	At1g12640	0.003443	-0.00054	0.000214
255929_at	expressed protein	At1g12650	-0.006875	-0.004898	0.0059
255930_at	hypothetical protein	At1g12660	0.003039	0.003431	0.009643
255936_at	protein kinase family protein	At1g12680	0.00055	0.003076	0.002541
255935_at	helicase domain-containing protein / pentatricopeptide (PPR) repeat-containing protein	At1g12700	-0.001258	0.000243	0.001708
255931_at	F-box family protein / SKP1 interacting partner 3-related	At1g12710	-0.003384	0.00068	-0.000342
255932_at	mutator-like transposase, putative similar to mutator-like transposase GI:4388821 from [Arabidopsis thaliana]	At1g12720	0.001976	-0.000817	0.006903
255939_at	cell division cycle protein-related	At1g12730	-0.008199	-0.001401	0.003681
255934_at	cytochrome P450 family protein	At1g12740	0.011302	-0.021712	-0.011967
255933_at	rhomboid family protein	At1g12750	0.00571	0.011837	-0.008613
261194_at	DEAD/DEAH box helicase family protein / pentatricopeptide (PPR) repeat-containing protein	At1g12770	-0.003394	-0.00019	0.003239
261211_at	UDP-glucose 4-epimerase / UDP-galactose 4-epimerase / Galactowaldenase	At1g12780	-0.004026	0.006362	0.010656
261205_at	expressed protein	At1g12790	0.000494	-0.002514	0.006015
261206_at	S1 RNA-binding domain-containing protein	At1g12800	-0.014955	0.007625	-0.004699
261209_at	proline-rich family protein	At1g12810	-0.000258	0.001825	-0.001228
261195_at	transport inhibitor response protein, putative	At1g12820	-0.00803	-0.004616	-0.007471
261207_at	expressed protein	At1g12830	-0.007685	-0.002942	0.006259
261210_at	vacuolar ATP synthase subunit C (VATC) / V-ATPase C subunit / vacuolar proton pump C subunit (DET3)	At1g12840	0.001206	-0.005475	-0.007254
261203_at	expressed protein	At1g12845	-0.009857	0.00144	0.000957
261201_at	phosphoglycerate/bisphosphoglycerate mutase family protein	At1g12850	-0.006839	-0.009389	-1.1e-05
261196_at	basic helix-loop-helix (bHLH) family protein / F-box family protein	At1g12860	-0.01073	0.004215	-0.000526
261212_at	MutT/nudix family protein	At1g12880	-0.003762	0.015701	-0.006952
261197_at	glyceraldehyde 3-phosphate dehydrogenase, chloroplast, putative / NADP-dependent glyceraldehydephosphate dehydrogenase, putative	At1g12900	-0.026388	0.021927	-0.010645
261202_at	flower pigmentation protein (AN11)	At1g12910	-0.003755	-0.001145	0.002244
261208_at	importin-related	At1g12930	-0.006033	-0.002337	0.000898
261198_at	high-affinity nitrate transporter, putative	At1g12940	0.001685	-0.000505	0.002187
261199_at	MATE efflux family protein	At1g12950	0.00762	-0.00774	-0.01678
261200_at	60S ribosomal protein L27A (RPL27aA)	At1g12960	-0.001214	0.000664	0.00243
261213_at	leucine-rich repeat family protein	At1g12970	0.001748	-0.005991	0.00295
262768_at	glycosyl transferase family 17 protein	At1g12990	-0.002557	-0.003159	-0.003515
262775_at	expressed protein	At1g13000	-0.002885	-0.009539	0.001701
262776_at	eukaryotic translation initiation factor, putative (EIF4B5)	At1g13020	-0.006932	-0.008614	-0.001445
262777_at	sphere organelles protein-related	At1g13030	-0.008728	-0.002553	0.006529
257465_at	pentatricopeptide (PPR) repeat-containing protein	At1g13040	0.002328	-0.002937	0.002964
262778_at	expressed protein	At1g13050	-0.005092	-0.003043	0.014898
262781_s_at	20S proteasome beta subunit E, putative	At1g13060	-0.0095	-0.013288	-0.002887
262779_at	putative cytochrome P450 monooxygenase strong similarity to gb|D78605 cytochrome P450 monooxygenase from Arabidopsis thaliana and is a member of the PF|00067 Cytochrome P450 family	At1g13070	-0.00044	0.000286	0.008145
262826_at	cytochrome P450 family protein	At1g13080	-0.003812	0.005167	-0.034916
262780_at	cytochrome P450 71B28, putative (CYP71B28)	At1g13090	-0.014369	0.007516	-0.009381
262827_at	cytochrome P450 71B29, putative (CYP71B29)	At1g13100	0.002748	-0.000944	0.001136
262793_at	cytochrome P450 71B7 (CYP71B7)	At1g13110	0.00019	-0.001645	-0.036466
262794_at	expressed protein	At1g13120	-0.001887	-0.002456	0.003945
262795_at	glycosyl hydrolase family 5 protein / cellulase family protein	At1g13130	-0.006006	0.004258	0.003452
262764_at	cytochrome P450 family protein	At1g13140	0.00023	-0.000388	0.003792
262765_at	cytochrome P450, putative	At1g13150	0.001063	-0.001434	0.002744
262766_at	SDA1 family protein	At1g13160	-0.004307	-0.005054	0.004704
262767_at	oxysterol-binding family protein	At1g13170	0.000692	-0.005374	0.005189
262769_at	actin-related protein 3 (ARP3)	At1g13180	-0.002414	-0.007873	2e-06
262770_at	RNA recognition motif (RRM)-containing protein	At1g13190	-0.004942	-0.004669	-0.004359
262782_at	zinc finger (C3HC4-type RING finger) family protein	At1g13195	0.002119	-0.011219	0.005748
262771_at	F-box family protein	At1g13200	0.00308	-0.00362	0.001477
262772_at	haloacid dehalogenase-like hydrolase family protein	At1g13210	0.002875	-0.015856	0.002574
262773_at	nuclear matrix constituent protein-related	At1g13220	-0.004015	-0.000997	0.001603
262774_at	leucine-rich repeat family protein	At1g13230	-0.004578	0.001647	0.006876
259358_at	glycosyl transferase family 8 protein	At1g13250	-0.012565	0.002479	0.000463
259364_at	DNA-binding protein RAV1 (RAV1)	At1g13260	0.002936	-0.025245	-0.000561
259363_at	metallopeptidase M24 family protein	At1g13270	-0.014337	0.004568	-0.001372
259366_at	allene oxide cyclase family protein	At1g13280	-0.011166	-0.009999	0.01006
257515_at	zinc finger (C2H2 type) family protein	At1g13290	-0.003146	0.000119	0.003928
259365_at	myb family transcription factor	At1g13300	0.00692	-0.014396	-0.0153
259360_at	expressed protein	At1g13310	0.003816	-0.003999	0.008187
259407_at	serine/threonine protein phosphatase 2A (PP2A) 65 kDa regulatory subunit, putative	At1g13320	-0.003258	-0.007119	-0.001389
259409_at	expressed protein	At1g13330	-0.007465	-0.001935	0.007404
259410_at	expressed protein	At1g13340	-0.00273	-0.00612	0.002841
259362_s_at	protein kinase family protein	At1g13350	0.00165	-0.002258	-0.000614
259387_at	histone H3, putative	At1g13370	-2.8e-05	-0.001565	0.005428
259357_at	expressed protein	At1g13380	-0.01164	-0.003719	0.008706
259386_at	zinc finger (C2H2 type) family protein	At1g13400	-0.000522	-9e-06	0.003804
259411_at	pentatricopeptide (PPR) repeat-containing protein	At1g13410	-0.002094	-0.000938	0.00163
259388_at	sulfotransferase family protein	At1g13420	0.003686	-0.018873	0.00864
259361_at	glyceraldehyde 3-phosphate dehydrogenase, cytosolic, putative / NAD-dependent glyceraldehyde-3-phosphate dehydrogenase, putative	At1g13440	-0.011328	-0.01008	-0.006437
259412_at	DNA binding protein GT-1	At1g13450	-0.002065	-0.002881	-0.001143
259359_at	serine/threonine protein phosphatase 2A (PP2A) regulatory subunit B', putative	At1g13460	-0.003335	0.002036	-0.008964
259385_at	expressed protein	At1g13470	-0.005178	0.000182	-0.000579
256103_at	expressed protein	At1g13540	-0.001652	0.001787	0.000233
256134_at	aminoalcoholphosphotransferase (AAPT1)	At1g13560	-0.008175	-0.00599	0.000353
256133_at	F-box family protein	At1g13570	-0.000597	0.001356	1.9e-05
256157_at	longevity-assurance (LAG1) family protein	At1g13580	-0.00202	-0.0044	-0.000945
256158_at	phytosulfokines-related	At1g13590	-0.000858	-0.00386	0.006109
256131_at	bZIP transcription factor family protein	At1g13600	-0.001855	-0.002334	0.003129
256132_at	expressed protein	At1g13610	-0.001861	0.00072	0.003941
256095_at	pentatricopeptide (PPR) repeat-containing protein	At1g13630	-0.000815	-0.000157	0.003056
256071_at	phosphatidylinositol 3- and 4-kinase family protein	At1g13640	-0.005232	-0.001053	0.003554
256096_at	expressed protein	At1g13650	-0.010696	0.007404	-0.005374
256097_at	expressed protein	At1g13670	0.002475	-0.004685	0.003484
256102_at	expressed protein	At1g13680	-2e-06	0.001835	0.005314
256068_at	RNA recognition motif (RRM)-containing protein	At1g13690	-0.008641	-0.004547	0.003186
256098_at	glucosamine/galactosamine-6-phosphate isomerase family protein	At1g13700	0.000765	-0.001405	0.003543
256099_at	cytochrome P450 family protein	At1g13710	-0.005154	0.000985	0.00075
256070_at	nuclear transport factor 2 (NTF2) family protein / RNA recognition motif (RRM)-containing protein	At1g13730	-0.007723	-0.004758	0.001044
256069_at	expressed protein	At1g13740	-0.008196	0.000981	-0.000496
256100_at	calcineurin-like phosphoesterase family protein	At1g13750	-6.7e-05	-0.008717	-0.010487
256101_at	hypothetical protein	At1g13760	-0.003104	0.000866	0.003315
259448_at	XH/XS domain-containing protein / XS zinc finger domain-containing protein	At1g13790	-0.005665	0.006274	0.002225
259449_at	pentatricopeptide (PPR) repeat-containing protein	At1g13800	-0.00261	0.000617	0.002068
259422_at	expressed protein	At1g13810	-0.007569	-0.001657	-0.000867
259424_at	beta-1,3-glucanase-related	At1g13830	-0.001978	-0.00517	0.002156
259450_at	expressed protein	At1g13870	-0.002839	-0.004335	-0.003538
259423_at	ELM2 domain-containing protein	At1g13880	0.000674	-0.002298	0.002834
259451_at	SNAP25 homologous protein, putative / synaptosomal-associated protein SNAP25-like, putative (SNAP30)	At1g13890	0.012257	0.016367	0.013335
259420_at	calcineurin-like phosphoesterase family protein	At1g13900	0.00197	0.003466	0.003833
259421_at	leucine-rich repeat family protein	At1g13910	-0.00743	0.002346	0.00414
262662_at	remorin family protein	At1g13920	-0.004007	-0.004674	0.018262
262609_at	expressed protein	At1g13930	-0.016212	0.000493	-0.003891
262663_at	expressed protein	At1g13940	-0.003922	-0.000364	-0.000223
262615_at	eukaryotic translation initiation factor 5A-1 / eIF-5A 1	At1g13950	0.004166	-0.003415	-0.007295
262613_at	WRKY family transcription factor	At1g13960	0.006011	-0.00503	-0.013997
262664_at	expressed protein	At1g13970	0.015594	0.013356	0.003476
262614_at	pattern formation protein (EMB30) (GNOM)	At1g13980	0.001062	-0.005223	0.004061
262607_at	expressed protein	At1g13990	-0.000513	-0.004795	-0.000121
262660_at	protein kinase family protein / ankyrin repeat family protein	At1g14000	-0.003413	-0.010749	-0.006031
262647_at	expressed protein	At1g14020	0.001287	-0.005483	0.001969
262648_at	ribulose-1,5 bisphosphate carboxylase oxygenase large subunit N-methyltransferase, putative	At1g14030	-0.013213	0.00826	-0.003947
262649_at	EXS family protein / ERD1/XPR1/SYG1 family protein	At1g14040	-0.004442	-0.014328	0.014658
262611_at	expressed protein	At1g14050	-0.004589	-0.007305	0.005076
262665_at	xyloglucan fucosyltransferase, putative (FUT7)	At1g14070	0.004853	-0.00369	-0.014255
262666_at	xyloglucan fucosyltransferase, putative (FUT6)	At1g14080	0.006404	-0.016301	9.6e-05
262650_at	pseudogene, pentatricopeptide (PPR) repeat-containing protein	At1g14090	0.000307	0.00031	0.007645
262651_at	xyloglucan fucosyltransferase family protein	At1g14100	0.002173	0.000903	0.004797
262652_at	xyloglucan fucosyltransferase family protein	At1g14110	-0.000445	-0.00065	0.00257
262608_at	2-oxoglutarate-dependent dioxygenase, putative	At1g14120	-0.005899	-0.001966	-0.004191
262653_at	2-oxoglutarate-dependent dioxygenase, putative	At1g14130	-0.001176	-0.002772	-0.000838
262610_at	mitochondrial substrate carrier family protein	At1g14140	-0.006611	-0.003948	-0.000479
262612_at	oxygen evolving enhancer 3 (PsbQ) family protein	At1g14150	-0.018472	0.017066	-0.012211
262654_at	expressed protein	At1g14180	-0.00465	-0.000469	0.006526
262655_s_at	glucose-methanol-choline (GMC) oxidoreductase family protein	At1g14190	0.003094	-0.003222	0.003422
262656_at	zinc finger (C3HC4-type RING finger) family protein	At1g14200	0.00547	-0.005142	0.007428
262657_at	ribonuclease T2 family protein	At1g14210	-0.005338	-0.014625	0.00649
262658_at	ribonuclease T2 family protein	At1g14220	0.002874	-0.012039	0.003814
262659_at	nucleoside phosphatase family protein / GDA1/CD39 family protein	At1g14240	0.006645	-0.012176	-0.005449
262661_s_at	nucleoside phosphatase family protein / GDA1/CD39 family protein	At1g14250	0.000434	-0.004003	-8.6e-05
261481_at	zinc finger (C3HC4-type RING finger) family protein	At1g14260	-0.003505	0.004865	0.00551
261483_at	CAAX amino terminal protease family protein	At1g14270	-0.008037	0.008933	0.001444
261480_at	phytochrome kinase, putative	At1g14280	-0.014906	0.005137	-0.008255
261492_at	acid phosphatase, putative	At1g14290	0.006987	0.002326	0.007668
261524_at	expressed protein	At1g14300	-0.007072	-0.004572	0.006591
261477_at	haloacid dehalogenase-like hydrolase family protein	At1g14310	-0.006434	-0.001979	-0.003263
261490_at	60S ribosomal protein L10 (RPL10A) / Wilm's tumor suppressor protein-related	At1g14320	-0.006464	-0.006787	-0.002221
261525_at	kelch repeat-containing F-box family protein	At1g14330	0.001632	-0.006319	-0.001468
261487_at	RNA recognition motif (RRM)-containing protein	At1g14340	-0.002514	0.001902	-0.006921
261488_at	expressed protein	At1g14345	-0.020552	0.012786	-0.008753
261491_at	myb family transcription factor (MYB124)	At1g14350	-0.004349	0.000413	0.004767
261485_at	UDP-galactose/UDP-glucose transporter, putative	At1g14360	-0.00704	-0.006094	0.008643
261526_at	protein kinase (APK2a)	At1g14370	0.003509	-0.006493	-0.012451
261479_at	calmodulin-binding family protein	At1g14380	-0.00994	-0.004495	0.008669
261527_at	leucine-rich repeat transmembrane protein kinase, putative	At1g14390	-0.003024	-0.007432	0.004301
261484_at	ubiquitin-conjugating enzyme 1 (UBC1)	At1g14400	-0.003481	-0.004394	0.00127
261493_at	DNA-binding protein-related	At1g14410	-0.008924	0.001111	0.006113
261528_at	pectate lyase family protein	At1g14420	0.012484	0.024777	0.013256
261529_at	glyoxal oxidase-related	At1g14430	0.002758	-0.000786	0.003288
261502_at	zinc finger homeobox family protein / ZF-HD homeobox family protein	At1g14440	-0.006837	0.005359	0.005023
261489_at	expressed protein	At1g14450	-0.002353	-0.007782	0.002562
261471_at	DNA polymerase-related	At1g14460	-0.009335	-0.004613	0.009062
261472_at	pentatricopeptide (PPR) repeat-containing protein	At1g14470	-0.000625	0.0011	0.002291
261476_at	ankyrin repeat family protein	At1g14480	-0.000983	-0.008876	0.015934
261473_at	DNA-binding protein-related	At1g14490	-0.005596	0.001228	0.00253
261486_at	PHD finger family protein	At1g14510	-0.002382	-0.007412	-0.00135
261478_at	oxygenase-related	At1g14520	-0.001146	0.000517	0.003946
261482_at	tobamovirus multiplication protein 3, putative / TOM3, putative (THH1)	At1g14530	0.004984	-0.000198	0.009922
261474_at	anionic peroxidase, putative	At1g14540	0.00183	-0.009176	0.004292
261475_at	anionic peroxidase, putative	At1g14550	0.000676	-0.002034	0.004974
260777_at	mitochondrial substrate carrier family protein	At1g14560	0.002773	-0.001204	0.003681
260782_at	UBX domain-containing protein	At1g14570	-0.002378	-0.005939	0.000462
260776_at	zinc finger (C2H2 type) family protein	At1g14580	-0.006964	0.002667	0.000586
260780_at	valyl-tRNA synthetase / valine--tRNA ligase (VALRS)	At1g14610	-0.006258	-0.004863	0.003192
260781_at	expressed protein	At1g14620	-0.009777	-0.009934	0.008382
260778_at	SWAP (Suppressor-of-White-APricot)/surp domain-containing protein	At1g14640	0.001159	0.00248	0.00262
260779_at	SWAP (Suppressor-of-White-APricot)/surp domain-containing protein / ubiquitin family protein	At1g14650	-0.002675	-0.000259	0.001235
262835_at	sodium proton exchanger, putative (NHX8)	At1g14660	-0.00195	-0.001088	0.00397
262846_at	endomembrane protein 70, putative	At1g14670	-0.007047	-0.012521	0.001165
262836_at	hypothetical protein	At1g14680	-0.000845	0.000569	0.002001
262848_at	expressed protein	At1g14685	-0.000955	-0.002485	0.003165
262843_at	zinc finger homeobox family protein / ZF-HD homeobox family protein	At1g14687	-0.002587	0.002891	0.001413
262834_at	microtubule associated protein (MAP65/ASE1) family protein	At1g14690	-0.014103	-0.004549	0.008997
262830_at	purple acid phosphatase, putative	At1g14700	-0.010851	0.005519	-0.006347
262849_at	hydroxyproline-rich glycoprotein family protein	At1g14710	-0.007243	-0.010296	0.004068
262842_at	xyloglucan:xyloglucosyl transferase / xyloglucan endotransglycosylase / endo-xyloglucan transferase (XTR2)	At1g14720	-0.013125	-0.001867	0.007588
262831_at	cytochrome B561 family	At1g14730	-0.004071	-0.003985	0.015752
262845_at	expressed protein	At1g14740	-0.000655	-0.004332	0.00049
262833_at	cyclin, putative (SDS)	At1g14750	-0.002157	-0.003067	0.002313
262886_at	expressed protein	At1g14760	-4.8e-05	-0.000823	0.004548
262839_at	expressed protein	At1g14770	-0.005834	0.000674	0.002309
262887_at	expressed protein	At1g14780	0.004827	-0.010157	-0.014415
262888_at	RNA-dependent RNA polymerase, putative	At1g14790	-0.011953	0.005843	0.004296
262889_at	hypothetical protein	At1g14800	-0.000632	0.000342	0.003101
262841_at	semialdehyde dehydrogenase family protein	At1g14810	-0.008708	-0.008549	-0.005038
257463_at	SEC14 cytosolic factor family protein / phosphoglyceride transfer family protein	At1g14820	-0.009769	-0.001577	0.00592
262837_at	dynamin-like protein C (DL1C)	At1g14830	0.001389	-0.007197	0.000986
262847_at	expressed protein	At1g14840	-0.008449	0.006284	-0.002468
262890_at	non-repetitive/WGA-negative nucleoporin family protein	At1g14850	-0.001436	-0.002914	0.004165
262832_s_at	expressed protein	At1g14870	0.005593	-0.016043	-0.031753
262844_at	invertase/pectin methylesterase inhibitor family protein	At1g14890	-0.016492	0.001554	0.012756
262840_at	high-mobility-group protein / HMG-I/Y protein	At1g14900	-0.007684	-0.010009	0.013908
262856_at	epsin N-terminal homology (ENTH) domain-containing protein	At1g14910	-0.004573	-0.00438	0.003935
262850_at	gibberellin response modulator (GAI) (RGA2) / gibberellin-responsive modulator	At1g14920	-0.011182	-0.004505	0.002471
262857_at	major latex protein-related / MLP-related	At1g14930	0.002172	0.002642	0.000152
262858_at	major latex protein-related / MLP-related	At1g14940	0.001848	0.00188	9.9e-05
262828_at	major latex protein-related / MLP-related	At1g14950	-0.009845	0.004408	-0.010252
262838_at	major latex protein-related / MLP-related	At1g14960	0.009482	-0.022326	-0.006514
262829_at	expressed protein	At1g14970	-0.001066	0.001459	0.00804
260714_at	10 kDa chaperonin (CPN10)	At1g14980	-0.010978	-0.010375	0.003648
260738_at	expressed protein	At1g14990	-0.007261	-0.002972	0.00449
260739_at	serine carboxypeptidase S10 family protein	At1g15000	-0.012661	0.000262	0.003854
260744_at	expressed protein	At1g15010	0.003988	-0.016901	0.008052
260740_at	thioredoxin family protein	At1g15020	0.001911	-0.001978	0.005195
260743_at	expressed protein	At1g15040	-0.000473	-0.002432	0.003112
260741_at	glutamine amidotransferase-related	At1g15045	0.003704	-0.008768	-0.00059
260742_at	auxin-responsive AUX/IAA family protein	At1g15050	0.000682	-0.002389	0.001336
262604_at	expressed protein	At1g15060	0.001286	0.001645	0.005982
262596_at	phosphatidic acid phosphatase family protein / PAP2 family protein	At1g15080	-0.003821	0.000371	0.007083
262590_at	zinc finger (C3HC4-type RING finger) family protein	At1g15100	-0.001773	-0.014128	-0.004092
262583_at	phosphatidyl serine synthase family protein	At1g15110	0.00141	-0.008328	-0.00292
262593_at	ubiquinol-cytochrome C reductase complex 7.8 kDa protein, putative / mitochondrial hinge protein, putative	At1g15120	-0.004344	-0.013755	-0.003769
262588_at	hydroxyproline-rich glycoprotein family protein	At1g15130	0.000862	-0.005771	-0.000697
262572_at	oxidoreductase NAD-binding domain-containing protein	At1g15140	-0.008298	-0.002323	-0.006222
262589_s_at	MATE efflux family protein	At1g15150	-0.00654	0.003037	0.002504
262605_at	MATE efflux family protein	At1g15170	-0.006076	-0.005716	0.000909
262569_at	MATE efflux family protein	At1g15180	-0.011422	0.004583	-0.013653
262606_at	hypothetical protein	At1g15190	-0.000771	-0.001848	0.005291
262570_at	protein-protein interaction regulator family protein	At1g15200	-0.008923	-0.008489	-0.008008
262575_at	ABC transporter family protein	At1g15210	0.003747	-0.026207	0.010724
262591_at	cytochrome c biogenesis protein family	At1g15220	0.000234	-0.001918	0.002806
262574_at	expressed protein	At1g15230	-0.000838	0.001471	0.000409
262594_at	60S ribosomal protein L37 (RPL37A)	At1g15250	-0.011107	-0.00597	0.007933
262598_at	expressed protein	At1g15260	-0.016773	0.011429	-0.00414
262602_at	expressed protein	At1g15270	-0.003583	-0.011133	0.002702
262576_at	glycine-rich protein	At1g15280	-0.001487	-0.002128	0.001423
262577_at	tetratricopeptide repeat (TPR)-containing protein	At1g15290	-0.010945	0.008575	-0.005881
262578_at	hAT-like transposase family (hobo/Ac/Tam3)	At1g15300	-0.004197	0.000286	0.008121
262601_at	signal recognition particle 54 kDa protein 1 / SRP54 (SRP-54) (SRP-54A)	At1g15310	0.002973	-0.002435	0.003473
262579_at	hypothetical protein	At1g15320	-0.00161	-0.006012	0.003025
262580_at	CBS domain-containing protein	At1g15330	-0.000488	-0.003567	0.007309
262600_at	methyl-CpG-binding domain-containing protein	At1g15340	-0.010624	-0.007769	-0.009312
262599_at	expressed protein	At1g15350	0.010539	0.000285	0.007703
262595_at	AP2 domain-containing transcription factor family protein	At1g15360	0.00054	0.000489	0.003238
262581_at	expressed protein	At1g15370	-0.005642	-0.007744	0.002595
262603_at	lactoylglutathione lyase family protein / glyoxalase I family protein	At1g15380	0.001061	0.005719	0.01789
262573_at	peptide deformylase, mitochondrial / polypeptide deformylase 1A (PDF1A)	At1g15390	-0.007418	0.002155	0.001441
262592_at	expressed protein	At1g15400	-0.00251	-0.009604	-0.004861
262582_at	aspartate-glutamate racemase family	At1g15410	-0.006709	-0.000276	-0.000143
262544_at	expressed protein	At1g15425	-0.007382	-0.005692	0.005971
262571_at	expressed protein	At1g15430	0.007371	-0.003392	0.013309
262584_at	transducin family protein / WD-40 repeat family protein	At1g15440	-0.008895	-0.007152	0.006608
262585_at	anion exchange family protein	At1g15460	0.000758	-0.001592	0.004034
262597_at	transducin family protein / WD-40 repeat family protein	At1g15470	0.003205	0.000489	-0.000778
262586_at	DNA-binding protein, putative	At1g15480	-0.008788	-0.003149	0.007837
262587_at	hydrolase, alpha/beta fold family protein	At1g15490	0.002674	0.001871	-0.000391
261767_s_at	chloroplast ADP, ATP carrier protein, putative / ADP, ATP translocase, putative / adenine nucleotide translocase, putative	At1g15500	-0.010203	-0.004592	-0.007879
261762_at	pentatricopeptide (PPR) repeat-containing protein	At1g15510	0.000488	0.000519	0.001297
261763_at	ABC transporter family protein	At1g15520	-0.000991	-0.004177	0.007801
261764_at	receptor lectin kinase, putative	At1g15530	-0.002849	-0.000704	-0.000944
261768_at	gibberellin 3-beta-dioxygenase / gibberellin 3 beta-hydroxylase (GA4)	At1g15550	-0.003919	0.000113	-0.000123
261765_at	cyclin, putative	At1g15570	-0.001929	-0.003279	0.007102
261766_at	auxin-responsive protein / indoleacetic acid-induced protein 5 (IAA5) / auxin-induced protein (AUX2-27)	At1g15580	-0.001071	-0.000326	0.001448
261759_at	hypothetical protein	At1g15590	-0.003537	0.002151	0.004482
261760_at	hypothetical protein	At1g15600	-0.00294	0.000492	0.003081
257480_at	hypothetical protein	At1g15640	-0.001077	-0.005829	0.002914
261761_at	expressed protein	At1g15660	-0.005468	-0.004116	0.005984
259502_at	kelch repeat-containing F-box family protein	At1g15670	-0.001944	-0.021501	0.012796
259504_at	pyrophosphate-energized vacuolar membrane proton pump / pyrophosphate-energized inorganic pyrophosphatase (AVP-3)	At1g15690	-0.005348	-0.00232	0.00025
259485_at	ATP synthase gamma chain 2, chloroplast (ATPC2)	At1g15700	-0.00368	-0.002492	0.002812
259486_at	prephenate dehydrogenase family protein	At1g15710	-0.004407	0.000385	-0.002146
259487_at	myb family transcription factor	At1g15720	0.000207	-0.002297	0.003075
259499_at	PRLI-interacting factor L, putative	At1g15730	-0.016002	0.005853	-0.001269
259500_at	leucine-rich repeat family protein	At1g15740	-0.004312	-0.002728	-0.009324
259501_at	WD-40 repeat family protein	At1g15750	-0.004343	-0.005946	-0.000914
259488_at	expressed protein	At1g15780	-0.000316	-0.000801	0.004982
259489_at	expressed protein	At1g15790	-0.001078	0.002304	0.005227
259490_at	expressed protein	At1g15800	-0.001394	-0.002008	0.009909
259505_at	ribosomal protein S15 family protein	At1g15810	-0.007144	-0.00662	0.010862
259491_at	chlorophyll A-B binding protein, chloroplast (LHCB6)	At1g15820	-0.024404	0.020202	-0.013969
259492_at	expressed protein	At1g15830	-0.000868	0.001937	0.001116
259493_at	expressed protein	At1g15840	-0.000366	0.001029	0.002381
259494_at	transducin family protein / WD-40 repeat family protein	At1g15850	-0.001196	-0.000965	0.001788
259497_at	expressed protein	At1g15860	-0.000125	-0.005228	-0.001929
259503_at	mitochondrial glycoprotein family protein / MAM33 family protein	At1g15870	0.000247	-0.000825	0.002902
259498_at	Golgi SNARE 11 protein	At1g15880	0.004269	0.001207	0.009272
259495_at	disease resistance protein (CC-NBS-LRR class), putative	At1g15890	0.00016	-0.001313	0.002514
259496_at	hypothetical protein	At1g15900	-0.002096	-0.001835	0.004507
261837_s_at	XH/XS domain-containing protein / XS zinc finger domain-containing protein	At1g15910	-0.01131	0.00118	-6.2e-05
261841_at	CCR4-NOT transcription complex protein, putative	At1g15920	0.005088	0.003987	0.008311
261789_at	40S ribosomal protein S12 (RPS12A)	At1g15930	-0.012813	-0.012248	0.000567
261844_at	expressed protein	At1g15940	-0.006418	0.007386	0.012048
261792_at	cinnamoyl-CoA reductase, putative	At1g15950	-0.013229	-0.004914	-4e-06
261845_at	NRAMP metal ion transporter 6, putative (NRAMP6)	At1g15960	-0.007073	0.006747	0.0007
261788_at	expressed protein	At1g15980	-0.022661	0.018109	-0.009928
261786_at	cyclic nucleotide-regulated ion channel, putative (CNGC7)	At1g15990	5.4e-05	0.002055	0.007525
261790_at	expressed protein	At1g16000	-0.001457	-0.008145	0.005892
261795_at	magnesium transporter CorA-like family protein (MRS2-1)	At1g16010	-0.006322	-0.007024	-0.004688
261787_at	expressed protein	At1g16020	-0.003739	-0.00478	-0.00182
261838_at	heat shock protein 70, putative / HSP70, putative	At1g16030	0.004109	-0.002967	0.014615
261839_at	expressed protein	At1g16040	-0.005369	-0.003965	0.001927
261835_at	expressed protein	At1g16050	-0.007175	-0.007089	0.002213
261794_at	ovule development protein, putative	At1g16060	-0.006454	-0.000424	-0.003348
261840_at	tubby family protein	At1g16070	-0.005681	0.002244	0.00448
261793_at	expressed protein	At1g16080	-0.019208	0.008473	-0.003954
261836_at	wall-associated kinase-related	At1g16090	-0.001837	0.001167	0.000226
257478_at	wall-associated kinase, putative	At1g16130	0.003748	-0.002578	0.000299
257479_at	wall-associated kinase, putative	At1g16150	0.001015	-0.001834	0.001837
261842_at	protein kinase family protein	At1g16160	0.001659	-0.003968	0.003274
261791_at	expressed protein	At1g16170	0.005267	-0.003107	-4.7e-05
261843_at	TMS membrane family protein / tumour differentially expressed (TDE) family protein	At1g16180	-0.000247	0.000149	-0.002296
262708_at	DNA repair protein RAD23, putative	At1g16190	-0.000539	-0.005066	0.00517
262710_at	expressed protein	At1g16210	-0.003129	-0.003261	-0.006891
262702_at	protein phosphatase 2C family protein / PP2C family protein	At1g16220	-0.005187	-0.002015	0.008921
262709_at	syntaxin 51 (SYP51)	At1g16240	0.001417	0.000138	-0.000969
262705_at	protein kinase family protein	At1g16260	-0.010558	0.007879	-0.005517
262706_at	DEAD/DEAH box helicase, putative	At1g16280	-0.006821	-0.002378	-0.001109
262707_at	expressed protein	At1g16290	0.003763	0.010185	0.011359
262751_at	cation efflux family protein	At1g16310	0.000673	0.00114	0.00462
262752_at	cyclin family protein	At1g16330	0.002158	-0.001625	0.007657
262753_at	2-dehydro-3-deoxyphosphooctonate aldolase, putative / phospho-2-dehydro-3-deoxyoctonate aldolase, putative / 3-deoxy-D-manno-octulosonic acid 8-phosphate synthetase, putative	At1g16340	-0.00669	-0.004128	0.013262
262754_at	inosine-5'-monophosphate dehydrogenase, putative	At1g16350	-0.01473	-0.009084	0.002106
262755_at	LEM3 (ligand-effect modulator 3) family protein / CDC50 family protein	At1g16360	0.008279	0.00998	0.008573
262756_at	transporter-related	At1g16370	0.001123	-0.020716	0.014389
262757_at	cation/proton exchanger, putative (CHX1)	At1g16380	0.002182	0.002405	0.003348
262730_at	organic cation transporter-related	At1g16390	-0.011343	-0.000963	0.003217
262717_s_at	cytochrome P450 family protein	At1g16410	-0.011732	0.007524	-0.009938
262731_at	latex-abundant protein, putative (AMC8) / caspase family protein	At1g16420	0.005404	-0.000358	-0.011751
262714_s_at	surfeit locus protein 5 family protein / SURF5 family protein	At1g16430	-0.005243	-0.002394	0.001659
262732_at	protein kinase, putative	At1g16440	0.005985	-0.002172	-0.010189
262712_at	mercaptopyruvate sulfurtransferase (MST2) (RDH2)	At1g16460	-0.016503	-0.000153	0.003518
262716_at	20S proteasome alpha subunit B (PAB1) (PRC3)	At1g16470	-0.005668	-0.011326	-0.002755
262701_at	pentatricopeptide (PPR) repeat-containing protein	At1g16480	-0.004192	-0.002049	0.00443
262715_at	myb family transcription factor (MYB58)	At1g16490	-0.005244	0.001665	0.00498
262711_at	expressed protein	At1g16500	-0.012474	0.006759	0.001466
262703_at	auxin-responsive family protein	At1g16510	-0.007623	0.001043	0.006579
262713_at	expressed protein	At1g16520	-0.008068	-0.001829	0.008805
262704_at	LOB domain protein 3 / lateral organ boundaries domain protein 3 (LBD3)	At1g16530	-0.00183	0.001093	0.001079
246325_at	molybdenum cofactor sulfurase (LOS5) (ABA3)	At1g16540	-0.000829	-0.001997	-0.0056
246320_at	Per1-like family protein	At1g16560	-0.00265	-0.011416	-0.004282
246351_at	glycosyl transferase family 1 protein	At1g16570	-0.001154	-0.003168	0.003997
246326_at	mitotic spindle checkpoint protein, putative	At1g16590	-0.000857	0.00022	0.005487
246324_at	arginine/serine-rich protein, putative (SR45)	At1g16610	-0.005913	-0.004248	0.006366
246321_at	transcriptional factor B3 family protein	At1g16640	-0.000396	-0.000832	0.001854
246350_at	expressed protein	At1g16650	-0.003016	-0.002618	0.005699
246327_at	protein kinase family protein	At1g16670	-0.001684	-0.008664	-0.006654
246322_at	DNAJ heat shock N-terminal domain-containing protein / S-locus protein, putative	At1g16680	-0.00358	8.8e-05	0.005591
246323_at	transcription factor-related	At1g16690	-0.002628	-0.001843	0.004703
255768_at	p300/CBP acetyltransferase-related protein-related	At1g16705	-0.010296	0.010735	0.007794
255762_at	TAZ zinc finger family protein / zinc finger (ZZ type) family protein	At1g16710	-0.001413	9.3e-05	0.003708
255764_at	expressed protein	At1g16720	-0.013336	0.001755	-0.018761
255763_at	expressed protein	At1g16730	-0.009735	0.010099	-0.007354
255767_at	ribosomal protein L20 family protein	At1g16740	-0.006464	-0.008088	0.004425
255766_at	expressed protein	At1g16750	-0.015644	0.011063	0.000827
255765_at	protein kinase family protein	At1g16760	0.006536	0.011609	0.012177
255761_at	hypothetical protein	At1g16770	-0.00377	0.002111	0.002908
255760_at	vacuolar-type H+-translocating inorganic pyrophosphatase, putative	At1g16780	-0.010445	0.000377	0.00394
255759_at	ribosomal protein-related	At1g16790	-0.005231	-0.000866	0.001128
255758_at	tRNA-splicing endonuclease positive effector-related	At1g16800	-0.00174	0.000283	0.002687
256113_at	expressed protein	At1g16810	-0.008876	-0.009019	-0.000975
256111_at	expressed protein	At1g16820	-0.001206	-0.004721	-0.00163
256107_at	pentatricopeptide (PPR) repeat-containing protein	At1g16830	-0.004304	-0.002136	0.005378
256117_at	expressed protein	At1g16840	0.001611	0.003009	0.004095
256114_at	expressed protein	At1g16850	0.00304	-0.003599	-0.00334
256116_at	merozoite surface protein-related	At1g16860	-0.000879	-0.010733	-0.003254
256106_at	mitochondrial 28S ribosomal protein S29-related	At1g16870	-0.007089	-0.009207	0.000359
256115_at	uridylyltransferase-related	At1g16880	-0.015513	0.005762	-0.007925
256110_at	curculin-like (mannose-binding) lectin family protein	At1g16900	-0.005198	-0.004999	0.009143
256105_at	hypothetical protein	At1g16910	0.001757	0.000936	0.002062
256112_at	Ras-related GTP-binding protein, putative	At1g16920	-0.005245	-0.012388	0.009994
256108_at	F-box family protein	At1g16940	-0.000518	0.000319	0.002594
256109_at	expressed protein	At1g16950	-0.002767	0.002693	0.006896
256118_at	Ku70-like protein	At1g16970	-0.003509	-0.004599	-0.005573
256104_at	alpha, alpha-trehalose-phosphate synthase, UDP-forming, putative / trehalose-6-phosphate synthase, putative / UDP-glucose-glucosephosphate glucosyltransferase, putative	At1g16980	0.000321	0.001366	2.2e-05
262535_at	alpha, alpha-trehalose-phosphate synthase, UDP-forming, putative / trehalose-6-phosphate synthase, putative / UDP-glucose-glucosephosphate glucosyltransferase, putative	At1g17000	-0.001052	-6.7e-05	0.003862
262527_at	oxidoreductase, 2OG-Fe(II) oxygenase family protein	At1g17010	0.000967	-0.001003	0.004705
262482_at	oxidoreductase, 2OG-Fe(II) oxygenase family protein	At1g17020	-0.006608	0.006414	-0.012124
262534_at	transcription factor-related	At1g17040	-0.002845	0.003101	0.008131
262526_at	geranyl diphosphate synthase, putative / GPPS, putative / dimethylallyltransferase, putative / prenyl transferase, putative	At1g17050	-0.009326	-0.0045	-0.017238
262525_at	cytochrome P450, putative	At1g17060	-0.000986	-0.010523	0.001198
262524_at	D111/G-patch domain-containing protein	At1g17070	-0.003276	-0.001909	0.005687
262481_at	expressed protein	At1g17080	-0.000392	-0.005006	-0.0022
262533_at	expressed protein	At1g17090	0.000931	-0.004913	-0.003503
262536_at	SOUL heme-binding family protein	At1g17100	-0.017989	0.016933	-0.011732
262523_at	ubiquitin-specific protease 15 (UBP15)	At1g17110	-0.005555	-0.002387	0.003884
262522_at	amino acid permease family protein	At1g17120	-0.007547	-0.007264	-0.008875
262521_at	cell cycle control protein-related	At1g17130	-0.001167	-0.005124	0.001684
262538_at	tropomyosin-related	At1g17140	-0.01356	0.004738	-0.000451
262512_at	expressed protein	At1g17145	-0.000465	-0.000883	0.00581
262520_at	glycoside hydrolase family 28 protein / polygalacturonase (pectinase) family protein	At1g17150	-0.000918	0.002374	0.002733
262519_at	pfkB-type carbohydrate kinase family protein	At1g17160	-0.004998	-0.006149	0.003807
262518_at	glutathione S-transferase, putative	At1g17170	0.009298	-0.024353	-0.01123
262517_at	glutathione S-transferase, putative	At1g17180	0.009237	-0.028105	-0.005876
262516_at	glutathione S-transferase, putative	At1g17190	-0.000433	-0.024078	0.00247
262539_at	integral membrane family protein	At1g17200	-0.021755	0.01258	-0.00034
262532_at	expressed protein	At1g17210	-0.007087	-0.007489	-0.003339
262483_at	translation initiation factor IF-2, chloroplast, putative	At1g17220	-0.016778	0.007343	-0.008366
262531_at	leucine-rich repeat family protein / protein kinase family protein	At1g17230	-0.002662	0.003244	-0.002629
262530_at	leucine-rich repeat family protein	At1g17240	-0.001718	-0.000951	-0.001238
262529_at	leucine-rich repeat family protein	At1g17250	-0.001602	-0.001362	0.002593
262528_at	ATPase 10, plasma membrane-type, putative / proton pump 10, putative / proton-exporting ATPase, putative	At1g17260	-0.004886	0.006035	0.003488
262537_s_at	ubiquitin-conjugating enzyme, putative	At1g17280	-0.001666	-0.000558	-0.003492
260847_s_at	alanine aminotransferase, putative	At1g17290	0.004549	0.007022	-0.001571
260846_at	expressed protein	At1g17300	0.002814	-0.011553	0.002309
260845_at	MADS-box protein (AGL100)	At1g17310	0.002407	-0.004551	0.003153
261029_at	metal-dependent phosphohydrolase HD domain-containing protein-related	At1g17330	-0.000364	0.001097	0.000832
261060_at	phosphoinositide phosphatase family protein	At1g17340	0.003776	-0.010995	-0.01531
261087_at	auxin-induced-related / indole-3-acetic acid induced-related	At1g17350	-0.008793	-0.008738	0.004726
261031_at	COP1-interacting protein-related	At1g17360	-0.007893	-0.010195	0.005177
261040_at	oligouridylate-binding protein, putative	At1g17370	-0.008452	-0.003767	-0.003384
261033_at	expressed protein	At1g17380	-0.004097	-0.003891	0.007316
261035_at	hypothetical protein	At1g17390	0.001166	-0.002722	-0.000611
261030_at	nucleoside diphosphate kinase family protein	At1g17410	-0.000167	-0.004766	0.003398
261037_at	lipoxygenase, putative	At1g17420	-0.004222	-0.005506	0.005542
261032_at	hydrolase, alpha/beta fold family protein	At1g17430	-0.006235	-0.0099	0.014139
261041_at	transcription initiation factor IID (TFIID) subunit A family protein	At1g17440	0.002271	-0.003392	0.001186
261034_s_at	ATP phosphoribosyltransferase -related	At1g17450	-4.3e-05	-0.001476	-0.001704
261039_at	expressed protein	At1g17455	0.003914	0.001236	0.006671
261086_at	myb family transcription factor	At1g17460	-0.006241	-1.6e-05	0.010756
261036_at	developmentally regulated GTP-binding protein (DRG1)	At1g17470	-0.003662	-0.003685	0.002447
261085_at	calmodulin-binding family protein	At1g17480	-0.002618	-0.000923	0.003573
261038_at	expressed protein	At1g17490	-0.001871	-0.001091	0.008965
260731_at	haloacid dehalogenase-like hydrolase family protein	At1g17500	0.003716	-0.010526	0.000357
260682_at	expressed protein	At1g17510	-0.008352	-0.007798	0.009938
260732_at	DNA-binding protein, putative	At1g17520	-0.004414	-0.000891	0.002118
260687_at	mitochondrial import inner membrane translocase subunit Tim17/Tim22/Tim23 family protein	At1g17530	-0.00605	-0.000195	0.003051
260737_at	protein kinase-related	At1g17540	0.010945	0.018557	0.01596
260710_at	protein phosphatase 2C-related / PP2C-related	At1g17545	-0.001312	-0.000452	0.003734
260712_at	protein phosphatase 2C-related / PP2C-related	At1g17550	-0.00148	-0.008465	-0.00135
260683_at	ribosomal protein L14 family protein	At1g17560	-0.010173	-0.006666	0.008878
260711_at	myosin, putative	At1g17580	-0.000327	-0.003461	-0.004376
260684_at	CCAAT-binding transcription factor (CBF-B/NF-YA) family protein	At1g17590	-0.006287	0.004085	0.005192
260734_at	disease resistance protein (TIR-NBS-LRR class), putative	At1g17600	0.000268	-6.9e-05	0.003004
260735_at	disease resistance protein-related	At1g17610	-0.001897	0.001131	0.002827
260713_at	disease resistance protein (TIR-NBS class), putative	At1g17615	0.001537	0.00394	0.009632
260686_at	expressed protein	At1g17620	-0.001102	-0.01216	0.004107
260736_at	pentatricopeptide (PPR) repeat-containing protein	At1g17630	-0.002388	0.000916	0.000186
260733_at	RNA recognition motif (RRM)-containing protein	At1g17640	-0.00685	-0.003251	0.006308
260685_at	6-phosphogluconate dehydrogenase NAD-binding domain-containing protein	At1g17650	-0.012963	0.006626	0.000193
260688_at	expressed protein	At1g17665	-0.000655	0.000853	0.005017
259397_at	transcription factor-related	At1g17680	-0.003411	-0.002806	-0.002203
259406_at	expressed protein	At1g17690	-0.003436	-0.004602	0.004249
259398_at	prenylated rab acceptor (PRA1) family protein	At1g17700	-0.00753	0.006542	-0.004234
259399_at	expressed protein	At1g17710	-0.000152	0.003662	0.005368
259404_at	serine/threonine protein phosphatase 2A (PP2A) 55 kDa regulatory subunit B	At1g17720	0.000137	-0.005068	-0.003734
259402_at	SNF7 family protein	At1g17730	-0.001813	-0.00237	0.002601
259405_at	D-3-phosphoglycerate dehydrogenase / 3-PGDH	At1g17740	0.001242	-0.001359	0.002513
259403_at	D-3-phosphoglycerate dehydrogenase / 3-PGDH	At1g17745	-0.01119	-0.005101	-0.002619
259400_at	leucine-rich repeat transmembrane protein kinase, putative	At1g17750	-0.002668	-0.006433	0.010132
259401_at	suppressor of forked protein family protein / SUF family protein	At1g17760	-0.004858	-0.003266	0.003703
255906_at	DNA-binding bromodomain-containing protein	At1g17790	-0.004794	-0.000764	0.007734
255896_at	plastocyanin-like domain-containing protein	At1g17800	0.000943	-0.000451	0.002051
255905_at	major intrinsic family protein / MIP family protein	At1g17810	-0.001587	-0.001675	0.003738
255900_at	expressed protein	At1g17830	-0.001503	0.007034	0.005601
255889_at	ABC transporter family protein	At1g17840	-0.02185	0.016591	-0.007175
255890_at	expressed protein	At1g17850	-0.003989	0.000996	0.003043
255904_at	trypsin and protease inhibitor family protein / Kunitz family protein	At1g17860	0.00027	-0.018452	-0.012153
255891_at	expressed protein	At1g17870	-0.005843	0.002353	0.002566
255902_at	nascent polypeptide-associated complex (NAC) domain-containing protein / BTF3b-like transcription factor, putative	At1g17880	-0.007602	-0.005995	0.008852
255901_at	GDP-4-keto-6-deoxy-D-mannose-3,5-epimerase-4-reductase, putative	At1g17890	0.003365	-0.009652	0.00235
255897_at	hypothetical protein	At1g17900	0.000901	-0.002715	-0.002765
255892_at	wall-associated kinase, putative	At1g17910	0.002896	-0.001875	0.002804
255907_at	homeobox-leucine zipper family protein / lipid-binding START domain-containing protein	At1g17920	-0.000941	8.4e-05	0.004211
255898_at	expressed protein	At1g17930	-0.004379	-0.002725	0.004449
255903_at	myb family transcription factor (MYB52)	At1g17950	-0.000931	0.000493	0.004139
255893_at	threonyl-tRNA synthetase, putative / threonine--tRNA ligase, putative	At1g17960	0.001244	-0.002663	0.004367
255899_at	zinc finger (C3HC4-type RING finger) family protein	At1g17970	-0.005353	-0.006072	0.001919
255894_at	nucleotidyltransferase family protein	At1g17980	-0.003162	-0.003979	-0.00056
255895_at	12-oxophytodienoate reductase, putative	At1g17990	-0.005527	0.008062	-0.01642
255908_s_at	expressed protein	At1g18010	-0.005643	0.004259	-0.021404
255910_at	protein phosphatase 2C, putative / PP2C, putative	At1g18030	-0.002328	-0.001237	-0.004273
255909_at	cell division protein kinase, putative	At1g18040	-0.002653	0.001547	0.007819
256126_at	SWAP (Suppressor-of-White-APricot)/surp domain-containing protein	At1g18050	0.001736	0.00251	0.004885
256076_at	expressed protein	At1g18060	-0.018475	0.009037	-0.005933
256119_at	EF-1-alpha-related GTP-binding protein, putative	At1g18070	-0.004742	-0.004784	-0.000646
256072_at	WD-40 repeat family protein / auxin-dependent protein (ARCA) / guanine nucleotide-binding protein beta subunit, putative	At1g18080	-0.011955	-0.009606	0.002374
256077_at	exonuclease, putative	At1g18090	-0.006145	0.001683	0.004094
256073_at	mother of FT and TF1 protein (MFT)	At1g18100	0.005288	-0.000144	0.007209
256120_at	tRNA synthetase-related / tRNA ligase-related	At1g18130	-0.000565	-0.000542	0.005247
256128_at	laccase family protein / diphenol oxidase family protein	At1g18140	0.000583	-0.009124	0.01581
256075_at	mitogen-activated protein kinase, putative / MAPK, putative (MPK8)	At1g18150	0.006451	0.003553	-0.005205
256121_at	protein kinase family protein	At1g18160	-0.004693	-0.01022	-0.003654
256130_at	immunophilin / FKBP-type peptidyl-prolyl cis-trans isomerase family protein	At1g18170	-0.011303	0.00653	-0.003998
256122_at	expressed protein	At1g18180	0.005882	0.002994	0.000715
256123_at	expressed protein	At1g18190	-0.004957	-0.004881	0.000135
256127_at	Ras-related GTP-binding family protein	At1g18200	0.00149	-0.000729	0.002
256129_at	calcium-binding protein, putative	At1g18210	-0.005278	-0.01579	0.001981
256124_at	hypothetical protein	At1g18220	0.002567	0.000476	0.001199
256125_at	thaumatin, putative	At1g18250	-0.014283	-0.005301	0.019651
256074_at	suppressor of lin-12-like protein-related / sel-1 protein-related	At1g18260	-0.0021	-0.004236	-2.2e-05
261674_at	ketose-bisphosphate aldolase class-II family protein	At1g18270	-0.000309	-0.008627	0.001758
261673_at	protease inhibitor/seed storage/lipid transfer protein (LTP) family protein	At1g18280	0.000774	0.000605	0.005833
261675_at	hypothetical protein	At1g18290	0.003572	-0.005531	0.004181
261665_at	glycosyl hydrolase family 81 protein	At1g18310	-0.002567	0.000637	0.002298
261664_s_at	mitochondrial import inner membrane translocase subunit Tim17/Tim22/Tim23 family protein	At1g18320	-0.005875	-0.008908	0.003762
261663_at	myb family transcription factor	At1g18330	-0.006086	-0.001692	-0.006843
261671_at	basal transcription factor complex subunit-related	At1g18340	-0.006484	-0.007017	0.004154
261662_at	mitogen-activated protein kinase kinase (MAPKK), putative (MKK7)	At1g18350	-0.000901	-0.001235	0.005248
261661_at	hydrolase, alpha/beta fold family protein	At1g18360	-0.011758	0.001925	-0.000227
261660_at	kinesin motor family protein (NACK1)	At1g18370	-0.008399	-0.002744	0.006032
261719_at	expressed protein	At1g18380	0.003537	-0.002733	5.9e-05
261718_at	protein kinase family protein	At1g18390	0.000972	-0.007167	-0.011255
261717_at	basic helix-loop-helix (bHLH) family protein	At1g18400	-0.003602	0.004959	0.004113
261716_at	kinesin motor protein-related	At1g18410	0.002698	0.004829	0.00099
261666_at	peptidyl-tRNA hydrolase family protein	At1g18440	-0.005966	0.000102	0.006393
261672_at	actin-related protein 4 (ARP4)	At1g18450	-0.009723	-0.007494	0.004212
261667_at	lipase family protein	At1g18460	-0.007434	-0.004815	-0.003528
261677_at	zinc finger (C3HC4-type RING finger) family protein	At1g18470	-0.0014	-0.006899	-0.005938
261676_at	calcineurin-like phosphoesterase family protein	At1g18480	-0.003906	-0.006207	-0.002762
261715_at	pentatricopeptide (PPR) repeat-containing protein	At1g18485	-0.004256	0.001988	-0.000203
261669_at	expressed protein	At1g18490	-0.008151	-0.003386	0.006629
261668_at	2-isopropylmalate synthase, putative	At1g18500	-0.008312	-0.00561	-0.006797
261714_at	hypothetical protein	At1g18510	-0.000831	-0.002131	0.006184
261670_at	senescence-associated family protein	At1g18520	0.001592	0.004054	0.004368
255772_at	calmodulin, putative	At1g18530	0.009975	0.011688	0.010679
255776_at	60S ribosomal protein L6 (RPL6A)	At1g18540	-0.011414	-0.008584	0.006241
255771_at	kinesin motor protein-related	At1g18550	-0.005595	-0.000687	0.00883
255770_at	hAT dimerisation domain-containing protein / BED zinc finger domain-containing protein / transposase-related	At1g18560	-0.002343	-0.000559	0.002066
255753_at	myb family transcription factor (MYB51)	At1g18570	-0.001004	-0.001452	0.005853
255780_at	glycosyltransferase family protein 8	At1g18580	-0.002805	-0.004095	0.002155
255773_at	sulfotransferase family protein	At1g18590	-0.013252	0.000604	0.000186
255775_at	rhomboid family protein	At1g18600	-0.006279	-0.004544	-0.004205
255769_at	kelch repeat-containing protein	At1g18610	-0.001493	0.00193	0.002989
255774_at	expressed protein	At1g18620	-0.009434	-0.003739	-0.011088
255777_at	glycine-rich RNA-binding protein, putative	At1g18630	-0.004387	-0.002487	0.003651
255778_at	3-phosphoserine phosphatase (PSP)	At1g18640	-0.009581	-0.010961	0.002318
255779_at	glycosyl hydrolase family protein 17	At1g18650	-0.012915	0.002724	0.005591
261376_at	zinc finger (C3HC4-type RING finger) family protein	At1g18660	-0.007782	-0.003703	-0.008885
261427_at	protein kinase family protein	At1g18670	-0.003931	-0.00021	0.003061
261426_at	HNH endonuclease domain-containing protein	At1g18680	-0.00229	0.001175	0.003009
261404_at	galactosyl transferase GMA12/MNN10 family protein	At1g18690	-0.001559	-0.006178	0.003626
261424_at	DNAJ heat shock N-terminal domain-containing protein	At1g18700	-0.005598	-0.006917	0.004457
261431_at	myb family transcription factor (MYB47)	At1g18710	-0.003568	0.006249	-0.002758
261379_at	expressed protein	At1g18720	-0.006549	-0.002219	-0.00334
261422_at	expressed protein	At1g18730	-0.020584	0.017142	-0.012333
261405_at	expressed protein	At1g18740	0.000985	-0.016066	0.002546
261423_at	MADS-box protein (AGL65)	At1g18750	0.001123	0.007585	0.008777
261406_at	nucleosome assembly protein (NAP) family protein	At1g18800	-0.006056	-0.00157	0.001578
261407_at	phytochrome kinase substrate-related	At1g18810	-0.008355	0.009263	-0.005212
261430_at	transducin family protein / WD-40 repeat family protein	At1g18830	-0.001299	-0.000973	0.004582
261421_at	calmodulin-binding family protein	At1g18840	-0.006382	-0.007713	0.009408
261377_at	expressed protein	At1g18850	-0.006927	-0.005465	0.00252
261429_at	WRKY family transcription factor	At1g18860	0.002563	-0.002402	0.00105
261428_at	isochorismate synthase, putative / isochorismate mutase, putative	At1g18870	-0.001558	0.001976	-0.012195
261425_at	proton-dependent oligopeptide transport (POT) family protein	At1g18880	-0.008715	-0.00662	0.014386
261378_at	calcium-dependent protein kinase 1 (CDPK1)	At1g18890	-0.002913	-0.007983	-0.0081
259461_at	pentatricopeptide (PPR) repeat-containing protein	At1g18900	-0.004686	-0.002265	-0.003895
259472_at	zinc finger (C3HC4-type RING finger) family protein	At1g18910	0.003178	-0.008006	-0.002751
259462_at	nodulin family protein	At1g18940	0.005905	0.000536	-0.015018
259463_at	aminoacyl-tRNA synthetase family	At1g18950	-0.003465	-0.003134	0.003914
259481_at	germin-like protein (GLP1) (GLP4)	At1g18970	0.001366	-0.001147	-0.012279
259478_at	germin-like protein, putative	At1g18980	0.011583	-0.013644	-0.01973
259464_at	expressed protein	At1g18990	0.01275	0.009408	0.020502
259476_at	myb family transcription factor	At1g19000	-0.004933	-0.008331	-0.006318
259480_at	expressed protein	At1g19010	-6e-05	0.003326	0.005605
259479_at	expressed protein	At1g19020	0.007117	-0.024521	-0.012304
259473_at	DNA cross-link repair protein-related	At1g19025	-0.001193	-0.009387	0.007964
259465_at	hypothetical protein	At1g19030	0.00012	0.000634	0.002067
259471_at	hypothetical protein	At1g19040	0.001218	0.001636	0.00142
259466_at	two-component responsive regulator / response regulator 7 (ARR7)	At1g19050	-0.017028	0.012766	-0.008807
259467_at	hypothetical protein	At1g19060	-0.001303	-0.000693	0.003057
259468_at	expressed protein	At1g19080	-0.007339	-0.004649	0.001698
259482_at	serine/threonine protein kinase (RKF2)	At1g19090	0.004174	0.009394	0.00762
259469_at	ATP-binding region, ATPase-like domain-containing protein-related	At1g19100	-0.002478	0.001087	0.001268
259470_at	inter-alpha-trypsin inhibitor heavy chain-related	At1g19110	0.003891	0.004794	0.006116
259477_at	small nuclear ribonucleoprotein, putative / snRNP, putative / Sm protein, putative	At1g19120	-0.004405	-0.009813	0.003914
259474_at	expressed protein	At1g19130	-0.009857	-0.008948	0.001098
259475_at	expressed protein	At1g19140	-0.004764	-0.002218	-0.000787
256015_at	chlorophyll A-B binding protein, putative / LHCI type II, putative	At1g19150	-0.021314	0.017268	-0.009949
256037_at	F-box family protein-related	At1g19160	-0.002828	-6.7e-05	0.004056
256038_at	glycoside hydrolase family 28 protein / polygalacturonase (pectinase) family protein	At1g19170	-0.010531	-0.011568	0.00388
256017_at	expressed protein	At1g19180	-0.004783	-0.020039	0.007442
256039_at	expressed protein	At1g19190	-0.000954	-0.005334	-0.002404
256014_at	senescence-associated protein-related	At1g19200	0.003589	-0.001511	0.000493
256009_at	AP2 domain-containing transcription factor, putative	At1g19210	0.004347	-0.021858	0.01557
256010_at	transcriptional factor B3 family protein / auxin-responsive factor AUX/IAA-related	At1g19220	-0.001263	-0.004412	-0.002538
256011_at	respiratory burst oxidase protein E (RbohE) / NADPH oxidase	At1g19230	0.006402	-0.010381	-0.016727
256016_at	expressed protein	At1g19240	-0.008411	-0.006395	0.005477
256012_at	flavin-containing monooxygenase family protein / FMO family protein	At1g19250	-0.000562	-0.007313	0.000552
256013_at	ubiquitin interaction motif-containing protein / LIM domain-containing protein	At1g19270	0.001583	-0.002256	0.006801
260654_at	pentatricopeptide (PPR) repeat-containing protein	At1g19290	-0.001057	-0.000219	0.004848
260666_at	glycosyl transferase family 8 protein	At1g19300	-0.009776	-0.003296	0.013704
260671_at	zinc finger (C3HC4-type RING finger) family protein	At1g19310	0.002227	-0.001193	0.005352
260655_at	pathogenesis-related thaumatin family protein	At1g19320	-0.005434	0.005484	-0.000931
260673_at	expressed protein	At1g19330	-0.012135	0.006588	0.0029
260669_at	methyltransferase MT-A70 family protein	At1g19340	-0.000987	0.003324	0.001458
260665_at	expressed protein	At1g19360	-0.00424	-0.015094	-0.008031
260674_at	expressed protein	At1g19370	-0.001289	-0.008504	0.004605
260656_at	expressed protein	At1g19380	-0.002019	-0.006171	0.006264
260657_at	wall-associated kinase, putative	At1g19390	-0.000822	-5.3e-05	0.002056
260658_at	hypothetical protein	At1g19410	-0.001821	0.000923	0.00404
260675_at	dehydration-responsive protein-related	At1g19430	-0.006922	-0.006448	0.000874
260667_at	very-long-chain fatty acid condensing enzyme, putative	At1g19440	0.00209	-0.000133	-0.003069
260676_at	integral membrane protein, putative / sugar transporter family protein	At1g19450	-0.001529	0.003043	-0.009718
260659_s_at	kelch repeat-containing F-box family protein	At1g19470	-0.001543	-0.000261	-0.00212
260672_at	HhH-GPD base excision DNA repair family protein	At1g19480	-0.00319	-0.00104	-0.001637
260660_at	AT hook motif-containing protein	At1g19485	-0.004378	-0.00133	0.001921
260661_at	hypothetical protein	At1g19500	0.011478	0.021	0.015187
260664_at	myb family transcription factor	At1g19510	-0.000238	0.001942	0.001401
260670_at	expressed protein	At1g19520	0.001058	-6.4e-05	0.002665
260663_at	pentatricopeptide (PPR) repeat-containing protein	At1g19525	-0.007507	-0.007338	0.002052
260668_at	expressed protein	At1g19530	-0.00013	-0.004321	0.006408
260662_at	isoflavone reductase, putative	At1g19540	-0.00096	0.002296	0.006933
261149_s_at	dehydroascorbate reductase, putative	At1g19570	-0.022031	0.007033	0.000592
261148_at	bacterial transferase hexapeptide repeat-containing protein	At1g19580	-0.006886	-0.004421	-0.004387
261136_at	pfkB-type carbohydrate kinase family protein	At1g19600	-0.008488	-0.005941	-0.003893
261135_at	plant defensin-fusion protein, putative (PDF1.4)	At1g19610	-0.005472	0.000764	0.002388
261146_at	expressed protein	At1g19620	-0.001728	0.000414	0.000996
261134_at	cytochrome P450 family protein	At1g19630	-0.000112	0.002424	0.005507
261150_at	S-adenosyl-L-methionine:jasmonic acid carboxyl methyltransferase (JMT)	At1g19640	-0.003029	0.028852	0.00635
261151_at	SEC14 cytosolic factor, putative / phosphoglyceride transfer protein, putative	At1g19650	0.000568	0.011137	-0.013413
261144_s_at	wound-responsive protein-related	At1g19660	-0.01333	-0.001031	-0.009881
255786_at	coronatine-responsive protein / coronatine-induced protein 1 (CORI1)	At1g19670	-0.020657	0.016213	-0.005361
261140_at	expressed protein	At1g19680	0.000903	0.004261	0.004945
261147_at	expressed protein	At1g19690	-0.003704	-0.002947	0.00067
261139_at	homeobox-leucine zipper family protein	At1g19700	-0.007576	-0.002727	-0.010441
261138_at	glycosyl transferase family 1 protein	At1g19710	-0.007052	-0.011952	0.003047
261133_at	jacalin lectin family protein	At1g19720	-0.018611	0.009106	-0.001442
261145_at	thioredoxin H-type 4 (TRX-H-4) (GREN)	At1g19730	-0.005906	-0.007261	0.00337
261141_at	ATP-dependent protease La (LON) domain-containing protein	At1g19740	-0.010259	0.002654	2e-05
261143_at	purine permease-related	At1g19770	-0.004855	-0.010954	-0.007251
261142_at	cyclic nucleotide-regulated ion channel, putative (CNGC8)	At1g19780	0.010228	0.01074	0.012604
261132_at	expressed protein	At1g19800	-0.012813	-0.003962	0.000984
261137_at	auxin-responsive protein, putative	At1g19830	-0.007023	0.005018	0.004652
261131_at	expressed protein	At1g19835	-0.008302	-0.009617	0.005612
255782_at	transcription factor MONOPTEROS (MP) / auxin-responsive protein (IAA24) / auxin response factor 5 (ARF5)	At1g19850	-0.006502	-0.005037	0.00372
255784_at	zinc finger (CCCH-type) family protein	At1g19860	-0.000416	0.000292	0.003126
255783_at	calmodulin-binding family protein	At1g19870	-0.005215	-0.01359	0.001965
255781_at	regulator of chromosome condensation (RCC1) family protein	At1g19880	-0.002316	-0.00441	0.005674
255815_at	histone H3, putative	At1g19890	0.008139	0.01014	0.010252
255814_at	glyoxal oxidase-related	At1g19900	0.001792	-0.013042	0.00566
255785_at	sulfate adenylyltransferase 2 / ATP-sulfurylase 2 (ASA1) (MET3-1) (APS2)	At1g19920	-0.011931	-0.004447	0.005002
255813_at	kelch repeat-containing F-box family protein	At1g19930	-0.001433	-0.000313	-0.000439
255756_at	glycosyl hydrolase family 9 protein	At1g19940	0.003045	0.011351	0.005487
261223_at	abscisic acid-responsive HVA22 family protein	At1g19950	-0.003573	-0.00041	0.002294
261221_at	expressed protein	At1g19960	-0.011665	0.005145	-0.007357
261220_at	ER lumen protein retaining receptor family protein	At1g19970	-0.007718	0.003463	0.007767
261219_at	cytomatrix protein-related	At1g19980	-0.001396	0.002506	0.003351
261230_at	tubulin beta-5 chain (TUB5)	At1g20010	-0.006457	-0.010422	-0.009167
261218_at	ferredoxin--NADP(+) reductase, putative / adrenodoxin reductase, putative	At1g20020	-0.020821	0.017781	-0.008786
261248_at	pathogenesis-related thaumatin family protein	At1g20030	-0.007317	0.001642	0.001151
261228_at	C-8,7 sterol isomerase	At1g20050	-0.009713	-0.01257	-0.003965
261247_at	expressed protein	At1g20070	-0.007013	-0.00216	0.002296
261246_at	C2 domain-containing protein	At1g20080	-6.5e-05	0.005118	0.005143
261229_at	Rac-like GTP-binding protein (ARAC4) / Rho-like GTP-binding protein (ROP2)	At1g20090	-0.003415	-0.006679	-0.005032
261225_at	expressed protein	At1g20100	0.002025	-0.003503	0.003786
261231_at	zinc finger (FYVE type) family protein	At1g20110	0.00179	-0.005612	0.000418
261222_at	family II extracellular lipase, putative	At1g20120	-0.003675	-0.000671	0.008046
261245_at	family II extracellular lipase, putative	At1g20130	0.000577	0.001539	0.00263
261244_at	subtilase family protein	At1g20150	0.00277	-0.0019	0.004327
261224_at	subtilase family protein	At1g20160	-0.011134	-0.002592	0.011767
261243_at	hypothetical protein	At1g20180	-0.0023	0.007812	-0.005068
261226_at	expansin, putative (EXP11)	At1g20190	-0.006874	-0.003115	-0.001128
261227_at	26S proteasome regulatory subunit S3, putative (RPN3)	At1g20200	-0.006872	-0.008738	-0.000646
261232_at	expressed protein	At1g20220	-0.002548	-0.00093	0.008743
261277_at	pentatricopeptide (PPR) repeat-containing protein	At1g20230	0.000405	-0.001117	0.004361
255883_at	oxidoreductase, 2OG-Fe(II) oxygenase family protein	At1g20270	-0.007005	-0.002315	0.000464
255882_x_at	homeobox-leucine zipper protein-related	At1g20280	0.001915	0.000237	-0.004482
255914_at	hypothetical protein	At1g20290	0.001613	3.5e-05	0.000726
255888_at	pentatricopeptide (PPR) repeat-containing protein	At1g20300	-0.007511	-0.003842	0.002958
255884_at	expressed protein	At1g20310	-2.8e-05	-0.007487	0.005424
255885_at	S-adenosyl-methionine-sterol-C-methyltransferase	At1g20330	-0.014363	-0.009755	-0.002758
255886_at	plastocyanin	At1g20340	-0.030605	0.017181	-0.011273
255941_at	mitochondrial import inner membrane translocase subunit Tim17, putative	At1g20350	-0.011657	0.010136	0.002575
255887_at	tRNA pseudouridine synthase family protein	At1g20370	-0.009225	-0.004822	0.00331
255940_at	prolyl oligopeptidase, putative / prolyl endopeptidase, putative / post-proline cleaving enzyme, putative	At1g20380	-0.005025	-0.007332	0.009947
259573_at	gypsy-like retrotransposon family	At1g20390	0.003094	-0.00417	0.004391
259572_at	myosin heavy chain-related	At1g20400	-0.000147	0.00092	0.006456
259571_at	expressed protein	At1g20410	-0.004033	-0.003212	0.005705
259515_at	expressed protein	At1g20430	-0.006981	-0.007222	0.007786
259570_at	dehydrin (COR47)	At1g20440	-0.000349	-0.018231	-0.011188
259516_at	dehydrin (ERD10)	At1g20450	-0.005766	-0.016137	-0.004022
259569_at	4-coumarate--CoA ligase family protein / 4-coumaroyl-CoA synthase family protein	At1g20480	-0.000693	-0.001125	0.003193
259568_at	AMP-dependent synthetase and ligase family protein	At1g20490	-0.000955	-0.006207	0.008511
259567_at	4-coumarate--CoA ligase family / 4-coumaroyl-CoA synthase family	At1g20500	-0.004553	0.002842	0.000876
259518_at	4-coumarate--CoA ligase family protein / 4-coumaroyl-CoA synthase family protein	At1g20510	-0.007303	-0.01308	0.009257
259566_at	expressed protein	At1g20520	-0.00156	-0.002142	0.007586
259565_at	hypothetical protein	At1g20530	-0.007283	-0.003361	0.017834
259564_at	transducin family protein / WD-40 repeat family protein	At1g20540	-0.00458	-0.002777	0.006442
259539_at	expressed protein	At1g20550	-0.003543	0.000505	0.00604
259545_at	AMP-dependent synthetase and ligase family protein	At1g20560	-0.010919	-0.002884	-0.000705
259542_at	dolichyl-phosphate beta-D-mannosyltransferase, putative / dolichol-phosphate mannosyltransferase, putative / mannose-P-dolichol synthase, putative	At1g20575	-0.002265	-0.009611	-0.003892
259543_at	small nuclear ribonucleoprotein, putative / snRNP, putative / Sm protein, putative	At1g20580	-0.011182	-0.009343	0.002572
259563_s_at	cyclin, putative	At1g20590	-0.004907	-2.7e-05	0.009635
259544_at	catalase 3 (SEN2)	At1g20620	-0.018309	0.015832	-0.007088
259517_at	catalase 1	At1g20630	-0.00022	0.013244	0.018453
259540_at	RWP-RK domain-containing protein	At1g20640	-0.00175	0.000825	-0.002527
259541_at	protein kinase family protein	At1g20650	-0.012284	0.01011	-0.014912
256078_at	DNA-binding bromodomain-containing protein	At1g20670	4.6e-05	-0.001899	0.003903
256079_at	expressed protein	At1g20680	-0.013786	0.008734	0.007664
256080_at	expressed protein	At1g20690	0.000637	0.000993	0.006752
256091_at	high mobility group protein beta1 (HMGbeta1) / HMG protein beta1	At1g20693	-0.007566	-0.006905	-0.001539
256092_at	high mobility group protein beta2 (HMGbeta2) / HMG protein beta2	At1g20696	-0.004647	-0.011589	0.002743
256081_at	homeobox-leucine zipper family protein	At1g20700	0.001174	-0.001856	0.003902
256082_at	helicase-related	At1g20720	-0.001105	-0.001462	0.005194
256083_at	expressed protein	At1g20730	0.001469	-0.000464	-0.000184
256084_at	helicase-related	At1g20750	-0.000828	0.000529	0.005685
256085_at	calcium-binding EF hand family protein	At1g20760	-0.000663	-0.004028	0.003755
256086_at	expressed protein	At1g20770	-0.002374	-0.006791	-0.002662
256094_at	armadillo/beta-catenin repeat protein-related / U-box domain-containing protein	At1g20780	0.003459	-0.001826	0.002167
256087_at	F-box family protein	At1g20800	-0.001255	6e-05	0.003296
256088_at	immunophilin / FKBP-type peptidyl-prolyl cis-trans isomerase family protein	At1g20810	-0.010912	0.005234	-0.00342
256090_at	expressed protein	At1g20816	-0.002691	0.002065	0.004365
256093_at	zinc finger (C3HC4-type RING finger) family protein	At1g20823	-0.009671	-0.011608	0.016529
256089_at	expressed protein	At1g20830	-0.008871	0.003413	-0.000948
262797_at	transporter-related	At1g20840	0.008542	-0.006726	-0.002809
262796_at	cysteine endopeptidase, papain-type (XCP2)	At1g20850	-0.009682	-0.007721	0.004396
262855_at	phosphate transporter family protein	At1g20860	-0.001457	0.002279	0.002048
262854_at	expressed protein	At1g20870	-0.005674	-0.000186	0.00791
262804_at	RNA recognition motif (RRM)-containing protein	At1g20880	0.003473	-0.001602	0.001306
262853_at	expressed protein	At1g20890	-0.003538	-0.005212	0.005917
262805_at	DNA-binding protein-related	At1g20900	0.002516	-0.015102	0.009342
262852_at	ARID/BRIGHT DNA-binding domain-containing protein	At1g20910	-0.006522	0.001159	0.004449
262851_at	DEAD box RNA helicase, putative	At1g20920	-0.001476	-0.001231	-0.000255
262802_at	cell division control protein, putative	At1g20930	-0.001304	0.000381	0.007453
257464_at	F-box family protein	At1g20940	-5.2e-05	0.000843	0.004068
262806_at	pyrophosphate--fructose-6-phosphate 1-phosphotransferase-related / pyrophosphate-dependent 6-phosphofructose-1-kinase-related	At1g20950	-0.007539	-0.010939	0.001275
262800_at	U5 small nuclear ribonucleoprotein helicase, putative	At1g20960	-0.006994	-0.007722	-0.000286
262799_at	adhesin-related	At1g20970	0.002877	-0.004522	0.00429
262798_at	SPL1-Related2 protein (SPL1R2)	At1g20980	-0.005615	-0.007958	-0.002341
262803_at	zinc-binding family protein	At1g21000	-0.001417	-0.006259	-0.008115
262801_at	expressed protein	At1g21010	0.00575	-3.1e-05	-0.007556
261452_s_at	Ulp1 protease family protein	At1g21020	0.002069	-0.000709	0.004551
261456_at	expressed protein	At1g21050	-0.011794	-0.001554	0.010653
261451_at	expressed protein	At1g21060	-0.007782	0.003744	-0.000178
261457_at	expressed protein	At1g21065	-0.014966	0.003238	-0.002622
261455_at	transporter-related	At1g21070	-0.003113	-0.002845	0.011358
261458_at	DNAJ heat shock N-terminal domain-containing protein	At1g21080	-0.001601	-0.003636	-0.009811
261454_at	hydroxyproline-rich glycoprotein family protein	At1g21090	-0.00881	-0.002122	0.012648
261459_at	O-methyltransferase, putative	At1g21100	0.005366	-0.011374	-0.001032
261450_s_at	O-methyltransferase, putative	At1g21110	0.000636	-0.008368	-0.007218
261449_at	O-methyltransferase, putative	At1g21120	0.001366	-0.010277	-0.004964
261453_at	O-methyltransferase, putative	At1g21130	-0.005348	-0.000507	-0.004529
261448_at	nodulin, putative	At1g21140	-0.006351	0.001629	0.001982
261447_at	eukaryotic translation initiation factor 2 family protein / eIF-2 family protein	At1g21160	0.00269	-0.002581	-0.004126
261446_at	expressed protein	At1g21170	0.00315	-0.003681	0.001889
259551_at	small nuclear ribonucleoprotein, putative / snRNP, putative / Sm protein, putative	At1g21190	-0.005016	-0.003016	0.002778
259562_at	expressed protein	At1g21200	-8e-06	-0.004233	-0.00893
259557_at	wall-associated kinase 4	At1g21210	0.003717	-0.000808	-0.001778
259554_at	copia-like retrotransposon family	At1g21220	-0.001182	-0.000359	-0.002479
259558_at	wall-associated kinase, putative	At1g21230	-0.000698	0.00208	-0.00026
259559_at	wall-associated kinase, putative	At1g21240	-0.003282	0.003757	0.005214
259561_at	wall-associated kinase 1 (WAK1)	At1g21250	-0.016288	0.014334	-0.012926
259560_at	wall-associated kinase 2 (WAK2)	At1g21270	-0.008607	0.004738	-0.006108
259555_at	hypothetical protein	At1g21290	-0.000812	0.001813	0.00436
259556_at	hypothetical protein	At1g21300	0.001143	0.001493	0.003526
259553_x_at	proline-rich extensin-like family protein	At1g21310	0.005366	-0.011945	-0.003692
259552_at	RNA recognition motif (RRM)-containing protein	At1g21320	-0.000748	-0.000439	0.001478
260925_at	Dof-type zinc finger domain-containing protein	At1g21340	0.001251	-0.007666	0.005775
260872_at	expressed protein	At1g21350	-0.013729	0.0107	-0.008497
260926_at	expressed protein	At1g21360	0.010346	-0.007996	-0.023043
260899_at	expressed protein	At1g21370	-0.001101	-0.008771	-0.002965
260880_at	VHS domain-containing protein / GAT domain-containing protein	At1g21380	-0.001689	-0.010074	-0.008592
260874_at	expressed protein	At1g21390	-0.000802	-0.007371	0.003113
260900_s_at	2-oxoisovalerate dehydrogenase, putative / 3-methyl-2-oxobutanoate dehydrogenase, putative / branched-chain alpha-keto acid dehydrogenase E1 alpha subunit, putative	At1g21400	-0.010409	0.014311	-0.010531
260875_at	F-box family protein	At1g21410	-0.007199	0.005635	-0.016479
260901_at	flavin-containing monooxygenase family protein / FMO family protein	At1g21430	-0.00052	0.000986	0.001434
260902_at	mutase family protein	At1g21440	-0.019688	0.012068	-0.003091
260878_at	scarecrow-like transcription factor 1 (SCL1)	At1g21450	-0.002563	-0.002059	-0.006266
260876_at	nodulin MtN3 family protein	At1g21460	-0.014785	0.009925	0.000739
260879_at	exostosin family protein	At1g21480	-0.005137	-0.004027	0.00385
260877_at	expressed protein	At1g21500	-0.021267	0.017643	-0.01191
260918_at	hypothetical protein	At1g21510	-0.005468	0.002561	0.003032
260919_at	expressed protein	At1g21520	0.000408	-0.002892	0.005814
260920_at	AMP-binding protein, putative	At1g21530	-0.001093	-0.002911	0.001522
260921_at	AMP-binding protein, putative	At1g21540	-0.005114	0.003292	0.002168
260881_at	calcium-binding protein, putative	At1g21550	-0.003292	0.000495	0.000273
260922_at	expressed protein	At1g21560	-0.010052	-0.000595	0.002852
260923_at	zinc finger (CCCH-type) family protein	At1g21570	-0.002816	-0.002859	-0.001834
260873_at	hydroxyproline-rich glycoprotein family protein	At1g21580	-0.001055	0.001489	-0.000839
260924_at	protein kinase family protein	At1g21590	-0.010249	0.00513	-0.012786
262502_at	expressed protein	At1g21600	-0.005893	0.001504	0.00177
262487_at	wound-responsive family protein	At1g21610	-0.000525	-0.001966	0.003712
262492_at	calcium-binding EF hand family protein	At1g21630	-0.000561	-0.004941	-0.000406
262506_at	ATP-NAD kinase family protein	At1g21640	-0.007122	0.001859	-0.009316
262491_at	preprotein translocase secA family protein	At1g21650	-0.004265	0.003398	-0.000223
262493_at	expressed protein	At1g21660	7.6e-05	-0.001999	0.000253
262503_at	expressed protein	At1g21670	-0.006097	-0.007524	-0.005634
262505_at	expressed protein	At1g21680	-0.010305	-0.004996	-0.009088
262501_at	replication factor C 37 kDa, putative	At1g21690	-0.004713	-0.005169	0.005219
262484_at	SWIRM domain-containing protein / DNA-binding family protein	At1g21700	-0.004409	-0.001624	0.004837
262498_at	8-oxoguanine-DNA glycosylase (OGG1)	At1g21710	-0.003083	-0.003192	0.005076
262497_at	20S proteasome beta subunit C1 (PBC1) (PRCT)	At1g21720	-0.008969	-0.013081	-0.003045
262485_at	kinesin-related protein (MKRP1)	At1g21730	0.000738	-0.005142	0.001694
262486_at	expressed protein	At1g21740	-0.003769	-0.007296	0.006473
262504_at	protein disulfide isomerase, putative	At1g21750	-0.004474	-0.013497	-0.002634
262500_at	F-box family protein	At1g21760	-0.002109	0.00052	-0.005877
262499_at	expressed protein	At1g21770	-0.011555	-0.006007	-0.006791
262495_at	BTB/POZ domain-containing protein	At1g21780	-0.002481	-0.003502	-0.0104
262496_at	expressed protein	At1g21790	-0.000589	0.003056	0.00508
262494_at	expressed protein	At1g21810	-0.001329	-9.3e-05	0.002206
262488_at	expressed protein	At1g21820	-0.008958	-0.006701	0.009897
262489_at	expressed protein	At1g21830	0.003932	-0.001066	0.002078
262490_at	expressed protein	At1g21840	-0.003164	-0.002371	0.001516
260848_at	multi-copper oxidase type I family protein	At1g21850	0.000364	-0.001545	0.0051
260849_at	multi-copper oxidase type I family protein	At1g21860	0.000456	-0.000261	0.006451
260850_at	glucose-6-phosphate/phosphate translocator-related	At1g21870	-0.000636	0.001966	0.005538
260857_at	peptidoglycan-binding LysM domain-containing protein	At1g21880	-0.009767	-0.005924	0.010095
260851_at	nodulin MtN21 family protein	At1g21890	-0.004862	-0.001518	0.004005
260852_at	emp24/gp25L/p24 family protein	At1g21900	-0.004742	-0.00921	-0.003191
260856_at	AP2 domain-containing transcription factor family protein	At1g21910	-9e-06	-0.01572	0.002758
260855_at	MORN (Membrane Occupation and Recognition Nexus) repeat-containing protein /phosphatidylinositol-4-phosphate 5-kinase-related	At1g21920	-0.004155	-0.010157	-0.009547
260853_at	hypothetical protein	At1g21950	-0.005423	0.002178	0.005743
260854_at	CCAAT-box binding transcription factor (LEC1)	At1g21970	-0.006906	0.002578	-0.001107
255959_at	1-phosphatidylinositol-4-phosphate 5-kinase, putative / PIP kinase, putative / PtdIns(4)P-5-kinase, putative / diphosphoinositide kinase, putative	At1g21980	-0.005974	-0.002589	0.003025
255976_at	hypothetical protein	At1g22010	0.000692	-0.000618	0.004963
255956_at	galactosyltransferase family protein	At1g22015	-0.001904	0.000717	0.005868
255946_at	glycine hydroxymethyltransferase, putative / serine hydroxymethyltransferase, putative / serine/threonine aldolase, putative	At1g22020	0.001084	-0.00059	-0.000632
255955_at	expressed protein	At1g22030	-0.002977	-0.003406	0.018932
255947_at	kelch repeat-containing F-box family protein	At1g22040	-0.004709	-0.001317	-0.004715
255951_at	ubiquitin family protein	At1g22050	-7.9e-05	-0.002318	-0.003126
255948_at	expressed protein	At1g22060	-0.011684	-0.008528	0.010091
255953_at	bZIP family transcription factor (TGA3)	At1g22070	-0.00396	-0.002103	-0.001405
255949_at	hypothetical protein	At1g22080	0.001578	-0.000843	0.003309
255954_at	expressed protein	At1g22090	-0.000414	0.00038	0.001242
255950_at	expressed protein	At1g22110	0.002928	0.00467	0.006242
255952_at	MADS-box family protein	At1g22130	0.009578	0.013834	0.013566
255960_at	expressed protein	At1g22140	-0.006875	0.004475	-0.001924
255958_at	sulfate transporter (Sultr1;3)	At1g22150	0.000637	0.001392	0.002123
255957_at	senescence-associated protein-related	At1g22160	-0.015088	0.010985	-0.001032
255924_at	phosphoglycerate/bisphosphoglycerate mutase family protein	At1g22170	-0.003783	-0.005124	-0.001227
255923_at	SEC14 cytosolic factor family protein / phosphoglyceride transfer family protein	At1g22180	-0.003209	-0.000438	-0.021844
255926_at	AP2 domain-containing transcription factor, putative	At1g22190	0.002282	-0.014918	-0.010246
255925_at	expressed protein	At1g22200	0.000611	0.00297	0.007703
255922_at	trehalose-6-phosphate phosphatase, putative	At1g22210	-0.001443	-0.000198	0.000826
255921_at	pumilio/Puf RNA-binding domain-containing protein	At1g22240	-0.003592	-0.001736	0.006587
255968_at	expressed protein	At1g22270	-0.008215	-0.005541	0.004957
255964_at	expressed protein	At1g22275	0.000224	0.000441	0.006508
255967_at	protein phosphatase 2C, putative / PP2C, putative	At1g22280	0.000586	-0.004307	-0.004848
255965_at	14-3-3 protein GF14, putative (GRF10)	At1g22290	0.001137	7e-05	0.000361
255966_at	14-3-3 protein GF14 epsilon (GRF10)	At1g22300	-0.001889	-0.011052	-0.005803
255963_at	DNA-binding protein-related	At1g22310	-0.004036	-0.00435	0.002132
255969_at	RNA recognition motif (RRM)-containing protein	At1g22330	-0.001516	-0.007594	-0.007551
255962_at	expressed protein	At1g22335	-0.002561	-0.010704	-0.011307
255961_at	UDP-glucoronosyl/UDP-glucosyl transferase family protein	At1g22340	-0.00074	-4.7e-05	0.001369
255942_at	UDP-glucoronosyl/UDP-glucosyl transferase family protein	At1g22360	0.005574	-0.018837	-0.013831
255943_at	UDP-glucoronosyl/UDP-glucosyl transferase family protein	At1g22370	-0.002926	0.000157	0.000918
261923_at	UDP-glucoronosyl/UDP-glucosyl transferase family protein	At1g22380	-0.002401	0.002858	0.003781
261934_at	UDP-glucoronosyl/UDP-glucosyl transferase family protein	At1g22400	-0.003128	-0.008565	-0.004914
261933_at	2-dehydro-3-deoxyphosphoheptonate aldolase, putative / 3-deoxy-D-arabino-heptulosonate 7-phosphate synthase, putative / DAHP synthetase, putative	At1g22410	-0.00763	-0.01271	-0.005292
261932_at	hydroxyproline-rich glycoprotein family protein	At1g22420	-0.000437	0.000146	0.002939
261931_at	alcohol dehydrogenase, putative	At1g22430	-0.012745	0.005737	-0.011442
261930_at	alcohol dehydrogenase, putative	At1g22440	0.006554	-0.024534	-0.012538
261939_at	cytochrome c oxidase subunit 6b, putative (COX6b)	At1g22450	-0.004811	-0.01034	-0.001649
261929_at	expressed protein	At1g22460	0.00206	0.001082	0.006084
261928_at	plastocyanin-like domain-containing protein	At1g22480	-0.007025	0.00176	0.005472
261941_at	basic helix-loop-helix (bHLH) family protein	At1g22490	-0.007139	-0.001593	0.005964
261927_at	zinc finger (C3HC4-type RING finger) family protein	At1g22500	0.002612	-0.010041	-0.015708
261938_at	zinc finger (C3HC4-type RING finger) family protein	At1g22510	-0.00596	-0.00783	-0.00219
261940_at	expressed protein	At1g22520	-0.005631	-0.011083	-0.004257
261926_at	SEC14 cytosolic factor family protein / phosphoglyceride transfer family protein	At1g22530	0.006544	-0.015865	-0.010368
261925_at	proton-dependent oligopeptide transport (POT) family protein	At1g22540	0.002125	-0.004919	-0.004493
261924_at	proton-dependent oligopeptide transport (POT) family protein	At1g22550	-0.000904	-0.00969	0.003242
261937_at	proton-dependent oligopeptide transport (POT) family protein	At1g22570	-0.000682	-0.00226	0.001175
261942_at	MADS-box family protein	At1g22590	-0.016347	0.011566	-0.00973
261936_at	hypothetical protein	At1g22600	-0.002985	0.000754	0.00554
261935_at	C2 domain-containing protein	At1g22610	-0.009895	-0.0057	-0.003775
264197_at	phosphoinositide phosphatase family protein	At1g22620	-0.002579	-0.001287	-0.007324
264201_at	expressed protein	At1g22630	-0.006307	0.008389	-0.007179
264210_at	myb family transcription factor (MYB4)	At1g22640	-0.005042	-0.008464	-0.008776
264200_at	beta-fructofuranosidase, putative / invertase, putative / saccharase, putative / beta-fructosidase, putative	At1g22650	-0.003023	0.002918	0.003701
264212_at	tRNA-nucleotidyltransferase, putative / tRNA adenylyltransferase, putative	At1g22660	-0.006117	-0.00255	0.002904
264196_at	protease-associated zinc finger (C3HC4-type RING finger) family protein	At1g22670	-0.002123	0.001378	0.004457
264195_at	gibberellin-responsive protein, putative	At1g22690	-0.012295	0.008572	-0.013426
264199_at	tetratricopeptide repeat (TPR)-containing protein	At1g22700	-0.014582	0.004653	-0.002861
264204_at	sucrose transporter / sucrose-proton symporter (SUC2)	At1g22710	-0.012987	0.008157	0.013881
264194_at	wall-associated kinase, putative	At1g22720	-0.001405	0.003052	0.006312
264206_at	MA3 domain-containing protein	At1g22730	0.000334	-0.001603	0.002481
264209_at	Ras-related protein (RAB7) / AtRab75 / small GTP-binding protein, putative	At1g22740	-0.001631	-0.008886	9.7e-05
264207_at	expressed protein	At1g22750	-0.001539	-0.001543	-0.017664
264208_at	polyadenylate-binding protein 3 (PABP3)	At1g22760	-6.1e-05	0.000374	0.00083
264211_at	gigantea protein (GI)	At1g22770	-0.006297	-0.005533	-0.004083
264203_at	40S ribosomal protein S18 (RPS18A)	At1g22780	-0.011561	-0.015034	-0.000965
264205_at	expressed protein	At1g22790	-0.005501	-0.009692	0.007267
264198_at	expressed protein	At1g22800	0.000579	-0.001201	0.002566
264202_at	AP2 domain-containing transcription factor, putative	At1g22810	0.002362	-0.00891	0.009001
264749_at	pentatricopeptide (PPR) repeat-containing protein	At1g22830	-0.001015	-0.001597	0.002495
264727_at	cytochrome c, putative	At1g22840	-0.005767	-0.012561	-0.00615
264728_at	expressed protein	At1g22850	-0.014911	0.006372	-0.00291
264776_at	TGF beta receptor associated protein-related	At1g22860	-0.002131	-0.004085	0.002014
264750_at	protein kinase family protein	At1g22870	-0.002493	-0.001007	0.003291
264775_at	glycosyl hydrolase family 9 protein	At1g22880	0.006549	-0.013041	0.005416
264725_at	expressed protein	At1g22885	-0.002188	0.001953	0.003301
264774_at	expressed protein	At1g22890	-0.004796	0.002101	0.00035
264773_at	disease resistance-responsive family protein	At1g22900	-0.001697	0.001006	-4.3e-05
257413_at	RNA recognition motif (RRM)-containing protein	At1g22910	-0.004858	-0.003234	0.00469
264724_at	COP9 signalosome subunit 5B / CSN subunit 5B (CSN5B) / c-JUN coactivator protein AJH1, putative (AJH1)	At1g22920	-0.006494	-0.006547	0.001444
264772_at	T-complex protein 11	At1g22930	-0.005189	-0.005781	-0.006561
264771_at	thiamin biosynthesis protein, putative	At1g22940	-0.003308	-0.00118	0.000325
264723_at	pentatricopeptide (PPR) repeat-containing protein	At1g22960	-0.001026	-0.00013	0.002397
264722_at	expressed protein	At1g22970	-0.005863	-0.001623	0.003398
257412_at	expressed protein	At1g22980	-0.004729	-0.000383	0.009188
264726_at	AP2 domain-containing transcription factor, putative	At1g22985	5.7e-05	-0.004653	4.8e-05
264729_at	heavy-metal-associated domain-containing protein / copper chaperone (CCH)-related	At1g22990	-0.009815	0.008071	0.004616
264721_at	heavy-metal-associated domain-containing protein	At1g23000	-0.003143	-0.000585	0.004249
264752_at	multi-copper oxidase type I family protein	At1g23010	-0.014128	0.005646	0.012645
264751_at	ferric-chelate reductase, putative	At1g23020	0.000996	-0.007402	-0.016489
264770_at	armadillo/beta-catenin repeat family protein / U-box domain-containing protein	At1g23030	0.005282	-0.004079	-0.007423
264894_at	hydroxyproline-rich glycoprotein family protein	At1g23040	-0.006992	-0.006725	0.008782
264889_at	hydroxyproline-rich glycoprotein family protein	At1g23050	-0.005098	-0.001825	0.006569
264902_at	expressed protein	At1g23060	-0.005945	4.7e-05	0.00105
264888_at	hypothetical protein	At1g23070	-0.003729	0.003839	0.000748
264900_at	auxin efflux carrier protein, putative	At1g23080	-0.00874	-0.002707	0.004508
264901_at	sulfate transporter, putative	At1g23090	-0.012823	0.009096	0.00135
264895_at	10 kDa chaperonin, putative	At1g23100	-0.007767	-0.010051	0.006882
264887_at	major latex protein-related / MLP-related	At1g23120	-0.00029	-0.000294	0.00266
264899_at	Bet v I allergen family protein	At1g23130	-0.016038	0.014927	-0.013177
264893_at	C2 domain-containing protein	At1g23140	0.001705	-0.003775	-0.017128
264892_at	auxin-responsive GH3 family protein	At1g23160	0.003781	-0.013341	0.004478
264890_at	armadillo/beta-catenin repeat family protein	At1g23180	-0.003682	0.002853	0.000955
264903_at	phosphoglucomutase, cytoplasmic, putative / glucose phosphomutase, putative	At1g23190	-0.003177	-0.010444	-0.00755
264891_at	pectinesterase family protein	At1g23200	-0.007767	0.006483	0.001246
264898_at	invertase/pectin methylesterase inhibitor family protein	At1g23205	-0.020732	0.003896	0.003694
264896_at	glycosyl hydrolase family 9 protein	At1g23210	0.009505	0.000712	0.019318
264897_at	dynein light chain type 1 family protein	At1g23220	-0.012236	-0.003695	0.005295
263037_at	expressed protein	At1g23230	-0.004693	-0.001069	0.002479
262987_at	caleosin-related family protein	At1g23240	-0.002583	-0.00085	0.004357
263011_at	caleosin-related	At1g23250	-0.00185	0.002077	0.001934
262990_at	ubiquitin-conjugating enzyme family protein	At1g23260	-0.003278	-0.009062	0.003151
263038_at	hypothetical protein	At1g23270	-0.000818	0.000129	0.002973
263039_at	MAK16 protein-related	At1g23280	-0.011228	-0.008143	0.001683
262985_s_at	60S ribosomal protein L27A (RPL27aB)	At1g23290	-0.015549	-0.012692	0.002434
263040_at	MATE efflux family protein	At1g23300	-0.003581	0.000875	0.001258
262988_at	glutamate:glyoxylate aminotransferase 1 (GGT1)	At1g23310	-0.019462	0.008396	-0.006256
263041_at	alliinase family protein	At1g23320	7.7e-05	0.000882	0.002903
263010_at	expressed protein	At1g23330	-0.00445	-0.002829	0.004449
263042_at	expressed protein	At1g23340	0.000141	-0.006077	0.006432
263043_at	invertase/pectin methylesterase inhibitor family protein	At1g23350	0.011188	0.021154	0.015905
263044_at	UbiE/COQ5 methyltransferase family protein	At1g23360	-0.008642	0.003251	-5e-06
263012_at	homeobox transcription factor (KNAT6)	At1g23370	-0.003245	-0.00998	0.010088
263013_at	homeobox transcription factor (KNAT6)	At1g23380	-0.009448	0.005118	-0.000344
262986_at	kelch repeat-containing F-box family protein	At1g23390	-0.011852	-0.005332	-0.002128
263014_at	expressed protein	At1g23400	-0.012446	0.005319	-0.0081
263016_at	ubiquitin extension protein, putative / 40S ribosomal protein S27A (RPS27aA)	At1g23410	-0.005164	-0.012799	0.010296
262989_at	inner no outer protein (INO)	At1g23420	-0.009532	0.00716	0.0084
263015_at	pyrrolidone-carboxylate peptidase family protein	At1g23430	-0.003255	-0.008436	-0.015301
262422_at	pyrrolidone-carboxylate peptidase family protein	At1g23440	-0.003731	-0.010146	-0.015546
262423_at	pentatricopeptide (PPR) repeat-containing protein	At1g23450	-0.001485	-0.002903	0.001864
265174_s_at	polygalacturonase, putative / pectinase, putative	At1g23460	-0.004637	-0.012616	0.005683
265175_at	glycosyl transferase family 2 protein	At1g23480	0.001284	-0.007009	-0.02012
265187_at	ADP-ribosylation factor	At1g23490	-0.000661	-0.004257	-0.000543
265181_at	expressed protein	At1g23510	0.000333	1.8e-05	0.004204
265176_at	expressed protein	At1g23520	-0.002339	-0.000873	0.004905
265173_at	expressed protein	At1g23530	0.000861	-0.00474	0.015684
265178_at	protein kinase family protein	At1g23540	0.008558	0.005538	0.00332
257401_at	expressed protein	At1g23550	-0.001702	0.001856	0.005607
265186_at	expressed protein	At1g23560	0.004548	-0.001701	-0.008458
257402_at	expressed protein	At1g23570	0.003037	-0.000244	0.003058
265163_at	expressed protein	At1g23580	0.000848	0.000205	0.004091
265180_at	expressed protein	At1g23590	-0.001644	-0.000486	0.001645
265164_at	expressed protein	At1g23600	2.3e-05	-0.000645	0.008805
265165_at	hypothetical protein	At1g23610	0.001394	-0.000319	0.003266
265177_at	expressed protein	At1g23630	-0.001129	0.000272	0.003734
265166_at	putative OBP32pep protein	At1g23640	0.001095	-0.001722	0.003553
265179_at	expressed protein	At1g23650	0.004414	-0.002597	0.006534
265185_at	expressed protein	At1g23670	-0.000943	-0.002644	0.00322
265167_at	hypothetical protein	At1g23680	0.001561	-0.000244	-0.000224
257399_at	expressed protein	At1g23690	0.001327	0.002007	0.002147
265168_at	protein kinase family protein	At1g23700	-0.004324	-0.000309	0.003486
265184_at	expressed protein	At1g23710	0.001752	-0.019967	0.006784
265169_x_at	proline-rich extensin-like family protein	At1g23720	0.009488	-0.01401	-0.009674
265170_at	carbonic anhydrase, putative / carbonate dehydratase, putative	At1g23730	-0.008712	0.006995	0.00097
265182_at	oxidoreductase, zinc-binding dehydrogenase family protein	At1g23740	-0.02139	0.016145	-0.011002
265183_at	DNA-binding protein-related	At1g23750	0.005672	0.000558	-0.003467
265131_at	BURP domain-containing protein / polygalacturonase, putative	At1g23760	-0.001482	-0.012257	0.018883
265190_at	F-box family protein	At1g23780	-0.00321	-0.003274	-0.001386
265171_at	expressed protein	At1g23790	-0.004087	0.001642	0.007334
265188_at	aldehyde dehydrogenase, mitochondrial (ALDH3)	At1g23800	-0.000837	-0.007541	0.008286
257400_s_at	paired amphipathic helix repeat-containing protein	At1g23810	-0.001564	-0.000111	0.000494
265172_at	spermidine synthase 1 (SPDSYN1) / putrescine aminopropyltransferase 1	At1g23820	-0.010234	-0.006934	0.007565
265132_at	expressed protein	At1g23830	-0.002518	-0.002279	-0.002461
265189_at	expressed protein	At1g23840	-0.002813	0.002122	0.001531
263032_at	expressed protein	At1g23850	-0.002373	-0.006735	0.003369
263035_at	splicing factor RSZp21 (RSZP21) / 9G8-like SR protein (SRZ21)	At1g23860	-0.008238	-0.00516	0.004216
263019_at	glycosyl transferase family 20 protein / trehalose-phosphatase family protein	At1g23870	0.003507	-0.011492	-0.004896
263020_at	NHL repeat-containing protein	At1g23880	-0.004073	-0.003902	0.003306
263036_at	NHL repeat-containing protein	At1g23890	-0.003977	-0.001151	0.010673
263021_at	hypothetical protein	At1g23910	-0.005052	-0.000634	0.00914
263022_s_at	gamma-adaptin, putative	At1g23940	-0.00382	-0.003739	0.005659
263033_s_at	expressed protein	At1g23950	-0.001665	0.003361	-0.006968
263023_at	expressed protein	At1g23960	-0.002439	-0.003215	-0.00246
263024_at	zinc finger (C3HC4-type RING finger) family protein	At1g23980	-0.004695	-0.003967	0.005338
263025_at	reverse transcriptase, putative similar to reverse transcriptase GB:BAA20419 GI:2193870 from [Mus musculus]	At1g23990	0.002478	-0.001482	0.002346
263026_at	Bet v I allergen family protein	At1g24000	-0.006089	0.003833	0.003022
263027_at	expressed protein	At1g24010	-0.006142	0.005857	0.002984
263034_at	Bet v I allergen family protein	At1g24020	-0.020676	0.015835	-0.002138
263028_at	protein kinase family protein	At1g24030	-0.004825	-0.006734	0.009102
257459_at	GCN5-related N-acetyltransferase (GNAT) family protein	At1g24040	-0.008564	0.002497	0.001232
263029_at	expressed protein	At1g24050	0.002236	0.000834	0.002146
263030_at	expressed protein	At1g24060	0.002093	-0.001267	0.001954
[truncated: 20,747 more rows]
