# Supplementary material for: Transcriptional profiling of Arabidopsis root hairs and pollen defines an apical cell growth signature
Source: BMC Plant Biol. 2014 Aug 1;14:197. doi: 10.1186/s12870-014-0197-3 (PMC4236730; doi:10.1186/s12870-014-0197-3)
Supplement: Additional file 3: Table S2. — List of 1814 genes showing enriched expression in root hairs and its overlap with “root hair genes” or pollen tube up-regulated genes as defined in other studies. [file s12870-014-0197-3-S3.xlsx]

## Sheet: Root Hairs Enriched
probe set	gene	Accession	LocusLink	Description	Leaf I	Leaf II	Leaf mean	Leaf call	Leaf mean's SE	Root Hair I	Root Hair II	Root Hair mean	Root Hair call	Root Hair mean's SE	fold change	lower bound of FC	upper bound of FC	Ovule I	Ovule II	Ovule mean	Ovule call	Ovule mean's SE	Root Hair I	Root Hair II	Root Hair mean	Root Hair call	Root Hair mean's SE	fold change	lower bound of FC	upper bound of FC	Pistil unpollinated I	Pistil unpollinated II	Pistil unpollinated mean	Pistil unpollinated call	Pistil unpollinated mean's SE	Root Hair I	Root Hair II	Root Hair mean	Root Hair call	Root hair mean's SE	fold change	lower bound of FC	upper bound of FC	Silique II	Silique I	Silique mean	Silique call	Silique mean's SE	Root Hair I
254852_at	protein kinase family protein	At4g12020	826810	putative disease resistance protein DNA-binding protein WRKY1 - parsley,PIR2:S72443 and downy mildew resistance protein RPP5 - Arabidopsis thaliana,PID:g2109275 and MAP3K beta 1 protein kinase - Brassica napus,PID:e1329583	496.26	483.15	490.7	P	35.15	675.97	811.8	744.73	P	84.08	1.52	1.2	1.88	467.08	415.37	440.97	P	30.75	675.97	811.8	744.73	P	84.08	1.69	1.34	2.08	288.75	325.05	305.74	P	23.52	675.97	811.8	744.73	P	84.08	2.44	1.92	3.03	284.23	326.27	303.04	P	28.36	675.97
254747_at	serine/threonine protein kinase (MHK)	At4g13020	826915	serine/threonine-specific protein kinase MHK ; supported by cDNA: gi_166810_gb_L07249.1_ATHPRKINB	759.21	731.46	743.5	P	27.83	1030.3	977.62	1003.86	P	56.3	1.35	1.21	1.51	701.47	626.5	663.48	P	55.1	1030.3	977.62	1003.86	P	56.3	1.51	1.29	1.8	487.87	486.76	487.46	P	25.83	1030.3	977.62	1003.86	P	56.3	2.06	1.81	2.34	632.94	713.84	671.75	P	49.71	1030.3
252202_at	transferase family protein	At3g50300	824192	anthranilate N-hydroxycinnamoyl/benzoyltransferase - like protein anthranilate N-hydroxycinnamoyl/benzoyltransferase, Dianthus caryophyllus, PIR:T10719	110.34	111.3	110.8	A	29.15	202.54	293.57	244.27	P	55.75	2.2	1.22	4.2	103.16	103.5	103.33	A	21.32	202.54	293.57	244.27	P	55.75	2.36	1.36	3.98	97.83	112.8	105.81	A	27.58	202.54	293.57	244.27	P	55.75	2.31	1.28	4.37	96.65	102.54	99.39	A	16.71	202.54
249787_at	WD-40 repeat family protein	At5g24320	832502	putative protein contains similarity to unknown protein (gb|AAF19687.1)	215.95	235.97	225.15	P	25.66	375.5	376.8	376.03	P	53.34	1.67	1.22	2.24	189.02	188.81	188.93	A	22.62	375.5	376.8	376.03	P	53.34	1.99	1.45	2.7	164.2	181.31	171.86	P	22.73	375.5	376.8	376.03	P	53.34	2.19	1.57	3.02	174.86	202.03	187.11	P	25.61	375.5
264736_at	proton-dependent oligopeptide transport (POT) family protein	At1g62200	842516	oligopeptide transporter, putative similar to oligopeptide transporter 1-1 GI:510238 from [Arabidopsis thaliana]	994.13	896.68	942.59	P	94.43	1589.79	1453.68	1509.4	P	182.96	1.6	1.22	2.07	303.4	271.38	287.15	P	74.08	1589.79	1453.68	1509.4	P	182.96	5.26	3.45	9.37	385.44	431.65	406.13	P	69.69	1589.79	1453.68	1509.4	P	182.96	3.72	2.66	5.42	514.41	582.8	547.5	P	73.64	1589.79
252205_at	expressed protein	At3g50350	824197	hypothetical protein various predicted proteins, Arabidopsis thaliana	236.56	255.93	247.04	P	14.37	467.29	356.53	409.11	P	61.75	1.66	1.23	2.11	192.5	183.5	187.62	A	14.19	467.29	356.53	409.11	P	61.75	2.18	1.6	2.83	171.07	176.7	173.4	A	7.4	467.29	356.53	409.11	P	61.75	2.36	1.76	2.98	231.21	217.68	224.24	P	21.01	467.29
253994_at	protein phosphatase 2C ABI1 / PP2C ABI1 / abscisic acid-insensitive 1 (ABI1)	At4g26080	828714	protein phosphatase ABI1 ; supported by cDNA: gi_14334799_gb_AY035073.1_	2008.33	3099.86	2533.78	P	584.81	4474.52	4416.33	4445.72	P	378.83	1.75	1.23	2.87	1281.07	1156.33	1216.52	P	101.26	4474.52	4416.33	4445.72	P	378.83	3.65	3	4.45	1267.9	1368.87	1317.84	P	106.93	4474.52	4416.33	4445.72	P	378.83	3.37	2.77	4.1	1536.34	1299.1	1412.2	P	202.4	4474.52
266000_at	cytochrome P450 family protein	At2g24180	816952	putative cytochrome P450 identical to GB:D78604; supported by cDNA: gi_15450907_gb_AY054534.1_	1084.48	1680.36	1375.37	P	309.39	2406.02	4257.03	3333.54	P	926.43	2.42	1.23	4.39	270.04	641.14	452.08	P	189.62	2406.02	4257.03	3333.54	P	926.43	7.37	3.3	24.84	1217.29	425.3	815.44	P	412.16	2406.02	4257.03	3333.54	P	926.43	4.09	1.73	24.75	519.23	360.95	440.86	P	90.34	2406.02
262827_at	cytochrome P450 71B29, putative (CYP71B29)	At1g13100	837867	putative cytochrome P450 monooxygenase strong similarity to gb|X97864 cytochrome P450 from Arabidopsis thaliana and is a member of the PF|00067 Cytochrome P450 family	142.18	67.96	105.02	A	38.08	255.64	200.4	225.86	P	35.18	2.15	1.23	5.44	41.47	40.48	41.04	A	6.96	255.64	200.4	225.86	P	35.18	5.5	3.75	8.19	23.35	22.84	23.09	A	6.23	255.64	200.4	225.86	P	35.18	9.78	6.09	18.28	25.47	22.29	23.9	A	7	255.64
257466_at	expressed protein	At1g62840	842584	hypothetical protein predicted by genemark.hmm	260.7	212.05	235.07	P	29.59	463.91	350.35	405.85	P	60.05	1.73	1.23	2.37	73.9	74.83	74.43	A	11.15	463.91	350.35	405.85	P	60.05	5.45	3.83	7.79	133.81	141.37	138.27	P	5.85	463.91	350.35	405.85	P	60.05	2.94	2.2	3.69	154.48	135.49	144.81	P	12.04	463.91
267611_at	SPX (SYG1/Pho81/XPR1) domain-containing protein	At2g26660	817207	unknown protein	481.16	581.26	530.64	P	53.9	799.66	939.35	855.83	P	100.83	1.61	1.24	2.08	501.75	599.27	549.41	P	51.48	799.66	939.35	855.83	P	100.83	1.56	1.2	1.99	424.02	317.61	371.97	P	55.7	799.66	939.35	855.83	P	100.83	2.3	1.69	3.21	433.03	402.1	419.19	P	24.75	799.66
252924_at	zinc finger (B-box type) family protein	At4g39070	830062	putative zinc finger protein salt-tolerance protein - Arabidopsis thaliana, PID:e224078	203.96	272.71	235.76	P	40.67	423.15	414.12	417.99	P	57.72	1.77	1.24	2.62	239.31	228.99	234.48	P	25.38	423.15	414.12	417.99	P	57.72	1.78	1.31	2.37	207.35	235.31	220.37	P	20.82	423.15	414.12	417.99	P	57.72	1.9	1.41	2.47	159.36	228	191.84	A	38.94	423.15
256994_s_at	myrcene/ocimene synthase, putative /// myrcene/ocimene synthase, putative	At3g25830	822175 /// 822177	limonene cyclase, putative similar to limonene cyclase GB:BAA08367 from [Perilla frutescens], contains Pfam profile: PF01397 terpene synthase family	66.1	77.04	70.57	P	20.08	140.75	241.85	188.08	P	55.84	2.67	1.24	5.59	69.08	66.14	67.62	A	15.56	140.75	241.85	188.08	P	55.84	2.78	1.33	5.16	71.34	70.54	70.9	A	16.94	140.75	241.85	188.08	P	55.84	2.65	1.27	5.01	56.27	69.08	61.98	P	13.8	140.75
262975_at	zinc finger (B-box type) family protein	At1g75540	843890	zinc finger protein, putative similar to zinc finger protein GB:BAA33202 GI:3618312 from [Oryza sativa]	273.5	178.89	227.35	P	50.71	388.64	399.11	394.17	P	27.42	1.73	1.24	2.77	142.09	136.04	139.02	A	18.53	388.64	399.11	394.17	P	27.42	2.84	2.25	3.71	153.85	164.49	159.25	A	14.69	388.64	399.11	394.17	P	27.42	2.48	2.05	3.01	87.31	102.22	93.58	A	17.93	388.64
258201_at	expressed protein	At3g13910	820604	hypothetical protein predicted by genscan+supported by full-length cDNA: Ceres:17883.	166.99	108.63	137.87	P	31.61	247.66	230.96	239.07	P	14.54	1.73	1.24	2.81	47.67	32.61	39.69	A	9.03	247.66	230.96	239.07	P	14.54	6.02	4.3	9.7	95.07	91.65	93.55	P	10.15	247.66	230.96	239.07	P	14.54	2.56	2.1	3.18	56.57	43	50.17	P	9.11	247.66
259626_at	bZIP transcription factor family protein	At1g42990	840897	bZIP transcription factor, putative contains Pfam profile: PF00170: bZIP transcription factor; supported by cDNA: gi_15028322_gb_AY045964.1_	1948.49	2232.54	2077.53	P	169.43	3008.17	3093.53	3039.41	P	163.11	1.46	1.25	1.73	1758.66	2027.91	1881	P	174.02	3008.17	3093.53	3039.41	P	163.11	1.62	1.36	1.94	1296.61	1086.3	1192.87	P	122.09	3008.17	3093.53	3039.41	P	163.11	2.55	2.13	3.12	2088.44	2098.11	2093.93	P	68.32	3008.17
262353_at	leucine-rich repeat transmembrane protein kinase, putative	At1g64210	842726	hypothetical protein similar to hypothetical protein GB:AAF24582 GI:6692117 from [Arabidopsis thaliana]	117.06	135.61	125.19	A	16.13	194.08	245.92	219.94	P	31.86	1.76	1.26	2.42	67.91	63.03	65.27	A	11.71	194.08	245.92	219.94	P	31.86	3.37	2.32	5.07	67.46	78.74	73.04	A	9.78	194.08	245.92	219.94	P	31.86	3.01	2.15	4.18	62.8	74.77	68.99	A	10.45	194.08
248097_at	serine/threonine protein phosphatase PP-X isozyme 2 (PPX2)	At5g55260	835619	protein phosphatase X isoform 2 (gb|AAB86419.1)	383.96	423.53	401.49	P	26.93	634.47	598.59	612.86	P	53.06	1.53	1.27	1.82	397.28	412.11	403.32	P	15.65	634.47	598.59	612.86	P	53.06	1.52	1.29	1.76	291.59	317.22	306.18	P	20.68	634.47	598.59	612.86	P	53.06	2	1.66	2.39	283.01	324.81	300.91	P	28.18	634.47
250595_at	formin homology 2 domain-containing protein / FH2 domain-containing protein	At5g07770	830670	unknown protein	461.28	392.31	426.9	A	38.33	615.03	738.89	677.28	P	64.78	1.59	1.27	1.97	391.4	356.69	373.28	A	20.32	615.03	738.89	677.28	P	64.78	1.81	1.5	2.16	343.42	391.33	368.26	P	25.19	615.03	738.89	677.28	P	64.78	1.84	1.5	2.22	441.78	365.76	407.84	P	44.1	615.03
264668_at	2,3-biphosphoglycerate-independent phosphoglycerate mutase, putative / phosphoglyceromutase, putative	At1g09780	837507	putative 2,3-bisphosphoglycerate-independent phosphoglycerate mutase Strong similarity to R. communis phosphoglycerate mutase (gb|X70652). ESTs gb|T41853,gb|T76648 come from this gene;supported by full-length cDNA: Ceres:22067.	2439.35	2722.31	2570.01	P	283.04	4447.1	4078.11	4222.43	P	454.81	1.64	1.27	2.13	1906.61	2376.44	2137.63	P	253.26	4447.1	4078.11	4222.43	P	454.81	1.98	1.52	2.59	1428.56	1423.23	1425.91	P	149.36	4447.1	4078.11	4222.43	P	454.81	2.96	2.3	3.8	2841.22	2905.18	2870.96	P	88.27	4447.1
253936_at	stigma-specific Stig1 family protein	At4g26880	828795	STIG1 like protein STIG1 protein - common tobacco, EMBL:X77823	76.69	66.65	71.74	A	7.45	134.32	118.21	125.96	P	18.76	1.76	1.27	2.34	61.61	54.18	57.87	A	4.82	134.32	118.21	125.96	P	18.76	2.18	1.6	2.84	40.55	63.92	52.03	A	11.92	134.32	118.21	125.96	P	18.76	2.42	1.58	4.06	55.48	58.11	56.8	A	5.47	134.32
245334_at	rapid alkalinization factor (RALF) family protein	At4g15800	827260	Expressed protein ; supported by full-length cDNA: Ceres: 5455.	1696.73	1316.23	1507.33	P	198.56	3204.1	2557.78	2798.52	P	475.92	1.86	1.27	2.63	1106.21	1226.9	1163.3	P	69.97	3204.1	2557.78	2798.52	P	475.92	2.41	1.71	3.15	1543.56	1284.07	1413.06	P	142.71	3204.1	2557.78	2798.52	P	475.92	1.98	1.38	2.69	1029.8	1030.07	1029.9	P	62.88	3204.1
245028_at	expressed protein	At2g26570	817198	unknown protein	338.02	396.88	369.16	P	37.79	550.12	673.93	606.84	P	68.6	1.64	1.27	2.11	233.55	155.31	194.19	P	41.1	550.12	673.93	606.84	P	68.6	3.12	2.17	4.94	141.05	199.17	170.64	P	30.57	550.12	673.93	606.84	P	68.6	3.56	2.55	5.23	205.92	207.28	206.87	P	10.62	550.12
250948_at	UDP-glucoronosyl/UDP-glucosyl transferase family protein	At5g03490	831823	putative protein	711.52	631.97	676.06	P	55.88	1073.17	1009.52	1038.42	P	80.98	1.54	1.27	1.86	201.85	171.1	186.52	P	38	1073.17	1009.52	1038.42	P	80.98	5.57	4.04	8.51	168.34	235.92	201.24	P	48.06	1073.17	1009.52	1038.42	P	80.98	5.16	3.6	8.6	629.65	607.25	618.4	P	28.69	1073.17
255243_at	expressed protein	At4g05590	825927	putative protein hypothetical protein - Arabidopsis thaliana,PIR:F71409;supported by full-length cDNA: Ceres:22715.	515.39	515.57	515.51	P	21.79	760.37	1076.41	917.55	P	158.92	1.78	1.27	2.31	149.79	161.19	155.97	P	7.78	760.37	1076.41	917.55	P	158.92	5.88	4.17	7.67	144.11	175.02	159.43	P	16.13	760.37	1076.41	917.55	P	158.92	5.76	3.99	7.85	295.75	252.8	273.42	P	23.85	760.37
256640_at	hypothetical protein	At3g32260	822997	hypothetical protein predicted by genemark.hmm	158.29	131.21	145.37	P	17.44	219.88	241.69	231.14	P	15.89	1.59	1.28	2.03	153.66	168.26	159.96	P	12.29	219.88	241.69	231.14	P	15.89	1.44	1.22	1.72	154.58	167.48	161.62	P	8.5	219.88	241.69	231.14	P	15.89	1.43	1.24	1.65	133.24	138.81	135.91	P	7.22	219.88
266935_at	F-box family protein / LOV kelch protein 2 (LKP2) / adagio 2 (ADO2)	At2g18915	816408	F-box protein LKP2/ADO2, AtFBX2c identical to Adagio 2 GI:13487070 from [Arabidopsis thaliana]	859.08	803.48	835.02	A	39.1	1358.24	1167.36	1258.18	P	104.67	1.51	1.28	1.75	780.03	761.26	771.9	P	26.71	1358.24	1167.36	1258.18	P	104.67	1.63	1.39	1.88	686.48	779.34	733.64	A	46.9	1358.24	1167.36	1258.18	P	104.67	1.71	1.44	2.03	704.43	714.86	709.01	P	27.92	1358.24
248434_at	23.5 kDa mitochondrial small heat shock protein (HSP23.5-M)	At5g51440	835218	mitochondrial heat shock 22 kd protein-like ; supported by full-length cDNA: Ceres: 268536.	78.85	112.68	92.88	P	28.38	493.32	1654.96	1074.39	P	579.71	11.57	1.28	29.68	55.11	84.29	69.77	P	23.77	493.32	1654.96	1074.39	P	579.71	15.4	1.7	43.2	75.97	81.37	78.63	P	18.44	493.32	1654.96	1074.39	P	579.71	13.66	1.52	30.58	85.69	69.43	77.36	P	18.66	493.32
250276_at	expressed protein	At5g13040	831143	putative protein mRNA, Moritella marina, EMBL:AB025342	1870.09	1859.01	1864.36	P	73.64	2727.98	3438.78	3056.59	P	392.25	1.64	1.28	2.01	1324.73	1342.65	1335.21	P	57.17	2727.98	3438.78	3056.59	P	392.25	2.29	1.79	2.81	1311.5	1253.33	1280.37	P	57.66	2727.98	3438.78	3056.59	P	392.25	2.39	1.86	2.94	1524.46	1424.66	1476.68	P	67.9	2727.98
261458_at	DNAJ heat shock N-terminal domain-containing protein	At1g21080	838704	unknown protein contains DNA-J domain; supported by cDNA: gi_15028270_gb_AY046050.1_	1363.1	1428.58	1396.74	P	59.87	2144.29	1978.4	2081.05	P	161.61	1.49	1.28	1.72	764.51	921.78	845.5	P	85.15	2144.29	1978.4	2081.05	P	161.61	2.46	2	3.06	787.37	561.7	676.41	P	117.02	2144.29	1978.4	2081.05	P	161.61	3.08	2.31	4.38	1200.54	1130.76	1166.91	P	54.26	2144.29
259213_at	protein kinase family protein	At3g09010	820053	putative receptor ser/thr protein kinase similar to receptor kinase GB:S70769 [Arabidopsis thaliana]; supported by full-length cDNA: Ceres: 124301.	265.22	186.72	224.86	P	44.08	392.66	399.35	396.21	P	34.27	1.76	1.28	2.65	166.47	137.89	151.99	P	19.76	392.66	399.35	396.21	P	34.27	2.61	2.04	3.43	165.07	160	162.58	A	17.84	392.66	399.35	396.21	P	34.27	2.44	1.94	3.09	142.26	151.37	145.73	P	11.74	392.66
260005_at	expressed protein	At1g67920	843120	unknown protein ;supported by full-length cDNA: Ceres:13102.	177.58	108.86	143.3	P	36.6	346.19	252.58	304.47	P	56.89	2.12	1.28	3.88	34.64	24.92	29.95	A	7.42	346.19	252.58	304.47	P	56.89	10.17	6.16	18.23	38.56	39.88	39.19	A	6.34	346.19	252.58	304.47	P	56.89	7.77	5.03	11.69	59.83	53.15	56.11	A	6.95	346.19
266854_at	zinc finger (C2H2 type) family protein	At2g26940	817235	putative C2H2-type zinc finger protein likely a nucleic acid binding protein	297.69	312.13	304.37	P	12.67	441.93	536.3	487.67	P	55.82	1.6	1.29	1.93	291.52	315.66	304.12	A	16.29	441.93	536.3	487.67	P	55.82	1.6	1.28	1.95	264.16	287.13	276.78	P	18.01	441.93	536.3	487.67	P	55.82	1.76	1.4	2.17	238.86	301.18	270.74	A	32.71	441.93
260772_at	aspartyl protease family protein	At1g49050	841328	unknown protein contains similarity to nucellin GI:2290203 from [Hordeum vulgare]; supported by cDNA: gi_13430539_gb_AF360182.1_AF360182	763.32	693.96	726.21	P	76.03	1229.71	1146.79	1186.55	P	115.61	1.63	1.29	2.08	538.03	759.49	645.43	P	117.01	1229.71	1146.79	1186.55	P	115.61	1.84	1.34	2.69	454.47	309.77	380.29	P	78.64	1229.71	1146.79	1186.55	P	115.61	3.12	2.22	4.84	604.27	656.22	629.11	P	44.91	1229.71
251470_at	RabGAP/TBC domain-containing protein	At3g59560	825126	putative protein hypothetical protein At2g43490 - Arabidopsis thaliana, EMBL:AAB64317	181.31	199.38	189.49	P	14.87	282.23	352.91	315.49	P	39.25	1.66	1.29	2.1	172.01	181.24	176.99	P	8.59	282.23	352.91	315.49	P	39.25	1.78	1.4	2.19	163.58	168.24	166.02	P	10.05	282.23	352.91	315.49	P	39.25	1.9	1.48	2.35	157.59	168.1	162.17	P	9.75	282.23
267032_at	CBL-interacting protein kinase 22, putative (CIPK22)	At2g38490	818431	putative protein kinase contains a protein kinase domain profile (PDOC00100)	113.01	104.12	108.54	A	7.08	213.84	182.2	194.13	P	31.71	1.79	1.29	2.33	89.35	81.98	85.91	A	8.7	213.84	182.2	194.13	P	31.71	2.26	1.6	3.05	84.43	103.5	93.51	A	10.54	213.84	182.2	194.13	P	31.71	2.08	1.46	2.84	88.35	97.05	93.12	A	7.4	213.84
247933_at	expressed protein	At5g56980	835800	putative protein non-consensus CG donor splice site at exon 1, GA donor splice site at exon 3, similar to unknown protein (pir||T04268);supported by full-length cDNA: Ceres:32257.	270.56	185.45	227.04	P	44.89	408.06	384.75	397.87	P	28.77	1.75	1.29	2.63	149.86	184.7	166.47	A	20.46	408.06	384.75	397.87	P	28.77	2.39	1.91	3.07	163.5	158.15	161.39	A	10.97	408.06	384.75	397.87	P	28.77	2.47	2.09	2.9	141.81	133.37	137.11	A	13.44	408.06
262421_at	expressed protein	At1g50290	841451	hypothetical protein predicted by genemark.hmm; supported by cDNA: gi_15983429_gb_AF424589.1_AF424589	304.28	276.58	289.91	P	27.99	645.15	469.04	552.62	P	102.96	1.91	1.29	2.62	117.79	116.73	117.23	P	19.82	645.15	469.04	552.62	P	102.96	4.71	3.04	7.18	126.24	141.13	133.74	P	17.36	645.15	469.04	552.62	P	102.96	4.13	2.74	5.92	115.27	110.83	112.98	P	12.57	645.15
266155_at	cytochrome P450, putative /// cytochrome P450, putative /// cytochrome P450, putative	At1g64950	815688 /// 842802 /// 842803	cytochrome p450, putative similar to cytochrome p450 GI:438242 from [Solanum melongena]; supported by cDNA: gi_14334809_gb_AY035078.1_	957.01	1166.08	1063.15	P	109.66	1823.71	1581.09	1714.01	P	147.93	1.61	1.29	2.03	342.61	286.36	314.79	P	34.14	1823.71	1581.09	1714.01	P	147.93	5.44	4.35	6.9	365.73	505.6	433.1	P	73.9	1823.71	1581.09	1714.01	P	147.93	3.96	2.96	5.64	547.34	549.82	548.6	P	19.18	1823.71
264207_at	expressed protein	At1g22750	838881	unknown protein strong similarity to hypothetical protein gb|Y09823 from A. thaliana. ESTs gb|T76118, gb|T04263 and gb|ATYU9823 come from this gene; supported by cDNA: gi_15292832_gb_AY050850.1_	1987.58	1928.05	1956.97	P	187.41	2978.61	3340.04	3143.28	P	294.12	1.61	1.29	2.01	399.03	460.13	428.06	P	60.94	2978.61	3340.04	3143.28	P	294.12	7.34	5.61	9.93	724.65	682.57	703.02	P	73.38	2978.61	3340.04	3143.28	P	294.12	4.47	3.55	5.66	1082.62	1051.98	1065.46	P	66.53	2978.61
250334_at	NADH-ubiquinone oxidoreductase 20 kDa subunit, mitochondrial	At5g11770	831049	NADH dehydrogenase (ubiquinone) ;supported by full-length cDNA: Ceres:13161.	3995.63	3874.73	3932.4	P	154.33	5531.16	6054.05	5761.17	P	347.66	1.47	1.3	1.65	4128.33	3961.67	4052.29	P	152.19	5531.16	6054.05	5761.17	P	347.66	1.42	1.26	1.59	3220.47	2889.21	3062.16	P	233.41	5531.16	6054.05	5761.17	P	347.66	1.88	1.61	2.22	3980.73	4097.25	4044.01	P	98.26	5531.16
264448_at	histidine kinase (AHK3)	At1g27320	839621	putative sensory transduction histidine kinase similar to GB:AAD21777; similar to ESTs gb|AA712891 and gb|AA042438; supported by cDNA: gi_13537197_dbj_AB046870.1_AB046870	299.61	293.67	297.23	P	16.28	440.21	516.49	479.9	P	52.26	1.61	1.3	1.95	303.25	293.39	298.42	P	22.74	440.21	516.49	479.9	P	52.26	1.61	1.28	1.99	285.53	277.77	282.64	P	15.35	440.21	516.49	479.9	P	52.26	1.7	1.37	2.05	294.99	284.88	288.53	P	15.95	440.21
252038_at	SWAP (Suppressor-of-White-APricot)/surp domain-containing protein / D111/G-patch domain-containing protein	At3g52120	824376	gamma response I protein ; supported by cDNA: gi_14335159_gb_AY037259.1_	339.1	359.37	347.48	P	17.7	553.51	510.96	529.03	P	40.59	1.52	1.3	1.76	314.58	344.2	328.94	P	22.85	553.51	510.96	529.03	P	40.59	1.61	1.35	1.91	352.03	314.67	333.01	P	23.65	553.51	510.96	529.03	P	40.59	1.59	1.33	1.89	320.47	328.22	324.92	P	24.27	553.51
262924_s_at	vacuolar ATP synthase 16 kDa proteolipid subunit 2 / V-ATPase 16 kDa proteolipid subunit 2 (AVAP2) (AVA-P2) /// vacuolar ATP synthase 16 kDa proteolipid subunit 2 / V-ATPase 16 kDa proteolipid subunit 2 (AVAP2) (AVA-P2)	At1g75630	838579 /// 843898	vacuolar ATP synthase, putative similar to vacuolar H+-pumping ATPase 16 kDa proteolipid GB:AAA99936 GI:926935 from [Arabidopsis thaliana]; supported by cDNA: gi_926934_gb_L44584.1_ATHAVAPC	6889.69	6458.34	6690.27	P	324.87	11494.8	10016.3	10726.9	P	1147.81	1.6	1.3	1.92	6087.53	6341.78	6244.11	P	336.85	11494.8	10016.3	10726.9	P	1147.81	1.72	1.39	2.07	5416.15	5482.65	5442.65	P	284.81	11494.8	10016.3	10726.9	P	1147.81	1.97	1.6	2.37	6715.29	6708.54	6712.24	P	136.87	11494.8
257010_at	exocyst subunit EXO70 family protein	At3g14090	820625	Expressed protein ; supported by cDNA: gi_15810240_gb_AY056159.1_	382.38	331.04	356.58	P	29.53	698.37	546.03	621.37	P	88.55	1.74	1.3	2.25	253.21	289.23	269.35	P	24.51	698.37	546.03	621.37	P	88.55	2.31	1.71	3.01	349.09	314.16	330.86	P	22.88	698.37	546.03	621.37	P	88.55	1.88	1.41	2.4	347.15	351.09	348.48	P	18.05	698.37
256567_at	amino acid permease family protein	At3g19553	821492	amino acid permease, putative contains Pfam profile: PF00324 amino acid permease	485.37	405.32	442.11	P	48.73	755.4	674.46	712.01	P	56.58	1.61	1.3	2.04	257.67	246.93	252.64	P	17.89	755.4	674.46	712.01	P	56.58	2.82	2.36	3.36	327.84	281.73	305.97	P	26.23	755.4	674.46	712.01	P	56.58	2.33	1.92	2.83	416.38	435.48	425.45	P	23.4	755.4
251306_at	DNA-binding family protein / remorin family protein	At3g61260	825298	putative DNA-binding protein DNA-binding protein (dbp) - Arabidopsis thaliana, EMBL:ATDNABP;supported by full-length cDNA: Ceres:40796.	2137.69	2075.72	2105.11	P	145.67	3558.89	3391.81	3463.31	P	396.03	1.65	1.3	2.03	1146.1	1183.31	1165.08	P	62.4	3558.89	3391.81	3463.31	P	396.03	2.97	2.38	3.62	1815.01	1343.38	1572.9	P	251.51	3558.89	3391.81	3463.31	P	396.03	2.2	1.61	3.12	919.02	950.3	934.39	P	55.53	3558.89
264313_at	carbonic anhydrase, putative / carbonate dehydratase, putative	At1g70410	843377	carbonic anhydrase, putative similar to carbonic anhydrase GI:882241 from [Flaveria linearis]; supported by full-length cDNA: Ceres: 38715.	5700.88	5366.52	5553.38	P	436.26	8608.31	8199.41	8387.54	P	425.03	1.51	1.3	1.77	1552.28	1434.18	1487.37	P	115.56	8608.31	8199.41	8387.54	P	425.03	5.64	4.86	6.61	3219.52	2618.06	2910.43	P	338.37	8608.31	8199.41	8387.54	P	425.03	2.88	2.37	3.61	1233.78	1303.96	1267.29	P	86	8608.31
264348_at	nitrate/chlorate transporter (NRT1.1) (CHL1)	At1g12110	837763	putative NPK1-related protein kinase 2 similar to nitrate chlorate transporter GB:Q05085 from (Arabidopsis thaliana); supported by cDNA: gi_166667_gb_L10357.1_ATHCHL1A	3129.91	2990.7	3056.85	P	195.06	7814.73	5007.69	6420.42	P	1458.94	2.1	1.3	2.94	146.1	152.29	149.04	A	51.28	7814.73	5007.69	6420.42	P	1458.94	43.08	22.54	104.22	334.39	329.18	331.95	P	49.39	7814.73	5007.69	6420.42	P	1458.94	19.34	11.58	29.57	1228.52	1256.04	1244.69	P	99.35	7814.73
266523_at	importin beta-2 subunit family protein	At2g16950	816198	putative transportin	662.14	726.44	693.95	P	50.17	1098.32	1174.27	1130.29	P	118.84	1.63	1.31	2	641.12	757.44	698.26	P	65.35	1098.32	1174.27	1130.29	P	118.84	1.62	1.28	2.04	601.03	466.35	532.19	P	73.87	1098.32	1174.27	1130.29	P	118.84	2.12	1.61	2.88	673.76	681.33	677.34	P	38.23	1098.32
266176_at	F-box family protein / SKP1 interacting partner 3-related	At2g02250	814756	lectin-like protein	195.8	225.18	209.91	A	17.03	309.83	353.4	332.29	P	27.03	1.58	1.31	1.91	200.41	168.59	184.18	A	18.34	309.83	353.4	332.29	P	27.03	1.8	1.46	2.24	151.99	188.1	169.9	A	18.56	309.83	353.4	332.29	P	27.03	1.96	1.57	2.47	126.67	160.27	144.14	A	18.77	309.83
250831_at	vacuolar protein sorting 36 family protein / VPS36 family protein	At5g04920	830374	unknown protein	723.29	606.08	660.69	P	76.98	1090.35	1166.03	1128.78	P	115.59	1.71	1.32	2.22	779.73	738.12	756.71	P	50.81	1090.35	1166.03	1128.78	P	115.59	1.49	1.21	1.81	526.43	636.9	580.09	P	68.35	1090.35	1166.03	1128.78	P	115.59	1.95	1.51	2.54	772.86	742.66	756.04	P	30.14	1090.35
255385_at	phosphonate metabolism protein-related	At4g03610	825661	putative hydrolase	89.33	108.28	97.71	A	12.55	175.92	182.53	179.5	P	26.08	1.84	1.32	2.53	96.67	92.61	93.96	A	9.93	175.92	182.53	179.5	P	26.08	1.91	1.39	2.55	77.72	85.1	81.53	A	11.11	175.92	182.53	179.5	P	26.08	2.2	1.57	3.07	68.09	87.06	76.73	A	13.38	175.92
247682_at	leucine-rich repeat protein kinase, putative	At5g59650	836086	serine/threonine-specific protein kinase - like putative protein serine /threonine kinase, Sorghum bicolor, EMBL:SBRLK1	145.02	150.74	147.63	A	5.17	212.46	218.63	215.28	P	10.36	1.46	1.32	1.61	126.02	123.59	124.84	P	12.13	212.46	218.63	215.28	P	10.36	1.72	1.45	2.08	94.4	155.96	125.36	A	30.89	212.46	218.63	215.28	P	10.36	1.72	1.21	2.9	124.33	143.42	133.66	A	9.84	212.46
249058_at	disease resistance protein (TIR-NBS-LRR class), putative	At5g44510	834478	disease resistance protein-like	213.68	186.92	200.13	P	17.03	312.32	409.62	358.22	P	52.64	1.79	1.32	2.33	169.9	168.29	169.2	P	13.31	312.32	409.62	358.22	P	52.64	2.12	1.57	2.74	192.16	166.14	180.87	A	16.02	312.32	409.62	358.22	P	52.64	1.98	1.46	2.59	110.02	114.66	112.38	A	9.43	312.32
266327_at	homeobox-leucine zipper protein 7 (HB-7) / HD-ZIP transcription factor 7	At2g46680	819280	homeodomain transcription factor (ATHB-7) identical to SP:P46897; supported by cDNA: gi_15027938_gb_AY045826.1_	361.75	556.81	457.16	P	104.99	806.51	956.92	879.83	P	98.04	1.92	1.32	3.17	258.1	303.88	280.16	P	26.26	806.51	956.92	879.83	P	98.04	3.14	2.45	3.98	327.27	317.62	322.11	P	19.21	806.51	956.92	879.83	P	98.04	2.73	2.19	3.33	210.93	190.96	201.54	P	19.51	806.51
258357_at	leucine-rich repeat transmembrane protein kinase, putative	At3g14350	820655	putative leucine-rich repeat transmembrane protein kinase similar to leucine-rich repeat transmembrane protein kinase 1 GB:AAC27894 from [Zea mays]	1032.06	976.6	1006.1	P	37.5	1716.18	1461.6	1598.84	P	159.08	1.59	1.32	1.87	458.6	325.62	392.55	P	70.89	1716.18	1461.6	1598.84	P	159.08	4.07	2.97	5.97	453.62	630.46	541.77	P	92.04	1716.18	1461.6	1598.84	P	159.08	2.95	2.17	4.23	437.27	525.12	480.98	P	47.02	1716.18
253630_at	AFG1-like ATPase family protein	At4g30490	829172	putative protein putative ATPase - Haematobia irritans,PID:g525318;supported by full-length cDNA: Ceres:4.	1005.51	843.44	917.45	P	110.63	1496.82	1497.71	1497.15	P	90.36	1.63	1.32	2.07	281.82	254.47	269.06	P	48.05	1496.82	1497.71	1497.15	P	90.36	5.56	4.21	7.97	252.53	279.36	264.98	P	35.23	1496.82	1497.71	1497.15	P	90.36	5.65	4.51	7.35	469.45	490.49	479.9	P	38.81	1496.82
263081_at	homeodomain-containing protein	At2g27220	817264	putative homeodomain transcription factor	172.34	144	157.09	A	16.33	240.57	290.88	264.7	P	26.67	1.68	1.33	2.15	171.57	173.22	172.42	A	7.12	240.57	290.88	264.7	P	26.67	1.54	1.27	1.82	151.71	184.82	166.8	A	19.11	240.57	290.88	264.7	P	26.67	1.59	1.24	2.06	142.32	170.87	156.95	P	15.77	240.57
248569_at	leucine-rich repeat transmembrane protein kinase, putative	At5g49770	835040	receptor protein kinase-like	175.45	165.63	170.5	A	10.08	255.49	283.12	272.42	P	24.13	1.6	1.33	1.89	149.81	145.36	147.92	A	10.78	255.49	283.12	272.42	P	24.13	1.84	1.52	2.22	122.81	168.13	144.75	A	23.96	255.49	283.12	272.42	P	24.13	1.88	1.41	2.66	140.58	145.79	143.53	A	7.17	255.49
253709_at	phosphofructokinase family protein	At4g29220	829043	pyrophosphate-dependent phosphofructo-1-kinase-like protein pyrophosphate-dependent phosphofructo-1-kinase - Prunus armeniaca (apricot),PID:g2688822	1504.37	1378.43	1443.91	P	98.29	2177.02	2309.07	2236.43	P	145.86	1.55	1.33	1.81	575.92	511.37	540.41	P	51.13	2177.02	2309.07	2236.43	P	145.86	4.14	3.44	5.04	815.82	785.23	803.2	P	42.74	2177.02	2309.07	2236.43	P	145.86	2.78	2.42	3.19	675.79	646.28	661.74	P	36.5	2177.02
245566_at	disease resistance RPS2 like protein	At4g14610		disease resistance RPS2 like protein	286.34	201.64	243.18	P	49.39	412.44	535.46	474.03	P	64.82	1.95	1.33	3.06	47.32	49.03	48.24	A	20.32	412.44	535.46	474.03	P	64.82	9.83	5.45	32.35	42.95	47.3	44.77	A	15.83	412.44	535.46	474.03	P	64.82	10.59	6.25	25.75	41.74	45.86	43.78	A	15.68	412.44
262427_s_at	glycosyl hydrolase family 1 protein /// glycosyl hydrolase family 1 protein	At1g47600	841169 /// 841572	thioglucosidase, putative similar to thioglucosidase GI:871992 from [Arabidopsis thaliana]	107.26	125.17	117.18	A	36.24	317.62	772.73	542.82	P	229.64	4.63	1.34	11.16	134.79	127.06	130.88	P	27.05	317.62	772.73	542.82	P	229.64	4.15	1.23	8.15	103.16	121.4	110.84	A	28.11	317.62	772.73	542.82	P	229.64	4.9	1.44	10.42	95.1	98.64	96.88	A	26.06	317.62
260158_at	expressed protein	At1g79910	844330	unknown protein	77.51	79.87	78.6	A	20.31	158.94	151.82	155.47	P	13.77	1.98	1.34	3.49	77.56	78.17	77.87	A	19.7	158.94	151.82	155.47	P	13.77	2	1.36	3.47	69.7	81.82	74.37	A	18.35	158.94	151.82	155.47	P	13.77	2.09	1.43	3.57	47.95	66.16	55.81	A	17.77	158.94
260562_at	ankyrin protein kinase, putative (APK1)	At2g43850	818989	putative protein kinase contains a protein kinase domain profile (PDOC00100)	153.92	155.84	155.06	P	14.03	241.74	265.34	254.32	P	21.18	1.64	1.34	2.01	153.78	159.13	156.96	P	7.71	241.74	265.34	254.32	P	21.18	1.62	1.37	1.89	130.03	122.01	127.56	P	9.51	241.74	265.34	254.32	P	21.18	1.99	1.65	2.39	108.05	124.75	116.03	P	11.93	241.74
259884_at	armadillo/beta-catenin repeat family protein / U-box domain-containing protein	At1g76390	843971	hypothetical protein predicted by genscan+	509.16	423.54	467.92	P	51.72	788.47	802.76	794.7	P	76.35	1.7	1.34	2.18	443.73	451.68	447.48	P	31.77	788.47	802.76	794.7	P	76.35	1.78	1.45	2.15	525.38	554.62	538.93	P	29.31	788.47	802.76	794.7	P	76.35	1.47	1.22	1.76	407.13	373.66	388.82	P	31.78	788.47
251636_at	calcium-dependent protein kinase, putative / CDPK, putative	At3g57530	824920	calcium-dependent protein kinase calcium-dependent protein kinase - Fragaria x ananassa, EMBL:AF035944	1312.31	1306.98	1310.1	P	26.94	2079.04	1898.4	1993.75	P	141.87	1.52	1.34	1.71	887.24	1108.76	998.31	P	113.84	2079.04	1898.4	1993.75	P	141.87	2	1.61	2.53	873.75	747.16	813.25	P	71.36	2079.04	1898.4	1993.75	P	141.87	2.45	2.04	2.97	708.75	983.71	846.72	P	139.28	2079.04
265388_s_at	C2 domain-containing protein (sytA) /// C2 domain-containing protein (sytA)	At2g20990	816633 /// 816635	unknown protein ;supported by full-length cDNA: Ceres:39669.	1194.7	1071.31	1120.74	P	98.66	1812.9	2343.04	2056.19	P	307.61	1.83	1.34	2.4	832.65	990.73	906.8	P	99.53	1812.9	2343.04	2056.19	P	307.61	2.27	1.64	3.05	952.52	661.88	807.55	P	160.67	1812.9	2343.04	2056.19	P	307.61	2.55	1.71	4	1160.77	1026.45	1091.25	P	75.56	1812.9
262793_at	cytochrome P450 71B7 (CYP71B7)	At1g13110	837868	putative cytochrome P450 monooxygenase identical to gb|X97864 cytochrome P450 from Arabidopsis thaliana and is a member of the PF|00067 Cytochrome P450 family. ESTs gb|T44875, gb|T04814, gb|R65111, gb|T44310 and gb|T04541 come from this gene	2498.73	1584.07	2037.96	P	469.86	4576.73	3568.42	4072.48	P	514.1	2	1.34	3.33	166.02	135.78	149.64	P	22.9	4576.73	3568.42	4072.48	P	514.1	27.22	19.7	38.42	59.14	85.45	71.43	P	18.33	4576.73	3568.42	4072.48	P	514.1	57.01	37.31	101.45	42.64	46.77	44.71	P	15.03	4576.73
257249_at	expressed protein	At3g24180	822004	unknown protein	889.78	996.04	948.77	P	77.26	1488.95	1723.25	1600.78	P	165.59	1.69	1.35	2.09	664.93	616.3	641.54	P	53.06	1488.95	1723.25	1600.78	P	165.59	2.5	1.99	3.09	528.95	513.68	521.65	P	55.15	1488.95	1723.25	1600.78	P	165.59	3.07	2.4	3.93	798.05	762.72	780.11	P	34.54	1488.95
247604_at	phytochelatin synthetase-related	At5g60950	836216	putative phytochelatin synthetase - like putative phytochelatin synthetase, Arabidopsis thaliana, EMBL:ATH6787	250.23	209	228.46	P	28.91	463.73	377.87	419.15	P	54.51	1.83	1.35	2.48	107.74	122.13	114.55	P	18.03	463.73	377.87	419.15	P	54.51	3.66	2.62	5.22	101.97	108.74	105.2	A	13.42	463.73	377.87	419.15	P	54.51	3.98	2.93	5.4	71.8	68.1	70.03	A	19.82	463.73
249481_at	DSBA oxidoreductase family protein	At5g38900	833882	frnE protein - like frnE protein, Deinococcus radiodurans, PIR:E75491;supported by full-length cDNA: Ceres:10982.	278.97	76.49	177.51	P	102.69	548.79	434.1	490.86	P	61.96	2.77	1.35	57.12	54.85	55.48	55.18	P	15.92	548.79	434.1	490.86	P	61.96	8.9	5.64	17.32	225.25	235.84	229.91	P	11.88	548.79	434.1	490.86	P	61.96	2.14	1.67	2.63	195.21	195.07	195.16	P	9.84	548.79
263827_at	amino acid transporter family protein	At2g40420	818635	unknown protein	514.79	443.89	477.68	P	46.12	774.86	989.7	881.74	P	126.36	1.85	1.36	2.43	544.66	506.52	527.18	P	45.05	774.86	989.7	881.74	P	126.36	1.67	1.24	2.17	391.69	332.48	363.31	P	45.66	774.86	989.7	881.74	P	126.36	2.43	1.75	3.32	489.05	530.66	512	P	25.62	774.86
257893_at	ubiquitin-conjugating enzyme, putative	At3g17000	820956	E2, ubiquitin-conjugating enzyme, putative similar to ubiquitin conjugating enzyme GB:CAA51706 [Saccharomyces cerevisiae] (Nature 365 (6442), 176-179 (1993)); supported by cDNA: gi_14423395_gb_AF386935.1_AF386935	906.5	900.78	903.88	P	40.71	1350.21	1456.12	1401.25	P	82.62	1.55	1.37	1.75	896.73	790.11	842.07	P	59.33	1350.21	1456.12	1401.25	P	82.62	1.66	1.43	1.94	604.75	502.13	555.49	P	57.1	1350.21	1456.12	1401.25	P	82.62	2.52	2.09	3.1	983.82	972.1	979.41	P	35.84	1350.21
258212_at	leucine-rich repeat family protein	At3g17920	819843	unknown protein contains Pfam profile:PF00560 Leucine Rich Repeat	350.12	360.14	354.43	P	19.43	619.35	563.1	589.72	P	57.78	1.66	1.37	1.99	336.62	300.58	319.17	P	24.97	619.35	563.1	589.72	P	57.78	1.85	1.49	2.26	293.23	290.04	291.48	P	21.37	619.35	563.1	589.72	P	57.78	2.02	1.64	2.46	280.04	334.13	305.28	P	34.86	619.35
264628_at	calcium-binding EF hand family protein	At1g65530	842865	hypothetical protein contains similarity to caltractin GI:3688162 from [Arabidopsis thaliana]	529.4	579.94	554.1	P	28.81	829.45	916.59	872.71	P	56.39	1.58	1.37	1.8	316.7	364.42	339.39	P	32.7	829.45	916.59	872.71	P	56.39	2.57	2.14	3.14	345.62	264.47	307.27	P	45.33	829.45	916.59	872.71	P	56.39	2.84	2.22	3.81	357.02	318.33	340.73	P	24.97	829.45
255881_at	phosphomannose isomerase, putative (DIN9)	At1g67070	843027	phosphomannose isomerase, putative similar to phosphomannose isomerase GI:10834550 from [Arabidopsis thaliana]	316.95	392.23	354.16	P	41.27	639.87	612.76	628.85	P	67.32	1.78	1.37	2.32	213.12	222.27	217.4	P	15.97	639.87	612.76	628.85	P	67.32	2.89	2.31	3.56	211.57	256.56	233.67	P	26.32	639.87	612.76	628.85	P	67.32	2.69	2.08	3.49	263.41	283.22	273.98	P	21.25	639.87
246440_at	glycine/proline-rich protein	At5g17650	831631	glycine/proline-rich protein glycine/proline-rich protein GPRP - Arabidopsis thaliana, EMBL:X84315	435.95	517.26	474.25	P	59.17	807.57	799.5	804.51	P	47.7	1.7	1.37	2.17	217.22	233.51	224.33	A	18.58	807.57	799.5	804.51	P	47.7	3.59	3.04	4.26	152.01	193.25	173.98	A	28.42	807.57	799.5	804.51	P	47.7	4.62	3.57	6.4	184.02	204.65	193.07	A	19.34	807.57
267617_at	heme oxygenase 1 (HO1) (HY1)	At2g26670	817208	heme oxygenase 1 (HO1) identical to GB:AF132475; annotation updated per Seth J. Davis at University of Wisconsin-Madison; supported by full-length cDNA: Ceres: 33692.	2789.36	2818.33	2802.39	P	64.02	4639.47	4313.93	4542.07	P	412.32	1.62	1.37	1.87	865.68	733.92	797.34	P	113.6	4639.47	4313.93	4542.07	P	412.32	5.7	4.37	7.69	1363.4	1249.17	1319.8	P	92.02	4639.47	4313.93	4542.07	P	412.32	3.44	2.83	4.14	1802.19	1714.33	1763.49	P	69.69	4639.47
255622_at	UDP-glucoronosyl/UDP-glucosyl transferase family protein	At4g01070	827912	putative flavonol glucosyltransferase similar to Manihot esculenta flavonol 3-O-glucosyltransferase 5, GenBank accession number Q40287;supported by full-length cDNA: Ceres:1204.	4090.22	3623.34	3870.33	P	268.6	5936.94	6863.73	6507.66	P	620.57	1.68	1.37	2.03	658.7	750.92	700.44	P	78.61	5936.94	6863.73	6507.66	P	620.57	9.29	7.31	11.93	1233.47	1091.86	1173.12	P	97.83	5936.94	6863.73	6507.66	P	620.57	5.55	4.48	6.83	3525.09	3321.11	3423.98	P	159.53	5936.94
261438_at	pentatricopeptide (PPR) repeat-containing protein /// pentatricopeptide (PPR) repeat-containing protein	At1g07600	837272 /// 837273	metallothionein-like protein identical to SP:P43392 from (Arabidopsis thaliana)	12488.5	13277.8	12885.3	P	627.88	19901.5	19612.3	19753.7	P	905.64	1.53	1.37	1.71	917.31	1133.06	1024.22	P	135.44	19901.5	19612.3	19753.7	P	905.64	19.29	15.6	24.89	8583.03	6984.38	7791.59	P	894.11	19901.5	19612.3	19753.7	P	905.64	2.54	2.1	3.16	6844.34	6580.32	6727.68	P	430.49	19901.5
258733_at	Mutator-like transposase family	At3g05850		unknown protein	255.33	227.57	241.64	A	17.39	374	375.73	374.83	P	7.78	1.55	1.38	1.77	264.14	262.66	263.2	P	27.65	374	375.73	374.83	P	7.78	1.42	1.21	1.73	219.86	286.69	253.5	P	33.87	374	375.73	374.83	P	7.78	1.48	1.21	1.9	239.31	223.16	233.31	P	14.88	374
249841_at	expressed protein	At5g23520	832417	unknown protein	218.73	163.51	191.45	P	29.76	343.52	345.2	344.26	P	25.05	1.8	1.38	2.46	242.91	199.66	221.56	P	25.41	343.52	345.2	344.26	P	25.05	1.55	1.25	1.97	176.67	203.39	190.56	P	15.43	343.52	345.2	344.26	P	25.05	1.81	1.51	2.17	178.87	180.35	179.83	P	11.99	343.52
266269_at	glutathione S-transferase, putative	At2g29480	817497	putative glutathione S-transferase ; supported by cDNA: gi_11096001_gb_AF288184.1_AF288184	149.37	174.98	161.29	A	20.44	345.8	318.68	330.66	P	59.14	2.05	1.38	2.9	149.26	172.85	159.74	A	23.29	345.8	318.68	330.66	P	59.14	2.07	1.38	3.02	139.58	161.18	149.86	A	18.49	345.8	318.68	330.66	P	59.14	2.21	1.49	3.11	138.94	179.84	157.45	A	27.25	345.8
250596_at	formin homology 2 domain-containing protein / FH2 domain-containing protein	At5g07780	830671	putative protein contains similarity to unknown protein (gb AAF45601.1)	86.03	82.66	84.24	A	15.44	184.06	162.24	171.51	P	26.12	2.04	1.38	3.1	44.24	54.61	48.94	A	8.85	184.06	162.24	171.51	P	26.12	3.5	2.38	5.31	56.64	52.61	54.47	A	8.41	184.06	162.24	171.51	P	26.12	3.15	2.18	4.55	50.13	60.8	54.6	A	9.82	184.06
250259_at	hydrolase, alpha/beta fold family protein	At5g13800	831225	putative protein similar to unknown protein (pir||S77419); supported by cDNA: gi_15912216_gb_AY056386.1_	807.79	846.21	828.31	P	48.99	1270.15	1348.52	1314.89	P	80.85	1.59	1.38	1.83	422.87	427.18	424.58	P	25.92	1270.15	1348.52	1314.89	P	80.85	3.1	2.68	3.57	616.85	563.06	589.63	P	41.04	1270.15	1348.52	1314.89	P	80.85	2.23	1.92	2.6	899.53	929.24	917.62	P	29.2	1270.15
250350_at	expressed protein	At5g12010	831074	putative protein predicted proteins, Arabidopsis thaliana	1266.79	1562.66	1409.48	P	180.3	2576.96	2355.63	2461.32	P	193.83	1.75	1.38	2.28	596.91	513.54	566.13	P	80.44	2576.96	2355.63	2461.32	P	193.83	4.35	3.38	5.82	746.04	680.38	711.66	P	79.91	2576.96	2355.63	2461.32	P	193.83	3.46	2.78	4.38	979.32	900.59	941.7	P	71.05	2576.96
250552_at	myosin heavy chain-related	At5g07890	830682	putative protein microtubule binding protein D-CLIP-190, Drosophila melanogaster, EMBL:AF041382	456.11	413.78	435.06	P	28.64	696.12	814.43	753.52	P	81.13	1.73	1.39	2.11	393.4	425.19	409.35	P	21.14	696.12	814.43	753.52	P	81.13	1.84	1.49	2.22	404.06	343.62	374.73	P	32.69	696.12	814.43	753.52	P	81.13	2.01	1.59	2.52	368.75	390.06	377.29	P	20.92	696.12
248833_at	Bax inhibitor-1 putative / BI-1 putative	At5g47120	834758	Bax inhibitor-1 like ;supported by full-length cDNA: Ceres:36400.	3933.17	3131.02	3511.85	P	465.73	6015.13	7038.49	6573.25	P	797	1.87	1.39	2.54	3223.93	3534.38	3389.02	P	219.07	6015.13	7038.49	6573.25	P	797	1.94	1.52	2.4	3139.4	2814.04	2981.64	P	278.63	6015.13	7038.49	6573.25	P	797	2.2	1.69	2.82	3698.18	3796.88	3742.11	P	182.34	6015.13
263202_at	endonuclease/exonuclease/phosphatase family protein	At1g05630	837069	putative inositol 1,4,5-trisphosphate 5-phosphatase Highly similar to arabidopsis inositol 1,4,5-trisphosphate 5-phosphatase, gi|4688596	148.96	142.65	146.08	P	10.62	284.83	241.92	262.83	P	33.07	1.8	1.39	2.26	131.61	125.41	128.72	P	13.75	284.83	241.92	262.83	P	33.07	2.04	1.54	2.67	120.58	113.94	117.13	P	8.85	284.83	241.92	262.83	P	33.07	2.24	1.73	2.83	90.26	105.65	97.01	P	10.72	284.83
254901_at	protein kinase family protein	At4g11530	826757	serine/threonine kinase-like protein (fragment) receptor-like protein kinase RLK3 - Arabidopsis thaliana,PID:e136321	77.59	64.85	71.76	P	8.74	150.73	124.36	136.14	P	18.55	1.9	1.39	2.56	65.26	64.25	64.81	A	5.38	150.73	124.36	136.14	P	18.55	2.1	1.58	2.7	63.94	77.96	69.99	P	8.55	150.73	124.36	136.14	P	18.55	1.94	1.42	2.63	53.28	56.03	54.59	P	5.96	150.73
247617_at	lectin protein kinase family protein	At5g60270	836149	receptor like protein kinase receptor like protein kinase, Arabidopsis thaliana, PIR:T47484	103.65	83.09	93.21	A	13.9	209.83	169.95	188.07	P	29.77	2.02	1.39	2.9	67.16	77.58	72.42	A	11.42	209.83	169.95	188.07	P	29.77	2.6	1.78	3.79	78.13	91.46	84.11	A	10.99	209.83	169.95	188.07	P	29.77	2.24	1.56	3.12	61.75	76.68	69	A	9.57	209.83
249798_at	transducin family protein / WD-40 repeat family protein	At5g23730	832438	putative protein contains similarity to photomorphogenesis repressor protein; supported by cDNA: gi_14532633_gb_AY039941.1_	510.83	574.36	544.47	P	77.91	971.92	1007.65	988.6	P	87.55	1.82	1.39	2.45	338.46	307.69	324.55	P	31.36	971.92	1007.65	988.6	P	87.55	3.05	2.46	3.79	184.26	207.41	195.8	A	33.03	971.92	1007.65	988.6	P	87.55	5.05	3.77	7.17	429.72	347.6	388.2	P	53.23	971.92
267319_at	glutathione S-conjugate ABC transporter (MRP2)	At2g34660	818031	ABC transporter (AtMRP2) identical to GB:AF014960; transports glutathione conjugates; supported by cDNA: gi_2909780_gb_AF020288.1_AF020288	821.19	910.85	866.68	P	89.92	1446.68	1640.79	1537.37	P	157.01	1.77	1.39	2.26	435.08	404.04	417.61	P	29.79	1446.68	1640.79	1537.37	P	157.01	3.68	2.97	4.49	410.5	422.4	415.35	P	36.91	1446.68	1640.79	1537.37	P	157.01	3.7	2.95	4.62	961.67	915.85	938.56	P	58.12	1446.68
253200_at	vacuolar ATP synthase 16 kDa proteolipid subunit 1 / V-ATPase 16 kDa proteolipid subunit 1 (AVAP1) (AVA-P1)	At4g34720	829624	vacuolar H+-transporting ATPase 16K chain ;supported by full-length cDNA: Ceres:24998.	5177.75	5282.79	5222.27	P	244.57	8176.99	8270.81	8226.27	P	497.97	1.58	1.39	1.78	2101.24	2157.39	2129.3	P	110.27	8176.99	8270.81	8226.27	P	497.97	3.86	3.38	4.4	2590.48	2249.8	2409.97	P	214.03	8176.99	8270.81	8226.27	P	497.97	3.41	2.87	4.1	4215.21	4155.27	4186.42	P	155.18	8176.99
260568_at	chitinase, putative	At2g43570	818959	endochitinase isolog	925.04	172.22	547.67	P	380.83	1990.21	1477.97	1735.16	P	259.55	3.17	1.39	100000000	99.41	93.93	96.67	P	23.03	1990.21	1477.97	1735.16	P	259.55	17.95	11.61	30.8	173.32	199.23	186.58	P	23.09	1990.21	1477.97	1735.16	P	259.55	9.3	6.64	12.76	56.54	64.42	60.1	A	14.99	1990.21
264682_at	polygalacturonase, putative / pectinase, putative	At1g65570	842868	polygalacturonase, putative similar to polygalacturonase GI:2605891 from [Lycopersicon esculentum]	78.77	96.28	86.75	A	13.31	183.31	176.21	179.18	P	29.95	2.07	1.4	3.01	88.34	100.39	94.31	A	11.82	183.31	176.21	179.18	P	29.95	1.9	1.31	2.66	70.33	95.48	81.42	A	16.17	183.31	176.21	179.18	P	29.95	2.2	1.44	3.49	70.07	84.37	77.06	A	12.12	183.31
246142_at	expressed protein	At5g19970	832119	putative protein	174.37	233.83	203.85	P	30.26	631.86	384.94	507.03	P	127.26	2.49	1.4	3.89	110	120.11	114.69	P	23.44	631.86	384.94	507.03	P	127.26	4.42	2.42	7.55	72.27	90.56	80.76	P	15.67	631.86	384.94	507.03	P	127.26	6.28	3.46	10.52	99.56	86.1	93.41	P	12.11	631.86
251875_at	sucrose-phosphatase 3 (SPP3)	At3g54270	824594	putative protein various predicted proteins, Arabidopsis thaliana	86.39	125.68	105	A	21.32	210.34	202.97	207.23	P	19.78	1.97	1.41	3.03	143.17	130.94	137.28	A	10.33	210.34	202.97	207.23	P	19.78	1.51	1.23	1.84	107.36	105.27	106.35	A	7.28	210.34	202.97	207.23	P	19.78	1.95	1.59	2.35	106.3	111.77	108.58	A	8.54	210.34
250316_at	cysteine protease inhibitor, putative / cystatin, putative	At5g12140	831087	cystatin (emb|CAA03929.1) ; supported by full-length cDNA: Ceres: 5698.	2208.81	2161.81	2185.9	P	102.02	3504.14	3857.06	3679.28	P	340.56	1.68	1.41	1.98	2442.01	2104.54	2262.2	P	213.8	3504.14	3857.06	3679.28	P	340.56	1.63	1.31	2.03	1620.03	1758.84	1688.5	P	93.3	3504.14	3857.06	3679.28	P	340.56	2.18	1.81	2.59	1981.65	1751.08	1860.31	P	150.89	3504.14
264841_at	protein kinase family protein	At1g03740	839423	putative protein kinase similar to (Z71703), cdc2-like protein kinase; similar to ESTs gb|T20748, gb|T20464, and emb|Z17761; supported by cDNA: gi_14532735_gi_13430451	160.13	156.15	158.31	P	14.23	268.85	289.4	278.26	P	26.98	1.76	1.41	2.19	126.83	145.13	135.64	A	10.99	268.85	289.4	278.26	P	26.98	2.05	1.66	2.52	121.57	117.35	119.87	P	9.11	268.85	289.4	278.26	P	26.98	2.32	1.88	2.83	132.8	132.51	132.69	A	9.29	268.85
249163_at	glucose-6-phosphate isomerase, cytosolic (PGIC)	At5g42740	834283	glucose-6-phosphate isomerase, cytosolic (GPI) (phosphoglucose isomerase) (PGI) (phosphohexose isomerase) (PHI) (sp|P34795) ; supported by cDNA: gi_13937229_gb_AF372970.1_AF372970	910.04	967.21	939.56	P	83.27	1705.87	1606.42	1663.83	P	169.81	1.77	1.41	2.21	746.55	681.33	713.68	P	59.17	1705.87	1606.42	1663.83	P	169.81	2.33	1.86	2.89	563.52	518.29	536.51	P	39.56	1705.87	1606.42	1663.83	P	169.81	3.1	2.5	3.8	740.59	786.73	762.31	P	63.22	1705.87
251801_at	triosephosphate isomerase, cytosolic, putative	At3g55440	824710	cytosolic triosephosphatisomerase ;supported by full-length cDNA: Ceres:28516.	7193.21	7784.06	7463.29	P	617.45	12332.9	12319.7	12326	P	661.81	1.65	1.41	1.95	5011.62	5749.22	5364.43	P	449.17	12332.9	12319.7	12326	P	661.81	2.3	1.96	2.72	5303.17	4864.75	5089.23	P	304.65	12332.9	12319.7	12326	P	661.81	2.42	2.12	2.77	8031.63	7804.65	7926.77	P	282.25	12332.9
254592_at	heat shock transcription factor 21 (HSF21)	At4g18880	827622	heat shock transcription factor - like protein heat shock transcription factor, Zea mays, PIR2:S61448	324.5	323.38	324.05	P	22.11	843.05	562.58	700.87	P	145.65	2.16	1.41	2.97	116.56	110.6	113.2	P	21.14	843.05	562.58	700.87	P	145.65	6.19	3.78	9.9	155.71	149.39	152.52	P	17.3	843.05	562.58	700.87	P	145.65	4.6	2.93	6.59	88.1	80.76	84.89	P	23.15	843.05
258729_at	amino acid transporter family protein	At3g11900	820363	putative amino acid transporter protein similar to amino acid transport protein GB:AAB82307 [Arabidopsis thaliana]; contains Pfam profile: PF01490 transmembrane amino acid transporter protein; supported by cDNA: gi_2576362_gb_U39783.1_ATU39783	1570.44	1685.69	1621.34	P	198.33	2854.22	3689.34	3252.31	P	510.88	2.01	1.41	2.77	376.37	391.61	384.2	P	45.7	2854.22	3689.34	3252.31	P	510.88	8.47	5.98	11.62	455.96	430.12	442.58	P	54.81	2854.22	3689.34	3252.31	P	510.88	7.35	5.18	10.16	970.62	1059.87	1013.75	P	102.89	2854.22
246872_at	proline-rich family protein	At5g26080	832677	extensin - like protein hydroxyproline-rich glycoprotein precursor, Nicotiana tabacum, PIR:S06733	77.14	95.37	85.27	A	10.88	184.11	160.77	170.68	P	25.85	2	1.42	2.77	90.93	100.84	96.03	A	8.9	184.11	160.77	170.68	P	25.85	1.78	1.29	2.35	91.02	80.43	85.82	A	8.47	184.11	160.77	170.68	P	25.85	1.99	1.44	2.64	61.1	82.4	71.96	A	11.65	184.11
253263_at	ABA-responsive element-binding protein / abscisic acid responsive elements-binding factor (ABRE) / ABA-responsive elements-binding factor (ABF3)	At4g34000	829547	abscisic acid responsive elements-binding factor(ABF3) identical to abscisic acid responsive elements-binding factor (ABF3) GI:6739280 from [Arabidopsis thaliana]; supported by cDNA: gi_15451049_gb_AY054605.1_	488.35	641.45	561.22	P	113.75	1052.2	1406.78	1215.13	P	194.8	2.17	1.42	3.45	327.01	395.04	361.61	P	53.05	1052.2	1406.78	1215.13	P	194.8	3.36	2.31	4.82	235.5	229.94	233.09	P	45.55	1052.2	1406.78	1215.13	P	194.8	5.21	3.45	8.18	218.32	186.96	203.35	P	46.95	1052.2
257590_s_at	expressed protein /// expressed protein	At3g24870	822085 /// 822086	hypothetical protein predicted by genscan+	230.65	259.81	244.44	A	15.55	393.13	411.16	402.26	P	22.78	1.65	1.43	1.9	248.52	247.72	248.12	P	30.41	393.13	411.16	402.26	P	22.78	1.62	1.32	2.06	246.77	263.27	256.14	P	11.34	393.13	411.16	402.26	P	22.78	1.57	1.39	1.77	193.74	253.45	223.4	A	30.2	393.13
248604_at	protein kinase family protein	At5g49470	835007	protein kinase	130.61	118.69	124.51	A	8.65	233.34	219.87	224.72	P	25.31	1.8	1.43	2.22	136.62	134	135.48	P	8.13	233.34	219.87	224.72	P	25.31	1.66	1.32	2.03	111.49	97.06	104.22	A	9.3	233.34	219.87	224.72	P	25.31	2.16	1.69	2.72	85.94	89.95	87.68	A	5.61	233.34
260855_at	MORN (Membrane Occupation and Recognition Nexus) repeat-containing protein /phosphatidylinositol-4-phosphate 5-kinase-related	At1g21920	838794	phosphatidylinositol-4-phosphate 5-kinase, putative similar to phosphatidylinositol-4-phosphate 5-kinase GB:CAB53377 GI:5777366 from [Arabidopsis thaliana];supported by full-length cDNA: Ceres:37462.	1387.73	987.28	1183.66	P	212.48	2153.74	2420.76	2303.01	P	217.07	1.95	1.43	2.84	1347.06	1286.01	1318.76	P	79.02	2153.74	2420.76	2303.01	P	217.07	1.75	1.44	2.09	935.67	823.9	873.92	P	79.09	2153.74	2420.76	2303.01	P	217.07	2.64	2.12	3.27	1119.99	1062.1	1086.64	P	70.44	2153.74
254192_at	long-chain-fatty-acid--CoA ligase / long-chain acyl-CoA synthetase	At4g23850	828484	acyl-CoA synthetase - like protein acyl-CoA synthetase, Brassica napus, X94624; supported by cDNA: gi_15146195_gb_AY049239.1_	3696.17	3460.06	3573.93	P	191.17	5839.89	5597.91	5739.66	P	269.15	1.61	1.43	1.81	2504.69	2818.88	2659.6	P	182.21	5839.89	5597.91	5739.66	P	269.15	2.16	1.89	2.48	2180.75	1912.6	2046.4	P	147.51	5839.89	5597.91	5739.66	P	269.15	2.8	2.44	3.25	3476.55	3538.92	3511.85	P	94.11	5839.89
251790_at	C2 domain-containing protein	At3g55470	824713	elicitor responsive/phloem -like protein FIERG2 protein, Oryza sativa, PIR:T04363	186.06	141.45	163.39	P	26.41	323.73	292.92	308.96	P	25.46	1.89	1.43	2.64	102.78	93.23	97.03	A	11.91	323.73	292.92	308.96	P	25.46	3.18	2.52	4.12	97.67	89.49	93.61	P	9.35	323.73	292.92	308.96	P	25.46	3.3	2.67	4.11	139.99	129.86	134.96	P	7.68	323.73
248952_at	expressed protein	At5g45410	834577	putative protein similar to unknown protein (pir||T05524);supported by full-length cDNA: Ceres:767.	2339.01	2392.96	2358.86	P	63.67	3611.56	4164.31	3891.52	P	305.74	1.65	1.43	1.88	1026.78	1035.63	1031.62	P	67.88	3611.56	4164.31	3891.52	P	305.74	3.77	3.18	4.46	1052.71	961.9	1005.16	P	67.78	3611.56	4164.31	3891.52	P	305.74	3.87	3.25	4.58	1677.64	1690.84	1683.49	P	69.82	3611.56
266685_at	expressed protein	At2g19710	816490	hypothetical protein	279.55	271.13	275.62	P	17.84	578.58	493.56	533.17	P	78.45	1.93	1.44	2.47	311.19	302.55	306.61	P	23.28	578.58	493.56	533.17	P	78.45	1.74	1.29	2.24	267.21	275.93	271.31	P	19.27	578.58	493.56	533.17	P	78.45	1.97	1.46	2.52	281.83	293.28	286.72	P	24.14	578.58
262280_at	agenet domain-containing protein / bromo-adjacent homology (BAH) domain-containing protein	At1g68580	843187	unknown protein	487.47	442.57	464.72	P	34.48	823.02	1116.82	957.52	P	169.04	2.06	1.44	2.75	467.62	513.4	487.59	P	43.02	823.02	1116.82	957.52	P	169.04	1.96	1.36	2.65	574.26	459.09	520.83	P	65.38	823.02	1116.82	957.52	P	169.04	1.84	1.25	2.59	483.76	435.99	458.79	P	31.61	823.02
245167_s_at	synaptobrevin-related protein / vesicle-associated membrane protein 722 (VAMP722) (SAR1) /// synaptobrevin-related protein / vesicle-associated membrane protein 722 (VAMP722) (SAR1)	At2g33120	817873 /// 817874	putative synaptobrevin ;supported by full-length cDNA: Ceres:2443.	494.21	288.09	391.63	P	105.67	773.93	895.62	839.29	P	70.93	2.14	1.44	3.9	381.63	507.72	446.72	P	65.76	773.93	895.62	839.29	P	70.93	1.88	1.44	2.55	348.89	299.04	322.82	P	28.68	773.93	895.62	839.29	P	70.93	2.6	2.12	3.19	595.33	565.85	582.8	P	28.31	773.93
251624_at	expressed protein	At3g57280	824895	hypothetical protein ;supported by full-length cDNA: Ceres:14487.	1804.68	1685.49	1748.27	P	126.73	3073.41	3052.04	3062.96	P	274.66	1.75	1.44	2.11	1560.8	1686.51	1612.9	P	116.74	3073.41	3052.04	3062.96	P	274.66	1.9	1.56	2.29	1455.11	1613.58	1536.09	P	101.09	3073.41	3052.04	3062.96	P	274.66	1.99	1.65	2.39	1563.83	1763.71	1665.5	P	142.52	3073.41
265306_at	DENN (AEX-3) domain-containing protein	At2g20320	816551	unknown protein	306.73	292.94	300.59	P	39.91	689.26	589.69	634.53	P	108.2	2.11	1.44	2.99	256.1	263.04	259.53	P	44.75	689.26	589.69	634.53	P	108.2	2.44	1.62	3.7	281.92	256.85	268.74	P	34.77	689.26	589.69	634.53	P	108.2	2.36	1.62	3.33	335.8	386.33	360.11	P	45.62	689.26
253154_at	hypothetical protein	At4g35710	829723	putative protein predicted protein, Arabidopsis thaliana	46.38	59.9	51.75	A	9.72	101.6	114.81	108.43	P	15.04	2.1	1.44	3.19	45.4	39	42.91	A	7.38	101.6	114.81	108.43	P	15.04	2.53	1.76	3.73	44.8	48.26	46.53	A	4.67	101.6	114.81	108.43	P	15.04	2.33	1.73	3.06	42.98	50.95	45.98	A	6.01	101.6
254907_at	disease resistance-responsive family protein / dirigent family protein	At4g11190	826721	putative disease resistance response protein disease resistance response protein 206-d - Pisum sativum, PID:g508844	55.85	49.87	52.8	A	9.93	105.22	148.43	124.27	P	25.28	2.35	1.45	3.76	50.89	47.27	48.54	A	11.59	105.22	148.43	124.27	P	25.28	2.56	1.52	4.54	36.01	49.65	41	A	11.07	105.22	148.43	124.27	P	25.28	3.03	1.75	5.8	43.85	41.32	42.44	A	9.62	105.22
254820_s_at	protease inhibitor/seed storage/lipid transfer protein (LTP) family protein /// protease inhibitor/seed storage/lipid transfer protein (LTP) family protein	At4g12510	826863 /// 826864	pEARLI 1-like protein Arabidopsis thaliana pEARLI 1 mRNA, completecds, PID:g871780	465	436.44	449.83	A	104.88	952.01	897.98	923.22	P	64.04	2.05	1.45	3.36	201.3	191.28	196.57	A	31.42	952.01	897.98	923.22	P	64.04	4.7	3.61	6.48	217.29	256.28	235.35	A	43.11	952.01	897.98	923.22	P	64.04	3.92	2.93	5.7	181.18	254.76	213.95	A	51	952.01
255011_at	cytochrome c, putative	At4g10040	826595	cytochrome c several plant cytochrome c (for instance cucurbit, PIR1:CCPU);supported by full-length cDNA: Ceres:31115.	1095.93	1206.87	1144.15	P	121.03	2074.01	2280.71	2179.87	P	259.61	1.91	1.45	2.48	405.77	411.76	409.29	P	37.6	2074.01	2280.71	2179.87	P	259.61	5.33	4.11	6.79	540.12	646.43	587.59	P	71.76	2074.01	2280.71	2179.87	P	259.61	3.71	2.79	4.94	1165.33	1160.17	1163.13	P	96.24	2074.01
267212_at	late embryogenesis abundant family protein / LEA family protein	At2g44060	819011	similar to late embryogenesis abundant proteins ; supported by full-length cDNA: Ceres: 2450.	4202.73	4003.06	4105.83	P	287.12	7125.22	6926.36	7019.85	P	466.11	1.71	1.46	2.01	4113.93	4669.15	4363.18	P	353.85	7125.22	6926.36	7019.85	P	466.11	1.61	1.36	1.92	3279.84	2738.86	3004.48	P	312.99	7125.22	6926.36	7019.85	P	466.11	2.34	1.92	2.89	4255.38	3886.25	4068.26	P	253.22	7125.22
250341_at	protein kinase family protein	At5g11850	831058	MAP3K delta-1 protein kinase	223.07	218.36	220.26	P	14.3	364.47	382.9	374.62	P	25.01	1.7	1.46	1.98	236.71	237.78	237.21	P	9.71	364.47	382.9	374.62	P	25.01	1.58	1.38	1.79	218.17	213.98	216.5	P	7.4	364.47	382.9	374.62	P	25.01	1.73	1.52	1.95	199.12	207.8	203.18	P	7.34	364.47
251629_at	villin 3 (VLN3)	At3g57410	824908	villin 3 fragment ; supported by cDNA: gi_3415116_gb_AF081203.1_AF081203	466.3	406.9	433.65	P	43.47	804.86	772.34	790.19	P	70.31	1.82	1.46	2.28	414.05	383.51	402.24	P	26.54	804.86	772.34	790.19	P	70.31	1.96	1.63	2.35	519.55	377.67	448.63	P	75.41	804.86	772.34	790.19	P	70.31	1.76	1.32	2.5	315.24	324.83	319.65	P	16.27	804.86
264998_at	expressed protein	At1g67330	843054	unknown protein similar to hypothetical protein GI:9665091 from [Arabidopsis thaliana]	489.72	345.03	416.39	P	78.43	879.08	786.47	835.52	P	75.21	2.01	1.46	2.98	182.39	167.08	174.37	P	14.94	879.08	786.47	835.52	P	75.21	4.79	3.89	5.88	88.56	88.15	88.38	A	14.23	879.08	786.47	835.52	P	75.21	9.45	7.11	13.23	100.8	116.89	108.37	A	15.34	879.08
247356_at	glycosyl hydrolase family 35 protein	At5g63800	836500	beta-galactosidase (emb|CAB64742.1) ; supported by cDNA: gi_16649044_gb_AY059892.1_	1340.48	1043.83	1190.24	P	154.35	2137.46	2264.17	2176.75	P	147.43	1.83	1.46	2.37	153.27	136.09	145.31	P	20.37	2137.46	2264.17	2176.75	P	147.43	14.98	11.79	19.85	405.34	417.87	411.36	P	16.18	2137.46	2264.17	2176.75	P	147.43	5.29	4.63	6	747.01	690.21	713.33	P	41.05	2137.46
251174_at	patatin-related	At3g63200	825495	putative protein latex protein allergen Hev b 7 - Hevea brasiliensis, EMBL:AF113546; supported by cDNA: gi_15912226_gb_AY056391.1_	765.79	729.94	748.31	P	33.44	1403.4	1208.32	1304.32	P	112.34	1.74	1.47	2.03	625.44	494.3	559.77	P	69.74	1403.4	1208.32	1304.32	P	112.34	2.33	1.83	3.03	307.5	320.9	313.77	P	18.71	1403.4	1208.32	1304.32	P	112.34	4.16	3.48	4.92	403.8	354.65	379.11	P	30.68	1403.4
258001_at	avirulence-responsive protein-related / avirulence induced gene (AIG) protein-related	At3g28950	822532	AIG2-like protein similar to AIG2 protein GB:P54121 from [Arabidopsis thaliana];supported by full-length cDNA: Ceres:32718.	219.21	233.44	226.39	P	11.01	372.97	402.97	388.69	P	30.56	1.72	1.47	1.99	156.51	170.27	164.08	P	16.75	372.97	402.97	388.69	P	30.56	2.37	1.92	2.95	172.18	124.92	149.21	P	27.52	372.97	402.97	388.69	P	30.56	2.6	1.93	3.81	203.93	179.83	192.68	P	17.3	372.97
262096_at	transcription activator NAC1 (NAC1)	At1g56010	842052	NAC1 identical to NAC1 GB:AAF21437 GI:6649236 from [Arabidopsis thaliana];supported by full-length cDNA: Ceres:205648.	442.95	284.9	363.25	P	84.2	985.12	710.11	847.48	P	145.12	2.33	1.47	3.99	220.85	179.62	200.83	A	31.92	985.12	710.11	847.48	P	145.12	4.22	2.82	6.24	202.73	226.58	215.63	A	19.87	985.12	710.11	847.48	P	145.12	3.93	2.75	5.3	383.48	385.33	384.09	P	20.16	985.12
246660_at	expressed protein	At5g35180	833472	putative protein predicted protein, Arabidopsis thaliana; supported by cDNA: gi_16930704_gb_AF436836.1_AF436836	1905.16	1832.6	1870.17	P	67.5	3108.05	3457.15	3263.25	P	286.67	1.74	1.48	2.02	2268.06	2072.34	2166.47	P	137.25	3108.05	3457.15	3263.25	P	286.67	1.51	1.25	1.79	1374.82	1083.32	1228.73	P	155.23	3108.05	3457.15	3263.25	P	286.67	2.66	2.08	3.47	1245.92	1336.28	1291.9	P	59.31	3108.05
259016_at	expressed protein	At3g07480	819936	unknown protein HMM hit: 2Fe-2S iron-sulfur cluster binding domain;supported by full-length cDNA: Ceres:29120.	2667.94	2837.93	2738.82	P	111.94	4547.92	4469.83	4503.24	P	206.81	1.64	1.48	1.82	3020.7	3217.71	3132.16	P	132.51	4547.92	4469.83	4503.24	P	206.81	1.44	1.3	1.59	2391.25	2379.17	2383.61	P	61.99	4547.92	4469.83	4503.24	P	206.81	1.89	1.73	2.06	2923.34	2758.63	2853.39	P	106.36	4547.92
265711_at	hypothetical protein	At2g03360	814865	unknown protein	89.83	111.95	101.16	A	13.49	199.57	200.07	199.87	P	23.16	1.98	1.48	2.67	115.71	114.1	114.73	A	9.79	199.57	200.07	199.87	P	23.16	1.74	1.36	2.2	116.29	129.07	122.97	A	8.1	199.57	200.07	199.87	P	23.16	1.63	1.29	2	94.34	104.24	98.67	A	8.31	199.57
257716_at	expressed protein	At3g18300	821359	hypothetical protein predicted by genemark.hmm	63.26	54.68	59.99	A	7.86	126.55	112.04	117.89	P	13.3	1.97	1.48	2.64	64.54	62.2	62.99	A	5.53	126.55	112.04	117.89	P	13.3	1.87	1.46	2.36	36.49	51.26	43.74	A	8.22	126.55	112.04	117.89	P	13.3	2.7	1.92	4.04	49.94	46.1	48.36	A	5.12	126.55
255511_at	zinc finger (C3HC4-type RING finger) family protein	At4g02075	828146	Expressed protein ; supported by cDNA: gi_4741922_gb_AF130849.1_AF130849	299.22	240.1	268.48	P	33.71	678.61	483.93	581.55	P	101.09	2.17	1.48	3.05	228.37	193.18	210.1	P	22.64	678.61	483.93	581.55	P	101.09	2.77	1.91	3.81	161.48	233.64	198.33	P	38.34	678.61	483.93	581.55	P	101.09	2.93	1.9	4.63	168.96	186.37	179.32	P	12.54	678.61
252153_at	aspartyl protease family protein	At3g51360	824299	putative protein several hypothetical proteins - Arabidopsis thaliana	122.02	140.5	130.98	A	10.95	305.29	243.78	268.86	P	41.56	2.05	1.49	2.69	170.41	148.22	159.56	A	14.09	305.29	243.78	268.86	P	41.56	1.69	1.22	2.22	110.74	133.14	121.67	A	12.35	305.29	243.78	268.86	P	41.56	2.21	1.59	2.96	112.93	132.81	122.76	A	11.04	305.29
260508_at	bacterial transferase hexapeptide repeat-containing protein	At1g47260	841129	Unknown protein ; supported by cDNA: gi_15028352_gb_AY045979.1_	1904	1733.16	1820.13	P	129.96	3150.58	3181.03	3167.18	P	199.85	1.74	1.49	2.04	1580.62	1588.31	1584.94	P	100.26	3150.58	3181.03	3167.18	P	199.85	2	1.72	2.32	1288.81	1360.23	1324.57	P	94.26	3150.58	3181.03	3167.18	P	199.85	2.39	2.05	2.8	2043.65	1932.87	1992.44	P	87.54	3150.58
264813_at	calcium-dependent protein kinase family protein / CDPK family protein	At2g17890	816299	putative Ca2+-dependent ser/thr protein kinase ser/thr protein kinase catalytic domain from 95 to 374 [RVDFG..EGGDA]; 4 EF-hand calicium-binding domains from 424 to 436 [DVDKNGVISLEEM], from 461 to 473 [DSNTDGFVDFGEF], from 503 to 515 [DIDGDGFITAEEL], from 533 to 545 [DIDNDGKISLQEF]	114.19	123.17	118.49	A	30.76	273.33	288.36	279.6	P	40.91	2.36	1.5	4.27	133.96	141.07	137.54	P	32.77	273.33	288.36	279.6	P	40.91	2.03	1.32	3.48	117.26	136.16	126.18	A	35.2	273.33	288.36	279.6	P	40.91	2.22	1.39	4.23	102.31	117.26	109.63	P	27.87	273.33
266096_at	vacuoleless1 (VCL1)	At2g38020	818380	putative vacuolar protein sorting-associated protein ; supported by cDNA: gi_15081710_gb_AY048248.1_	585.91	560.91	573.69	P	34.88	1031.37	998.89	1019.19	P	81.4	1.78	1.5	2.09	645.07	612.15	629.45	P	32.36	1031.37	998.89	1019.19	P	81.4	1.62	1.38	1.89	518.46	498.66	511.53	P	32.43	1031.37	998.89	1019.19	P	81.4	1.99	1.68	2.35	688.17	661.06	674.19	P	27.11	1031.37
249889_at	expressed protein	At5g22540	832315	putative protein strong similarity to unknown protein (emb|CAB72473.1)	590.97	576.99	584.29	P	24.65	1054.48	1025.29	1037.65	P	89	1.78	1.5	2.06	557.84	478.34	517	A	47.26	1054.48	1025.29	1037.65	P	89	2.01	1.63	2.47	549.13	586.9	567.9	P	33.08	1054.48	1025.29	1037.65	P	89	1.83	1.53	2.16	443.85	459.94	450.17	P	23.77	1054.48
267384_at	DC1 domain-containing protein	At2g44370	819044	unknown protein highly similar to GP|2435515|AF024504	160.27	190.31	174.51	A	16.24	362.19	299.21	330.91	P	34.12	1.9	1.5	2.38	162.97	138.41	151.3	A	15.04	362.19	299.21	330.91	P	34.12	2.19	1.72	2.77	170.59	182.17	176.13	A	13.27	362.19	299.21	330.91	P	34.12	1.88	1.51	2.31	118.89	174.02	145.93	A	28.52	362.19
264828_at	expressed protein	At1g03380	838702	hypothetical protein predicted by genscan	415.2	388.9	403.46	P	18.1	673.71	706.09	685.56	P	40.41	1.7	1.5	1.92	345.8	322.32	334.23	P	14.42	673.71	706.09	685.56	P	40.41	2.05	1.81	2.31	223.8	233.39	228.77	P	8.53	673.71	706.09	685.56	P	40.41	3	2.66	3.35	307.11	360.99	333.58	P	27.91	673.71
253220_s_at	1-phosphatidylinositol phosphodiesterase-related /// 1-phosphatidylinositol phosphodiesterase-related	At4g34920	829644 /// 829645	putative protein phospholipase C, Listeria monocytogenes, PIR:A37204;supported by full-length cDNA: Ceres:4284.	1291.78	1030.17	1157.17	P	154.56	2137.95	2231.09	2183.07	P	146.89	1.89	1.5	2.47	236.42	179.56	208.31	P	32.91	2137.95	2231.09	2183.07	P	146.89	10.48	8.08	14.4	984.42	795.54	884.89	P	106.13	2137.95	2231.09	2183.07	P	146.89	2.47	1.99	3.14	507.62	492.32	499.56	P	33.73	2137.95
247011_at	NADH-ubiquinone oxidoreductase-related	At5g67590	836895	putative protein contains similarity to NADH dehydrogenase chain CI-18;supported by full-length cDNA: Ceres:28455.	2798.79	2775.85	2788.35	P	119.67	5036.02	4559.77	4817.4	P	329.38	1.73	1.51	1.97	2529.7	3243.42	2880.84	P	376.11	5036.02	4559.77	4817.4	P	329.38	1.67	1.33	2.18	2620.55	1941.48	2281.04	P	348.3	5036.02	4559.77	4817.4	P	329.38	2.11	1.64	2.87	3612.9	2936.91	3277.8	P	347.21	5036.02
250534_at	NADH-ubiquinone oxidoreductase 51 kDa subunit, mitochondrial, putative	At5g08530	830752	NADH dehydrogenase ;supported by full-length cDNA: Ceres:38092.	2636.13	2734.1	2689.77	P	82.77	4374.25	4682.14	4518.77	P	252.02	1.68	1.51	1.86	2200.87	2563.76	2379.53	P	203.62	4374.25	4682.14	4518.77	P	252.02	1.9	1.61	2.26	2373.14	1758.81	2066.03	P	326.48	4374.25	4682.14	4518.77	P	252.02	2.19	1.7	2.99	3386.12	3105.69	3239.15	P	213.09	4374.25
262165_at	phospholipid/glycerol acyltransferase family protein	At1g75020	843840	putative acyl-CoA:1-acylglycerol-3-phosphate acyltransferase similar to acyl-CoA:1-acylglycerol-3-phosphate acyltransferase GB:CAB09138 (Brassica napus); contains Pfam profile: PF01553 Acyltransferase;supported by full-length cDNA: Ceres:115679.	505.66	439.76	473.15	P	39.99	1104.66	833.62	970.43	P	142.48	2.05	1.51	2.67	448.46	413.02	428.19	P	29.71	1104.66	833.62	970.43	P	142.48	2.27	1.69	2.91	374.17	402.16	385.47	P	24.24	1104.66	833.62	970.43	P	142.48	2.52	1.88	3.21	413.56	466.3	438.25	P	33.62	1104.66
254903_at	vacuolar ATP synthase subunit E / V-ATPase E subunit / vacuolar proton pump E subunit (VATE)	At4g11150	826716	H+-transporting ATPase chain E, vacuolar	7481.77	6858.06	7183.16	P	395.52	14838.8	12451.4	13522.2	P	1489.75	1.88	1.51	2.28	5976.76	6084.07	6029.13	P	346.98	14838.8	12451.4	13522.2	P	1489.75	2.24	1.8	2.72	4796.62	5402.58	5091.25	P	341.52	14838.8	12451.4	13522.2	P	1489.75	2.66	2.12	3.26	6665.05	6157.98	6408.23	P	305.13	14838.8
258734_at	MADS-box protein (AGL45)	At3g05860	819755	putative DNA-binding protein similar to MADS-box protein	112.42	109.77	111.11	A	16.21	235.15	316.22	269.08	P	56.79	2.42	1.51	3.63	94.24	81.53	87.93	A	14.63	235.15	316.22	269.08	P	56.79	3.06	1.88	4.74	75.41	115.38	94.59	A	24.42	235.15	316.22	269.08	P	56.79	2.84	1.64	5.3	100.55	101.7	101.08	A	10.17	235.15
257274_at	geranylgeranyl pyrophosphate synthase, putative / GGPP synthetase, putative / farnesyltranstransferase, putative	At3g14510	820674	geranylgeranyl pyrophosphate synthetase, putative similar to geranylgeranyl pyrophosphate synthetase GB:P34802 [Arabidopsis thaliana]	65.1	68.7	66.56	A	4.06	137.45	114.15	125.51	P	13.81	1.89	1.51	2.3	55.29	47.7	50.64	A	6.27	137.45	114.15	125.51	P	13.81	2.48	1.89	3.28	52.15	62.68	57.61	A	5.88	137.45	114.15	125.51	P	13.81	2.18	1.69	2.79	55.95	79.76	67.82	A	12.06	137.45
259379_at	myb family transcription factor	At3g16350	820882	putative MYB family transcription factor similar to D13F(MYBST1) protein GB:S51839 (Solanum tuberosum); contains Pfam profile: PF00249 Myb-like DNA-binding domain	239.7	322.79	279.11	P	44.92	573.72	612.4	594.74	P	79.56	2.13	1.51	3.07	220.35	198.43	210.04	A	27.23	573.72	612.4	594.74	P	79.56	2.83	2.07	3.86	185.36	149.31	169.41	A	25.32	573.72	612.4	594.74	P	79.56	3.51	2.52	4.95	130.53	154.05	139.76	A	24.26	573.72
246954_at	expressed protein	At5g04830	830362	unknown protein ; supported by cDNA: gi_15293272_gb_AY051070.1_	2779.67	2503.89	2629.11	P	252.48	5271.65	4560.07	4898.73	P	421.76	1.86	1.51	2.31	997.6	1025.29	1009.67	P	53.38	5271.65	4560.07	4898.73	P	421.76	4.85	4.08	5.7	1502.13	1640.06	1561.58	P	98.77	5271.65	4560.07	4898.73	P	421.76	3.14	2.62	3.73	1846.27	1653.86	1740.25	P	136.49	5271.65
262824_at	RNA-binding protein 45 (RBP45), putative	At1g11650	837708	putative DNA binding protein similar to gb|U90212 DNA binding protein ACBF from Nicotiana tabacum and contains 3 PF|00076 RNA recognition motif domains. ESTs gb|T44278, gb|R65195, gb|N65904, gb|H37499, gb|R90487, gb|N95952, gb|T44278, gb|Z20166, gb|N96891, gb|W43137, gb|F15504, gb|F1	5070.56	4995.82	5031.15	P	233.41	8309.73	8891.57	8613.28	P	482.99	1.71	1.52	1.93	4460.33	3985.87	4225.26	P	273.44	8309.73	8891.57	8613.28	P	482.99	2.04	1.77	2.35	3009.8	2781.86	2884.84	P	151.6	8309.73	8891.57	8613.28	P	482.99	2.99	2.63	3.39	3435.96	3150.22	3292.09	P	184.76	8309.73
249711_at	eukaryotic translation initiation factor 1A, putative / eIF-1A, putative / eIF-4C, putative	At5g35680	833541	putative protein contains similarity to translation initiation factor; supported by full-length cDNA: Ceres: 11304.	2361.77	2865.24	2619.11	P	262.05	4878.93	4842.35	4855.18	P	355.48	1.85	1.52	2.29	1601.28	2105.61	1852.05	P	260.13	4878.93	4842.35	4855.18	P	355.48	2.62	2.05	3.49	2047.88	1727.96	1879.53	P	176.65	4878.93	4842.35	4855.18	P	355.48	2.58	2.13	3.16	2911.58	2877.33	2892.09	P	76.86	4878.93
260374_at	expressed protein	At1g73960	843733	unknown protein	674.09	774.24	725.73	P	68.68	1359.69	1919.79	1625.04	P	295.48	2.24	1.53	3.06	880.76	812.57	844.93	P	149.42	1359.69	1919.79	1625.04	P	295.48	1.92	1.24	2.96	756.83	858.93	805.16	P	77.56	1359.69	1919.79	1625.04	P	295.48	2.02	1.38	2.76	658.82	790.94	727.11	P	86.39	1359.69
264952_at	F-box family protein / tubby family protein	At1g76900	844025	Tub family protein, putative contains Pfam profile: PF01167: Tub family	1022.49	716.45	866.17	P	167.49	1837.4	1723.48	1783.39	P	114.76	2.06	1.53	3.05	1224.21	1049.66	1133.84	P	100.24	1837.4	1723.48	1783.39	P	114.76	1.57	1.32	1.89	613.57	623.46	617.11	P	33.74	1837.4	1723.48	1783.39	P	114.76	2.89	2.51	3.32	733.86	663.63	697.16	P	49.68	1837.4
251971_at	UDP-glucoronosyl/UDP-glucosyl transferase family protein	At3g53160	824482	glucosyltransferase - like protein glucosyltransferase IS5a, Nicotiana tabacum, PIR:T03747	65.36	90.15	77.82	A	20.1	264.26	214.46	239.68	P	66.58	3.08	1.53	5.99	92.1	101.11	96.31	P	7.56	264.26	214.46	239.68	P	66.58	2.49	1.34	3.72	89.59	82.03	86.18	P	10.54	264.26	214.46	239.68	P	66.58	2.78	1.48	4.32	55.35	72.52	62.72	A	15.96	264.26
246232_at	expressed protein	At4g36630	829815	hypothetical protein	399.43	382.12	391.61	P	28.01	723.29	723.6	723.45	P	58.82	1.85	1.54	2.21	516.71	447.3	479.46	P	42.51	723.29	723.6	723.45	P	58.82	1.51	1.24	1.85	302.89	359.58	328.53	P	35.07	723.29	723.6	723.45	P	58.82	2.2	1.77	2.77	360.57	380.77	370.66	P	20.32	723.29
247474_at	expressed protein	At5g62280	836349	putative protein predicted proteins, Arabidopsis thaliana	60.95	52.26	58.04	A	10.34	124.45	171.61	145.59	P	30.35	2.51	1.54	3.95	58.14	66.77	62.17	A	15.53	124.45	171.61	145.59	P	30.35	2.34	1.36	4.27	57.68	70.91	63.31	A	14.85	124.45	171.61	145.59	P	30.35	2.3	1.35	4.05	49.6	55.77	52.63	A	11.46	124.45
254774_at	calcium-binding EF hand family protein	At4g13440	826976	hypothetical protein	73.62	85.17	78.38	A	18.58	203.25	184.09	192.67	P	33.45	2.46	1.54	4.26	92.93	75.46	82.9	A	17.03	203.25	184.09	192.67	P	33.45	2.32	1.49	3.76	69.21	74.06	71.46	A	11.32	203.25	184.09	192.67	P	33.45	2.7	1.8	3.99	67.84	80.75	73.7	A	16.16	203.25
267142_at	ammonium transporter 2 (AMT2)	At2g38290	818409	putative ammonium transporter	490.28	383.47	435.32	P	62.37	934.26	802.91	873.37	P	75.31	2.01	1.54	2.7	267.68	390.75	329.22	P	61.81	934.26	802.91	873.37	P	75.31	2.65	1.94	3.92	408.61	247.19	328.01	P	82.6	934.26	802.91	873.37	P	75.31	2.66	1.82	4.61	188.89	178.2	183.22	P	11.78	934.26
266235_at	F-box family protein / SKP1 interacting partner 3-related	At2g02360	814767	putative phloem-specific lectin	213.79	225.27	218.97	P	18.87	411.64	598.69	505.12	P	98.24	2.31	1.54	3.17	158.02	171.52	163.9	P	15.93	411.64	598.69	505.12	P	98.24	3.08	2.04	4.28	207.25	166.16	187.35	P	25.31	411.64	598.69	505.12	P	98.24	2.7	1.75	3.92	227.25	197.55	211.67	P	24.38	411.64
246464_at	NADP-dependent oxidoreductase, putative	At5g16980	831561	quinone oxidoreductase -like protein probable quinone oxidoreductase (EC 1.6.5.5) P1, Arabidopsis thaliana, PIR:S57611	90.34	145.34	118.07	P	27.76	253.09	257.81	255.6	P	13.87	2.16	1.54	3.55	89.2	91.53	90.68	A	8.61	253.09	257.81	255.6	P	13.87	2.82	2.37	3.41	79.54	73.37	76.61	P	7.12	253.09	257.81	255.6	P	13.87	3.34	2.81	4.02	82.36	90.56	86.77	P	9.78	253.09
253647_at	microtubule-associated protein	At4g29950	829118	putative protein KIAA0210 gene, Homo sapiens, gb:D86965; supported by cDNA: gi_5032257_gb_AF126057.2_AF126057	1059.37	815.54	931.53	P	143.56	1838.38	1865.02	1851.14	P	119.88	1.99	1.54	2.7	589.68	493.91	540.27	P	66.35	1838.38	1865.02	1851.14	P	119.88	3.43	2.76	4.38	474.16	485.86	479.68	P	35.44	1838.38	1865.02	1851.14	P	119.88	3.86	3.29	4.55	611.76	587.01	598.05	P	46.07	1838.38
255951_at	ubiquitin family protein	At1g22050	838810	unknown protein contains similarity to ubiquitin/ribosomal protein GI:1763015 from [Gallus gallus]	565.97	512.81	540.61	P	53.16	1075.54	987.77	1033.57	P	89	1.91	1.54	2.38	196.81	179.62	187.04	P	32.64	1075.54	987.77	1033.57	P	89	5.53	4.11	7.93	220.49	242.12	230.05	P	33.33	1075.54	987.77	1033.57	P	89	4.49	3.45	6.07	297.54	302.86	299.97	P	34.77	1075.54
254173_at	pleckstrin homology (PH) domain-containing protein-related / RhoGAP domain-containing protein	At4g24580	828560	putative protein Kaposi's sarcoma-associated herpesvirus glycoprotein M.., PATX:G2246532	88.48	85.32	86.92	A	15.12	189.35	178.77	184.21	P	19.19	2.12	1.55	3.07	116.46	108.01	112.34	A	16.66	189.35	178.77	184.21	P	19.19	1.64	1.23	2.26	63.02	79.97	71.21	A	15.9	189.35	178.77	184.21	P	19.19	2.59	1.79	4.19	82.92	92.69	87.52	A	13.68	189.35
253012_at	glycine-rich protein	At4g37900	829946	putative protein Caenorhabditis elegans cosmid F32B5, gene F32B5.7,PID:g2088783	197.42	239.13	218.3	A	23.26	409.32	398.7	402.72	P	14.44	1.84	1.55	2.25	251.66	289.85	270.49	A	19.94	409.32	398.7	402.72	P	14.44	1.49	1.31	1.71	218.11	241.95	230.44	A	13.23	409.32	398.7	402.72	P	14.44	1.75	1.57	1.96	206.84	238.99	222.76	A	16.5	409.32
261643_at	transcription initiation factor IID (TFIID) component TAF4 family protein	At1g27720	839665	hypothetical protein similar to hypothetical protein GB:AAF24960 GI:6693034 from [Arabidopsis thaliana	118.04	111.63	115.47	A	7.52	236.52	203.84	220.04	P	21.67	1.91	1.55	2.3	126.09	134.83	131.04	A	10.32	236.52	203.84	220.04	P	21.67	1.68	1.36	2.06	90.56	129.63	109.78	A	21.2	236.52	203.84	220.04	P	21.67	2	1.44	3.02	105.05	119.12	111.32	A	10.38	236.52
267600_at	ATP synthase gamma chain, mitochondrial (ATPC)	At2g33040	817866	mitochondrial F1-ATPase, gamma subunit (ATP3_ARATH) ;supported by full-length cDNA: Ceres:26812.	4055.42	3818.03	3934.86	P	305.55	8265.81	7127.26	7691.66	P	845.76	1.95	1.55	2.42	4083.02	4195.92	4136.4	P	258.24	8265.81	7127.26	7691.66	P	845.76	1.86	1.49	2.27	3409.55	3091.73	3240.91	P	250.23	8265.81	7127.26	7691.66	P	845.76	2.37	1.88	2.94	4639.22	4824.64	4721.09	P	170.07	8265.81
251659_at	expressed protein	At3g57090	824876	hypothetical protein ;supported by full-length cDNA: Ceres:36499.	1849.16	1540.34	1690.82	P	165.3	3690.64	3033.51	3368.63	P	379.13	1.99	1.55	2.54	1681.19	1806.04	1738.71	P	81.68	3690.64	3033.51	3368.63	P	379.13	1.94	1.56	2.34	1294.55	1239.83	1263.56	P	54.78	3690.64	3033.51	3368.63	P	379.13	2.67	2.15	3.21	1985.14	1869.6	1924.95	P	80.63	3690.64
248934_at	protein kinase family protein	At5g46080	834649	serine/threonine protein kinase-like protein	43.79	33.75	38.41	P	8.68	103.55	83.41	92.63	P	14.8	2.41	1.55	4.04	32.17	38.06	35.45	P	4.24	103.55	83.41	92.63	P	14.8	2.61	1.84	3.6	40.84	23.53	31.18	P	10.83	103.55	83.41	92.63	P	14.8	2.97	1.72	7.1	40.64	34.26	36.99	P	6.11	103.55
248118_at	GDSL-motif lipase/hydrolase family protein	At5g55050	835596	GDSL-motif lipase/hydrolase-like protein	970.02	846.08	909.35	P	69.48	1638.08	2234.7	1936.48	P	299.61	2.13	1.55	2.77	262.53	188.65	225.2	P	43.66	1638.08	2234.7	1936.48	P	299.61	8.6	5.74	13.4	814.97	829.66	822.06	P	26.09	1638.08	2234.7	1936.48	P	299.61	2.36	1.75	2.97	302.2	346.33	323.57	P	26.99	1638.08
258791_at	hevein-like protein (HEL)	At3g04720	819632	hevein-like protein precursor (PR-4) identical to hevein-like protein precursor GB:P43082 [Arabidopsis thaliana], similar to wound-induced protein (WIN2) precursor GB:P09762 [Solanum tuberosum]; Pfam HMM hit: chitin_binding proteins;supported by full-length cDNA: Ceres:8793.	4686.05	3615.98	4150.08	P	569.95	8403.04	7803.86	8057.11	P	438.71	1.94	1.55	2.54	1014.86	897.32	959.59	P	92.67	8403.04	7803.86	8057.11	P	438.71	8.4	7.05	10.18	1378.97	1083.04	1232.38	P	159.52	8403.04	7803.86	8057.11	P	438.71	6.54	5.27	8.42	211.37	245.71	229.56	P	55.82	8403.04
250866_at	hesB-like domain-containing protein	At5g03905	830270	Expressed protein ; supported by full-length cDNA: Ceres: 24058.	661.22	814.76	735.21	P	83.66	1574.98	1427.62	1488.63	P	161.09	2.02	1.56	2.64	583.79	677.46	632	P	55.75	1574.98	1427.62	1488.63	P	161.09	2.36	1.86	2.96	625.05	665.12	648.18	P	36.1	1574.98	1427.62	1488.63	P	161.09	2.3	1.85	2.78	843.08	772.41	811.71	P	48.64	1574.98
258015_at	expressed protein	At3g19340	821468	unknown protein	1376.05	1335.49	1354.8	P	77.82	3048.63	2436.25	2746.39	P	367.79	2.03	1.56	2.53	1072.85	1084.17	1077.82	P	46.38	3048.63	2436.25	2746.39	P	367.79	2.55	1.97	3.15	622.86	859.06	741.91	P	122.8	3048.63	2436.25	2746.39	P	367.79	3.7	2.62	5.38	1124.97	1121.85	1123.15	P	61.14	3048.63
267261_at	expressed protein	At2g23120	816844	unknown protein ;supported by full-length cDNA: Ceres:9284.	2158.69	2295.79	2216.33	P	151.96	4145.77	3942.75	4019.08	P	243.17	1.81	1.56	2.11	676.08	717.04	694.92	P	73.88	4145.77	3942.75	4019.08	P	243.17	5.78	4.77	7.16	1652.65	1592.67	1620.69	P	129.32	4145.77	3942.75	4019.08	P	243.17	2.48	2.11	2.94	840.66	837.39	838.88	P	60.43	4145.77
255946_at	glycine hydroxymethyltransferase, putative / serine hydroxymethyltransferase, putative / serine/threonine aldolase, putative	At1g22020	838807	glycine hydroxymethyltransferase, putative similar to glycine hydroxymethyltransferase GI:438246 from [Solanum tuberosum]	428.06	420.09	423.11	P	18.15	764.35	749.94	757.06	P	49.08	1.79	1.57	2.03	532.88	483.81	509.27	P	30.06	764.35	749.94	757.06	P	49.08	1.49	1.28	1.72	405.45	435.17	419.82	P	20.95	764.35	749.94	757.06	P	49.08	1.8	1.57	2.06	432.49	478.35	455.62	P	25.28	764.35
251901_at	expressed protein	At3g54100	824577	putative protein axi1 protein, Nicotiana tabacum, PIR:A44226	203.22	214.27	208.19	A	20.48	435.87	379.92	407.4	P	36.66	1.96	1.57	2.45	219.18	235.32	226.12	P	13.25	435.87	379.92	407.4	P	36.66	1.8	1.5	2.14	211.11	194.23	202.11	A	15.44	435.87	379.92	407.4	P	36.66	2.02	1.65	2.44	196.51	208.17	202.64	P	15.46	435.87
260880_at	VHS domain-containing protein / GAT domain-containing protein	At1g21380	838737	hypothetical protein similar to unknown protein GB:AAC00635 GI:2829927 from [Arabidopsis thaliana]; supported by cDNA: gi_14334601_gb_AY034974.1_	666.52	653.93	660.1	P	15.94	1159.28	1176.24	1165.85	P	73.17	1.77	1.57	1.96	643.74	708.66	674.18	P	41.39	1159.28	1176.24	1165.85	P	73.17	1.73	1.5	2	514.31	451.26	486.88	P	48.32	1159.28	1176.24	1165.85	P	73.17	2.39	1.99	2.93	706.89	754.64	729.2	P	29.71	1159.28
247861_at	formin homology 2 domain-containing protein / FH2 domain-containing protein	At5g58160	835928	strong similarity to unknown protein (gb|AAD23008.1)	109.95	126.76	118.14	A	18.12	305.23	240.47	270.77	P	43.49	2.29	1.57	3.33	108.16	88.09	98.38	A	20.33	305.23	240.47	270.77	P	43.49	2.75	1.8	4.42	81.8	90.58	85.84	A	13.05	305.23	240.47	270.77	P	43.49	3.15	2.16	4.57	99.26	114.89	106.91	A	10.73	305.23
262343_at	serine/threonine protein phosphatase PP1 isozyme 3 (TOPP3) / phosphoprotein phosphatase 1	At1g64040	842708	phosphoprotein phosphatase 1 identical to phosphoprotein phosphatase 1 GB:AAA32838 GI:166799 from [Arabidopsis thaliana]; supported by cDNA: gi_166798_gb_M93410.1_ATHPPHAB	1276.64	1233.36	1255.22	P	58.32	3263.66	2340.59	2796.47	P	482.82	2.23	1.58	2.9	1696.08	1470.4	1575.54	P	134.25	3263.66	2340.59	2796.47	P	482.82	1.77	1.24	2.38	888.93	1025.7	962.23	P	81.53	3263.66	2340.59	2796.47	P	482.82	2.91	2.03	3.89	1027.44	1020.77	1023.97	P	48.59	3263.66
264663_at	leucine-rich repeat transmembrane protein kinase, putative	At1g09970	837531	unknown protein Similar to A. thaliana receptor-like protein kinase (gb|RLK5_ARATH). ESTs gb|ATTS0475,gb|ATTS4362 come from this gene	805.36	690.77	747.65	P	63.85	1493.36	1346.97	1434.56	P	119.39	1.92	1.58	2.34	566.85	881.53	722.99	P	158.74	1493.36	1346.97	1434.56	P	119.39	1.98	1.41	3.16	798.94	451.28	624.65	P	177.57	1493.36	1346.97	1434.56	P	119.39	2.3	1.52	4.36	185.25	188.87	186.93	P	11.25	1493.36
254081_at	expressed protein	At4g25660	828671	putative protein various predicted proteins, Arabidopsis thaliana;supported by full-length cDNA: Ceres:20902.	808.27	751.85	779.61	P	41.47	1553.75	1410.81	1471.95	P	131.64	1.89	1.58	2.23	812.27	738.68	776.37	P	48.21	1553.75	1410.81	1471.95	P	131.64	1.9	1.57	2.26	730.36	673.3	703.82	P	37.74	1553.75	1410.81	1471.95	P	131.64	2.09	1.75	2.47	1019.96	1018.41	1019.33	P	26.92	1553.75
249096_at	pfkB-type carbohydrate kinase family protein	At5g43910	834413	putative protein similar to unknown protein (ref|NP_000212.1)	174.3	126.79	150.7	P	26.06	350.95	297.66	323.24	P	31.97	2.14	1.58	3.09	162.18	135.97	148.09	P	15.84	350.95	297.66	323.24	P	31.97	2.18	1.72	2.79	69.38	86.33	77.99	P	11.75	350.95	297.66	323.24	P	31.97	4.14	3.12	5.71	83.97	93.12	87.36	P	12.31	350.95
262959_at	eukaryotic translation initiation factor SUI1, putative	At1g54290	841870	protein translation factor Sui1 homolog, putative similar to protein translation factor Sui1 homolog GI:9758256 from [Arabidopsis thaliana]; supported by cDNA: gi_13926321_gb_AF372910.1_AF372910	732.47	757.66	745.99	P	26.83	1313.91	1391.03	1345.72	P	90.18	1.8	1.58	2.04	577.01	605.59	590.08	P	34.17	1313.91	1391.03	1345.72	P	90.18	2.28	1.97	2.64	601.56	587.74	595.93	P	25.62	1313.91	1391.03	1345.72	P	90.18	2.26	1.97	2.57	923.08	876.8	901.91	P	38.13	1313.91
262590_at	zinc finger (C3HC4-type RING finger) family protein	At1g15100	838073	putative RING-H2 zinc finger protein ESTs gb|N37587, gb|T04684, gb|AA394318, gb|Z35014 and gb|AA713343 come from this gene;supported by full-length cDNA: Ceres:5398.	782.58	851.96	818.06	P	38.52	1412.46	1496.52	1455.07	P	72.05	1.78	1.59	1.99	663.47	669.65	665.89	P	31.23	1412.46	1496.52	1455.07	P	72.05	2.19	1.95	2.44	388.05	342.42	362.74	A	29.48	1412.46	1496.52	1455.07	P	72.05	4.01	3.45	4.72	1062.43	1053.06	1058.85	P	25.18	1412.46
255543_at	tolB protein-related	At4g01870	828228	predicted protein of unknown function similar to bacterial tolB proteins but unclear if T7B11.13 is involved in viral transport	1513.29	1022.46	1267.46	P	254.55	3327.29	2605.81	2970.67	P	421.18	2.34	1.59	3.68	510.5	505.59	508.22	P	65.89	3327.29	2605.81	2970.67	P	421.18	5.85	4.21	8.03	851.61	640.22	745.48	P	116.68	3327.29	2605.81	2970.67	P	421.18	3.98	2.81	5.73	1089.34	1012.76	1051.09	P	71.03	3327.29
262803_at	zinc-binding family protein	At1g21000	838694	unknown protein Location of ESTs 152C14T7 , gb|T88012, 173P7T7 , gb|H36502 and 107E18T7 , gb|T22775;supported by full-length cDNA: Ceres:119384.	941.72	1175.06	1050.27	P	138.94	1989.92	2371.52	2171.95	P	213.52	2.07	1.59	2.75	382.96	436.79	409.82	P	39.95	1989.92	2371.52	2171.95	P	213.52	5.3	4.21	6.67	466.96	362.57	411.67	P	63.56	1989.92	2371.52	2171.95	P	213.52	5.28	3.96	7.32	519.62	434.7	479.08	P	58.25	1989.92
256021_at	meprin and TRAF homology domain-containing protein / MATH domain-containing protein	At1g58270	842196	unknown protein contains Pfam profile: PF00917 MATH domain; supported by cDNA: gi_12083245_gb_AF332419.1_AF332419	2030.2	532.48	1272.88	P	768.4	5602.09	3713.24	4632	P	1000.57	3.64	1.59	516.16	83.49	65.76	74.02	P	19.55	5602.09	3713.24	4632	P	1000.57	62.58	35.52	118.77	68.68	86.5	77.19	P	17.65	5602.09	3713.24	4632	P	1000.57	60.01	34.96	104.84	128.16	122.77	125.28	P	18.28	5602.09
267287_at	multi-copper oxidase type I family protein	At2g23630	816895	putative pectinesterase	64.21	58.78	61.03	A	9.44	150.07	126.81	137.33	P	18.9	2.25	1.6	3.21	69.57	63.7	66.92	P	7.26	150.07	126.81	137.33	P	18.9	2.05	1.51	2.72	60.18	55.7	57.94	P	7.65	150.07	126.81	137.33	P	18.9	2.37	1.72	3.26	43.46	52.76	47.97	P	7.52	150.07
255833_at	expressed protein	At2g33390	817903	unknown protein	299.88	251.55	275.17	P	34.58	627.54	582.48	604.17	P	80.04	2.2	1.61	2.97	352.53	350.05	351.27	P	28.58	627.54	582.48	604.17	P	80.04	1.72	1.31	2.2	345.76	339.4	342.51	P	34.03	627.54	582.48	604.17	P	80.04	1.76	1.32	2.3	310.8	294.16	302.11	P	23.01	627.54
248531_at	embryogenesis-associated protein-related	At5g49950	835059	putative protein contains similarity to alpha/beta hydrolase; supported by cDNA: gi_13877626_gb_AF370514.1_AF370514	548.85	533.52	542.59	P	37.27	1171.25	998.73	1078.06	P	109.52	1.99	1.61	2.42	645.87	628.43	637.24	P	34.85	1171.25	998.73	1078.06	P	109.52	1.69	1.38	2.03	602.55	654.73	623.25	P	46.98	1171.25	998.73	1078.06	P	109.52	1.73	1.39	2.12	607.21	634.71	620.69	P	26.02	1171.25
251505_at	amine oxidase family protein	At3g59050	825074	putative protein polyamine oxidase (EC 1.5.3.11) precursor - Zea mays plasmid pCR2.1;supported by full-length cDNA: Ceres:16421.	1300.42	1423.46	1358.42	P	72.06	2493.4	2395.62	2437.15	P	101	1.79	1.61	2.01	1187.26	1048.86	1116.76	P	85.28	2493.4	2395.62	2437.15	P	101	2.18	1.9	2.53	830.73	1024.01	927.35	P	99.48	2493.4	2395.62	2437.15	P	101	2.63	2.2	3.22	1436.88	1696.85	1566.67	P	134.87	2493.4
245078_at	AP2 domain-containing transcription factor, putative	At2g23340	816866	putative AP2 domain transcription factor	1339.72	1484.42	1411.18	P	129.57	3028.64	2622.4	2825.34	P	267.15	2	1.61	2.49	923.12	1073.92	996.23	P	97.11	3028.64	2622.4	2825.34	P	267.15	2.84	2.26	3.56	1185.8	1792.4	1485.98	P	306.53	3028.64	2622.4	2825.34	P	267.15	1.9	1.35	2.94	1471.74	1286.83	1377	P	107.26	3028.64
251557_at	vacuolar ATP synthase subunit D (VATD) / V-ATPase D subunit / vacuolar proton pump D subunit (VATPD)	At3g58730	825042	v-ATPase subunit D (vATPD) ; supported by cDNA: gi_16226830_gb_AF428344.1_AF428344	2303.47	2568.08	2437.69	P	167	4427.3	4647.53	4534.78	P	246.62	1.86	1.61	2.15	1316.71	1500.04	1410.34	P	125.19	4427.3	4647.53	4534.78	P	246.62	3.22	2.72	3.85	1867.25	1371.17	1617.66	P	269.32	4427.3	4647.53	4534.78	P	246.62	2.8	2.16	3.9	2399.74	2241.81	2329.44	P	113.18	4427.3
254492_at	DREPP plasma membrane polypeptide family protein	At4g20260	827773	endomembrane-associated protein ; supported by full-length cDNA: Ceres: 20592.	3175.48	2087.46	2625.86	P	563.94	5664.46	6031.75	5863.54	P	400.55	2.23	1.61	3.49	1404.49	1403.37	1403.96	P	134.18	5664.46	6031.75	5863.54	P	400.55	4.18	3.46	5.11	3278.54	2648.28	2969.36	P	352.01	5664.46	6031.75	5863.54	P	400.55	1.97	1.59	2.51	2145.38	2160.93	2154.28	P	112.39	5664.46
267300_at	UDP-glucoronosyl/UDP-glucosyl transferase family protein	At2g30140	817566	putative glucosyltransferase	2621.31	2060.5	2338.7	P	291.1	4924.24	4451.18	4760.94	P	392.2	2.04	1.61	2.64	544.2	391.04	469.93	P	87.07	4924.24	4451.18	4760.94	P	392.2	10.13	7.47	14.86	1260.68	1047.94	1153.34	P	116.7	4924.24	4451.18	4760.94	P	392.2	4.13	3.34	5.15	223.94	206.92	215.23	P	26.88	4924.24
251930_at	rhomboid family protein	At3g53780	824545	putative protein several hypothetical proteins; supported by cDNA: gi_13878168_gb_AF370347.1_AF370347	1163.11	990.43	1072.55	P	125.04	2102.47	2207.09	2160.12	P	152.18	2.01	1.62	2.56	893.02	807.8	847.88	P	89.45	2102.47	2207.09	2160.12	P	152.18	2.55	2.08	3.17	625.43	656.49	641.49	P	55.05	2102.47	2207.09	2160.12	P	152.18	3.37	2.81	4.06	561.03	585.09	571.52	P	61.37	2102.47
260987_at	C2 domain-containing protein	At1g53590	841794	hypothetical protein predicted by genemark.hmm; supported by cDNA: gi_15451209_gb_AY054685.1_	324.59	294.61	310.26	P	22.66	608.14	580.47	590.3	P	36.14	1.9	1.63	2.23	429.39	396.93	413.77	P	22.6	608.14	580.47	590.3	P	36.14	1.43	1.24	1.63	309.04	293.82	301.66	P	16.19	608.14	580.47	590.3	P	36.14	1.96	1.71	2.24	276.16	274.09	275.14	P	19.36	608.14
261378_at	calcium-dependent protein kinase 1 (CDPK1)	At1g18890	838470	calcium-dependent protein kinase, putative similar to calcium-dependent protein kinase GI:604880 from [Arabidopsis thaliana]; supported by cDNA: gi_1235716_dbj_D21805.1_ATHCDPKA	669.68	587.89	628.28	P	55.84	1330.64	1168.14	1253.38	P	104.96	1.99	1.63	2.45	832.45	712.3	770.07	P	86.31	1330.64	1168.14	1253.38	P	104.96	1.63	1.3	2.07	393.72	464.49	426.61	P	39.33	1330.64	1168.14	1253.38	P	104.96	2.94	2.39	3.62	508.62	539.52	524.89	P	24.33	1330.64
264000_at	mitochondrial substrate carrier family protein	At2g22500	816783	putative mitochondrial dicarboxylate carrier protein ;supported by full-length cDNA: Ceres:20723.	1082.69	1046.04	1062.43	P	123.69	2874.74	2163.73	2506.9	P	429.22	2.36	1.63	3.27	444.35	993.38	716.43	P	279.54	2874.74	2163.73	2506.9	P	429.22	3.5	1.92	9.98	1242.39	920.07	1076.54	P	191.77	2874.74	2163.73	2506.9	P	429.22	2.33	1.53	3.56	934.41	1087.24	1011.48	P	121.58	2874.74
261443_at	glutaredoxin family protein	At1g28480	839748	glutaredoxin, putative similar to glutaredoxin GI:2244924 from [Arabidopsis thaliana]; supported by cDNA: gi_13358219_gb_AF325030.2_AF325030	805.36	231.29	518.54	P	289.45	1563.03	1708.36	1635.54	P	82.29	3.15	1.63	38.55	139.92	146.03	142.64	A	23.7	1563.03	1708.36	1635.54	P	82.29	11.47	8.86	15.92	246.14	246.82	246.47	P	28.12	1563.03	1708.36	1635.54	P	82.29	6.64	5.47	8.28	144.92	189.19	165.13	P	32.66	1563.03
260274_at	glycerol kinase, putative	At1g80460	844385	putative glycerol kinase similar to GLYCEROL KINASE GB:O69664 from (Mycobacterium tuberculosis)	1959.32	1475.74	1718.5	P	252.74	3888.53	3416.49	3653.74	P	287.72	2.13	1.64	2.87	2603.08	2082.68	2342.93	P	276.51	3888.53	3416.49	3653.74	P	287.72	1.56	1.24	2	1702.76	1904.56	1806.9	P	105.97	3888.53	3416.49	3653.74	P	287.72	2.02	1.71	2.37	2175.39	2179.79	2177.25	P	96.14	3888.53
258786_at	syntaxin 121 (SYP121) / syntaxin-related protein (SYR1)	At3g11820	820355	putative syntaxin contains Pfam profile: PF00804 syntaxin;supported by full-length cDNA: Ceres:38899.	469.64	508.77	493.37	P	29.05	1020.82	959.52	993.23	P	100.41	2.01	1.64	2.42	518.63	675.31	595.1	P	86.63	1020.82	959.52	993.23	P	100.41	1.67	1.26	2.28	354.56	250.11	301.64	P	54.37	1020.82	959.52	993.23	P	100.41	3.29	2.4	4.82	384.97	443.74	414.4	P	33.3	1020.82
265637_at	dephospho-CoA kinase family	At2g27490	817294	unknown protein	435.86	388.18	410.18	P	40.13	894.06	791.89	839.35	P	76.68	2.05	1.64	2.56	568.71	481.96	526.77	P	53.16	894.06	791.89	839.35	P	76.68	1.59	1.27	2	428.12	514.6	470.49	P	45.62	894.06	791.89	839.35	P	76.68	1.78	1.43	2.23	590.61	548.3	568.25	P	29.04	894.06
250676_at	harpin-induced family protein / HIN1 family protein / harpin-responsive family protein / NDR1/HIN1-like protein 3	At5g06320	830520	harpin-induced protein-like ; supported by cDNA: gi_9502175_gb_AF264699.1_AF264699	2319.27	1865.69	2091.61	P	239.5	4909.47	4028.75	4455.61	P	490.38	2.13	1.64	2.78	2285.43	2347.16	2311.21	P	153.23	4909.47	4028.75	4455.61	P	490.38	1.93	1.54	2.36	1873.37	1488.06	1669.46	P	220.41	4909.47	4028.75	4455.61	P	490.38	2.67	2.02	3.59	1083.86	1540.5	1307.31	P	235.63	4909.47
246397_at	leucine-rich repeat family protein	At1g58190	842186	hypothetical protein contains similarity to disease resistance protein GI:3894383 from [Lycopersicon esculentum]	55.29	60.11	57.68	A	5.32	126.4	112.28	118.53	P	11.69	2.05	1.64	2.57	50.76	38.49	44.66	A	7.61	126.4	112.28	118.53	P	11.69	2.65	1.96	3.8	44.34	49.5	46.86	A	5.38	126.4	112.28	118.53	P	11.69	2.53	1.97	3.27	39.98	34.65	36.74	A	5.36	126.4
253006_at	amino acid transporter family protein	At4g38250	829982	putative amino acid transport protein amino acid transport protein - Arabidopsis thaliana, PID:g2576363;supported by full-length cDNA: Ceres:38432.	3480.93	4019.78	3754.95	P	330.1	7090.17	8519.48	7764.05	P	813.87	2.07	1.64	2.58	2109.87	2175.9	2143.15	P	191.18	7090.17	8519.48	7764.05	P	813.87	3.62	2.87	4.54	2545.86	2116.38	2333.9	P	278.02	7090.17	8519.48	7764.05	P	813.87	3.33	2.56	4.35	3488.59	3503.24	3496.13	P	160.19	7090.17
246763_at	sodium proton exchanger / Na+/H+ antiporter (NHX1)	At5g27150	832773	NHE1 Na+/H+ exchanger ; supported by cDNA: gi_6650176_gb_AF056190.1_AF056190	2455.65	1845.1	2149.94	P	375.84	4456.85	4857.07	4661.85	P	326.84	2.17	1.64	3.09	736.45	759.54	748.91	P	88.12	4456.85	4857.07	4661.85	P	326.84	6.22	5.02	7.92	754.95	721.71	739.85	P	77.47	4456.85	4857.07	4661.85	P	326.84	6.3	5.15	7.83	878.27	883.82	881.04	P	85.7	4456.85
261783_at	vacuolar assembly protein, putative (VPS41)	At1g08190	837340	vacuolar assembly protein vps41, putative similar to vacuolar assembly protein vps41 GI:1835787 from [Lycopersicon esculentum]	1525.14	1567.25	1547.6	P	73.32	2984.84	2818.17	2898.1	P	166.81	1.87	1.65	2.11	1393.01	1523.65	1456.98	P	87.79	2984.84	2818.17	2898.1	P	166.81	1.99	1.73	2.28	1028.63	948.27	980.95	P	65.18	2984.84	2818.17	2898.1	P	166.81	2.95	2.56	3.42	1272.27	1234.77	1251.78	P	73.65	2984.84
247062_at	expressed protein	At5g66810	836814	putative protein similar to unknown protein (gb|AAB71479.1|)	362.22	459.51	411.41	P	50.95	819.1	885.74	849.87	P	60.06	2.07	1.65	2.66	401.71	413.1	406.89	P	25.93	819.1	885.74	849.87	P	60.06	2.09	1.78	2.44	399.38	327.93	363.64	P	38.45	819.1	885.74	849.87	P	60.06	2.34	1.91	2.91	432.61	414.4	424.48	P	33.64	819.1
255079_s_at	14-3-3 protein GF14 phi (GRF4) /// 14-3-3 protein GF14 phi (GRF4)	At4g09000	826479 /// 840403	14-3-3 protein GF14chi (grf1) identical to 14-3-3 protein GF14 chi chain GI:1702986, SP:P42643 from [Arabidopsis thaliana]; supported by full-length cDNA: Ceres: 21771.	6447.07	6264.52	6338.56	P	344.89	12592.4	11769.5	12199.2	P	887.17	1.92	1.65	2.23	5492.18	6163.59	5809.69	P	380.54	12592.4	11769.5	12199.2	P	887.17	2.1	1.78	2.47	5148.72	4084.75	4603.5	P	573.27	12592.4	11769.5	12199.2	P	887.17	2.65	2.11	3.42	6038.69	5820.98	5925.51	P	186.72	12592.4
248728_at	cytochrome P450 family protein	At5g48000	834851	cytochrome P450-like protein	84.37	73.23	79.49	A	17.11	183.57	314.33	250.06	P	66.31	3.15	1.65	5.54	63.4	67.33	65.61	A	20.6	183.57	314.33	250.06	P	66.31	3.81	1.88	8.51	64.35	76.29	69.97	A	13.04	183.57	314.33	250.06	P	66.31	3.57	1.91	5.98	48.34	51.95	50.04	A	12.8	183.57
260560_at	chitinase, putative	At2g43590	818961	putative endochitinase	107.89	123.16	115.08	A	24.98	363.53	260.23	311.11	P	60.97	2.7	1.65	4.55	94.91	83.45	88.81	A	31.04	363.53	260.23	311.11	P	60.97	3.5	1.92	8.54	80.89	90.86	85.06	A	23.59	363.53	260.23	311.11	P	60.97	3.66	2.13	7.11	55.13	71.47	62.32	A	19.76	363.53
259169_at	phosphoesterase family protein	At3g03520	821244	unknown protein similar to unknown protein GB:AAC32238 (Arabidopsis thaliana)	409.79	358.61	381.11	P	41.06	798.27	735.35	767.12	P	50.39	2.01	1.65	2.51	63.56	63.06	63.3	A	16.74	798.27	735.35	767.12	P	50.39	12.12	8.28	21.62	74.39	75.2	74.78	A	13.14	798.27	735.35	767.12	P	50.39	10.26	7.76	14.63	188.44	177.42	183.33	P	18.63	798.27
245169_at	expressed protein	At2g33220	817884	unknown protein predicted by genefinder and 5' EST; supported by full-length cDNA: Ceres: 954.	3209.22	3387.46	3299.84	P	108.45	5845.58	6297.84	6058.96	P	309.47	1.84	1.66	2.03	4396.3	4492.3	4437.93	P	123.09	5845.58	6297.84	6058.96	P	309.47	1.37	1.24	1.5	3636.37	3507.72	3574.02	P	103.2	5845.58	6297.84	6058.96	P	309.47	1.7	1.54	1.86	3821.8	3768.55	3794.4	P	121.95	5845.58
248698_at	leucine-rich repeat family protein / protein kinase family protein	At5g48380	834892	receptor-like protein kinase ; supported by cDNA: gi_13605826_gb_AF367312.1_AF367312	495.31	387.05	440.41	P	61.04	1168.7	895.25	1030.55	P	152.2	2.34	1.66	3.28	521.86	527.92	524.83	P	32.28	1168.7	895.25	1030.55	P	152.2	1.96	1.46	2.5	558.31	571.92	564.83	P	30.01	1168.7	895.25	1030.55	P	152.2	1.82	1.37	2.31	345.1	401.9	373.95	P	33.73	1168.7
251439_at	autophagy 4b (APG4b)	At3g59950	825165	putative protein unknown protein At2g44140 - Arabidopsis thaliana, EMBL:AC004005	605.4	487.15	544.7	P	70.39	1292.22	1093.57	1195.87	P	134	2.2	1.66	2.94	612.62	615.87	614.25	P	54.11	1292.22	1093.57	1195.87	P	134	1.95	1.53	2.45	602.67	572.78	588.2	P	35.49	1292.22	1093.57	1195.87	P	134	2.03	1.63	2.48	772.64	750.02	761.41	P	39.57	1292.22
264848_at	expressed protein	At2g17350	816242	unknown protein ;supported by full-length cDNA: Ceres:99231.	817.43	800.01	808.21	P	52.97	1486.18	1664.32	1576.05	P	115.19	1.95	1.66	2.29	704.66	905.34	804.54	P	108.93	1486.18	1664.32	1576.05	P	115.19	1.96	1.54	2.58	674.26	579.01	628.15	P	58.31	1486.18	1664.32	1576.05	P	115.19	2.51	2.07	3.07	1071.23	986.89	1027.01	P	57.1	1486.18
259997_at	glycosyl transferase family 17 protein	At1g67880	843116	unknown protein similar to N-acetylglucosaminyltransferase III GB:AAC53064 [Mus musculus]	331.87	371.26	352.26	P	29.94	690.57	702.24	695.63	P	45.21	1.97	1.66	2.37	274.07	355.85	315.59	P	43.03	690.57	702.24	695.63	P	45.21	2.2	1.75	2.89	384.98	304.8	345.55	P	43.95	690.57	702.24	695.63	P	45.21	2.01	1.61	2.6	285.36	273.01	279.1	P	15.84	690.57
248576_at	methionine S-methyltransferase	At5g49810	835044	methionine S-methyltransferase (gb|AAD49574.1) ; supported by cDNA: gi_5733428_gb_AF137380.1_AF137380	1158.15	1333.04	1249.2	P	94.81	2358.98	3050.63	2718.63	P	360.98	2.18	1.66	2.76	482.85	496.05	488.54	P	23.03	2358.98	3050.63	2718.63	P	360.98	5.56	4.3	6.89	724.19	577.8	649.78	P	83.52	2358.98	3050.63	2718.63	P	360.98	4.18	3.06	5.7	919.44	883.99	902.7	P	36.52	2358.98
263565_at	xyloglucan fucosyltransferase, putative (FUT4)	At2g15390	816031	unknown protein	231.66	131.82	180.38	P	54.45	429.59	509.58	467.07	P	46.17	2.59	1.66	5.21	70.64	67.44	69.03	A	20.24	429.59	509.58	467.07	P	46.17	6.77	4.38	13.25	56.01	61.32	58.42	A	17.98	429.59	509.58	467.07	P	46.17	7.99	5.1	16.39	57.76	61.6	59.39	A	15.71	429.59
263102_at	expressed protein	At2g05270	815075	unknown protein	16.43	22.63	19.34	A	4.21	52.46	43.75	47.71	P	6.26	2.47	1.67	3.99	26.44	30.94	28.9	A	3.72	52.46	43.75	47.71	P	6.26	1.65	1.21	2.24	15.36	31.28	22.92	P	8.56	52.46	43.75	47.71	P	6.26	2.08	1.21	5.48	15.92	12.83	14.51	A	2.69	52.46
248416_at	disease resistance protein (TIR-NBS-LRR class), putative	At5g51630	835237	putative protein disease resistance protein; strong similarity to TMV resistance protein N	176.8	198.11	185.26	A	18.02	382.78	395.92	388.73	P	37.04	2.1	1.67	2.63	215.65	219.03	216.96	A	12.21	382.78	395.92	388.73	P	37.04	1.79	1.48	2.14	188.86	191.14	190.04	A	15.68	382.78	395.92	388.73	P	37.04	2.05	1.65	2.51	154.82	173.46	163.79	A	13.86	382.78
253167_at	calcium-dependent protein kinase, putative / CDPK, putative	At4g35310	829685	calmodulin-domain protein kinase CDPK isoform 5 (CPK5) ; supported by cDNA: gi_1399272_gb_U31834.1_ATU31834	769.75	882.22	822.37	P	71.4	1659.81	1642.33	1652.06	P	120.5	2.01	1.67	2.43	477.5	706.93	587.21	P	131.56	1659.81	1642.33	1652.06	P	120.5	2.81	2	4.51	650.17	362.22	504.57	P	154.02	1659.81	1642.33	1652.06	P	120.5	3.27	2.13	6.62	612.63	589.42	602.29	P	44.47	1659.81
258049_at	expressed protein	At3g16220	820868	hypothetical protein similar to CGI-18 protein GB:AAD27727 [Homo sapiens]	1024.38	1019.91	1021.75	P	83.82	2004.01	1943.29	1976.87	P	92.57	1.93	1.67	2.28	61.49	39.43	51.19	A	22.47	2004.01	1943.29	1976.87	P	92.57	38.62	22.27	139.05	165.96	162.14	164.06	P	20.22	2004.01	1943.29	1976.87	P	92.57	12.05	9.85	15.28	240.3	227.91	233.82	P	26.72	2004.01
250206_at	mitochondrial phosphate transporter	At5g14040	831252	mitochondrial phosphate translocator	2504.2	2283.71	2373.55	P	189.45	4830.44	4864.76	4848.21	P	419.51	2.04	1.68	2.48	2693.9	3169.92	2920.42	P	266.32	4830.44	4864.76	4848.21	P	419.51	1.66	1.35	2.05	2231.51	1853.03	2038.04	P	220.63	4830.44	4864.76	4848.21	P	419.51	2.38	1.9	3.01	3309.39	3240.34	3276.98	P	131.46	4830.44
262229_at	expressed protein	At1g68620	843192	unknown protein ; supported by cDNA: gi_14335125_gb_AY037242.1_	502.79	160.61	330.98	P	175.79	1220.91	977.54	1092.2	P	138.12	3.3	1.68	26.18	502.4	244.79	372.94	P	134.14	1220.91	977.54	1092.2	P	138.12	2.93	1.73	7.28	619.29	543.78	579.94	P	52.3	1220.91	977.54	1092.2	P	138.12	1.88	1.44	2.41	79.72	117.36	97.08	A	30.93	1220.91
248400_at	AP2 domain-containing protein	At5g52020	835277	putative protein contains similarity to AP2 domain transcription factor;supported by full-length cDNA: Ceres:251466.	86.4	100.04	93.29	A	19.58	289.36	219.77	250.9	P	46.85	2.69	1.68	4.43	73.83	75.53	74.65	A	13.1	289.36	219.77	250.9	P	46.85	3.36	2.16	5.18	59.92	73.17	65.63	A	13.53	289.36	219.77	250.9	P	46.85	3.82	2.4	6.24	61.2	87.8	72.63	A	18.48	289.36
259364_at	DNA-binding protein RAV1 (RAV1)	At1g13260	837886	DNA-binding protein RAV1 identical to RAV1 GI:3868857 from [Arabidopsis thaliana]; supported by cDNA: gi_3868856_dbj_AB013886.1_AB013886	457.6	234.21	344.22	P	116.46	859.76	986.84	919.89	P	68.68	2.67	1.68	6.06	156.67	117.16	136.93	A	23.99	859.76	986.84	919.89	P	68.68	6.72	5.05	9.61	108.18	99.31	104.07	P	11.84	859.76	986.84	919.89	P	68.68	8.84	7.12	11.2	120.05	127.06	123.39	P	8.75	859.76
260988_at	mitogen-activated protein kinase kinase kinase (MAPKKK), putative (MAP3Ka)	At1g53570	841792	MAP3K alpha protein kinase, putative similar to MAP3K alpha protein kinase GB:CAA08994 GI:3688191 from [Arabidopsis thaliana]; supported by cDNA: gi_4204911_gb_U58918.1_ATU58918	196.61	179.88	188.56	P	15.61	382.48	391.86	388.35	P	32.7	2.06	1.69	2.5	163.29	176.05	169.29	P	11.82	382.48	391.86	388.35	P	32.7	2.29	1.91	2.74	173.3	130.85	151.69	P	24.32	382.48	391.86	388.35	P	32.7	2.56	1.94	3.57	258.31	275.84	266.52	P	20.16	382.48
257708_at	expressed protein	At3g13330	820533	hypothetical protein predicted by genscan+	1180.26	1146.75	1162.04	P	26.75	2150.96	2208.97	2192.78	P	128.43	1.89	1.69	2.09	990.41	843.46	914.52	P	79.48	2150.96	2208.97	2192.78	P	128.43	2.4	2.03	2.87	690.01	745.2	716.45	P	30.11	2150.96	2208.97	2192.78	P	128.43	3.06	2.71	3.44	1228.88	1258.46	1245.69	P	30.71	2150.96
246081_s_at	myosin, putative /// myosin, putative	At5g20470	832169 /// 832171	myosin-like protein unconventional myosin heavy chain, Zea mays, PIR:A59310	777.12	740.01	758.12	P	143.97	1634.42	2219.3	1921.82	P	306.87	2.53	1.69	3.93	240.32	270.35	254.2	P	42.34	1634.42	2219.3	1921.82	P	306.87	7.56	5.13	11.22	334.05	246.91	286.8	P	70.58	1634.42	2219.3	1921.82	P	306.87	6.7	4.24	11.79	413.86	383.81	399.94	P	50.2	1634.42
258452_at	alternative oxidase 1a, mitochondrial (AOX1A)	At3g22370	821806	alternative oxidase 1a precursor identical to GB:Q39219 from [Arabidopsis thaliana];supported by full-length cDNA: Ceres:116257.	2398.7	3106.73	2741.12	P	374.53	6104.88	5676.07	5884.14	P	427.34	2.15	1.69	2.83	510.79	626.16	563.11	P	107.73	6104.88	5676.07	5884.14	P	427.34	10.45	7.72	15.48	782.98	798.15	791.85	P	56.59	6104.88	5676.07	5884.14	P	427.34	7.43	6.28	8.79	1464.63	1557	1514.59	P	100.78	6104.88
265615_at	2-oxoglutarate-dependent dioxygenase, putative	At2g25450	817083	putative dioxygenase ; supported by cDNA: gi_15292706_gb_AY050787.1_	4603.24	3608.48	4105.33	P	534.56	8722.57	8391.62	8531.45	P	360.33	2.08	1.69	2.67	892.71	624.77	758.67	P	157.01	8722.57	8391.62	8531.45	P	360.33	11.25	8.31	17.13	2197.46	1730.44	1960.23	P	270.99	8722.57	8391.62	8531.45	P	360.33	4.35	3.5	5.68	6266.59	5938.95	6113.58	P	234.11	8722.57
257251_at	expressed protein	At3g24160	822002	type 1 membrane protein, putative identical to GB:AAD11797 from [Arabidopsis thaliana] (Plant Mol. Biol. 41, 415-423 (1999));supported by full-length cDNA: Ceres:12465.	2644.13	3065.78	2856.84	P	284.13	5643.59	6943.32	6295.25	P	722.53	2.2	1.7	2.83	1441.09	1704.26	1561.13	P	168.8	5643.59	6943.32	6295.25	P	722.53	4.03	3.09	5.24	2128.5	1676.11	1906.7	P	271.05	5643.59	6943.32	6295.25	P	722.53	3.3	2.45	4.53	2857.47	2811.49	2835.04	P	125.79	5643.59
247509_at	heat shock factor protein, putative (HSF6) / heat shock transcription factor, putative (HTSF6)	At5g62020	836322	heat shock factor 6	714.48	517.78	618.22	P	103.92	1403.62	1473.93	1425	P	142.69	2.3	1.7	3.29	225.87	248.62	238.33	P	44.16	1403.62	1473.93	1425	P	142.69	5.98	4.33	8.85	439.46	467.5	454.21	P	35.13	1403.62	1473.93	1425	P	142.69	3.14	2.53	3.85	872.35	727.16	802.29	P	88.23	1403.62
246614_at	CBL-interacting protein kinase 24 (CIPK24) / serine/threonine protein kinase (SOS2)	At5g35410	833502	serine/threonine protein kinase SOS2 (gb|AAF62923.1) ; supported by cDNA: gi_14701909_gb_AF395081.1_AF395081	95.09	69.21	82.12	P	15.97	212.52	200.63	205.96	P	29.01	2.51	1.71	3.88	128.75	122.87	125.63	P	13.89	212.52	200.63	205.96	P	29.01	1.64	1.2	2.19	86.34	94.01	89.76	P	11.09	212.52	200.63	205.96	P	29.01	2.29	1.66	3.12	92.42	90.11	90.86	P	7.52	212.52
250701_at	bZIP family transcription factor	At5g06840	830575	bZIP transcription factor-like protein	116.55	158.62	137.83	A	22.13	306.76	307.45	307.03	P	20.67	2.23	1.71	3.08	209.69	192.23	200.55	A	15.23	306.76	307.45	307.03	P	20.67	1.53	1.3	1.81	139.01	143.38	141.09	A	9.01	306.76	307.45	307.03	P	20.67	2.18	1.87	2.54	126.95	162.22	143.38	A	19.94	306.76
250339_at	malate oxidoreductase, putative	At5g11670	831039	NADP dependent malic enzyme - like protein NADP dependent malic enzyme, P.vulgaris, EMBL:PVME1G; supported by cDNA: gi_16226465_gb_AF428407.1_AF428407	3317.89	2735.61	3017.62	P	339.82	6008.21	6772.36	6388.66	P	470.83	2.12	1.71	2.68	2627.48	2707.65	2671.18	P	140.6	6008.21	6772.36	6388.66	P	470.83	2.39	2.05	2.77	2125.78	1750.53	1937.4	P	222.89	6008.21	6772.36	6388.66	P	470.83	3.3	2.66	4.18	2712.48	2540.39	2624.9	P	139.95	6008.21
266992_at	seven transmembrane MLO family protein / MLO-like protein 12 (MLO12)	At2g39200	818505	similar to Mlo proteins from H. vulgare ; supported by cDNA: gi_14091593_gb_AF369573.1_AF369573	157.45	112.67	134.6	P	28.35	397.12	310.22	349.63	P	53.7	2.6	1.71	4.19	85.74	90.08	87.6	A	18.9	397.12	310.22	349.63	P	53.7	3.99	2.62	6.51	104.63	112.75	108.67	P	15.04	397.12	310.22	349.63	P	53.7	3.22	2.26	4.53	60.22	83.31	71.16	A	17.19	397.12
261723_at	expressed protein	At1g76200	843953	unknown protein ; supported by full-length cDNA: Ceres: 20257.	3779.01	3748.37	3763.1	P	212.93	7627.59	7281.65	7471.2	P	481.28	1.99	1.72	2.28	5427.65	5120.94	5264.98	P	282.03	7627.59	7281.65	7471.2	P	481.28	1.42	1.23	1.63	4262.12	4572.43	4404.5	P	221.44	7627.59	7281.65	7471.2	P	481.28	1.7	1.48	1.94	4714.37	4531.29	4625.9	P	173.85	7627.59
245247_at	scarecrow-like transcription factor 13 (SCL13)	At4g17230	827435	scarecrow-like 13 (SCL13) ; supported by cDNA: gi_16930432_gb_AF419570.1_AF419570	306.45	271.52	289.07	P	31.46	611.55	780.41	685.86	P	101.37	2.37	1.72	3.18	334.69	432.09	383.19	P	54.11	611.55	780.41	685.86	P	101.37	1.79	1.26	2.52	413.42	281.19	350.78	P	74.33	611.55	780.41	685.86	P	101.37	1.96	1.3	3.15	342.08	389.27	365.04	P	29.01	611.55
251060_at	CBL-interacting protein kinase 14 (CIPK14)	At5g01820	831765	putative protein serine/threonine protein kinase ATPK10 - Arabidopsis thaliana, EMBL:D30622; supported by cDNA: gi_13249126_gb_AF295669.1_AF295669	1739.11	1304.09	1528.16	P	245.38	3985.23	3289.95	3623.73	P	437.19	2.37	1.72	3.38	2000.11	1655.92	1815.9	P	220.12	3985.23	3289.95	3623.73	P	437.19	2	1.5	2.66	1818.76	2298.42	2063.82	P	275.8	3985.23	3289.95	3623.73	P	437.19	1.76	1.3	2.39	1514.81	1342.24	1425.53	P	132.28	3985.23
265630_at	OTU-like cysteine protease family protein	At2g27350	817278	unknown protein similar to ovarian tumor protein; supported by cDNA: gi_16604333_gb_AY058065.1_	633.33	748.27	686.99	P	69.57	1387.7	1675.64	1553.1	P	192.76	2.26	1.72	2.93	816.9	686.15	752.99	P	77.02	1387.7	1675.64	1553.1	P	192.76	2.06	1.57	2.68	635.98	721.33	677.74	P	45.51	1387.7	1675.64	1553.1	P	192.76	2.29	1.78	2.86	943.1	918.6	930.92	P	39.17	1387.7
251904_at	josephin family protein	At3g54130	824580	Machado-Joseph disease MJD1a -like protein Machado-Joseph disease MJD1a protein, Homo sapiens, PIR:S50830	320.28	304.53	313.07	P	34.67	727.68	668.92	694.77	P	72.7	2.22	1.72	2.87	283.38	318.71	299.95	P	29.69	727.68	668.92	694.77	P	72.7	2.32	1.82	2.94	259.92	318.09	286.37	P	34.98	727.68	668.92	694.77	P	72.7	2.43	1.87	3.19	369.84	372.87	371.58	P	18.1	727.68
254632_at	expressed protein	At4g18630	827597	putative protein predicted protein, Arabidopsis thaliana	72.42	59.04	66.02	A	13.3	163.16	167.37	165.38	P	21.47	2.51	1.72	3.91	48.55	43.39	45.78	A	11.37	163.16	167.37	165.38	P	21.47	3.61	2.37	6.3	52.21	68	58.99	A	12.64	163.16	167.37	165.38	P	21.47	2.8	1.9	4.5	35.39	35.91	35.67	A	8.67	163.16
260579_at	cytochrome c oxidase subunit Vc family protein / COX5C family protein	At2g47380	819351	putative cytochrome c oxidase Vc subunit	1420.05	1390.3	1408.55	P	94.06	2787.3	3025.18	2904.26	P	232.06	2.06	1.73	2.44	2105.54	1871.2	1992.68	P	135.63	2787.3	3025.18	2904.26	P	232.06	1.46	1.22	1.73	1451.42	1904.97	1677.68	P	232.48	2787.3	3025.18	2904.26	P	232.06	1.73	1.35	2.3	1856.28	1884.02	1870	P	99.76	2787.3
255928_at	membrane bound O-acyl transferase (MBOAT) family protein	At1g12640	837820	unknown protein	1341.23	1246.78	1297.19	P	92.2	2648.04	3449.13	3058.97	P	467.78	2.36	1.73	3.05	1158.46	1258.14	1212.24	P	102.85	2648.04	3449.13	3058.97	P	467.78	2.52	1.84	3.31	1283.96	857.04	1068.97	P	226.7	2648.04	3449.13	3058.97	P	467.78	2.86	1.89	4.63	1810.45	1795.74	1802.94	P	81.57	2648.04
256616_at	OTU-like cysteine protease family protein	At3g22260	821796	hypothetical protein similar to unknown protein GB:AAF14829 from [Arabidopsis thaliana];supported by full-length cDNA: Ceres:124466.	266.99	201.33	233.85	P	36.82	655.17	511.56	580.88	P	86.65	2.48	1.73	3.6	233.91	213.07	223.66	P	19.76	655.17	511.56	580.88	P	86.65	2.6	1.9	3.4	186.99	189.52	188.17	P	12.99	655.17	511.56	580.88	P	86.65	3.09	2.29	3.97	250.86	246.96	249.12	P	17.58	655.17
254428_at	zinc finger and C2 domain protein (ZAC)	At4g21160	827864	putative protein Human mRNA for KIAA0050 gene, PATCHX:D1006988;supported by full-length cDNA: Ceres:6665.	1189.29	1176.82	1183.55	P	52.67	2296.93	2799.28	2549.21	P	289.14	2.15	1.73	2.6	1001.15	1093.74	1047.6	P	82.77	2296.93	2799.28	2549.21	P	289.14	2.43	1.92	3.03	1037.86	928.37	985.95	P	75.72	2296.93	2799.28	2549.21	P	289.14	2.59	2.04	3.22	976.72	968.57	972.78	P	36.69	2296.93
256964_at	arabinogalactan-protein (AGP12)	At3g13520	820554	unknown protein ;supported by full-length cDNA: Ceres:20771.; supported by cDNA: gi_10880500_gb_AF195893.1_AF195893	7710.96	7161.44	7439.96	P	457.34	14487.7	15653.9	15072.9	P	1077.28	2.03	1.73	2.36	5016.48	6384.96	5683.78	P	776.1	14487.7	15653.9	15072.9	P	1077.28	2.65	2.09	3.5	6579.93	5528.01	6059.55	P	638.44	14487.7	15653.9	15072.9	P	1077.28	2.49	2.03	3.1	9342.08	9529.68	9440.08	P	304.17	14487.7
263419_at	protein kinase, putative	At2g17220	816227	putative protein kinase contains a protein kinase domain profile (PDOC00100);supported by full-length cDNA: Ceres:13257.	1089.92	948.26	1020.96	P	107.75	2513.51	2045.35	2278.45	P	251.85	2.23	1.73	2.87	642.44	533.21	584.69	P	72.25	2513.51	2045.35	2278.45	P	251.85	3.9	2.97	5.16	700.41	646.6	671.76	P	51.42	2513.51	2045.35	2278.45	P	251.85	3.39	2.69	4.2	371.68	426.71	397.98	P	33.97	2513.51
259875_s_at	12-oxophytodienoate reductase (OPR1) /// 12-oxophytodienoate reductase (OPR1)	At1g76690	844001 /// 844002	12-oxophytodienoate reductase (OPR2) identical to 12-oxophytodienoate reductase OPR2 GB:AAC78441 [Arabidopsis thaliana]	3227.87	3024.27	3141.06	P	243.55	6206.66	6420.16	6308.63	P	338.29	2.01	1.73	2.36	693.42	734.66	714.54	P	69.29	6206.66	6420.16	6308.63	P	338.29	8.83	7.41	10.71	1913.75	1881.22	1897.86	P	166.1	6206.66	6420.16	6308.63	P	338.29	3.32	2.82	3.97	3837.62	3458.8	3660.41	P	287.57	6206.66
266650_at	expressed protein	At2g25800	817122	unknown protein	297.45	250.75	275.48	P	31.57	632.81	596.75	615.97	P	63.38	2.24	1.74	2.9	413.22	384.24	398.29	P	31.16	632.81	596.75	615.97	P	63.38	1.55	1.24	1.91	257.54	274.63	265.62	P	17.25	632.81	596.75	615.97	P	63.38	2.32	1.88	2.81	303.43	307.93	305.48	P	27.72	632.81
267297_at	zinc finger (C3HC4-type RING finger) family protein	At2g23780	816910	putative RING zinc finger protein ;supported by full-length cDNA: Ceres:17402.	442.98	460.26	451.18	P	34.41	927.65	1247.34	1082.99	P	171.74	2.4	1.74	3.14	430.29	583.21	506.9	P	80.47	927.65	1247.34	1082.99	P	171.74	2.14	1.46	3.12	371.34	351.55	361.41	P	33.94	927.65	1247.34	1082.99	P	171.74	3	2.15	3.99	519.84	409.75	464.21	P	64.87	927.65
264772_at	T-complex protein 11	At1g22930	838900	unknown protein location of EST gb|H36530, gb|AA395402, and gb|T43793	1482.64	1436.42	1450.65	P	49.01	3034.57	2686.75	2863.02	P	190.99	1.97	1.74	2.22	1251.12	1156.01	1200.53	P	64.77	3034.57	2686.75	2863.02	P	190.99	2.38	2.07	2.74	1187.9	1250.7	1210.95	P	56.14	3034.57	2686.75	2863.02	P	190.99	2.36	2.06	2.7	2002.22	1979.7	1988.98	P	34.44	3034.57
261691_at	pathogenesis-related protein, putative	At1g50060	841430	branched-chain amino acid aminotransferase, putative similar to branched-chain amino acid aminotransferase GB:AAF07191 GI:6319165 from [Solanum tuberosum]	56.52	72.52	64.21	A	15.29	260.55	162.8	210.77	P	54.03	3.28	1.74	6.02	47.17	47.2	47.18	A	16.3	260.55	162.8	210.77	P	54.03	4.47	2.21	10.99	42.29	43.18	42.71	A	11.2	260.55	162.8	210.77	P	54.03	4.94	2.58	9.55	34	44.32	38.82	A	13.12	260.55
264515_at	expressed protein	At1g10080	837544	hypothetical protein similar to hypothetical protein GB:S51583	502.96	451.67	471.98	P	64.67	1007.44	1181.78	1084.34	P	114.26	2.3	1.74	3.1	133.08	119.74	126.67	A	27.99	1007.44	1181.78	1084.34	P	114.26	8.56	5.94	13.79	232.09	257.11	243.56	P	22.62	1007.44	1181.78	1084.34	P	114.26	4.45	3.51	5.6	319.96	307.01	313.53	P	33.31	1007.44
266697_at	profilin 4 (PRO4) (PFN4)	At2g19770	816496	profilin 4 ; supported by full-length cDNA: Ceres: 16515.	67.97	75.86	71.9	A	17.2	185.27	187.02	186.18	P	21.02	2.59	1.75	4.38	88.38	85.37	86.78	A	19.71	185.27	187.02	186.18	P	21.02	2.15	1.47	3.52	74.18	81.24	77.27	A	18.91	185.27	187.02	186.18	P	21.02	2.41	1.62	4.13	65.68	75.33	69.82	A	18.99	185.27
258173_at	protein kinase family protein	At3g21630	821717	putative protein kinase similar to serine/threonine protein kinase Pto GB:AAB47421 [Lycopersicon esculentum] (Plant Cell 9 (1), 61-73 (1997))	971.89	782.92	872.65	P	111.63	2212.98	1814.79	2012.96	P	223.48	2.31	1.75	3.08	882.73	829.55	859.38	P	58.62	2212.98	1814.79	2012.96	P	223.48	2.34	1.87	2.88	591.73	720.14	654.25	P	75.29	2212.98	1814.79	2012.96	P	223.48	3.08	2.36	4.02	692.17	715.99	705.11	P	44.27	2212.98
254432_at	FAD-binding domain-containing protein	At4g20830	827831	reticuline oxidase -like protein reticuline oxidase, Eschscholzia californica, PIR:A41533; supported by cDNA: gi_15983492_gb_AF424621.1_AF424621	986.23	878.84	933.55	P	82.5	2059.77	1981.49	2023.63	P	184.41	2.17	1.75	2.67	665.56	769.13	715.92	P	80.35	2059.77	1981.49	2023.63	P	184.41	2.83	2.24	3.62	1401.98	946.42	1173.2	P	243.67	2059.77	1981.49	2023.63	P	184.41	1.72	1.23	2.67	542.79	616.71	581.48	P	53.08	2059.77
252293_at	AMP-dependent synthetase and ligase family protein	At3g48990	824060	4-coumarate-CoA ligase -like protein 4-coumarate-CoA ligase enzyme, Pinus taeda, gb:AAA92669;supported by full-length cDNA: Ceres:41541.	4851.24	5000.61	4927.41	P	294.05	9963.35	9568.98	9788.32	P	480.86	1.99	1.75	2.26	1234.2	1366.73	1296.09	P	87.78	9963.35	9568.98	9788.32	P	480.86	7.55	6.6	8.7	1731.03	1041.45	1382.42	P	358.26	9963.35	9568.98	9788.32	P	480.86	7.08	4.91	12.4	3128.21	2846.55	2980.26	P	252.81	9963.35
254723_at	ammonium transporter 1, member 1 (AMT1.1)	At4g13510	826983	ammonium transport protein (AMT1) ; supported by cDNA: gi_14335079_gb_AY037219.1_	2156.36	1798.75	1968.07	P	250.13	4893.14	4054.55	4477.21	P	458.39	2.27	1.75	3.01	182.39	179.2	180.78	P	59.76	4893.14	4054.55	4477.21	P	458.39	24.77	15.41	54.91	938.18	720.83	825.04	P	134.47	4893.14	4054.55	4477.21	P	458.39	5.43	4.01	7.68	804.89	924.51	859.01	P	104.02	4893.14
256671_at	calmodulin-binding family protein	At3g52290	824394	unknown protein	283.83	207.34	245.8	P	44.11	576.34	574.58	575.36	P	36.94	2.34	1.76	3.36	363.35	344.29	352.89	P	29.89	576.34	574.58	575.36	P	36.94	1.63	1.37	1.95	228.81	264.06	243.62	P	31.13	576.34	574.58	575.36	P	36.94	2.36	1.89	3.05	246.52	267.52	256.43	P	20.47	576.34
248518_at	expressed protein /// expressed protein	At5g50560	835124 /// 835136	putative protein similar to unknown protein (emb|CAB62355.1)	453.39	429	439.89	A	31.15	1228.04	941.76	1071.2	P	172.44	2.44	1.76	3.18	527.5	572.9	549.57	A	40.2	1228.04	941.76	1071.2	P	172.44	1.95	1.41	2.55	516.9	551.33	533.66	A	39.31	1228.04	941.76	1071.2	P	172.44	2.01	1.45	2.63	556.68	652.91	602.41	P	55.63	1228.04
257798_at	DNA topoisomerase-related	At3g15950	820839	unknown protein	42.25	35.23	38.77	A	8.7	99.13	159.18	128.43	P	33.37	3.31	1.76	5.91	51.3	49.58	50.39	A	6.81	99.13	159.18	128.43	P	33.37	2.55	1.41	3.95	43.24	45.41	44.41	A	6.23	99.13	159.18	128.43	P	33.37	2.89	1.6	4.51	31.7	36.81	33.76	A	5.3	99.13
246452_at	RNA recognition motif (RRM)-containing protein	At5g16840	831547	putative protein predicted proteins - Arabidopsis thaliana;supported by full-length cDNA: Ceres:34944.	1070.86	1111.82	1091.58	P	64.11	2978.72	2279.46	2616.77	P	409.11	2.4	1.76	3.08	1324.59	1251.73	1288.03	P	109.33	2978.72	2279.46	2616.77	P	409.11	2.03	1.47	2.67	1166.92	1114.89	1138.92	P	76.69	2978.72	2279.46	2616.77	P	409.11	2.3	1.68	2.97	1393.13	1495.21	1442.23	P	91.44	2978.72
257888_at	TENA/THI-4 family protein	At3g16990	820955	seed maturation protein, putative similar to seed maturation protein (PM36) GB:AAD51624 [Glycine max];supported by full-length cDNA: Ceres:31656.	717.37	764.95	738.16	A	83.95	1595.86	1643.59	1628.55	P	133.94	2.21	1.76	2.81	941.73	819.95	878.43	P	77.66	1595.86	1643.59	1628.55	P	133.94	1.85	1.52	2.27	492.81	671.38	580.97	A	95.76	1595.86	1643.59	1628.55	P	133.94	2.8	2.12	3.94	1061.67	1090.77	1074.86	P	49.49	1595.86
250916_at	monodehydroascorbate reductase, putative	At5g03630	831774	monodehydroascorbate reductase (NADH) - like protein monodehydroascorbate reductase (NADH), cucumber, PIR:JU0182;supported by full-length cDNA: Ceres:34156.	1597.13	1243.98	1407.74	P	218.99	3089.8	3297.63	3210.32	P	220.09	2.28	1.76	3.12	662.49	705.54	685.89	P	46.51	3089.8	3297.63	3210.32	P	220.09	4.68	3.99	5.49	652.8	551.49	602.36	P	82.12	3089.8	3297.63	3210.32	P	220.09	5.33	4.21	7.01	1194.41	1133.06	1162.94	P	75.5	3089.8
257252_at	glutathione reductase, putative	At3g24170	822003	glutathione reductase, cytosolic identical to GB:P48641 from [Arabidopsis thaliana] (); supported by cDNA: gi_14532809_gb_AY040029.1_	4739.12	5257.53	4995.09	P	400.58	10814.6	10053.6	10437	P	702.66	2.09	1.76	2.49	1375.2	1277.56	1321.46	P	129.72	10814.6	10053.6	10437	P	702.66	7.9	6.53	9.69	1208.22	1202.47	1205.09	P	104	10814.6	10053.6	10437	P	702.66	8.66	7.25	10.42	3217.26	3206.06	3211.46	P	243.41	10814.6
264751_at	ferric-chelate reductase, putative	At1g23020	838910	putative superoxide-generating NADPH oxidase flavocytochrome highly similar to GB:CAA70769, FRO1 and GB:CAA70770, FRO2 from [Arabidopsis thaliana]	947.71	591.52	767.11	P	192.67	1829.42	2699.82	2265.78	P	438.45	2.95	1.76	5.36	196.42	177.62	186.4	A	31.3	1829.42	2699.82	2265.78	P	438.45	12.16	7.74	18.58	555.37	637.48	592.9	P	60.61	1829.42	2699.82	2265.78	P	438.45	3.82	2.53	5.33	145.57	143	144.27	A	19.81	1829.42
261143_at	purine permease-related	At1g19770	838565	unknown protein	2301.15	2018.76	2161.92	P	190.13	4430.93	5403.25	4903.46	P	560.02	2.27	1.77	2.86	2478.57	2913.52	2682.58	P	248.42	4430.93	5403.25	4903.46	P	560.02	1.83	1.42	2.32	2584.26	2094.21	2330.86	P	271.82	4430.93	5403.25	4903.46	P	560.02	2.1	1.6	2.77	2484.63	2993.55	2730.89	P	284.04	4430.93
252111_at	disease resistance protein (TIR-NBS-LRR class), putative	At3g51570	824320	propable disease resistance protein disease resistance protein RPS4, Arabidopsis thaliana, EMBL:ATH243468	76.32	76.15	76.24	A	8.2	173.52	193.04	183.03	P	25.14	2.4	1.77	3.18	100.22	84.53	92.98	A	11.39	173.52	193.04	183.03	P	25.14	1.97	1.44	2.67	68.33	77.38	73.02	A	9.28	173.52	193.04	183.03	P	25.14	2.51	1.82	3.42	57.52	74.35	65.87	A	9.44	173.52
248919_at	GDSL-motif lipase/hydrolase family protein	At5g45920	834632	putative protein contains similarity to isoamyl acetate-hydrolyzing esterase	436.7	517.98	477.66	P	47.87	1018.47	1360.96	1181.74	P	186.23	2.47	1.77	3.32	579.65	473.77	528.49	P	64.59	1018.47	1360.96	1181.74	P	186.23	2.24	1.58	3.08	538.53	536.44	537.42	P	27.74	1018.47	1360.96	1181.74	P	186.23	2.2	1.61	2.82	423.31	490.26	458.56	P	60.47	1018.47
250818_at	phospholipid-transporting ATPase 1 / aminophospholipid flippase 1 / magnesium-ATPase 1 (ALA1)	At5g04930	830375	Expressed protein ; supported by cDNA: gi_9909197_gb_AF175769.1_AF175769	1527.29	1171.41	1349.02	P	186.71	3471.43	2861.45	3165.07	P	331.28	2.35	1.77	3.17	1401.69	1443.2	1418.94	P	62.58	3471.43	2861.45	3165.07	P	331.28	2.23	1.82	2.66	1131.23	1408.77	1257.89	P	169.45	3471.43	2861.45	3165.07	P	331.28	2.52	1.91	3.38	1216.5	1268.65	1243.98	P	56.17	3471.43
259073_at	zinc finger (C3HC4-type RING finger) family protein	At3g02290	821179	unknown protein contains zinc finger motif, C3HC4 type (RING finger);supported by full-length cDNA: Ceres:156940.	233.72	223.43	227.7	P	17.36	584.12	475.53	530.61	P	71.43	2.33	1.77	2.97	220.92	211.04	215.81	P	15.59	584.12	475.53	530.61	P	71.43	2.46	1.87	3.12	222.4	205.49	215.38	P	16.62	584.12	475.53	530.61	P	71.43	2.46	1.87	3.14	189.09	207.37	198.03	P	15.61	584.12
267451_at	AP2 domain-containing transcription factor family protein	At2g33710	817936	putative AP2 domain transcription factor	129.12	102.6	114.09	A	21.67	369.94	273.06	321.09	P	61.3	2.81	1.77	4.47	106.6	113.08	109.33	A	14.88	369.94	273.06	321.09	P	61.3	2.94	1.92	4.26	107.78	110.93	109.43	A	14.35	369.94	273.06	321.09	P	61.3	2.93	1.92	4.23	76.94	93.19	84.75	A	12.93	369.94
251466_at	expressed protein	At3g59340	825103	putative protein hypothetical protein SPCC320.08 - Schizosaccharomyces pombe, PIR:T41303; supported by cDNA: gi_13877608_gb_AF370505.1_AF370505	72.62	90.89	80.52	A	17.45	230.07	203.38	216.3	P	32.14	2.69	1.77	4.38	74.68	75.29	75.02	A	12.97	230.07	203.38	216.3	P	32.14	2.88	1.98	4.29	61.27	81.18	69.7	A	14.34	230.07	203.38	216.3	P	32.14	3.1	2.07	4.94	63.2	81.54	71.23	A	15.1	230.07
263378_at	protein phosphatase 2C, putative / PP2C, putative	At2g40180	818609	protein phosphatase 2C (AthPP2C5)	78.49	89.57	84.13	A	19.79	213.5	229.86	221.89	P	27.77	2.64	1.77	4.44	62.27	65.05	63.62	A	20.93	213.5	229.86	221.89	P	27.77	3.49	2.13	7.74	65.15	66.12	65.57	A	16.07	213.5	229.86	221.89	P	27.77	3.38	2.24	5.84	53.17	46.41	49.82	A	14.89	213.5
265677_at	PUR alpha-1 protein	At2g32080	817768	putative purine-rich single-stranded DNA-binding protein ; supported by cDNA: gi_15450692_gb_AY052714.1_	592.42	434.1	503.05	P	109.59	1392.38	1213.01	1297.42	P	156.27	2.58	1.77	4.15	470.23	457.05	463.35	P	15.75	1392.38	1213.01	1297.42	P	156.27	2.8	2.23	3.39	461.3	350.54	405.01	P	60.02	1392.38	1213.01	1297.42	P	156.27	3.2	2.35	4.46	789.63	760.16	775.79	P	52.56	1392.38
264302_at	vacuolar ATP synthase catalytic subunit A / V-ATPase A subunit / vacuolar proton pump alpha subunit / V-ATPase 69 kDa subunit	At1g78900	844228	ATPase 70 kDa subunit, putative similar to ATPase 70 kDa subunit GI:558478 from [Brassica napus];supported by full-length cDNA: Ceres:17815.	4193.26	4074.61	4132.25	P	183.61	7918.61	8664.02	8279.84	P	493.66	2	1.77	2.26	2292.56	2886.05	2585.71	P	349.7	7918.61	8664.02	8279.84	P	493.66	3.2	2.55	4.18	2982.4	1966.96	2476.53	P	539.06	7918.61	8664.02	8279.84	P	493.66	3.34	2.42	5.25	3507.57	3438.95	3472.63	P	164.52	7918.61
251668_at	strictosidine synthase family protein	At3g57010	824868	putative protein strictosidine synthase (EC 4.3.3.2) - Rauvolfia mannii (fragment); supported by cDNA: gi_13877836_gb_AF370181.1_AF370181	267.58	280.42	273.08	P	28.6	1657.57	792.1	1224.57	P	447.33	4.48	1.77	7.47	168.17	150.17	159.83	A	21.95	1657.57	792.1	1224.57	P	447.33	7.66	3.01	13.14	183.83	229.85	205.68	A	30.51	1657.57	792.1	1224.57	P	447.33	5.95	2.33	10.33	323.34	328.05	325.82	P	22.62	1657.57
251259_at	protein phosphatase 2C, putative / PP2C, putative	At3g62260	825399	putative protein phosphoprotein phosphatase (EC 3.1.3.16) 1A-alpha - Homo sapiens, PIR:S22423;supported by full-length cDNA: Ceres:20050.	1009.81	1538.38	1272.4	P	267.35	2862.87	3599.62	3235.24	P	370.18	2.54	1.77	4.01	497.73	532.21	513.73	P	48.37	2862.87	3599.62	3235.24	P	370.18	6.3	4.89	8.01	568.26	607.98	586.2	P	55.51	2862.87	3599.62	3235.24	P	370.18	5.52	4.28	7.03	806.42	913.52	855.54	P	80.34	2862.87
246016_at	sensory transduction histidine kinase-related	At5g10720	830938	histidine kinase - like protein sensory transduction histidine kinase slr1759, Synechocystis sp., PIR:S75142	80.57	83.88	82.18	A	5.97	189.01	177.87	181.79	P	18.54	2.21	1.78	2.7	91.12	109.58	100.32	A	10.13	189.01	177.87	181.79	P	18.54	1.81	1.43	2.3	103.34	102.09	102.67	A	5.15	189.01	177.87	181.79	P	18.54	1.77	1.45	2.12	95.98	84.82	89.96	A	7.29	189.01
264914_at	clathrin adaptor complexes medium subunit family protein	At1g60780	842372	clathrin adaptor medium chain protein MU1B, putative similar to clathrin adaptor medium chain protein MU1B GI:4704421 from [Mus musculus]	1135.18	1160.77	1147.44	P	86.87	2545.54	2567.62	2557.26	P	267.92	2.23	1.78	2.74	1418.12	1431.8	1426.5	P	81.62	2545.54	2567.62	2557.26	P	267.92	1.79	1.45	2.16	1266.99	1052.55	1161.66	P	132.79	2545.54	2567.62	2557.26	P	267.92	2.2	1.7	2.86	1664.71	1610	1637.28	P	91.35	2545.54
250158_at	expressed protein	At5g15190	831371	putative protein	121.95	139.08	130.15	A	16.7	303.25	412.86	355.03	P	68.79	2.73	1.78	3.93	147.95	132.94	140.8	P	26.88	303.25	412.86	355.03	P	68.79	2.52	1.58	4.02	124.33	164.54	141.97	P	25.57	303.25	412.86	355.03	P	68.79	2.5	1.58	3.91	162.1	173.39	167.96	P	13.88	303.25
254890_at	glutathione peroxidase, putative	At4g11600	826765	phospholipid hydroperoxide glutathione peroxidase ;supported by full-length cDNA: Ceres:8846.	2474.35	2980.39	2728.82	P	273.44	6644.21	5642.12	6168.75	P	620.79	2.26	1.78	2.86	2736.65	2646.38	2694.96	P	137.32	6644.21	5642.12	6168.75	P	620.79	2.29	1.88	2.73	2658.6	2187.96	2424.63	P	263.48	6644.21	5642.12	6168.75	P	620.79	2.54	1.99	3.26	2310.97	2121.94	2212.98	P	142.72	6644.21
255221_at	octicosapeptide/Phox/Bem1p (PB1) domain-containing protein	At4g05150	825863	putative protein various predicted proteins; supported by cDNA: gi_15809939_gb_AY054238.1_	1059.7	821.39	935.87	P	152.21	2487.13	2090.17	2277.79	P	257.65	2.43	1.78	3.47	946.22	786.54	865.78	P	127.57	2487.13	2090.17	2277.79	P	257.65	2.63	1.95	3.64	922.32	817.31	860.69	P	90.19	2487.13	2090.17	2277.79	P	257.65	2.65	2.04	3.41	702.93	733.37	717.53	P	73.05	2487.13
265375_at	SNF7 family protein	At2g06530	815211	unknown protein ;supported by full-length cDNA: Ceres:91878.	932.69	1006.05	969.68	P	68.29	2146.86	1977.91	2067.86	P	170.46	2.13	1.78	2.55	773.61	843.04	805.11	P	63.71	2146.86	1977.91	2067.86	P	170.46	2.57	2.12	3.1	745.83	762.47	754.74	P	56.77	2146.86	1977.91	2067.86	P	170.46	2.74	2.27	3.29	1095.36	1135.91	1113.79	P	51.44	2146.86
263075_at	undecaprenyl pyrophosphate synthetase family protein / UPP synthetase family protein	At2g17570	816264	hypothetical protein predicted by genefinder; supported by cDNA: gi_14423545_gb_AF387010.1_AF387010	169.71	175.45	171.87	P	11.65	354.69	367.7	361.87	P	25.63	2.11	1.79	2.47	239.39	269.93	254.01	P	17.13	354.69	367.7	361.87	P	25.63	1.42	1.21	1.67	231.92	218.27	225.16	P	10.55	354.69	367.7	361.87	P	25.63	1.61	1.39	1.84	218.84	238.33	228.54	P	13.1	354.69
257541_at	hypothetical protein	At3g25950	822192	hypothetical protein predicted by genemark	296.08	344.32	318.28	A	38.75	732.06	824.54	783.85	P	110.65	2.46	1.79	3.34	441.88	466.92	453.76	P	44.97	732.06	824.54	783.85	P	110.65	1.73	1.28	2.27	384.3	419.38	401.74	P	32.72	732.06	824.54	783.85	P	110.65	1.95	1.46	2.52	359.39	407.75	382.52	A	40.77	732.06
251314_at	zinc finger (C3HC4-type RING finger) family protein	At3g61180	825290	putative protein several hypothetical proteins - Arabidopsis thaliana; supported by cDNA: gi_16648920_gb_AY059830.1_	565.89	601.83	582.34	P	33.76	1215.77	1516.08	1385.47	P	197.05	2.38	1.8	3.01	692.45	727.58	710.89	P	36.52	1215.77	1516.08	1385.47	P	197.05	1.95	1.48	2.45	509.26	504.96	506.6	P	31.92	1215.77	1516.08	1385.47	P	197.05	2.73	2.06	3.47	658.96	666.13	662.06	P	40.85	1215.77
251774_at	expressed protein	At3g55840	824750	nematode resistance protein-like protein Hs1pro-1 nematode resistance gene, Beta procumbens, EMBL:BPU79733;supported by full-length cDNA: Ceres:149697.	55.72	60.08	57.9	A	8.49	138.99	146.41	143.09	P	17.86	2.47	1.8	3.44	58.47	63.86	61.33	A	7.55	138.99	146.41	143.09	P	17.86	2.33	1.74	3.13	88.95	72.49	80.83	P	10.73	138.99	146.41	143.09	P	17.86	1.77	1.31	2.41	52.18	58.15	55.16	A	6.98	138.99
260789_s_at	acyl-CoA oxidase (ACX3) /// acyl-CoA oxidase (ACX3)	At1g06290	819854 /// 837140	acyl-CoA oxidase ACX3 identical to acyl-CoA oxidase ACX3 GI:8163758 from [Arabidopsis thaliana]	1325.79	1216.38	1258.54	P	97.75	2982.25	2610.6	2798.04	P	271.64	2.22	1.8	2.72	1176.86	1123.1	1148.51	P	55.87	2982.25	2610.6	2798.04	P	271.64	2.44	2.02	2.89	1487.82	1185.69	1334.08	P	164.72	2982.25	2610.6	2798.04	P	271.64	2.1	1.63	2.75	1412.44	1425.71	1420.14	P	81.23	2982.25
258146_at	transducin family protein / WD-40 repeat family protein	At3g18060	821331	putative WD-repeat protein (WDR1-like) similar to WDR1 protein GB:AAD05042 [Gallus gallus] (Genomics 56 (1), 59-69 (1999))	460.86	430.15	444.42	P	47.15	972	1376.83	1175.8	P	210.92	2.65	1.8	3.65	414.4	371.12	390.05	P	37.02	972	1376.83	1175.8	P	210.92	3.01	2.07	4.11	320.38	315.84	318.37	P	25.37	972	1376.83	1175.8	P	210.92	3.69	2.55	4.96	385.68	377.14	381.14	P	35.71	972
258062_at	F-box family protein	At3g26000	822197	unknown protein ; supported by cDNA: gi_16604357_gb_AY058077.1_	483.58	581.9	530.19	P	73.21	1190.3	1631.87	1409.95	P	244.1	2.66	1.8	3.81	351.95	349.63	350.83	P	37.25	1190.3	1631.87	1409.95	P	244.1	4.02	2.78	5.51	323.7	315.2	319.36	P	30.79	1190.3	1631.87	1409.95	P	244.1	4.41	3.07	5.99	358.71	331.07	344.74	P	50.77	1190.3
259932_at	zinc finger (C2H2 type) family protein	At1g34370	840339	zinc finger protein, putative similar to GI:3170601 from [Zea mays] (Cell 93 (4), 593-603 (1998));supported by full-length cDNA: Ceres:40167.	1212.54	1088.05	1149.4	P	85.44	3048.28	2462.68	2735.64	P	370.49	2.38	1.81	3.03	1692.15	1612.81	1647.49	P	57.7	3048.28	2462.68	2735.64	P	370.49	1.66	1.28	2.05	1106.13	1196.85	1150.81	P	61.23	3048.28	2462.68	2735.64	P	370.49	2.38	1.82	2.97	1287.59	1303.14	1296.17	P	34.03	3048.28
261541_at	protein kinase-related	At1g63600	842665	unknown protein contains Pfam profile: PF01657 Domain of unknown function DUF26	71.09	77.69	74.52	A	6.76	179.07	163.45	169.54	P	16.92	2.28	1.81	2.84	94.57	95.31	94.89	A	6.41	179.07	163.45	169.54	P	16.92	1.79	1.45	2.17	73.5	84.16	78.77	A	6.91	179.07	163.45	169.54	P	16.92	2.15	1.72	2.68	55.23	67.25	61.34	A	7.4	179.07
259313_at	transducin family protein / WD-40 repeat family protein	At3g05090	819671	hypothetical protein predicted by genscan; supported by cDNA: gi_15810506_gb_AY056292.1_	428.49	460.25	446.21	P	34.39	991.58	939.13	967.06	P	76.08	2.17	1.81	2.6	533.05	585.81	558.53	P	37.67	991.58	939.13	967.06	P	76.08	1.73	1.46	2.05	510.62	416.17	462.67	P	53.88	991.58	939.13	967.06	P	76.08	2.09	1.67	2.67	544.18	536.06	540.01	P	26.73	991.58
266788_at	leucine-rich repeat family protein / protein kinase family protein	At2g29000	817449	putative receptor-like protein kinase	122.36	118.28	120.28	A	17.12	279.74	332.88	305.52	P	43.42	2.54	1.81	3.56	121.46	115.34	118.52	A	16.33	279.74	332.88	305.52	P	43.42	2.58	1.84	3.59	94.4	106.25	100.24	A	14.69	279.74	332.88	305.52	P	43.42	3.05	2.16	4.31	103.11	102.59	102.88	A	13.51	279.74
247867_at	CBL-interacting protein kinase 21, putative (CIPK21)	At5g57630	835868	SNF1 related protein kinase-like protein ; supported by cDNA: gi_14334389_gb_AY034100.1_	186.61	110.42	148.53	P	39.64	426.38	376.46	398.44	P	33.3	2.68	1.81	4.84	131.76	144.4	138.24	P	14.14	426.38	376.46	398.44	P	33.3	2.88	2.33	3.61	190.29	169.77	179.84	P	15.83	426.38	376.46	398.44	P	33.3	2.22	1.81	2.71	213.62	191.86	203.3	P	13.7	426.38
252915_at	calcium-binding EF hand family protein	At4g38810	830036	EF-Hand containing protein -like strond similarity to 39 kDa EF-Hand protein, Solanum tuberosum, AJ001310; supported by cDNA: gi_15810420_gb_AY056249.1_	494.37	427.65	459.29	P	46.96	964.96	1101.03	1032.34	P	87.91	2.25	1.81	2.82	347.64	304.01	326.19	P	33.97	964.96	1101.03	1032.34	P	87.91	3.16	2.54	3.98	337.97	442.56	394.5	P	57.7	964.96	1101.03	1032.34	P	87.91	2.62	2.01	3.55	332.88	349.37	341.15	P	29.61	964.96
247360_at	cytochrome P450, putative	At5g63450	836464	cytochrome P450-like protein ;supported by full-length cDNA: Ceres:101598.	252.9	85.23	171.09	P	87.95	597.56	563.27	576.51	P	34.24	3.37	1.81	21.84	73.09	89.06	81.41	A	14.13	597.56	563.27	576.51	P	34.24	7.08	5.39	10.03	321.54	374.06	347.71	P	26.81	597.56	563.27	576.51	P	34.24	1.66	1.42	1.95	78.12	78.63	78.35	A	14.88	597.56
259019_at	tetratricopeptide repeat (TPR)-containing protein / U-box domain-containing protein	At3g07370	819925	hypothetical protein similar to serologically defined colon cancer antigen 7 GB:5031963 [Homo sapiens]; supported by cDNA: gi_14596038_gb_AY042807.1_	178.43	159.33	169.86	P	13.96	469.68	361.89	413.87	P	58.83	2.44	1.82	3.15	171.97	179.4	175.64	P	7.83	469.68	361.89	413.87	P	58.83	2.36	1.79	2.95	113.46	117.6	116.01	P	7.32	469.68	361.89	413.87	P	58.83	3.57	2.69	4.52	160.93	151.88	156.32	P	15.2	469.68
262932_at	microsomal glutathione s-transferase, putative	At1g65820	842893	glutathione-s-transferase, putative similar to GST3_HUMAN SP:O14880; supported by full-length cDNA: Ceres: 8446.	3231.08	2779.45	2999.36	P	256.19	6163.05	6631.24	6447.14	P	375.06	2.15	1.82	2.56	3106.55	3058.18	3076.77	P	116.14	6163.05	6631.24	6447.14	P	375.06	2.1	1.86	2.34	3040.13	3154.13	3109.07	P	96.48	6163.05	6631.24	6447.14	P	375.06	2.07	1.85	2.3	2797.07	2737.39	2768.83	P	50.52	6163.05
245803_at	cysteine proteinase (RD21A) / thiol protease	At1g47128	841122	cysteine proteinase RD21A identical to thiol protease RD21A SP:P43297 from [Arabidopsis thaliana]	5762.58	5119.32	5427.98	P	434.79	12479.6	11183.7	11825.5	P	890.47	2.18	1.82	2.62	2371.71	2048.12	2190.29	P	271.19	12479.6	11183.7	11825.5	P	890.47	5.4	4.3	6.97	4659.95	2953.98	3812.6	P	895.12	12479.6	11183.7	11825.5	P	890.47	3.1	2.18	5.11	5604.45	5299.69	5444.11	P	274.29	12479.6
259734_at	expressed protein	At1g77500	844086	unknown protein similar to GB:AAD41429	142.69	147.87	144.97	A	12.4	309.66	342.11	325.46	P	28.58	2.25	1.83	2.75	129.04	155.47	141.94	P	15.44	309.66	342.11	325.46	P	28.58	2.29	1.83	2.91	128.15	112.82	122	A	12.82	309.66	342.11	325.46	P	28.58	2.67	2.13	3.37	112	121.24	115.74	A	9.19	309.66
252329_at	zinc finger (DHHC type) family protein	At3g48760	824037	putative protein several hypothetical proteins	698.74	693.43	696.02	P	32.51	1465.96	1895.97	1681.85	P	239.68	2.42	1.83	3.03	635.9	615.73	625.35	P	31.32	1465.96	1895.97	1681.85	P	239.68	2.69	2.04	3.38	394.96	506.07	457.29	P	65.15	1465.96	1895.97	1681.85	P	239.68	3.68	2.62	5.16	580.56	561.13	570.94	P	34.86	1465.96
258256_at	expressed protein	At3g26890	822305	unknown protein ; supported by cDNA: gi_15293102_gb_AY050985.1_	1771.41	1390.2	1578.9	P	210.96	3741.73	3477	3609.85	P	202.43	2.29	1.83	2.97	1561.95	1527.29	1540.67	P	57.1	3741.73	3477	3609.85	P	202.43	2.34	2.09	2.61	1598.65	1804.27	1695.12	P	129.37	3741.73	3477	3609.85	P	202.43	2.13	1.83	2.5	1168.14	1244.3	1203.36	P	73.24	3741.73
247125_at	zinc finger (C3HC4-type RING finger) family protein	At5g66070	836739	putative protein contains similarity to unknown protein (gb|AAF18680.1)	308.04	404.92	353.86	P	55.96	929.78	811.88	874.62	P	93.96	2.47	1.83	3.48	299.49	299.05	299.27	P	26.62	929.78	811.88	874.62	P	93.96	2.92	2.31	3.67	380.94	375.3	377.73	P	22.46	929.78	811.88	874.62	P	93.96	2.32	1.87	2.81	281.01	347.73	313.14	P	42.29	929.78
253046_at	cytochrome P450, putative	At4g37370	829891	cytochrome P450 - like protein cytochrome P450, Glycyrrhiza echinata, AB001379;supported by full-length cDNA: Ceres:253698.	365.26	377.77	371.11	P	24.68	832.54	776.32	809.06	P	65.48	2.18	1.83	2.59	279.03	251.6	263.61	P	28.8	832.54	776.32	809.06	P	65.48	3.07	2.47	3.88	246.97	262.24	253.1	P	30.87	832.54	776.32	809.06	P	65.48	3.2	2.53	4.13	180.78	214.37	195.29	P	29.11	832.54
255594_at	ABC1 family protein	At4g01660	828127	putative ABC transporter	494.34	490.5	492.67	P	27.43	1314.77	1051.11	1174.64	P	154.3	2.38	1.84	2.97	691.23	744.78	720.27	P	35.64	1314.77	1051.11	1174.64	P	154.3	1.63	1.26	2.02	546.29	652.8	594.77	P	65.22	1314.77	1051.11	1174.64	P	154.3	1.97	1.47	2.61	584.66	599.79	591.65	P	33.88	1314.77
265618_at	expressed protein	At2g25460	817084	hypothetical protein predicted by genscan; supported by cDNA: gi_17063175_gb_AY062110.1_	44.57	48.99	46.84	A	4.95	105.98	151.9	128.94	P	24.45	2.75	1.84	3.84	56.26	65.87	59.99	A	10.34	105.98	151.9	128.94	P	24.45	2.15	1.37	3.3	60.01	60.77	60.35	A	6.32	105.98	151.9	128.94	P	24.45	2.14	1.43	2.98	37.05	41.26	39.49	A	3.5	105.98
248440_at	acid phosphatase, putative	At5g51260	835200	acid phosphatase	499.36	522.66	513.37	P	36.21	1122.04	1207.04	1173.35	P	120.81	2.29	1.84	2.79	267.94	261.44	264.94	P	22.33	1122.04	1207.04	1173.35	P	120.81	4.43	3.53	5.5	297.19	356.09	326.85	P	32.75	1122.04	1207.04	1173.35	P	120.81	3.59	2.82	4.56	549.44	573.81	563.72	P	35.76	1122.04
266514_at	zinc finger (B-box type) family protein	At2g47890	819401	putative zinc-finger protein (B-box zinc finger domain)	288.27	353.92	319.88	A	35.92	744.24	718.25	729.83	P	55.01	2.28	1.84	2.88	87.61	86.2	87.01	A	21.33	744.24	718.25	729.83	P	55.01	8.39	5.82	14.21	311.65	378.67	343.53	P	39.36	744.24	718.25	729.83	P	55.01	2.12	1.71	2.7	388.59	392.44	390.92	P	25.97	744.24
265178_at	protein kinase family protein	At1g23540	838963	Pto kinase interactor, putative similar to Pto kinase interactor 1 GB:AAC61805 GI:3668069 from (Lycopersicon esculentum)	39.59	55.29	45.9	A	17.03	143.86	156.71	150.16	P	24.06	3.27	1.85	8.58	55.59	55.72	55.65	A	11.35	143.86	156.71	150.16	P	24.06	2.7	1.77	4.31	46.61	47.56	47.13	A	12.41	143.86	156.71	150.16	P	24.06	3.19	1.98	5.86	40.18	57.64	47.34	A	12.57	143.86
254276_at	zinc finger (AN1-like) family protein	At4g22820	828381	predicted protein PVPR3 protein, Phaesolis vulgaris, PATCHX:G169363;supported by full-length cDNA: Ceres:13832.	928.13	1019.28	974.71	P	50.18	2169.68	1961.66	2056.98	P	124.11	2.11	1.85	2.4	870.65	785.9	827.19	P	52.12	2169.68	1961.66	2056.98	P	124.11	2.49	2.15	2.87	721.54	626.58	675.09	P	52.72	2169.68	1961.66	2056.98	P	124.11	3.05	2.6	3.6	1525.28	1518.08	1520.27	P	43.71	2169.68
256439_at	superoxide dismutase (Mn), mitochondrial (SODA) / manganese superoxide dismutase (MSD1)	At3g10920	820263	putative [Mn] superoxide dismutase similar to manganese superoxide dismutase GB:AAC24832 [Arabidopsis thaliana];supported by full-length cDNA: Ceres:14503.	2893.59	3495.49	3181.25	P	334.34	6812.89	7470.74	7148.29	P	446.86	2.25	1.85	2.78	2459.87	2956.92	2702.69	P	270.52	6812.89	7470.74	7148.29	P	446.86	2.64	2.19	3.24	2815.1	2261.94	2523.13	P	311.39	6812.89	7470.74	7148.29	P	446.86	2.83	2.29	3.62	3163.25	2904.14	3041.29	P	165.71	6812.89
247365_at	expressed protein	At5g63220	836442	putative protein similar to unknown protein (ref|NP_057033.1)	190.63	201.04	195.79	P	14.79	436.92	425.01	430.92	P	30.92	2.2	1.85	2.62	147.34	158.94	153.34	P	14.21	436.92	425.01	430.92	P	30.92	2.81	2.32	3.43	215.24	153.09	185.19	P	33.35	436.92	425.01	430.92	P	30.92	2.33	1.74	3.36	247.69	232.73	239.24	P	13.99	436.92
257947_at	isocitrate lyase, putative	At3g21720	821726	putative isocitrate lyase similar to GB:P25248 from [Brassica napus]	108.3	104.57	106.7	A	16.46	458.93	270.89	364.26	P	96.72	3.41	1.85	5.45	78.55	85.85	81.99	A	11.57	458.93	270.89	364.26	P	96.72	4.44	2.42	6.97	104.5	103.34	103.91	A	12.88	458.93	270.89	364.26	P	96.72	3.51	1.92	5.39	93.21	89.71	91.8	A	6.09	458.93
260746_at	glutathione S-transferase, putative	At1g78380	844174	glutathione transferase, putative similar to glutathione transferase GI:2853219 from [Carica papaya]; supported by full-length cDNA: Ceres: 30759.	5951.64	5380.08	5687.2	P	379.82	12111	11680	11915.5	P	500.92	2.1	1.85	2.4	3897.12	3765.05	3821.17	P	223.96	12111	11680	11915.5	P	500.92	3.12	2.77	3.52	4712.63	4413.33	4566.2	P	270.66	12111	11680	11915.5	P	500.92	2.61	2.32	2.95	4739.45	4624.71	4689.48	P	213.09	12111
259764_at	regulatory protein (NPR1)	At1g64280	842733	transcription factor inhibitor I kappa B, putative similar to GI:1916912 from [Arabidopsis thaliana];supported by full-length cDNA: Ceres:42654.	479.89	472.28	476.51	P	57.23	1039.91	1111.63	1077.9	P	58.47	2.26	1.85	2.86	70.67	51.66	60.06	A	24.79	1039.91	1111.63	1077.9	P	58.47	17.95	10.58	56.01	144.08	158.89	151.51	P	26.65	1039.91	1111.63	1077.9	P	58.47	7.11	5.42	10.11	142.95	157.45	149.65	P	24.75	1039.91
262901_at	formin homology 2 domain-containing protein / FH2 domain-containing protein	At1g59910	842285	hypothetical protein predicted by genemark.hmm	348.87	341.47	345.03	P	14.32	720.63	728.58	724.31	P	43.09	2.1	1.86	2.36	466.33	475.1	470.98	P	27.8	720.63	728.58	724.31	P	43.09	1.54	1.34	1.77	351.57	347.85	350.05	P	18.04	720.63	728.58	724.31	P	43.09	2.07	1.81	2.35	401.28	423.75	412.7	P	19.26	720.63
257478_at	wall-associated kinase, putative	At1g16130	838182	hypothetical protein similar to putative serine/threonine-specific protein kinase GI:7270012 from [Arabidopsis thaliana]	157.44	199.69	178.12	A	22.63	436.29	410.47	421.83	P	35.57	2.37	1.86	3.09	244.74	226.55	235.53	A	17.46	436.29	410.47	421.83	P	35.57	1.79	1.48	2.15	184.41	203.21	193.19	A	12.37	436.29	410.47	421.83	P	35.57	2.18	1.82	2.59	145.38	185.44	165.24	A	21.21	436.29
253663_at	villin, putative	At4g30160	829139	putative villin	140.16	117.15	128.41	P	14.77	322.71	281.49	301.32	P	26.87	2.35	1.86	3.01	170.07	144.45	156.55	P	15.66	322.71	281.49	301.32	P	26.87	1.92	1.54	2.41	128.85	133.01	130.77	P	10.65	322.71	281.49	301.32	P	26.87	2.3	1.88	2.81	96.71	106.55	101.9	P	7.58	322.71
261686_at	expressed protein	At1g47310	841134	unknown protein ;supported by full-length cDNA: Ceres:111522.	737.09	788.65	766.66	P	114.15	1794.53	2318	2036.18	P	306.59	2.66	1.86	3.79	809.59	760.78	786.16	P	145.54	1794.53	2318	2036.18	P	306.59	2.59	1.76	3.95	761.61	742.75	752.77	P	103.91	1794.53	2318	2036.18	P	306.59	2.7	1.91	3.8	760.49	942.37	854.36	P	217.15	1794.53
259824_at	copper homeostasis factor, putative / copper chaperone, putative (CCH)	At1g66240	842940	copper homeostasis factor, putative similar to GI:6525011 from [Glycine max] (Plant Physiol. 117 (4), 1227-1234 (1998)); supported by cDNA: gi_14532547_gb_AY039898.1_	2132.57	2196.91	2160.01	P	70.31	4434.18	4584.24	4474.9	P	244.87	2.07	1.86	2.3	2249.72	2232.87	2240.61	P	36.47	4434.18	4584.24	4474.9	P	244.87	2	1.81	2.19	1476.8	1853.51	1665.89	P	191.32	4434.18	4584.24	4474.9	P	244.87	2.69	2.2	3.37	2364.59	2212.37	2293.03	P	103.18	4434.18
262660_at	protein kinase family protein / ankyrin repeat family protein	At1g14000	837960	putative protein kinase	1179.6	1024.16	1087.17	P	143.99	2437.03	2739.23	2590.16	P	222.37	2.38	1.86	3.15	1056.33	1053.3	1054.83	P	44.03	2437.03	2739.23	2590.16	P	222.37	2.46	2.08	2.85	814.14	728.47	773.61	P	59.62	2437.03	2739.23	2590.16	P	222.37	3.35	2.76	4.05	825.23	832.6	829.74	P	75.08	2437.03
265049_at	jacalin lectin family protein	At1g52060	841635	jasmonate inducible protein, putative similar to jasmonate inducible protein GI:9279642 from [Arabidopsis thaliana]	120.1	146.47	133.84	A	18.16	320.9	311.1	316.31	P	22.99	2.36	1.86	3.11	111.76	119.05	116.32	A	11.02	320.9	311.1	316.31	P	22.99	2.72	2.24	3.33	113.24	146.07	130.29	A	18.62	320.9	311.1	316.31	P	22.99	2.43	1.9	3.24	119.25	161.08	138.72	A	25.35	320.9
259976_at	CP12 domain-containing protein	At1g76560	843989	hypothetical protein ;supported by full-length cDNA: Ceres:147838.	299.63	298.81	299.27	P	46.25	743.26	742.9	743.09	P	73.2	2.48	1.86	3.45	268.48	180.03	224.29	P	55.78	743.26	742.9	743.09	P	73.2	3.31	2.25	5.71	318.26	452.38	386.46	P	77.11	743.26	742.9	743.09	P	73.2	1.92	1.37	2.94	163.01	158.83	161.21	P	23.17	743.26
249518_at	invertase/pectin methylesterase inhibitor family protein	At5g38610	833851	putative protein similar to unknown protein (pir||T07677)	108.12	135.8	119.39	P	21.22	327.67	286	308.66	P	34.57	2.59	1.86	3.79	74.27	102.06	89.44	A	22.72	327.67	286	308.66	P	34.57	3.45	2.3	6.06	106.35	128.62	117.6	P	15.12	327.67	286	308.66	P	34.57	2.62	1.98	3.51	159.33	163.85	161.54	P	10.21	327.67
247949_at	cytochrome P450, putative	At5g57220	835828	cytochrome P450	126.86	116.5	121.6	A	11.68	263.86	276.36	269.57	P	15.43	2.22	1.86	2.69	76.13	82.5	79.44	A	7.01	263.86	276.36	269.57	P	15.43	3.39	2.87	4.06	68.66	73.53	70.99	A	7.7	263.86	276.36	269.57	P	15.43	3.8	3.13	4.71	57.65	80.07	68.68	A	12.35	263.86
256956_at	expressed protein	At3g13410	820541	expressed protein supported by cDNA: gi:14334707	3435.4	3145.13	3256.2	P	302.77	7266.63	7449.49	7362.84	P	548.55	2.26	1.86	2.77	2037.73	2106.36	2071.73	P	159.98	7266.63	7449.49	7362.84	P	548.55	3.55	2.98	4.25	2452.41	2117.44	2294.13	P	239.27	7266.63	7449.49	7362.84	P	548.55	3.21	2.61	4	3016.55	3137.51	3078.32	P	195.75	7266.63
256524_at	glutamine synthetase, putative	At1g66200	842935	glutamine synthetase, putative similar to glutamine synthetase [Raphanus sativus] GI:1526564;supported by full-length cDNA: Ceres:2662.	7017.02	5698.17	6353.37	P	812.3	14723	14704.2	14714.8	P	865.81	2.32	1.86	2.98	2269.95	1798.55	2008.57	P	364.09	14723	14704.2	14714.8	P	865.81	7.33	5.53	10.55	2746.29	2568.66	2664.3	P	291.64	14723	14704.2	14714.8	P	865.81	5.52	4.55	6.87	5909.88	5052.28	5477.78	P	640.57	14723
246946_at	expressed protein	At5g25070	832578	putative protein	311.41	286.11	298.13	P	19.11	607.28	693.77	650.48	P	43.98	2.18	1.87	2.54	400.43	406.53	403.12	P	13.08	607.28	693.77	650.48	P	43.98	1.61	1.42	1.82	369.71	343.31	357.28	P	18.77	607.28	693.77	650.48	P	43.98	1.82	1.58	2.09	436.91	415.4	426.31	P	16.16	607.28
249453_at	vesicle transport v-SNARE 11 (VTI11) / vesicle soluble NSF attachment protein receptor VTI1a (VTI1A)	At5g39510	833947	v-SNARE AtVTI1a	1634.52	1755.52	1700.68	P	79.05	3448.56	3690.83	3556.64	P	173.67	2.09	1.87	2.34	1562.53	1783	1665.93	P	128.05	3448.56	3690.83	3556.64	P	173.67	2.13	1.85	2.49	1721.5	1328.97	1524.69	P	205.18	3448.56	3690.83	3556.64	P	173.67	2.33	1.88	3.03	1842.31	1898.28	1873.3	P	57.37	3448.56
255377_at	ankyrin repeat family protein	At4g03500	827731	hypothetical protein	208.27	246.31	224.69	P	24.72	539.59	511.71	526.16	P	44.67	2.34	1.87	2.97	148.74	131.89	140.25	A	25.1	539.59	511.71	526.16	P	44.67	3.75	2.78	5.44	112.19	119.2	115.39	A	20.9	539.59	511.71	526.16	P	44.67	4.56	3.37	6.64	107.65	132.38	118.34	A	25.65	539.59
265958_at	adenylate kinase family protein	At2g37250	818302	putative adenylate kinase ;supported by full-length cDNA: Ceres:15831.	591.65	651.7	618.54	P	45.96	1523.41	1375.08	1436.93	P	141.21	2.32	1.88	2.83	867.12	844.61	854.35	P	39.52	1523.41	1375.08	1436.93	P	141.21	1.68	1.39	1.99	779.14	763.94	770	P	20.89	1523.41	1375.08	1436.93	P	141.21	1.87	1.56	2.18	829.3	862.78	846.56	P	44.36	1523.41
264780_at	mitogen-activated protein kinase kinase kinase (MAPKKK) (EDR1)	At1g08720	837393	putative protein kinase similar to MAP3K delta-1 protein kinase (Y14199); supported by cDNA: gi_11127924_gb_AF305913.1_AF305913	114.3	100.7	107.01	P	13.89	266.75	257.66	261.55	P	25.98	2.44	1.88	3.24	136.54	142.49	139.65	P	10.57	266.75	257.66	261.55	P	25.98	1.87	1.51	2.29	113.09	95.33	103.13	P	15.39	266.75	257.66	261.55	P	25.98	2.54	1.91	3.49	99.62	96.89	98.41	P	12.53	266.75
266330_at	major latex protein-related / MLP-related	At2g01530	814682	unknown protein ; supported by cDNA: gi_15450398_gb_AY052300.1_	79.68	76.75	78.12	A	16.29	247.84	434.16	328.67	P	106.35	4.21	1.88	7.66	84.74	73.3	78.93	A	16	247.84	434.16	328.67	P	106.35	4.16	1.86	7.51	75.84	83.94	79.78	P	17.49	247.84	434.16	328.67	P	106.35	4.12	1.83	7.64	76.23	75.27	75.72	A	16.26	247.84
255171_at	DNAJ heat shock N-terminal domain-containing protein	At4g07990	826304	hypothetical protein	175.34	183.47	178.27	P	12.43	398.22	387.14	391.38	P	24.78	2.2	1.88	2.57	116.71	168.3	142.54	P	28.18	398.22	387.14	391.38	P	24.78	2.75	2.03	4.11	171.57	127.06	149.2	P	23.74	398.22	387.14	391.38	P	24.78	2.62	2.03	3.61	201.96	198.13	199.77	P	8.77	398.22
259010_at	basic helix-loop-helix (bHLH) family protein	At3g07340	819922	unknown protein contains helix-loop-helix DNA binding motif	391.66	391.08	391.32	P	25.76	858.88	1059.22	952.45	P	121.63	2.43	1.88	3.04	346.25	336.21	341.01	P	16.46	858.88	1059.22	952.45	P	121.63	2.79	2.18	3.44	555.76	496.91	519.79	P	68.71	858.88	1059.22	952.45	P	121.63	1.83	1.35	2.5	492.34	554.59	522.66	P	92.58	858.88
254032_at	epsin N-terminal homology (ENTH) domain-containing protein	At4g25940	828700	predicted protein destination factor synapse-enriched clathrin adaptor protein LAP - Drosophila melanogaster, PID:g4160434	198.28	224.76	213.66	P	17.32	460.75	475.89	469.9	P	26.12	2.2	1.88	2.6	186.2	176.41	181.71	A	15.07	460.75	475.89	469.9	P	26.12	2.59	2.2	3.07	164.88	195.36	179.64	A	18.92	460.75	475.89	469.9	P	26.12	2.62	2.17	3.22	132.13	198.37	164.64	A	34.21	460.75
246592_at	NHL repeat-containing protein	At5g14890	831341	putative protein predicted protein, Arabidopsis thaliana	46.41	51.31	48.45	A	18.44	165.26	159.56	162.05	P	24.92	3.34	1.89	9.11	73.71	71.91	72.83	A	22.38	165.26	159.56	162.05	P	24.92	2.23	1.34	4.63	52.81	68.28	59.73	A	21.38	165.26	159.56	162.05	P	24.92	2.71	1.56	6.74	44.71	56.16	49.17	A	18.59	165.26
253371_at	phosphatidylinositol-4-phosphate 5-kinase family protein	At4g33240	829460	putative protein FAB1 protein, Saccharomyces cerevisiae, PIR2:S56274	579.71	534.15	553.64	P	49.67	1229.22	1284.32	1250.92	P	84.36	2.26	1.89	2.73	828.52	708.23	766.53	P	79.17	1229.22	1284.32	1250.92	P	84.36	1.63	1.34	2.02	462.93	566.47	517.39	P	58.78	1229.22	1284.32	1250.92	P	84.36	2.42	1.96	3.05	422.03	426.5	424.59	P	21.15	1229.22
251158_at	GTP-binding protein-related	At3g63150	825490	rac-GTP binding protein -like RACC small GTP binding protein, Zea mays, EMBL:AF126054; supported by cDNA: gi_16648802_gb_AY058178.1_	684.32	552.06	617.61	P	74.27	1420.48	1586.39	1492.67	P	137.95	2.42	1.89	3.14	751.66	713.3	732.9	P	59.96	1420.48	1586.39	1492.67	P	137.95	2.04	1.66	2.49	535.66	627.12	580.71	P	56.04	1420.48	1586.39	1492.67	P	137.95	2.57	2.06	3.21	863.53	832.79	849.43	P	52.5	1420.48
248221_at	vacuolar protein sorting-associated protein 26, putative / VPS26, putative	At5g53530	835435	vacuolar sorting protein-like; embryogenesis protein H beta 58-like protein ;supported by full-length cDNA: Ceres:41458.	488.48	516.39	499.15	P	48.46	1122.87	1176.41	1147.89	P	85.23	2.3	1.89	2.83	561.48	541.09	550.53	P	41.26	1122.87	1176.41	1147.89	P	85.23	2.09	1.75	2.48	553.03	509.99	537.91	P	40.6	1122.87	1176.41	1147.89	P	85.23	2.13	1.79	2.54	627.72	673.75	652.36	P	38.21	1122.87
266480_at	expressed protein	At2g31130	817669	unknown protein ; supported by cDNA: gi_16612316_gb_AF439849.1_AF439849	293.8	243.01	268.57	P	29.15	788.57	598.26	693.39	P	98.69	2.58	1.89	3.44	267.95	238.88	253.4	P	18.47	788.57	598.26	693.39	P	98.69	2.74	2.05	3.5	185.48	188.84	187.29	P	12.35	788.57	598.26	693.39	P	98.69	3.7	2.78	4.71	273.55	242.79	258.9	P	18.8	788.57
246222_at	AP2 domain-containing protein RAP2.10 (RAP2.10)	At4g36900	829843	TINY-like protein ; supported by cDNA: gi_16323158_gb_AY057683.1_	283.24	274.76	278.98	P	18.44	604.13	789.46	695.85	P	95.81	2.49	1.89	3.16	135.04	114.8	125.13	P	20.22	604.13	789.46	695.85	P	95.81	5.56	3.93	8.04	226.44	349.9	287.57	P	63.4	604.13	789.46	695.85	P	95.81	2.42	1.62	3.96	323.78	294.7	308.43	P	22.51	604.13
247488_at	expressed protein	At5g61820	836304	putative protein MtN19, Medicago truncatula, EMBL:MTY15367	5103.64	5582.24	5359.49	P	386.23	11894.7	11409.2	11714.1	P	645.78	2.19	1.89	2.55	1622.01	1495.81	1561.38	P	157.35	11894.7	11409.2	11714.1	P	645.78	7.5	6.26	9.17	2948.82	3101.62	3021.14	P	268.31	11894.7	11409.2	11714.1	P	645.78	3.88	3.28	4.64	6256.59	5886.13	6060.56	P	318.26	11894.7
247475_at	incomplete root hair elongation (IRE) / protein kinase, putative	At5g62310	836352	IRE (root hair elongation)	88.14	131.61	106.36	P	35.5	323.95	383.15	352.21	P	61.22	3.31	1.9	7.58	133.24	125.21	129.05	A	32.61	323.95	383.15	352.21	P	61.22	2.73	1.68	4.92	107.39	113.63	110.62	P	26.75	323.95	383.15	352.21	P	61.22	3.18	1.98	5.58	89.73	123.17	103.87	A	31.47	323.95
261925_at	proton-dependent oligopeptide transport (POT) family protein	At1g22540	838860	oligopeptide transporter, putative similar to oligopeptide transporter 1-1 GI:510238 from [Arabidopsis thaliana]	411.88	439.45	424.52	P	24.35	1035.98	902.52	965.78	P	83.79	2.28	1.9	2.69	481.98	416.42	451.03	P	49.48	1035.98	902.52	965.78	P	83.79	2.14	1.71	2.72	374.48	348.27	362.42	P	23.57	1035.98	902.52	965.78	P	83.79	2.66	2.22	3.17	323.76	381.4	352.73	P	32.82	1035.98
245796_at	WWE domain-containing protein / ceo protein, putative (CEO)	At1g32230	840115	unknown protein similar to unknown protein GB:AAC36170 GI:3608137 from [Arabidopsis thaliana]; supported by cDNA: gi_11044956_emb_AJ251578.1_ATH251578	1709.84	1676.59	1691.97	P	94.97	3977.23	3678.67	3860.11	P	349.87	2.28	1.9	2.7	1873.83	1927.7	1896.39	P	63.26	3977.23	3678.67	3860.11	P	349.87	2.04	1.72	2.37	1646.37	1504.63	1575.07	P	84.88	3977.23	3678.67	3860.11	P	349.87	2.45	2.04	2.9	1926.21	1842.69	1882.16	P	85.24	3977.23
252926_at	vacuolar ATP synthase 16 kDa proteolipid subunit 3 / V-ATPase 16 kDa proteolipid subunit 3 (AVAP3) (AVA-P3)	At4g38920	830047	H+-transporting ATPase 16K chain P2, vacuolar ;supported by full-length cDNA: Ceres:31833.	5759.69	5316.06	5539.84	P	279.21	11633	11918.8	11772.6	P	526.26	2.13	1.9	2.38	5790.9	5668.16	5725.19	P	266.68	11633	11918.8	11772.6	P	526.26	2.06	1.85	2.29	4289.99	4439.27	4364.73	P	167.56	11633	11918.8	11772.6	P	526.26	2.7	2.45	2.97	5427.04	5492.03	5453.95	P	236.78	11633
264912_at	auxin-induced protein, putative similar to auxin-induced atb2 GI:6562980 from [Arabidopsis thaliana]	At1g60750		auxin-induced protein, putative similar to auxin-induced atb2 GI:6562980 from [Arabidopsis thaliana]	71.14	77.67	74.62	A	4.91	173.15	159.34	165.53	P	11.25	2.22	1.9	2.59	71.41	72.86	72.21	A	6.43	173.15	159.34	165.53	P	11.25	2.29	1.91	2.77	53.76	56.93	55.26	A	4.42	173.15	159.34	165.53	P	11.25	3	2.52	3.57	61.23	56.49	59.11	A	5.44	173.15
256014_at	senescence-associated protein-related	At1g19200	838503	hypothetical protein predicted by genemark.hmm	171.7	246.96	209.06	A	42.86	523.32	638.69	578.65	P	74.74	2.77	1.9	4.35	221.07	188.16	204.33	A	33.99	523.32	638.69	578.65	P	74.74	2.83	2.02	4.11	232.69	240.6	236.89	A	21.69	523.32	638.69	578.65	P	74.74	2.44	1.85	3.15	190.39	234.53	214.08	A	30.92	523.32
253147_at	protein kinase family protein	At4g35600	829712	protein kinase - like protein serine/threonine-specific protein kinase APK1, Arabidopsis thaliana, PIR2:S28615	633.35	511.81	572.63	P	75.87	1436.75	1309.97	1364.47	P	86.35	2.38	1.9	3.1	121.1	107.61	113.81	A	20.28	1436.75	1309.97	1364.47	P	86.35	11.99	9.06	17.17	261.57	274.85	267.63	P	20.39	1436.75	1309.97	1364.47	P	86.35	5.1	4.34	6.02	140.8	148.7	144.38	P	15.98	1436.75
246298_at	tetratricopeptide repeat (TPR)-containing protein	At3g51770	824340	putative protein sequence in GenBank Accession Number AC002330	106.82	117.12	111.81	A	18.73	325.34	273.11	300.22	P	38.17	2.68	1.91	3.9	163.45	149.13	156.1	A	16.11	325.34	273.11	300.22	P	38.17	1.92	1.45	2.51	100.7	112.9	106	A	16.45	325.34	273.11	300.22	P	38.17	2.83	2.04	4.02	113.96	129.71	120.94	A	24.51	325.34
253306_at	dynamin-like protein 2a (ADL2a)	At4g33650	829506	dynamin-like protein ADL2	357.11	318.19	335.37	P	41.56	773.25	979.56	870.3	P	113.75	2.6	1.91	3.5	438.64	408.12	421.54	P	41.35	773.25	979.56	870.3	P	113.75	2.06	1.55	2.68	379.02	279.34	329.87	P	57.38	773.25	979.56	870.3	P	113.75	2.64	1.86	3.89	366.04	396.29	382.38	P	25.21	773.25
252113_at	expressed protein	At3g51620	824325	putative protein predicted protein, Arabidopsis thaliana	614.68	638.96	629.11	P	17.43	1296.67	1268.12	1286.71	P	40.18	2.05	1.91	2.19	656.74	644.29	649.99	P	61.08	1296.67	1268.12	1286.71	P	40.18	1.98	1.7	2.36	622.91	746.24	686.69	P	62.95	1296.67	1268.12	1286.71	P	40.18	1.87	1.61	2.22	662.58	746.05	706.82	P	54.81	1296.67
261878_at	cytochrome P450, putative	At1g50560	841477	cytochrome P450, putative similar to CYTOCHROME P450 93A3 GB:O81973 from [Glycine max]	55.3	45.63	50.26	A	10.44	168.92	128.62	148.32	P	24.41	2.95	1.92	4.76	53.33	53.19	53.27	A	5.92	168.92	128.62	148.32	P	24.41	2.78	1.95	3.81	50.61	55.14	52.8	A	8.24	168.92	128.62	148.32	P	24.41	2.81	1.9	4.11	49.84	69.74	59.28	P	11.62	168.92
257673_at	meprin and TRAF homology domain-containing protein / MATH domain-containing protein	At3g20370	821582	unknown protein similar to GB:BAA87936 (Gene 239 (2), 309-316 (1999)), contains Pfam profile: (2) PF00917 MATH domains;supported by full-length cDNA: Ceres:40420.	79.93	80.59	80.3	A	23.31	233.22	259.39	244.46	P	31.86	3.04	1.92	5.97	70.2	71.05	70.58	A	18.48	233.22	259.39	244.46	P	31.86	3.46	2.24	6.26	74.8	85.05	79.01	A	20.29	233.22	259.39	244.46	P	31.86	3.09	2.02	5.52	112.65	110.77	111.73	A	19.14	233.22
251049_at	WD-40 repeat family protein	At5g02430	831780	putative protein rab11 binding protein, Bos taurus, EMBL:AF117897	110.51	109.84	110.19	P	17.95	284.22	433.19	354.58	P	79.37	3.22	1.93	5.01	159.43	168.33	164.15	P	21.25	284.22	433.19	354.58	P	79.37	2.16	1.32	3.21	140.33	157.61	149.04	P	19.43	284.22	433.19	354.58	P	79.37	2.38	1.45	3.54	172.85	154.3	165.67	P	17.5	284.22
250577_at	leucine-rich repeat family protein	At5g07910	830685	putative protein densin-180, Rattus norvegicus, PIR:T31434	218.12	219.76	218.75	P	13.08	511.35	480.17	495.98	P	37.56	2.27	1.93	2.65	225.56	226.76	226.15	P	12.17	511.35	480.17	495.98	P	37.56	2.19	1.87	2.55	171.52	160.25	167.21	P	16.11	511.35	480.17	495.98	P	37.56	2.97	2.43	3.65	281.91	283.4	282.55	P	13.88	511.35
253466_at	homeobox protein knotted-1 like 5 (KNAT5) / homeodomain containing protein 1 (H1)	At4g32040	829335	homeodomain containing protein 1 ; supported by cDNA: gi_2506030_dbj_D43962.1_D43962	393.96	396.22	395.01	P	49.88	956.31	935.33	945.7	P	58.75	2.39	1.93	3.08	229.6	282.09	256	P	37.11	956.31	935.33	945.7	P	58.75	3.69	2.91	4.93	171.83	121.27	146.17	P	36.2	956.31	935.33	945.7	P	58.75	6.47	4.52	11	261.81	266.65	263.69	P	25.38	956.31
248577_at	jacalin lectin family protein	At5g49870	835050	myrosinase binding protein-like ; supported by cDNA: gi_13605907_gb_AF367353.1_AF367353	89.51	96.28	93.32	A	18.89	297.82	229.41	264.72	P	36.51	2.84	1.93	4.45	40.71	48.03	44.66	A	7.58	297.82	229.41	264.72	P	36.51	5.93	4.15	8.71	46.6	54.92	51.11	A	7.46	297.82	229.41	264.72	P	36.51	5.18	3.71	7.29	41.12	40.89	41.01	A	5.91	297.82
257476_at	F-box protein-related	At1g80960	844436	unknown protein	336.69	322.66	330.73	P	18.19	773.27	716.11	747.43	P	54.44	2.26	1.94	2.62	435.56	427.74	431.2	P	50.35	773.27	716.11	747.43	P	54.44	1.73	1.39	2.21	344.94	450.93	396.05	P	55.3	773.27	716.11	747.43	P	54.44	1.89	1.48	2.51	330.19	403.44	370.38	P	46.72	773.27
246857_at	hypothetical protein	At5g25920	832661	putative protein	38.85	32.4	35.44	A	8.26	117.17	99.44	109.26	P	18.87	3.08	1.94	5.29	44.23	42.52	43.26	A	8.48	117.17	99.44	109.26	P	18.87	2.53	1.64	4	30.86	31.81	31.28	A	6.84	117.17	99.44	109.26	P	18.87	3.49	2.22	5.8	30.04	36.83	33.01	A	7.96	117.17
247941_at	epsin N-terminal homology (ENTH) domain-containing protein / clathrin assembly protein-related	At5g57200	835826	putative protein strong similarity to unknown protein (pir |T04249)	31.43	37.21	33.68	A	15.41	133.06	111.19	121.64	P	16.72	3.61	1.94	14.72	36.56	32.4	34.44	A	16.75	133.06	111.19	121.64	P	16.72	3.53	1.85	17.74	26.11	30.9	28.39	A	15.2	133.06	111.19	121.64	P	16.72	4.28	2.15	35.98	18.16	28.41	22.14	A	11.91	133.06
249416_at	expressed protein	At5g39570	833953	putative protein DNA DAMAGE-RESPONSIVE PROTEIN 48, Saccharomyces cerevisiae, EMBL:SCDDR48A; supported by cDNA: gi_16604363_gb_AY058080.1_	5257.04	4651.12	4924.17	P	484.32	11264.4	11737	11516.1	P	713.48	2.34	1.94	2.86	4765.56	4852.47	4806.56	P	340.43	11264.4	11737	11516.1	P	713.48	2.4	2.05	2.8	3759.71	4095.45	3914.78	P	298.98	11264.4	11737	11516.1	P	713.48	2.94	2.51	3.47	5732.03	5322.51	5515.51	P	335.91	11264.4
252845_at	vacuolar ATP synthase subunit H family protein	At3g42050	823170	vacuolar H(+)-ATPase subunit-like protein Vacuolar proton pump subunit SFD alpha isoform - Homo sapiens, EMBL:AF112204; supported by cDNA: gi_14334993_gb_AY037176.1_	2856.45	2831.09	2840.48	P	137.58	6203.67	6970.18	6716.55	P	675.89	2.36	1.94	2.82	2114.9	2095.4	2104.42	P	70.12	6203.67	6970.18	6716.55	P	675.89	3.19	2.64	3.76	2189.55	1742.42	1968.77	P	239.06	6203.67	6970.18	6716.55	P	675.89	3.41	2.64	4.47	2611.69	2850.37	2733.08	P	128.28	6203.67
256294_at	early-responsive to dehydration protein-related / ERD protein-related	At1g69450	843277	unknown protein	935.45	678.13	803.92	P	150.88	2583.94	1973.2	2284.79	P	333.45	2.84	1.94	4.35	186.65	169.7	178.47	P	69.44	2583.94	1973.2	2284.79	P	333.45	12.8	7.24	36.12	271.83	290.21	280.63	P	70.59	2583.94	1973.2	2284.79	P	333.45	8.14	5.23	14.42	616.61	684.41	646.11	P	77.91	2583.94
263898_at	SKP1 interacting partner 6 (SKIP6)	At2g21950	816731	SKP1 interacting partner 6 (SKIP6), putative similar to SKP1 interacting partner 6 GI:10716957 from [Arabidopsis thaliana]	680.82	797.16	737.33	P	65.05	1663.58	2194.67	1927.96	P	268.32	2.61	1.95	3.39	1082.62	1025.02	1056.09	P	53.07	1663.58	2194.67	1927.96	P	268.32	1.83	1.39	2.28	731.97	701.93	718.82	P	26.86	1663.58	2194.67	1927.96	P	268.32	2.68	2.06	3.33	715.65	699.43	706.22	P	41.59	1663.58
259721_at	phosphatidylinositol-4-phosphate 5-kinase family protein	At1g60890	842381	putative phosphatidylinositol-4-phosphate 5-kinase similar to phosphatidylinositol-4-phosphate 5-kinase GB:CAB53377 from [Arabidopsis thaliana]	525.9	602.67	564.64	P	40.8	1242.63	1529.39	1380.45	P	150.03	2.44	1.95	3.01	673.78	633.25	655.13	P	46.49	1242.63	1529.39	1380.45	P	150.03	2.11	1.68	2.59	632.33	721.2	677.51	P	80.9	1242.63	1529.39	1380.45	P	150.03	2.04	1.56	2.68	519.82	606.27	563.94	P	65.35	1242.63
261155_at	expressed protein	At1g04960	839346	unknown protein ;supported by full-length cDNA: Ceres:39874.	1003.07	829.87	917.48	P	95.29	2114.53	2149.16	2127.25	P	92.77	2.32	1.95	2.83	907.55	928.76	919.51	P	41.73	2114.53	2149.16	2127.25	P	92.77	2.31	2.09	2.57	761.52	903.33	824.49	P	82.4	2114.53	2149.16	2127.25	P	92.77	2.58	2.18	3.13	984.46	921.74	954.63	P	50.41	2114.53
256861_at	beta-amylase, putative / 1,4-alpha-D-glucan maltohydrolase, putative	At3g23920	821975	beta-amylase, putative similar to beta-amylase GB:CAB58423 [Arabidopsis thaliana]; supported by cDNA: gi_14194172_gb_AF367293.1_AF367293	1961.53	1921.94	1943.35	P	87	4342.75	5227.57	4775.28	P	572.82	2.46	1.95	2.99	902.43	846.68	872.03	P	41.81	4342.75	5227.57	4775.28	P	572.82	5.48	4.34	6.68	1387.12	1209.53	1300.95	P	103	4342.75	5227.57	4775.28	P	572.82	3.67	2.86	4.61	3082.84	2838.06	2966.82	P	189.94	4342.75
261403_at	syntaxin 52 (SYP52)	At1g79590	844297	unknown protein ;supported by full-length cDNA: Ceres:23407.	1103.91	1129.28	1114.48	P	53.42	2584.87	2493.07	2534.58	P	184.45	2.27	1.96	2.62	1641.73	1593.19	1612.59	P	94.35	2584.87	2493.07	2534.58	P	184.45	1.57	1.34	1.83	1275.36	1350.14	1311.51	P	57.38	2584.87	2493.07	2534.58	P	184.45	1.93	1.67	2.21	1347.06	1492.1	1413.52	P	85.32	2584.87
255801_at	DNAJ heat shock N-terminal domain-containing protein	At4g10130	826604	putative protein heat shock protein dnaJ, Methanosarcina mazei, PIR2:S41748	98.33	89.44	95.3	P	13.58	234.5	256.64	244.64	P	22.56	2.57	1.96	3.47	125.1	153.17	139.48	A	15.58	234.5	256.64	244.64	P	22.56	1.75	1.39	2.24	99.84	99.12	99.39	P	7.13	234.5	256.64	244.64	P	22.56	2.46	2.02	2.97	136.72	103.19	120.46	P	17.63	234.5
251787_at	2-oxoglutarate dehydrogenase E1 component, putative / oxoglutarate decarboxylase, putative / alpha-ketoglutaric dehydrogenase, putative	At3g55410	824707	2-oxoglutarate dehydrogenase, E1 subunit - like protein 2-oxoglutarate dehydrogenase, E1 subunit, Arabidopsis thaliana, EMBL:ART223802	1515	1594.37	1554.28	P	43.57	3187.25	3278.11	3231.88	P	75.98	2.08	1.96	2.21	2140.03	2118.4	2129.05	P	42.93	3187.25	3278.11	3231.88	P	75.98	1.52	1.44	1.6	1685.91	1380.3	1532.19	P	159.3	3187.25	3278.11	3231.88	P	75.98	2.11	1.79	2.55	1875.44	1882.91	1880.37	P	24.38	3187.25
250899_at	cell division cycle protein 48, putative / CDC48, putative	At5g03340	831870	putative protein ; supported by cDNA: gi_1019903_gb_U37587.1_ATU37587	480.08	425.35	453.95	P	40.71	1039.95	1150.78	1086.45	P	88.02	2.39	1.96	2.93	512.22	611.34	563.08	P	53.4	1039.95	1150.78	1086.45	P	88.02	1.93	1.57	2.38	510	441.13	475.14	P	37.39	1039.95	1150.78	1086.45	P	88.02	2.29	1.9	2.76	762.42	720.37	744.36	P	39.4	1039.95
247622_at	hypothetical protein	At5g60350	836157	putative protein	66.91	77.77	71.09	A	9.65	268.17	178.21	222.73	P	47.14	3.13	1.96	4.64	80.76	75.68	78.27	A	6.22	268.17	178.21	222.73	P	47.14	2.85	1.83	3.96	55.77	64.49	59.94	A	6.88	268.17	178.21	222.73	P	47.14	3.72	2.35	5.36	51.12	53.29	51.86	A	6.71	268.17
258570_at	phosphoenolpyruvate carboxylase kinase 2 (PPCK2)	At3g04530	819609	phosphoenolpyruvate carboxylase kinase, putative similar to phosphoenolpyruvate carboxylase kinase GB:AAF06968 from [Arabidopsis thaliana]; supported by cDNA: gi_13877127_gb_AF358915.1_AF358915	91.44	104.89	98.23	A	15.49	247.04	320.3	285.41	P	47.57	2.91	1.96	4.27	99.17	104.07	101.75	A	15.02	247.04	320.3	285.41	P	47.57	2.81	1.91	4.05	80.65	95.99	89.1	A	15.84	247.04	320.3	285.41	P	47.57	3.2	2.13	4.88	96.39	101.76	99.27	A	13.27	247.04
256142_at	mov34 family protein	At1g48790	841301	hypothetical protein predicted by genemark.hmm;supported by full-length cDNA: Ceres:112350.	1268.02	1169.81	1218.04	P	95.65	2954.88	2730.96	2826.18	P	193.75	2.32	1.96	2.76	1057.71	1128.28	1095.17	P	72.05	2954.88	2730.96	2826.18	P	193.75	2.58	2.2	3.02	957.99	1020.09	990.8	P	57.53	2954.88	2730.96	2826.18	P	193.75	2.85	2.45	3.3	1113.66	1080.6	1098.78	P	76.1	2954.88
266553_at	reticulon family protein (RTNLB5)	At2g46170	819224	unknown protein ; supported by cDNA: gi_15450758_gb_AY053421.1_	1563.18	1835.44	1690.67	P	207.96	4011.23	4542.25	4289.1	P	430.09	2.54	1.96	3.33	885.86	1013.04	949.76	P	167.72	4011.23	4542.25	4289.1	P	430.09	4.52	3.3	6.56	913.19	905.71	909.7	P	149.1	4011.23	4542.25	4289.1	P	430.09	4.71	3.49	6.68	1209.57	1262.52	1231.02	P	137.82	4011.23
265001_at	expressed protein	At1g67350	843056	hypothetical protein contains similarity to MHC class II antigen GI:9502037 from [Aotus nancymaae];supported by full-length cDNA: Ceres:1542.	2245.07	2552.13	2392.67	P	164.71	5195.77	5771.86	5504.94	P	363.51	2.3	1.97	2.7	3003.2	3380.42	3185.69	P	238.12	5195.77	5771.86	5504.94	P	363.51	1.73	1.47	2.04	2485.83	2088.55	2279.59	P	232.13	5195.77	5771.86	5504.94	P	363.51	2.41	1.99	2.98	2965.25	2956.14	2959.32	P	78.37	5195.77
248130_at	hypothetical protein	At5g54790	835569	unknown protein	51.04	57.57	53.97	A	10.5	190.21	141.48	164.59	P	28.69	3.05	1.97	4.82	45.22	50.63	48.26	A	7.89	190.21	141.48	164.59	P	28.69	3.41	2.26	5.09	37.02	40.09	38.6	P	6.63	190.21	141.48	164.59	P	28.69	4.26	2.81	6.46	42.54	46.75	44.47	A	8.97	190.21
260711_at	myosin, putative	At1g17580	838333	myosin, putative similar to myosin GI:433663 from (Arabidopsis thaliana)	436.18	376.53	405.68	P	39.41	938.51	1000.36	967.29	P	63.62	2.38	1.98	2.92	520.03	461.99	491.18	P	41.42	938.51	1000.36	967.29	P	63.62	1.97	1.66	2.36	449.02	425.72	438.19	P	27.18	938.51	1000.36	967.29	P	63.62	2.21	1.9	2.56	388.27	414.02	399.84	P	21.71	938.51
248032_at	expressed protein	At5g55860	835681	myosin heavy chain-like	207.83	201.4	204.59	P	19.46	466.3	534.56	504.16	P	46.04	2.46	1.98	3.07	230.07	245.69	237.17	P	24.06	466.3	534.56	504.16	P	46.04	2.13	1.7	2.67	175.06	131.28	155.15	P	28.06	466.3	534.56	504.16	P	46.04	3.25	2.39	4.74	165.24	165.12	165.2	P	13.6	466.3
247877_at	zinc finger (C3HC4-type RING finger) family protein / ankyrin repeat family protein	At5g57740	835882	putative protein contains similarity to ankyrin	423.63	355.56	384.89	P	69.88	1172.46	985	1073.51	P	127.72	2.79	1.98	4.14	336.82	356.93	345.72	P	25.36	1172.46	985	1073.51	P	127.72	3.11	2.43	3.87	344.51	338.7	341.56	P	49.3	1172.46	985	1073.51	P	127.72	3.14	2.32	4.34	480.02	441.81	461.39	P	38.14	1172.46
259165_at	homeobox-leucine zipper protein 5 (HAT5) / HD-ZIP protein 5 / HD-ZIP protein (HB-1)	At3g01470	821138	homeobox-leucine zipper protein HAT5 (HD-ZIP protein 5) (HD-ZIP protein ATHB-1) identical to homeobox-leucine zipper protein HAT5 (HD-ZIP protein 5) (HD-ZIP protein ATHB-1) GB:Q02283 [Arabidopsis thaliana]; supported by cDNA: gi_16648821_gb_AY058188.1_	1990.79	1943.12	1965.31	P	78.31	4254.47	4312.02	4287.42	P	191.63	2.18	1.98	2.41	159.99	149.24	154.02	P	20.25	4254.47	4312.02	4287.42	P	191.63	27.84	22.55	35.85	739.69	651.47	696.84	P	54.32	4254.47	4312.02	4287.42	P	191.63	6.15	5.33	7.18	256.21	262.48	259.13	P	18.81	4254.47
249863_at	SNF7 family protein	At5g22950	832359	putative protein contains similarity to unknown protein (emb|CAB89315.1); supported by cDNA: gi_15451067_gb_AY054614.1_	514.9	516.44	515.55	P	28.85	1166.57	1171.47	1168.68	P	66.14	2.27	1.99	2.58	481.86	590.03	532.21	P	68.61	1166.57	1171.47	1168.68	P	66.14	2.2	1.77	2.83	534.18	438.53	487.11	P	57.23	1166.57	1171.47	1168.68	P	66.14	2.4	1.96	3.03	680.12	621.49	652.03	P	49.06	1166.57
251658_at	strictosidine synthase family protein	At3g57020	824869	putative protein strictosidine synthase (EC 4.3.3.2) - Rauvolfia mannii (fragment);supported by full-length cDNA: Ceres:98698.	3037.86	3016.6	3028.02	P	220.31	6663.83	7073.12	6917.19	P	312.42	2.28	1.99	2.64	182.29	172.39	177.49	A	35.48	6663.83	7073.12	6917.19	P	312.42	38.97	29	58.39	290.4	367.83	324.13	P	76.65	6663.83	7073.12	6917.19	P	312.42	21.34	15.21	35.08	375.1	440.3	402.53	P	74.1	6663.83
248746_at	NADH-ubiquinone oxidoreductase B8 subunit, putative	At5g47890	834840	NADH dehydrogenase 10.5K chain-like protein ; supported by full-length cDNA: Ceres: 39633.	1197.09	1038.21	1110.92	P	147.14	2885.05	2878.2	2881.44	P	270.08	2.59	2	3.44	1868.22	1776.07	1812.82	P	113.12	2885.05	2878.2	2881.44	P	270.08	1.59	1.31	1.9	1283.83	1680.11	1485.82	P	229.07	2885.05	2878.2	2881.44	P	270.08	1.94	1.46	2.68	1344.97	1269.5	1310.57	P	103.6	2885.05
263922_s_at	pyruvate kinase, putative /// pyruvate kinase, putative	At2g36580	818231 /// 824465	putative pyruvate kinase ;supported by full-length cDNA: Ceres:120685.	1150.96	1112.76	1128	P	33.82	2817.86	2437.65	2634.57	P	216.86	2.34	2	2.68	1472.48	1688.3	1581.09	P	109.96	2817.86	2437.65	2634.57	P	216.86	1.67	1.39	1.99	1148.05	667.76	908.1	P	242.63	2817.86	2437.65	2634.57	P	216.86	2.9	1.96	5.24	1820.56	1861.43	1841.96	P	34.38	2817.86
255301_at	methionine sulfoxide reductase domain-containing protein / SeIR domain-containing protein	At4g04800	825817	putative protein similar to transcriptional repressor;supported by full-length cDNA: Ceres:39698.	853.94	868.35	859.69	P	34.9	2077.95	1870.17	1971.47	P	135.44	2.29	2	2.61	793.38	691.02	743.02	P	73.7	2077.95	1870.17	1971.47	P	135.44	2.65	2.19	3.26	450.64	567.24	507.78	P	68.89	2077.95	1870.17	1971.47	P	135.44	3.88	3.07	5.1	600.91	554.9	577.57	P	37.6	2077.95
252075_at	saposin B domain-containing protein	At3g51730	824336	putative protein saposin precursor - Homo sapiens, PIR:SAHUP;supported by full-length cDNA: Ceres:93651.	3614.32	3466.98	3538.33	P	266.01	8071.31	8108.57	8089.61	P	327.57	2.29	2	2.65	2101	1809.55	1951.12	P	212.37	8071.31	8108.57	8089.61	P	327.57	4.15	3.47	5.1	1837.62	1322.73	1575.79	P	281.3	8071.31	8108.57	8089.61	P	327.57	5.13	3.93	7.31	3236.29	3354.26	3292.75	P	205.46	8071.31
262442_at	expressed protein	At1g47420	841147	unknown protein identical to hypothetical protein GB:AAD46040 GI:5668814 from (Arabidopsis thaliana);supported by full-length cDNA: Ceres:10618.	3963.03	3982.76	3972.49	P	124.86	8613.56	9106.11	8886.35	P	493.88	2.24	2.01	2.48	5089.13	5093.03	5091.73	P	173.52	8613.56	9106.11	8886.35	P	493.88	1.75	1.56	1.94	3773.34	3662.38	3721.29	P	241.63	8613.56	9106.11	8886.35	P	493.88	2.39	2.08	2.75	4874.58	4537.51	4703.27	P	212.96	8613.56
258997_at	expressed protein	At3g01810	821073	hypothetical protein similar to unknown protein	1000.27	1112.27	1056.53	P	82.6	2371.89	2505.74	2442.34	P	97.05	2.31	2.01	2.69	887.74	982.73	935.09	P	57.44	2371.89	2505.74	2442.34	P	97.05	2.61	2.32	2.96	659.96	630.04	646.73	P	31.08	2371.89	2505.74	2442.34	P	97.05	3.78	3.41	4.19	1123.03	1036.08	1079.99	P	59.25	2371.89
261210_at	vacuolar ATP synthase subunit C (VATC) / V-ATPase C subunit / vacuolar proton pump C subunit (DET3)	At1g12840	837840	vacuolar ATP synthase subunit C, putative similar to GB:AAF20146 from [Arabidopsis thaliana] (Genes Dev. (1999) In press); supported by cDNA: gi_6636331_gb_AF208261.1_AF208261	2344.61	2490.04	2416.94	P	131.9	5379.43	6570.67	6014.82	P	647.63	2.49	2.01	3.01	1672.97	2111.25	1890.95	P	226.88	5379.43	6570.67	6014.82	P	647.63	3.18	2.44	4.18	1698.59	1469.32	1585.22	P	156.76	5379.43	6570.67	6014.82	P	647.63	3.79	2.97	4.83	2884.91	2777.42	2833.91	P	141.43	5379.43
263426_at	glutathione peroxidase, putative	At2g31570	817715	putative glutathione peroxidase ;supported by full-length cDNA: Ceres:25550.	4304.83	4045.33	4172.11	P	268.9	9402.71	9976.84	9689	P	587.15	2.32	2.01	2.69	1616.22	1518.78	1567.45	P	193.15	9402.71	9976.84	9689	P	587.15	6.18	5	7.9	2879.41	2582.16	2725.48	P	256.16	9402.71	9976.84	9689	P	587.15	3.55	2.97	4.31	5626.47	5769.11	5689.5	P	225.48	9402.71
252268_at	kinesin motor protein-related	At3g49650	824127	kinesin-like protein several kinesin-like proteins	165.8	181.77	173.65	P	11.76	450.41	404.08	424.34	P	37.93	2.44	2.02	2.93	172.89	186.32	179.13	P	11.81	450.41	404.08	424.34	P	37.93	2.37	1.96	2.83	141.47	162.54	151.9	P	14.07	450.41	404.08	424.34	P	37.93	2.79	2.26	3.46	254.51	291.01	271.88	P	20.68	450.41
257353_at	phototropic-responsive NPH3 family protein	At2g23050	816835	hypothetical protein predicted by genscan	72.5	93.91	82.9	A	11.51	225.86	203.84	216.14	P	18.07	2.61	2.02	3.48	81.84	73.63	78.5	A	7.16	225.86	203.84	216.14	P	18.07	2.75	2.25	3.39	65.91	84.76	75.68	A	10.74	225.86	203.84	216.14	P	18.07	2.86	2.21	3.83	138.03	138.3	138.18	A	13.28	225.86
260048_at	expressed protein	At1g73750	843710	unknown protein contains Pfam profile: PF00561 alpha/beta hydrolase fold; supported by cDNA: gi_16930504_gb_AF419606.1_AF419606	607.37	571.47	586.27	P	56.48	1390.89	1656.24	1524.1	P	169.96	2.6	2.02	3.31	378.29	328.57	351.64	P	39.73	1390.89	1656.24	1524.1	P	169.96	4.33	3.33	5.65	942.92	910.72	927.04	P	90.98	1390.89	1656.24	1524.1	P	169.96	1.64	1.28	2.1	622.71	710.64	666.14	P	68.34	1390.89
253448_at	sec23/sec24 transport protein-related	At4g32640	829399	putative protein mRNA for KIAA0079 gene, Homo sapiens	302.74	340.48	319.77	P	23.52	736.25	730.95	733.54	P	20.04	2.29	2.03	2.63	469.28	522.17	496.17	P	26.93	736.25	730.95	733.54	P	20.04	1.48	1.34	1.64	424.31	513.08	467.87	P	45.57	736.25	730.95	733.54	P	20.04	1.57	1.34	1.88	419.72	432.49	426.22	P	9.26	736.25
245751_s_at	cell cycle control protein-related /// cell cycle control protein-related	At1g25988	839146 /// 839149	hypothetical protein contains similarity to virulence regulator GI:9106522 from [Xylella fastidiosa]	269.32	243.85	255.78	P	20.29	645.41	694.81	668.04	P	80.03	2.61	2.03	3.28	375.68	348.3	361.39	P	30.1	645.41	694.81	668.04	P	80.03	1.85	1.43	2.33	267.69	211.81	236.39	P	37.93	645.41	694.81	668.04	P	80.03	2.83	2.05	4.03	348.18	306.62	325.26	P	33.8	645.41
264800_at	expressed protein	At1g08800	837402	hypothetical protein similar to IFA-binding protein GB:AAD01202	193.9	168.18	181.94	P	25.05	454.75	502.52	476.02	P	40.8	2.62	2.03	3.49	206.71	243.33	224.6	P	28.96	454.75	502.52	476.02	P	40.8	2.12	1.66	2.78	217.91	191.62	204.42	P	20.23	454.75	502.52	476.02	P	40.8	2.33	1.88	2.9	301.41	267.3	284.51	P	21.8	454.75
255966_at	14-3-3 protein GF14 epsilon (GRF10)	At1g22300	838837	14-3-3 protein GF14epsilon (grf10) identical to 14-3-3 protein GF14 epsilon GI:5802798, SP:P48347 from [Arabidopsis thaliana];supported by full-length cDNA: Ceres:36798.	1872.3	1764.47	1821.05	P	82.05	4041.85	4295.54	4167.8	P	238.73	2.29	2.03	2.58	1906.33	2191.23	2038.34	P	183.92	4041.85	4295.54	4167.8	P	238.73	2.04	1.72	2.46	1856.22	1407.93	1632.77	P	229.72	4041.85	4295.54	4167.8	P	238.73	2.55	2.03	3.37	2592.94	2518.2	2549.62	P	82.29	4041.85
248276_at	transporter, putative	At5g53550	835437	EspB-like protein	1375.12	1006.42	1191.56	P	197.39	3462.82	2980.99	3225.23	P	285.54	2.71	2.03	3.82	1291.47	1551.95	1419.83	P	138.51	3462.82	2980.99	3225.23	P	285.54	2.27	1.83	2.83	1520.91	1403.29	1459.56	P	75.95	3462.82	2980.99	3225.23	P	285.54	2.21	1.85	2.6	680.97	431.65	556.29	P	136.2	3462.82
253670_at	expressed protein	At4g30010	829124	putative protein ; supported by full-length cDNA: Ceres: 2891.	1904.1	1608.67	1738.52	P	199.58	4755.88	4126.2	4468.51	P	397.17	2.57	2.03	3.3	2127.84	1887.14	2002.66	P	135.37	4755.88	4126.2	4468.51	P	397.17	2.23	1.85	2.67	1392.99	1645.39	1520.71	P	143.4	4755.88	4126.2	4468.51	P	397.17	2.94	2.37	3.65	1976.89	2148.31	2068.81	P	118.24	4755.88
260950_s_at	fatty acid desaturase family protein /// fatty acid desaturase family protein	At1g06120	837118 /// 837121	delta 9 desaturase, putative similar to delta 9 desaturase GB:BAA25180 GI:2970034 from [Arabidopsis thaliana]; supported by cDNA: gi_12083275_gb_AF332434.1_AF332434	85.16	92.55	88.2	A	23.01	266.95	320.58	290.16	P	48.9	3.29	2.03	6.04	72.78	73.21	72.96	A	16.37	266.95	320.58	290.16	P	48.9	3.98	2.53	6.68	129.09	156.82	142.01	P	17.21	266.95	320.58	290.16	P	48.9	2.04	1.41	2.84	82.75	108.16	93.64	P	17.19	266.95
260993_at	flavin-containing monooxygenase family protein / FMO family protein	At1g12140	837766	hypothetical protein predicted by genemark.hmm	1298.05	1418.88	1359.86	P	121.05	3142.52	3389.19	3284.05	P	198.35	2.41	2.03	2.9	310.99	336.23	324.03	P	58.95	3142.52	3389.19	3284.05	P	198.35	10.13	7.64	14.63	486.63	408.34	450.28	P	68.99	3142.52	3389.19	3284.05	P	198.35	7.29	5.69	9.89	1206.87	1164.16	1185.14	P	75.93	3142.52
264154_at	zinc finger protein-related	At1g65430	842854	unknown protein	623.16	633.07	627.68	P	45.26	1596.26	1442.09	1516.33	P	107.96	2.42	2.04	2.86	554.77	552.39	553.66	P	43.92	1596.26	1442.09	1516.33	P	107.96	2.74	2.3	3.27	557.06	674.59	620.4	P	74.84	1596.26	1442.09	1516.33	P	107.96	2.44	1.96	3.13	631.21	591.49	612.16	P	54.49	1596.26
255596_at	WRKY family transcription factor	At4g01720	828001	putative DNA-binding protein similar to wild oat DNA-binding protein ABF2, GenBank accession number Z48431	77.98	59.4	69.79	P	19.99	316.78	212.09	261.13	P	59.83	3.74	2.04	7.58	57.39	43.74	49.64	A	15.83	316.78	212.09	261.13	P	59.83	5.26	2.79	11.72	100.47	81.2	91.25	P	18.32	316.78	212.09	261.13	P	59.83	2.86	1.65	4.77	43.83	45.24	44.38	P	12.65	316.78
250663_at	prenylated rab acceptor (PRA1) family protein	At5g07110	830602	putative protein prenylated rab acceptor 1 - Homo sapiens, EMBL:AF112202;supported by full-length cDNA: Ceres:22460.	388.99	455.57	420.52	P	48.81	1071.16	1055.21	1063.24	P	74.55	2.53	2.04	3.21	170.99	201.21	186.18	P	41.44	1071.16	1055.21	1063.24	P	74.55	5.71	4.08	9.11	280.37	278.37	279.5	P	26.06	1071.16	1055.21	1063.24	P	74.55	3.8	3.15	4.64	309.19	375.03	340.08	P	40.01	1071.16
265155_at	major latex protein-related / MLP-related	At1g30990	839985	putative major latex protein type 1 similar to major latex protein (gnl|PID|e326866); similar to ESTs gb|W43264, gb|H36765, gb|R30617, gb|AA042095, and emb|Z27272	63.98	82.93	72.53	A	10.86	201.87	189.19	195.56	P	18.16	2.7	2.05	3.7	86.47	71.44	78.49	A	10.62	201.87	189.19	195.56	P	18.16	2.49	1.92	3.32	67.69	74.06	70.29	A	7.93	201.87	189.19	195.56	P	18.16	2.78	2.19	3.57	53.22	70.5	62.71	A	12.79	201.87
258907_at	sodium proton exchanger, putative (NHX3)	At3g06370	819811	putative sodium proton exchanger similar to sodium proton exchanger (Nhx1) GB:AAD16946 [Arabidopsis thaliana]	150.31	190.97	169.28	A	24.91	420.83	532.29	479.47	P	62.78	2.83	2.05	3.97	178.05	166.79	171.55	A	16.45	420.83	532.29	479.47	P	62.78	2.79	2.11	3.62	145.38	143.3	144.29	A	10.61	420.83	532.29	479.47	P	62.78	3.32	2.54	4.2	134.87	171.94	152.3	A	21.99	420.83
261252_at	Ras-related protein (ARA-1) (ARA) / small GTP-binding protein, putative	At1g05810	837091	RAS-related protein ARA-1 identical to SP:P19892 from [Arabidopsis thaliana] (Gene 76:313-319(1989))	155.13	122.13	140.04	P	20.96	451.27	358.2	402.28	P	54.72	2.87	2.05	4.06	125.23	123.78	124.39	P	20.23	451.27	358.2	402.28	P	54.72	3.23	2.29	4.68	158.99	162.25	160.7	P	13.24	451.27	358.2	402.28	P	54.72	2.5	1.89	3.21	137.63	129.47	133.2	P	14.08	451.27
246839_at	expressed protein	At5g26718	832717	putative protein	187.67	154.09	171.78	P	19.52	409.35	497.89	455.19	P	47.59	2.65	2.05	3.44	131.53	160.32	145.87	A	16.44	409.35	497.89	455.19	P	47.59	3.12	2.42	4.04	140.17	192.1	163.95	P	30.81	409.35	497.89	455.19	P	47.59	2.78	2	4.14	163.28	176.18	167.87	P	16.06	409.35
249411_at	raffinose synthase family protein	At5g40390	834037	raffinose synthase -like protein raffinose synthase Rfs, Cucumis sativus, EMBL:AF073744	885.96	885.81	885.89	P	44.71	2137.76	3092.51	2614.24	P	477.93	2.95	2.05	3.9	197.26	192.25	194.7	A	41.8	2137.76	3092.51	2614.24	P	477.93	13.43	8.41	22.27	169.34	184.84	176.14	P	47.38	2137.76	3092.51	2614.24	P	477.93	14.84	8.89	28.02	292.89	317.87	304.35	P	51.5	2137.76
249960_at	squamosa promoter-binding protein-like 7 (SPL7)	At5g18830	832001	squamosa promoter binding protein-like 7 ; supported by cDNA: gi_13605911_gb_AF367355.1_AF367355	274.96	294.48	283.29	P	19.43	681.06	693.14	686.81	P	49.45	2.42	2.06	2.86	389.94	409.13	400.83	P	22.13	681.06	693.14	686.81	P	49.45	1.71	1.47	1.98	358.08	267.8	313.32	P	47.9	681.06	693.14	686.81	P	49.45	2.19	1.69	2.99	474.72	437.65	455.35	P	29.1	681.06
252472_at	Ras-related protein (RAB11A) / small GTP-binding protein, putative	At3g46830	823836	GTP-binding protein Rab11 ; supported by full-length cDNA: Ceres: 35596.	619.53	502.11	558.35	P	68.28	1612.18	1358.39	1487.93	P	149.26	2.66	2.06	3.49	836.44	794.75	816.38	P	38.83	1612.18	1358.39	1487.93	P	149.26	1.82	1.5	2.17	486.07	440.63	464.65	P	30.28	1612.18	1358.39	1487.93	P	149.26	3.2	2.6	3.87	850.27	861.03	854.96	P	37.07	1612.18
264867_at	formin homology 2 domain-containing protein / FH2 domain-containing protein	At1g24150	839028	unknown protein	143.22	111.48	126.83	P	23.47	360.32	356.96	358.64	P	34.37	2.83	2.06	4.17	134.19	150.12	142.16	P	18.79	360.32	356.96	358.64	P	34.37	2.52	1.94	3.35	106.83	81.52	93.33	P	17.39	360.32	356.96	358.64	P	34.37	3.84	2.79	5.69	224.44	210.37	216.68	P	22.1	360.32
265425_at	lanthionine synthetase C-like family protein	At2g20770	816606	hypothetical protein	159.74	158.93	159.36	P	18.02	428.47	395.05	412.23	P	34.85	2.59	2.06	3.3	161.83	166.85	164.65	P	13.51	428.47	395.05	412.23	P	34.85	2.5	2.06	3.04	113.1	119.61	116.22	P	12.5	428.47	395.05	412.23	P	34.85	3.55	2.84	4.48	122.02	119.67	120.9	P	14.5	428.47
265910_at	H+-transporting two-sector ATPase, C subunit family protein	At2g25610	817101	putative vacuolar ATP synthase proteolipid subunit ;supported by full-length cDNA: Ceres:11111.	1923.69	1932.17	1927.67	P	62.54	4378.55	4279.64	4317.44	P	169.99	2.24	2.06	2.43	1453.26	1435.63	1444.62	P	80.47	4378.55	4279.64	4317.44	P	169.99	2.99	2.68	3.35	1406.06	1346.1	1376.31	P	65.65	4378.55	4279.64	4317.44	P	169.99	3.14	2.84	3.48	1749.32	1851.86	1798.92	P	76.85	4378.55
262684_s_at	vacuolar ATP synthase subunit B / V-ATPase B subunit / vacuolar proton pump B subunit / V-ATPase 57 kDa subunit /// vacuolar ATP synthase subunit B / V-ATPase B subunit / vacuolar proton pump B subunit / V-ATPase 57 kDa subunit	At1g76030	838614 /// 843934	vacuolar ATP synthase subunit B identical to vacuolar ATP synthase subunit B SP:P11574 [P11574]; supported by cDNA: gi_166626_gb_J04185.1_ATHATPASE	2295.86	2230.1	2256.73	P	95.47	5025.74	5147.49	5084.24	P	171.06	2.25	2.06	2.46	1005.66	1193.53	1098.15	P	118.43	5025.74	5147.49	5084.24	P	171.06	4.63	3.89	5.67	1602.56	1016.32	1303.63	P	308.63	5025.74	5147.49	5084.24	P	171.06	3.9	2.79	6.4	1762.75	1776.53	1770.23	P	61.97	5025.74
261324_at	expressed protein	At1g44770	841041	unknown protein	2057.52	1915.25	1993.66	P	118.54	4865.89	6961.85	5909.77	P	1055.14	2.96	2.07	3.92	2772.87	2802.86	2787.75	P	82.92	4865.89	6961.85	5909.77	P	1055.14	2.12	1.49	2.76	1648.25	2001.41	1833.04	P	186.11	4865.89	6961.85	5909.77	P	1055.14	3.22	2.21	4.43	2393.09	2132.54	2261.63	P	147.23	4865.89
253918_at	universal stress protein (USP) family protein	At4g27320	828840	putative protein ; supported by full-length cDNA: Ceres: 10313.	1125.13	1069.42	1092.44	P	63.94	2568.54	2521.77	2548.83	P	109.45	2.33	2.07	2.64	1258.66	1298.59	1277.26	P	53.83	2568.54	2521.77	2548.83	P	109.45	2	1.81	2.2	960.06	935.6	944.84	P	31.29	2568.54	2521.77	2548.83	P	109.45	2.7	2.46	2.95	996.96	1131.48	1062.98	P	78.88	2568.54
247259_at	CPR5 protein, putative	At5g64930	836617	CPR5 protein, putative Constitutive expressor of Pathogensis Related genes 5 (cpr5); regulator of disease resistance and senescence (Plant J. (2001)26(4)409-420.; supported by cDNA: gi_14245678_gb_AY033229.1_	1584.56	1366.39	1472.87	P	124.9	3486.8	3840.06	3654.35	P	266.58	2.48	2.07	2.99	1242.7	1322.75	1279.82	P	56.5	3486.8	3840.06	3654.35	P	266.58	2.86	2.47	3.27	957	953.71	954.92	P	45.8	3486.8	3840.06	3654.35	P	266.58	3.83	3.3	4.4	1288.7	1148.37	1217.75	P	83.82	3486.8
261231_at	zinc finger (FYVE type) family protein	At1g20110	838600	unknown protein ; supported by cDNA: gi_13605832_gb_AF367315.1_AF367315	1138.69	1101.82	1118.93	P	55.76	2566.77	2684.43	2638.81	P	145.93	2.36	2.08	2.66	1550.2	1510.79	1529.01	P	67.32	2566.77	2684.43	2638.81	P	145.93	1.73	1.53	1.94	1157.95	1172.22	1167.8	P	37.5	2566.77	2684.43	2638.81	P	145.93	2.26	2.03	2.5	1659.27	1693.69	1673.81	P	96.33	2566.77
258084_at	serine/threonine protein phosphatase 2A (PP2A) regulatory subunit B', putative	At3g26020	822199	putative B regulatory subunit of protein phosphatase 2A similar to GB:AAB58902 from [Arabidopsis thaliana]; supported by cDNA: gi_14194122_gb_AF367267.1_AF367267	305.83	245.81	275.57	P	37.55	764.69	692.83	733.42	P	59.54	2.66	2.08	3.53	296.22	334.78	314.62	P	27.12	764.69	692.83	733.42	P	59.54	2.33	1.92	2.84	285.4	224.14	255.41	P	32.75	764.69	692.83	733.42	P	59.54	2.87	2.26	3.75	292.95	277.43	284.92	P	20.37	764.69
255837_at	p21-rho-binding domain-containing protein	At2g33460	817911	unknown protein	136.2	116.1	125.24	P	38.96	428.71	415.21	421.84	P	54.78	3.37	2.08	7.04	135.23	133.33	134.29	A	35.74	428.71	415.21	421.84	P	54.78	3.14	2.03	5.74	123.18	145.92	134.08	P	33.41	428.71	415.21	421.84	P	54.78	3.15	2.07	5.5	125.06	120.11	122.5	P	30.35	428.71
252134_at	expressed protein	At3g50910	824255	putative protein ; supported by cDNA: gi_14517539_gb_AY039605.1_	941.14	993.8	966.86	P	99.88	3034.11	2525.46	2781.22	P	419.97	2.88	2.08	3.84	1002.28	951.94	980	P	95.69	3034.11	2525.46	2781.22	P	419.97	2.84	2.06	3.77	925.43	859.7	892.67	P	74.75	3034.11	2525.46	2781.22	P	419.97	3.12	2.28	4.07	1406.93	1332.67	1366.91	P	152.75	3034.11
258099_at	expressed protein	At3g23540	821933	unknown protein similar to hypothetical protein GB:CAB10208 from [Arabidopsis thaliana]	323.51	305.8	314.1	P	19.78	757.99	764.48	761.2	P	49.19	2.42	2.09	2.81	543.17	515.47	527.87	P	27.62	757.99	764.48	761.2	P	49.19	1.44	1.25	1.65	344.91	373.77	357.95	P	22.45	757.99	764.48	761.2	P	49.19	2.13	1.83	2.47	395.6	416.16	405.68	P	22.38	757.99
245178_at	expressed protein	At5g12390	831114	putative protein similarity to cDNA clones from human and mouse	829.09	868	846.53	P	96.2	2455.68	2280.08	2372.18	P	305.32	2.8	2.09	3.72	1355.03	1115.45	1221.44	P	212.67	2455.68	2280.08	2372.18	P	305.32	1.94	1.37	2.86	856.4	1025.29	939.32	P	134.39	2455.68	2280.08	2372.18	P	305.32	2.53	1.84	3.51	1128.31	1167.29	1145.4	P	124.65	2455.68
255547_at	DC1 domain-containing protein	At4g01920	828197	putative CHP-rich zinc finger protein similar to A. thaliana CHP-rich proteins	204.43	176.89	190.05	P	26.72	533.58	506.01	517.93	P	47.36	2.73	2.09	3.67	263.24	271.28	267.07	P	16.46	533.58	506.01	517.93	P	47.36	1.94	1.61	2.31	157.41	172.9	164.65	P	16.88	533.58	506.01	517.93	P	47.36	3.15	2.51	3.96	200.81	230.53	213.53	P	25.21	533.58
246229_at	multi-copper oxidase type I family protein	At4g37160	829870	pectinesterase like protein	44.13	49.59	46.25	A	6.78	119.9	130.65	125.23	P	10.19	2.71	2.09	3.66	42.49	45.93	44.35	A	5.35	119.9	130.65	125.23	P	10.19	2.82	2.24	3.64	41.15	45.4	43.51	A	6.64	119.9	130.65	125.23	P	10.19	2.88	2.2	3.94	40.77	50.97	44.88	A	8.43	119.9
262495_at	BTB/POZ domain-containing protein	At1g21780	838782	unknown protein Contains similarity to gb|AJ000644 SPOP (speckle-type POZ protein) from Homo sapiens and contains a PF|00651 BTB/POZ domain. ESTs gb|T75841, gb|R89974, gb|R30221, gb|N96386, gb|T76457, gb|AI100013 and gb|T76456 come from this gene;supported by full-length	410.72	399.79	404.86	P	17.59	1324.47	978.08	1161.31	P	187.76	2.87	2.09	3.68	367.47	334.46	349.48	P	30.61	1324.47	978.08	1161.31	P	187.76	3.32	2.38	4.41	297.58	268.7	286.79	P	28.91	1324.47	978.08	1161.31	P	187.76	4.05	2.87	5.46	307.46	297.88	302.85	P	15.65	1324.47
260521_at	villin 2 (VLN2)	At2g41740	818773	putative villin 2	958.53	823.99	888.84	P	93.5	2143.87	2635.4	2383.25	P	253.05	2.68	2.09	3.44	752.09	735.99	743.91	P	24.73	2143.87	2635.4	2383.25	P	253.05	3.2	2.63	3.8	841.83	721.43	781.11	P	65.45	2143.87	2635.4	2383.25	P	253.05	3.05	2.42	3.8	956.25	843.24	903.92	P	90.85	2143.87
252622_at	cysteine proteinase, putative	At3g45310	823669	cysteine proteinase AALP, putative similar to AALP protein GI:7230640 from [Arabidopsis thaliana] and barley aleurain	678.6	656.81	667.44	P	72.22	1715.81	1943.46	1831.24	P	210.17	2.74	2.1	3.56	1260.03	1030.59	1145.47	P	120.77	1715.81	1943.46	1831.24	P	210.17	1.6	1.23	2.07	1107.33	1097.1	1100.95	P	56.92	1715.81	1943.46	1831.24	P	210.17	1.66	1.33	2.02	951.29	1005.69	978.47	P	67.59	1715.81
253954_at	aconitate hydratase, cytoplasmic, putative / citrate hydro-lyase/aconitase, putative	At4g26970	828805	putative aconitase Pumpkin mRNA for aconitase, Cucurbita sp.,PID:g868003; supported by cDNA: gi_15215803_gb_AY050431.1_	3137.11	3094.29	3112.94	P	169.39	7701.5	7194.72	7466.68	P	436.07	2.4	2.1	2.73	1980.42	1986.1	1983.35	P	150.4	7701.5	7194.72	7466.68	P	436.07	3.76	3.22	4.42	1984.64	1844.41	1914.68	P	149.81	7701.5	7194.72	7466.68	P	436.07	3.9	3.33	4.6	2613.67	2821.47	2710.14	P	179.32	7701.5
254195_at	RWP-RK domain-containing protein	At4g24020	828502	putative protein various predicted proteins, Arabidopsis thaliana	605.61	506	556.95	P	57.83	1345.82	1447.7	1399.81	P	72.39	2.51	2.1	3.08	249.53	246.21	248.04	P	22.94	1345.82	1447.7	1399.81	P	72.39	5.64	4.77	6.78	358.85	352.24	355.43	P	24.31	1345.82	1447.7	1399.81	P	72.39	3.94	3.43	4.55	216.63	287.32	248.87	P	43.44	1345.82
259853_at	leucine-rich repeat transmembrane protein kinase, putative	At1g72300	843562	leucine-rich receptor-like protein kinase, putative similar to GI:3641252 from [Malus x domestica] (Plant Mol. Biol. 40 (6), 945-957 (1999))	877.12	749.63	814.13	P	72.08	2207.12	1908.53	2057.79	P	151.41	2.53	2.1	3.07	159.71	124.57	141.84	A	21.97	2207.12	1908.53	2057.79	P	151.41	14.51	11.16	19.87	158.66	175.48	167.63	A	11.19	2207.12	1908.53	2057.79	P	151.41	12.28	10.4	14.45	208.32	197.2	203.38	A	9.18	2207.12
256250_at	phosphate translocator-related	At3g11320	820304	integral membrane protein, putative contains Pfam profile: PF00892 Integral membrane protein DUF6	348.39	309.95	330.38	P	31.86	795.99	955.02	879.2	P	86.98	2.66	2.11	3.35	422.85	431.41	427.61	P	18.73	795.99	955.02	879.2	P	86.98	2.06	1.7	2.43	327.03	300.63	314.82	P	22.91	795.99	955.02	879.2	P	86.98	2.79	2.26	3.4	477.84	528.23	502.09	P	27.33	795.99
246251_at	stress-responsive protein, putative	At4g37220	829876	cold acclimation protein homolog	85.03	90.02	87.26	A	11.94	313.87	235.36	272.5	P	47.53	3.12	2.11	4.47	100.34	93.53	97.7	A	12.76	313.87	235.36	272.5	P	47.53	2.79	1.89	3.96	71.05	83.5	77.77	A	11.87	313.87	235.36	272.5	P	47.53	3.5	2.34	5.14	76.31	84.84	80.73	A	14.03	313.87
255564_s_at	expressed protein /// expressed protein	At4g01750	827905 /// 828129	hypothetical protein T15B16.8	58.16	50.99	55.17	P	5.17	205.87	146.01	174.69	P	33.57	3.17	2.11	4.37	33.1	36.2	34.87	A	4.02	205.87	146.01	174.69	P	33.57	5.01	3.31	7.09	21.62	23.41	22.46	A	2.81	205.87	146.01	174.69	P	33.57	7.78	5.11	11.14	12.16	23.02	17.5	A	5.64	205.87
250463_at	bZIP family transcription factor (OBF4)	At5g10030	830866	transcription factor OBF4	180.67	160.2	171.28	P	26.55	450.73	491.52	472.21	P	37.98	2.76	2.11	3.79	74.21	65.42	69.13	P	15.47	450.73	491.52	472.21	P	37.98	6.83	4.83	10.97	67.9	76.49	71.94	P	18.85	450.73	491.52	472.21	P	37.98	6.56	4.46	11.67	62.25	68.76	65.32	P	16.6	450.73
255967_at	protein phosphatase 2C, putative / PP2C, putative	At1g22280	838835	protein phosphatase type 2C, putative similar to protein phosphatase type 2C GI:4336436 from [Lotus japonicus];supported by full-length cDNA: Ceres:119977.	1001.1	898.57	954.5	P	74.33	2298.41	2440.11	2370.36	P	135.96	2.48	2.12	2.93	1261.87	1659.05	1457.61	P	202.16	2298.41	2440.11	2370.36	P	135.96	1.63	1.29	2.14	994.58	819.49	907.72	P	98.5	2298.41	2440.11	2370.36	P	135.96	2.61	2.15	3.24	990.65	1043.9	1015.39	P	49.57	2298.41
256627_at	expressed protein	At3g19970	821535	unknown protein ; supported by cDNA: gi_14532501_gb_AY039875.1_	272.83	267.81	270.69	P	23.78	672.53	760.82	710.13	P	65.68	2.62	2.12	3.24	350.18	383.97	367.58	P	34.9	672.53	760.82	710.13	P	65.68	1.93	1.55	2.41	316.21	298.67	307.58	P	17.18	672.53	760.82	710.13	P	65.68	2.31	1.92	2.74	304.74	332.43	318.07	P	30.29	672.53
267337_at	transferase family protein	At2g39980	818586	putative anthocyanin 5-aromatic acyltransferase ; supported by cDNA: gi_13937225_gb_AF372968.1_AF372968	477.12	549.79	510	P	65.88	1662.86	3429.59	2547.62	P	881.26	5	2.12	8.35	117.5	118.87	118.25	A	24.91	1662.86	3429.59	2547.62	P	881.26	21.54	8.9	40.06	102.43	111.82	106.92	A	31.21	1662.86	3429.59	2547.62	P	881.26	23.83	9.52	52.42	300.22	281.16	291.42	P	38.4	1662.86
247636_at	kelch repeat-containing F-box family protein	At5g60570	836178	putative protein predicted proteins from various species	656.59	635.91	647.56	P	53.2	1692.53	1619.75	1650.81	P	117.35	2.55	2.13	3.06	654.88	888.88	770.46	P	120.69	1692.53	1619.75	1650.81	P	117.35	2.14	1.65	2.94	538.06	467.76	499.38	P	45.95	1692.53	1619.75	1650.81	P	117.35	3.31	2.74	4.03	1105.75	948.34	1024.98	P	95.38	1692.53
259274_at	homeobox-leucine zipper protein, putative / HD-ZIP transcription factor, putative	At3g01220	821232	putative homeobox-leucine zipper protein, HAT7 similar to homeobox-leucine zipper protein, HAT7 GB:Q00466 from [Arabidopsis thaliana]; supported by full-length cDNA: Ceres: 3722.	32.58	41	36.86	A	6.21	142.41	109.42	123.74	P	24.2	3.36	2.13	5.14	43.02	45.41	44.44	P	5.69	142.41	109.42	123.74	P	24.2	2.78	1.81	4.02	34.15	24.15	29.27	A	6.57	142.41	109.42	123.74	P	24.2	4.23	2.57	7.22	31.41	29.14	30.51	A	5.4	142.41
258644_at	heterogeneous nuclear ribonucleoprotein, putative / hnRNP, putative	At3g07810	819972	putative RNA-binding protein contains Pfam profile: PF00076 RNA recognition motif. (a.k.a. RRM, RBD, or RNP domain); supported by cDNA: gi_15292696_gb_AY050782.1_	178.11	185.64	181.46	P	30.7	581.18	505.78	539.69	P	64.13	2.97	2.14	4.31	297.32	274.55	285.03	P	25.93	581.18	505.78	539.69	P	64.13	1.89	1.46	2.41	225.7	235.73	230.83	P	16.16	581.18	505.78	539.69	P	64.13	2.34	1.83	2.9	268.36	297.51	280.28	P	23.95	581.18
259724_at	serine/threonine protein kinase, putative	At1g60940	842385	putative serine/threonine-protein kinase similar to SERINE/THREONINE-PROTEIN KINASE ASK1 GB:P43291 from [Arabidopsis thaliana];supported by full-length cDNA: Ceres:95559.	1783.56	1545.35	1664.02	P	135.22	4263.65	3986.39	4154.24	P	218.07	2.5	2.14	2.95	848.99	638.24	744.07	P	108.47	4263.65	3986.39	4154.24	P	218.07	5.58	4.42	7.43	1163.27	1383.18	1272.96	P	112.41	4263.65	3986.39	4154.24	P	218.07	3.26	2.77	3.9	2374.56	2503.49	2444.18	P	83.97	4263.65
253323_at	protein phosphatase 2C family protein / PP2C family protein	At4g33920	829536	putative protein protein phosphatase Wip1, Homo sapiens, PID:g2218063;supported by full-length cDNA: Ceres:40123.	147.96	162.66	154.01	P	10.79	388.97	448.32	414.88	P	44.83	2.69	2.15	3.31	189.62	202.87	195.48	P	11.6	388.97	448.32	414.88	P	44.83	2.12	1.71	2.58	161.51	137.3	150.65	P	15.87	388.97	448.32	414.88	P	44.83	2.75	2.14	3.54	185.78	198.15	191.6	P	10.31	388.97
261688_at	protein phosphatase 2C-related / PP2C-related	At1g47380	841141	unknown protein contains similarity to protein phosphatase 2C GB:AAD25933 GI:4587992 from [Arabidopsis thaliana]; supported by cDNA: gi_15292868_gb_AY050868.1_	231.52	240.33	236.13	A	41.06	779.76	666.75	727.31	P	98.64	3.08	2.16	4.55	384.29	412.57	397.52	P	44.19	779.76	666.75	727.31	P	98.64	1.83	1.35	2.43	348.03	330.07	338.84	A	41.18	779.76	666.75	727.31	P	98.64	2.15	1.57	2.9	296.24	337.45	316.54	A	44.06	779.76
249840_at	diacylglycerol kinase family protein	At5g23450	832411	unknown protein ; supported by cDNA: gi_9695278_dbj_AB046717.1_AB046717	520.04	488.82	504.51	P	24.88	1200.18	1469.43	1338.16	P	139.81	2.65	2.16	3.18	650.33	682.28	667.69	P	29.67	1200.18	1469.43	1338.16	P	139.81	2	1.64	2.39	543.4	550.04	545.74	P	22.9	1200.18	1469.43	1338.16	P	139.81	2.45	2.01	2.92	640.78	624.19	634.54	P	32.78	1200.18
254722_at	expressed protein	At4g13530	826985	putative protein predicted protein, Arabidopsis thaliana; supported by full-length cDNA: Ceres: 112156.	2204.14	2353.32	2293.05	P	123.46	5687.34	7754.3	6720.88	P	1041.13	2.93	2.16	3.75	1540.3	1839.96	1685.05	P	175.11	5687.34	7754.3	6720.88	P	1041.13	3.99	2.86	5.36	1670.24	1139.14	1401.23	P	277.43	5687.34	7754.3	6720.88	P	1041.13	4.8	3.19	7.54	2311.22	2140.71	2228.76	P	132.93	5687.34
256711_at	amino acid transporter family protein	At3g30390	822740	unknown protein contains Pfam profile: PF01490 Transmembrane amino acid transporter protein; supported by cDNA: gi_15529154_gb_AY052201.1_	3641.88	3450.2	3535.01	P	259.32	8670.98	8926.37	8799.7	P	423.19	2.49	2.16	2.89	1359.87	1470.46	1416.18	P	131.15	8670.98	8926.37	8799.7	P	423.19	6.21	5.27	7.45	2068.9	1504.58	1789.6	P	337.27	8670.98	8926.37	8799.7	P	423.19	4.92	3.7	7.18	2882.53	2561.5	2719.96	P	260.83	8670.98
264097_s_at	NADH-ubiquinone oxidoreductase 23 kDa subunit, mitochondrial, putative /// NADH-ubiquinone oxidoreductase 23 kDa subunit, mitochondrial, putative	At1g79010	838239 /// 844242	NADH dehydrogenase, putative similar to NADH dehydrogenase GI:668984 from [Solanum tuberosum];supported by full-length cDNA: Ceres:5465.	1045.92	1170.31	1103.66	P	82.35	3085.74	2743.55	2901.42	P	248.33	2.63	2.17	3.17	1598.09	1472.6	1531.03	P	115.7	3085.74	2743.55	2901.42	P	248.33	1.9	1.56	2.28	1065.6	1087.96	1079.06	P	64.64	3085.74	2743.55	2901.42	P	248.33	2.69	2.25	3.18	1395.16	1434.36	1414.88	P	84.9	3085.74
258649_at	cell division cycle protein 48 (CDC48A) (CDC48)	At3g09840	820142	putative transitional endoplasmic reticulum ATPase identical to cell division cycle protein 48 (CDC48) homolog GB:P54609 (EMBO J. 14 (22), 5626-5637 (1995)); similar to transitional endoplasmic reticulum ATPase GB:P46462 [Rattus norvegicus]	3914.95	3047.27	3467.08	P	498.46	10027.6	9192.73	9559.27	P	612.28	2.76	2.17	3.67	5150.3	4656.6	4903.72	P	325.75	10027.6	9192.73	9559.27	P	612.28	1.95	1.67	2.27	3349.21	3254.49	3306.88	P	180.47	10027.6	9192.73	9559.27	P	612.28	2.89	2.51	3.32	5604.27	5389.27	5492.65	P	206.02	10027.6
255076_at	zinc finger (C3HC4-type RING finger) family protein	At4g09130	826491	putative protein RING-H2 zinc finger protein ATL6 - Arabidopsis thaliana,PID:g4928403	49.45	53.45	51.14	A	6.67	157.87	143.21	149.86	P	18.85	2.93	2.17	3.98	55.96	63.56	60.46	A	9.2	157.87	143.21	149.86	P	18.85	2.48	1.8	3.49	54.5	53.89	54.22	A	6.05	157.87	143.21	149.86	P	18.85	2.76	2.08	3.64	60.79	56.13	58.04	A	8.29	157.87
266838_at	jacalin lectin family protein	At2g25980	817139	similar to jasmonate-inducible proteins from Brassica napus	229.33	314.94	270.13	A	75.93	870.06	893.8	882.24	P	72.83	3.27	2.17	6.14	281.1	259.36	269.3	A	70.3	870.06	893.8	882.24	P	72.83	3.28	2.22	5.81	192.67	218.73	205.21	A	53.9	870.06	893.8	882.24	P	72.83	4.3	2.91	7.66	259.28	357.48	306.3	P	69.05	870.06
264376_at	protein phosphatase 2C, putative / PP2C, putative	At2g25070	817045	putative protein phosphatase 2C ;supported by full-length cDNA: Ceres:11428.	856.97	755.69	802.75	P	61.32	2138.69	1946.36	2038.78	P	120.54	2.54	2.17	2.99	822.73	746.75	786.83	P	59.05	2138.69	1946.36	2038.78	P	120.54	2.59	2.22	3.04	563.34	574.85	568.09	P	30.35	2138.69	1946.36	2038.78	P	120.54	3.59	3.14	4.09	1110.75	1170.81	1140.29	P	57.22	2138.69
252964_at	protein kinase family protein	At4g38830	830038	receptor-like protein kinase - like protein receptor-like protein kinase RLK3, Arabidopsis thaliana, AJ011674	167.43	163.67	165.59	A	20.49	477.11	441.59	457.94	P	40.83	2.77	2.17	3.6	155.5	159.54	157.56	A	17.48	477.11	441.59	457.94	P	40.83	2.91	2.31	3.71	132.94	150.41	141.41	A	18.89	477.11	441.59	457.94	P	40.83	3.24	2.51	4.29	111.73	128.16	119.61	A	18.27	477.11
258381_at	kinesin motor family protein	At3g16630	820915	kinesin-like protein similar to mitotic centromere-associated kinesin GB:AAC27660 from [Homo sapiens]; supported by cDNA: gi_15810128_gb_AY056129.1_	756.14	774	765.3	P	61.96	2201.18	1959.93	2069.07	P	199.96	2.7	2.18	3.32	1256.3	1461.67	1359.63	P	109.36	2201.18	1959.93	2069.07	P	199.96	1.52	1.23	1.87	951.63	911.39	929.18	P	65.02	2201.18	1959.93	2069.07	P	199.96	2.23	1.82	2.7	1359.29	1227.32	1291.29	P	97.22	2201.18
245715_s_at	ATP synthase beta chain 1, mitochondrial /// ATP synthase beta chain 1, mitochondrial	At5g08690	830768 /// 830770	Expressed protein ; supported by cDNA: gi_15293122_gb_AY050995.1_	2981.69	3002.06	2991.82	P	419.91	7978.41	8775.98	8355.3	P	648.4	2.79	2.18	3.72	4641.79	4708.27	4676.56	P	200.84	7978.41	8775.98	8355.3	P	648.4	1.79	1.53	2.06	3163.74	2992.6	3083.89	P	204.38	7978.41	8775.98	8355.3	P	648.4	2.71	2.28	3.2	3900.43	3901.22	3900.78	P	124.72	7978.41
258892_at	PHD finger family protein	At3g05670	819734	unknown protein	285.79	237.33	262.31	P	32.6	719.26	716.66	717.97	P	53.67	2.74	2.18	3.53	376.88	369.75	373.55	P	15.26	719.26	716.66	717.97	P	53.67	1.92	1.66	2.2	336.94	357.32	347.56	P	16.83	719.26	716.66	717.97	P	53.67	2.07	1.78	2.38	315.31	292.05	305.62	P	22.96	719.26
253453_at	protein phosphatase 2C, putative / PP2C, putative	At4g31860	829315	protein phosphatase 2C - like protein protein phosphatase 2C, Schizosaccharomyces pombe, PIR2:S54297; supported by cDNA: gi_16209697_gb_AY057611.1_	697.27	632.11	660.26	P	52.61	1639.85	1851.45	1749.26	P	147.3	2.65	2.18	3.21	730.62	720.42	725.37	P	24.67	1639.85	1851.45	1749.26	P	147.3	2.41	2.06	2.78	693.23	670.4	685.39	P	33.05	1639.85	1851.45	1749.26	P	147.3	2.55	2.16	2.98	961.17	969.89	966.15	P	29.6	1639.85
267347_at	expressed protein	At2g39950	818582	hypothetical protein predicted by genefinder and genscan	529.73	585.9	558.98	P	126.1	1654.73	2436.4	2030.06	P	411.38	3.63	2.18	6.25	502.38	368.81	429.66	P	115.37	1654.73	2436.4	2030.06	P	411.38	4.72	2.74	9	398.58	460.36	428.8	P	68.06	1654.73	2436.4	2030.06	P	411.38	4.73	2.98	7.19	314.43	396.23	359.39	P	58.59	1654.73
259408_at	serine/threonine protein phosphatase 2A (PP2A) 65 KDa regulatory subunit A	At3g25800	822171	protein phosphatase 2A 65 kDa regulatory subunit identical to protein phosphatase 2A 65 kDa regulatory subunit GB:X82002 [Arabidopsis thaliana] (Plant Mol. Biol. 26 (4), 1125-1138 (1994))	1316.68	1171	1241.64	P	91.84	3059.95	3412.98	3223.04	P	233.75	2.6	2.19	3.08	2138.74	2267.05	2207.87	P	101.69	3059.95	3412.98	3223.04	P	233.75	1.46	1.26	1.68	1426.52	1525.44	1471.92	P	75.03	3059.95	3412.98	3223.04	P	233.75	2.19	1.88	2.53	1826.43	1839.33	1832.97	P	68.47	3059.95
250544_at	syntaxin, putative (SYP132)	At5g08080	830702	syntaxin-like protein syntaxin-related protein Nt-syr1 - Nicotiana tabacum, EMBL:AF112863;supported by full-length cDNA: Ceres:14098.	1544.44	1579.08	1562.07	P	57.36	5058.08	3857.01	4457.79	P	618.71	2.85	2.19	3.54	1848.96	1929.84	1887.29	P	69.11	5058.08	3857.01	4457.79	P	618.71	2.36	1.81	2.93	1534.49	1611.83	1577.16	P	58.85	5058.08	3857.01	4457.79	P	618.71	2.83	2.17	3.51	1679.91	1791.24	1733.48	P	78.51	5058.08
256189_at	hypothetical protein	At1g30140	839894	hypothetical protein predicted by genemark.hmm	67.58	83.91	75.24	A	10.85	242.21	207.8	222.39	P	25.74	2.96	2.19	4.07	78.33	84.64	81.12	A	11.08	242.21	207.8	222.39	P	25.74	2.74	2.05	3.73	68.34	72.03	70.14	A	9.3	242.21	207.8	222.39	P	25.74	3.17	2.38	4.28	62.95	76.53	69.69	A	14.02	242.21
252022_at	fructose-bisphosphate aldolase, putative	At3g52930	824459	fructose bisphosphate aldolase - like protein fructose bisphosphate aldolase, garden pea, PIR:S58167;supported by full-length cDNA: Ceres:3447.	4570.38	4684.77	4631.6	P	150.57	11416.8	10997.5	11266.1	P	612.09	2.43	2.19	2.69	4496.89	4751.5	4628.34	P	229.83	11416.8	10997.5	11266.1	P	612.09	2.43	2.15	2.75	3412.88	2711.74	3074.73	P	410.1	11416.8	10997.5	11266.1	P	612.09	3.66	2.94	4.76	7714.06	7736.51	7725.28	P	208.32	11416.8
259481_at	germin-like protein (GLP1) (GLP4)	At1g18970	838478	germin, putative similar to germin GI:170697 from [Triticum aestivum]; supported by cDNA: gi_1755151_gb_U75187.1_ATU75187	466.13	461.07	463.43	A	46.48	1243.07	1262.32	1253.37	P	103.95	2.7	2.19	3.37	465.04	407.57	434.04	A	51.28	1243.07	1262.32	1253.37	P	103.95	2.89	2.29	3.71	451.64	490.07	469.72	A	46.35	1243.07	1262.32	1253.37	P	103.95	2.67	2.16	3.32	375.32	385.41	380.57	A	37.97	1243.07
255926_at	AP2 domain-containing transcription factor, putative	At1g22190	838824	AP2 domain containing protein RAP2, putative similar to AP2 domain containing protein RAP2.4 GI:2281633 from [Arabidopsis thaliana]; supported by cDNA: gi_15292782_gb_AY050825.1_	1173.62	1381.4	1274.19	P	126.69	3238.73	3317.31	3268.61	P	90.29	2.57	2.19	3.08	210.31	204.56	207.42	P	30.32	3238.73	3317.31	3268.61	P	90.29	15.76	12.64	20.81	355.23	399.54	374.34	P	31.73	3238.73	3317.31	3268.61	P	90.29	8.73	7.6	10.21	709.49	711.87	710.75	P	43.74	3238.73
260602_at	serine O-acetyltransferase, putative	At1g55920	842043	serine acetyltransferase identical to GB:CAA84371 from [Arabidopsis thaliana] (Eur. J. Biochem. 227 (1-2), 500-509 (1995)); supported by cDNA: gi_926938_gb_L42212.1_ATHSAT1G	2117.74	1993.52	2055.22	P	297.58	5382.61	6687.27	6077.97	P	705.78	2.96	2.19	4.08	226.04	274.65	251.49	P	46.09	5382.61	6687.27	6077.97	P	705.78	24.17	17.22	35.95	584.57	800.72	693.21	P	128.14	5382.61	6687.27	6077.97	P	705.78	8.77	6.24	13.08	453.81	482.62	467.44	P	56.81	5382.61
259162_at	GHMP kinase family protein	At3g01640	819902	unknown protein similar to unknown protein GB:AAB38535 [Phalaenopsis sp. SM9108]; supported by cDNA: gi_16323052_gb_AY057630.1_	225.69	213.2	220.9	P	19.38	592.54	570.32	581.35	P	38.82	2.63	2.2	3.17	358.12	377.02	367.11	P	23.35	592.54	570.32	581.35	P	38.82	1.58	1.36	1.84	324.68	314.29	320.74	P	22.63	592.54	570.32	581.35	P	38.82	1.81	1.54	2.13	347.28	361.5	353.37	P	21.78	592.54
264367_at	BSD domain-containing protein	At1g03350	838679	unknown protein ESTs gb|T21276, gb|T45403, and gb|AA586113 come from this gene; supported by cDNA: gi_15293190_gb_AY051029.1_	664.57	651.99	658.77	P	48.39	1664.43	1661.68	1663.05	P	76.33	2.52	2.2	2.93	1017.09	1066.2	1040.2	P	41	1664.43	1661.68	1663.05	P	76.33	1.6	1.45	1.77	646.6	747.52	699.31	P	57.81	1664.43	1661.68	1663.05	P	76.33	2.38	2.05	2.8	1201.8	1099.25	1149.48	P	61.19	1664.43
247997_at	actin-related protein, putative (ARP8)	At5g56180	835717	putative protein contains similarity to actin	503.24	504.56	503.97	P	32.37	1324.47	1226.38	1276.92	P	74.49	2.53	2.2	2.93	583.84	455.36	521.92	P	71.02	1324.47	1226.38	1276.92	P	74.49	2.45	1.95	3.2	443.8	495.98	472.16	P	33.12	1324.47	1226.38	1276.92	P	74.49	2.7	2.33	3.15	640.35	637.7	639.22	P	27.03	1324.47
264521_at	expressed protein	At1g10020	837537	unknown protein Location of EST gb|T41885 and gb|AA395021	500.08	262.63	380.82	P	123.37	1244.11	1349.43	1300.73	P	72.3	3.42	2.2	7.34	570.1	605.06	587.84	P	30.6	1244.11	1349.43	1300.73	P	72.3	2.21	1.95	2.51	483.29	355.5	418.01	P	67.16	1244.11	1349.43	1300.73	P	72.3	3.11	2.41	4.28	472.12	433.38	452.61	P	29.6	1244.11
260829_s_at	signal peptidase, putative /// signal peptidase, putative	At1g06870	817595 /// 837198	chloroplast thylakoidal processing peptidase, putative similar to chloroplast thylakoidal processing peptidase GB:CAA71502 GI:2769566 from [Arabidopsis thaliana];supported by full-length cDNA: Ceres:15392.	1198.2	1051.32	1114.73	P	112.79	2842.12	3082.98	2943.72	P	166.34	2.64	2.2	3.23	1069.15	1201.42	1133.46	P	81.38	2842.12	3082.98	2943.72	P	166.34	2.6	2.24	3.03	822.41	661.33	740	P	85.5	2842.12	3082.98	2943.72	P	166.34	3.98	3.26	5	1156.05	1030.3	1089.69	P	83.48	2842.12
256279_at	protein phosphatase 2C family protein / PP2C family protein	At3g12620	820442	protein phosphatase 2C, putative contains Pfam profile: PF00481 Protein phosphatase 2C	395.95	370.42	383.61	P	51.57	1242.39	1070.93	1154.79	P	151.84	3.01	2.2	4.13	282.47	253.93	266.86	P	42.2	1242.39	1070.93	1154.79	P	151.84	4.33	3.09	6.19	304.37	292.89	299.25	P	47.68	1242.39	1070.93	1154.79	P	151.84	3.86	2.76	5.53	440.94	442.58	441.77	P	57.43	1242.39
265214_at	tyrosine specific protein phosphatase family protein	At1g05000	839348	unkown protein ESTs gb|H36249, gb|AA59732 and gb|AA651219 come from this gene	76.43	66.3	71.88	A	18.48	236.15	376.87	302.73	P	77.14	4.21	2.21	8.04	104.65	101.32	103.11	A	20.59	236.15	376.87	302.73	P	77.14	2.94	1.6	4.98	110.72	104.99	107.65	P	17.2	236.15	376.87	302.73	P	77.14	2.81	1.56	4.48	115.61	116.79	115.98	A	12.92	236.15
266350_at	St12p protein (ST12p) / SEC12p protein, putative	At2g01470	814675	putative protein transport protein SEC12p identical to GB:M95796, contains a WD-40 repeat domain; supported by cDNA: gi_166877_gb_M95796.1_ATHSEC12PL	866.59	740.06	808.13	P	80.34	2255.35	2043.37	2146.92	P	130.18	2.66	2.21	3.25	987.45	1213.22	1102.32	P	117.32	2255.35	2043.37	2146.92	P	130.18	1.95	1.61	2.41	837.79	673.48	756.36	P	86.65	2255.35	2043.37	2146.92	P	130.18	2.84	2.32	3.57	1221.48	1065.91	1141.12	P	89.82	2255.35
258954_at	armadillo/beta-catenin repeat family protein	At3g01400	821320	unknown protein contains Pfam profile: PF00514 armadillo/beta-catenin-like repeats (4 copies);supported by full-length cDNA: Ceres:34582.	1119.91	1045.41	1082.04	P	72.77	3192.86	2659.22	2923.56	P	283.88	2.7	2.21	3.26	1407.91	1459.38	1432.38	P	53.34	3192.86	2659.22	2923.56	P	283.88	2.04	1.7	2.4	866.91	994.05	930.86	P	73.34	3192.86	2659.22	2923.56	P	283.88	3.14	2.54	3.85	1122.82	1203.7	1162.83	P	53.31	3192.86
261547_at	protein kinase-related	At1g63500	842656	protein kinase, putative contains Pfam profile: PF00069 Eukaryotic protein kinase domain	243.34	243.78	243.56	P	15.71	625.81	641.84	632.67	P	45.01	2.6	2.21	3.04	251.39	304.3	277.39	P	31.31	625.81	641.84	632.67	P	45.01	2.28	1.85	2.88	303.67	212.05	257.63	P	52.94	625.81	641.84	632.67	P	45.01	2.46	1.79	3.76	264.81	255.25	259.66	P	22.01	625.81
250675_at	nucleolar protein-related	At5g06260	830513	putative protein contains similarity to unknown protein (pir||T05429); supported by cDNA: gi_15292792_gb_AY050830.1_	542.96	611.11	576.4	P	65.66	1588.41	1627.73	1605.84	P	139.66	2.79	2.21	3.56	606.05	646.13	625.58	P	53.6	1588.41	1627.73	1605.84	P	139.66	2.57	2.1	3.14	603.06	538	570.56	P	62.22	1588.41	1627.73	1605.84	P	139.66	2.81	2.25	3.57	872.47	791.85	833.06	P	59.2	1588.41
261624_at	NAD-dependent epimerase/dehydratase family protein	At1g02000	839289	nucleotide sugar epimerase, putative similar to nucleotide sugar epimerase GB:AAC18831 GI:3093975 from [Vibrio vulnificus];supported by full-length cDNA: Ceres:116833.	383.97	359.43	372.56	P	44.13	1151.52	1143.9	1147.75	P	170.16	3.08	2.21	4.19	363.59	342.54	352.51	P	35.84	1151.52	1143.9	1147.75	P	170.16	3.26	2.37	4.33	377.7	380.56	379.14	P	37.96	1151.52	1143.9	1147.75	P	170.16	3.03	2.2	4.02	625.43	637.6	631.2	P	62.32	1151.52
265161_at	vacuolar sorting receptor, putative	At1g30900	839974	putative vacuolar sorting receptor similar to (gi|3033390); similar to EST dbj|C72582	709.11	429.32	567.28	P	146.56	2018.74	1709.28	1862.77	P	180.78	3.28	2.21	5.81	76.33	65.52	70.34	A	18.42	2018.74	1709.28	1862.77	P	180.78	26.48	17.75	47.27	145.61	142.54	144.18	P	11.83	2018.74	1709.28	1862.77	P	180.78	12.92	10.42	15.9	1158.21	1024.77	1089.43	P	81.78	2018.74
249089_at	haloacid dehalogenase-like hydrolase family protein	At5g44240	834447	ATPase, calcium-transporting	282.84	278.9	280.53	P	15.25	694.69	857.27	774.61	P	85.03	2.76	2.22	3.34	466.74	465.09	466.06	P	14.3	694.69	857.27	774.61	P	85.03	1.66	1.35	1.98	326.51	344.14	336.02	P	21.56	694.69	857.27	774.61	P	85.03	2.31	1.85	2.82	398.44	431.41	415.14	P	19.79	694.69
258274_at	cytochrome c oxidase family protein	At3g15640	820806	putative cytochrome c oxidase subunit Vb similar to cytochrome oxidase IV GB:223590 [Bos taurus]; contains Pfam profile: PF01215 cytochrome c oxidase subunit Vb;supported by full-length cDNA: Ceres:34224.	1813.84	1898.8	1848.16	P	99.35	4472.46	4582.85	4535.23	P	144.61	2.45	2.22	2.73	2112.49	2551.05	2333.45	P	222.88	4472.46	4582.85	4535.23	P	144.61	1.94	1.66	2.32	1620.68	1342.12	1481.42	P	147.86	4472.46	4582.85	4535.23	P	144.61	3.06	2.6	3.69	2203.14	2074.19	2144.88	P	78.86	4472.46
256988_s_at	H+-transporting two-sector ATPase, putative /// H+-transporting two-sector ATPase, putative	At3g28715	822502 /// 822503	adenosine triphosphatase, putative similar to vacuolar adenosine triphosphatase subunit D GB:AAC83085 from [Mus musculus]	1880.11	1732.14	1804.57	P	117.64	4881.51	4571.46	4710.36	P	337.39	2.61	2.22	3.06	2089.51	1839.48	1962.04	P	153.81	4881.51	4571.46	4710.36	P	337.39	2.4	2.02	2.87	1718.54	1766.55	1740.98	P	98.1	4881.51	4571.46	4710.36	P	337.39	2.71	2.32	3.14	2063.47	2357.52	2210.22	P	157.16	4881.51
245209_at	expressed protein	At5g12340	831109	putative protein similarity to predicted protein, Arabidopsis thaliana	90.54	50.5	71.12	P	24.1	271.68	240.7	254.25	P	23.84	3.57	2.22	8.15	59.23	56.19	57.7	A	10.64	271.68	240.7	254.25	P	23.84	4.41	3.22	6.49	35.3	47.47	41.04	A	12.2	271.68	240.7	254.25	P	23.84	6.2	4.01	12.27	34.46	38.73	36.47	A	7.95	271.68
248568_at	leucine-rich repeat family protein / protein kinase family protein	At5g49760	835039	receptor protein kinase-like	1092.39	843.84	967.4	P	129.9	2609.95	2704.12	2678.59	P	145.76	2.77	2.22	3.6	174.38	130.27	150.25	P	28.75	2609.95	2704.12	2678.59	P	145.76	17.83	13.34	26.24	448	469.21	458.52	P	29.06	2609.95	2704.12	2678.59	P	145.76	5.84	5.1	6.72	127.43	122.5	124.67	P	8.31	2609.95
251449_at	Rab GDP dissociation inhibitor (GDI2)	At3g59920	825162	Rab GDP dissociation inhibitor ; supported by cDNA: gi_2446980_dbj_AB005560.1_AB005560	2392.95	2282.44	2333.59	P	108.54	5726.78	6278.82	6012.11	P	430.41	2.58	2.23	2.95	4088.54	4138.96	4116.45	P	125.06	5726.78	6278.82	6012.11	P	430.41	1.46	1.28	1.65	3227.54	2976.47	3099.69	P	165.01	5726.78	6278.82	6012.11	P	430.41	1.94	1.67	2.24	3878.04	3829.54	3852.56	P	143.01	5726.78
246147_s_at	26S proteasome AAA-ATPase subunit (RPT6a) /// 26S proteasome AAA-ATPase subunit (RPT6a)	At5g20000	832121 /// 832122	26S proteasome AAA-ATPase subunit RPT6a - like protein 26S proteasome AAA-ATPase subunit RPT6a, Arabidopsis thaliana, EMBL:AF123395;supported by full-length cDNA: Ceres:36085.	958.47	947.39	953.01	P	67.03	3201.22	2453.01	2827.71	P	402.71	2.97	2.23	3.79	1447.78	1599.13	1523.32	P	99.72	3201.22	2453.01	2827.71	P	402.71	1.86	1.4	2.36	1087.26	1152.84	1113.19	P	66.67	3201.22	2453.01	2827.71	P	402.71	2.54	1.92	3.21	1754.66	1693.68	1728.25	P	70.22	3201.22
248562_at	cell expansion protein, putative	At5g49680	835031	putative protein strong similarity to unknown protein (gb|AAC49734.1)	125.67	141.01	131.88	P	25.46	423.42	428.15	425.86	P	56.06	3.23	2.23	4.95	161.08	178.2	169.81	P	28.64	423.42	428.15	425.86	P	56.06	2.51	1.77	3.66	116.7	120.78	118.58	P	20.65	423.42	428.15	425.86	P	56.06	3.59	2.53	5.3	105.14	127.35	114.21	P	24.22	423.42
266259_at	expressed protein	At2g27830	817330	unknown protein ;supported by full-length cDNA: Ceres:33700.	611.2	378.38	494.3	P	118.96	1459.17	1756.17	1612.45	P	161.74	3.26	2.23	5.51	724.35	601.86	664.2	P	64.11	1459.17	1756.17	1612.45	P	161.74	2.43	1.92	3.06	1150.09	1052.82	1099.48	P	53.83	1459.17	1756.17	1612.45	P	161.74	1.47	1.21	1.75	480.99	476.14	478.89	P	17.08	1459.17
253926_at	RNA recognition motif (RRM)-containing protein	At4g26650	828772	hnRNP-like protein ; supported by cDNA: gi_16930502_gb_AF419605.1_AF419605	673.71	694.09	683.03	P	43.72	2292.39	1841.18	2049.08	P	303.61	3	2.23	3.84	729.29	737.54	733.16	P	51.98	2292.39	1841.18	2049.08	P	303.61	2.79	2.07	3.59	584.86	541.08	561.33	P	41.47	2292.39	1841.18	2049.08	P	303.61	3.65	2.7	4.71	667.82	745.51	703.97	P	59.26	2292.39
258463_at	serine/threonine protein kinase, putative	At3g17410	821005	putative protein kinase similar to Pto kinase interactor 1 GB:AAC61805 from [Lycopersicon esculentum]	840.8	738.05	786.94	P	106.36	2141.64	2337.37	2232.68	P	169.22	2.84	2.23	3.74	671.65	746.11	707.11	P	90.27	2141.64	2337.37	2232.68	P	169.22	3.16	2.5	4.11	500.46	433.04	469.73	P	61.78	2141.64	2337.37	2232.68	P	169.22	4.75	3.75	6.22	792.28	791.87	792.06	P	67.27	2141.64
251649_at	calcium-transporting ATPase, plasma membrane-type, putative / Ca2+-ATPase, putative (ACA11)	At3g57330	824900	Ca2+-transporting ATPase-like protein Ca2+-transporting ATPase, calmodulin-stimulated - Brassica oleracea, PIR:T14453	887.25	760.65	824.39	P	71.51	2504.62	2188.87	2315.61	P	239.49	2.81	2.23	3.5	582.99	582.99	582.99	P	18.74	2504.62	2188.87	2315.61	P	239.49	3.97	3.27	4.69	976.71	786.52	878.19	P	115.02	2504.62	2188.87	2315.61	P	239.49	2.64	2.01	3.52	292.38	286.37	289.5	P	13.53	2504.62
264883_s_at	secretory carrier membrane protein (SCAMP) family protein /// secretory carrier membrane protein (SCAMP) family protein	At1g61250	837659 /// 842418	secretory carrier membrane protein identical to secretory carrier membrane protein GI:7109228 from [Arabidopsis thaliana];supported by full-length cDNA: Ceres:27197.	1376.25	1053.65	1214.76	P	165.76	3743.47	3258.26	3488.55	P	287.6	2.87	2.24	3.81	2336.32	2085.27	2210.5	P	163.59	3743.47	3258.26	3488.55	P	287.6	1.58	1.31	1.89	1817.04	1897.59	1865.57	P	56.7	3743.47	3258.26	3488.55	P	287.6	1.87	1.6	2.15	1546.9	1585.82	1568.5	P	80.26	3743.47
262673_at	complex 1 family protein / LVR family protein	At1g76060	843938	unknown protein	219.97	188.74	205.02	P	17.12	542.13	563.61	553.98	P	42.72	2.7	2.24	3.27	370.84	353.56	360.51	P	16.89	542.13	563.61	553.98	P	42.72	1.54	1.32	1.77	278.72	270.09	273.44	P	13.32	542.13	563.61	553.98	P	42.72	2.03	1.73	2.34	340.62	301.03	320.38	P	26.06	542.13
251096_at	lectin protein kinase, putative	At5g01550	831700	receptor like protein kinase receptor like protein kinase - Arabidopsis thaliana, EMBL:ATLECGENE	228.71	262.18	247.75	P	34.08	716.61	692.04	701.19	P	44.2	2.83	2.24	3.72	181.86	178.36	180.01	A	20.11	716.61	692.04	701.19	P	44.2	3.9	3.18	4.88	172.19	190.66	181.27	A	17.45	716.61	692.04	701.19	P	44.2	3.87	3.22	4.72	152.05	197.9	173.75	P	27.94	716.61
250603_at	expressed protein	At5g07820	830675	putative protein mature parasite-infected erythrocyte surface antigen, Plasmodium falciparum, EMBL:AF056936	113.62	75.76	93.73	P	22.02	307.3	280.36	296.2	P	17.77	3.16	2.24	5.19	29.03	27.61	28.14	A	5.62	307.3	280.36	296.2	P	17.77	10.53	7.77	15.83	19.81	31.76	25.58	A	6.98	307.3	280.36	296.2	P	17.77	11.58	7.87	21.13	101.14	93.47	97.99	P	8.68	307.3
250556_at	diacylglycerol kinase 1 (DGK1)	At5g07920	830686	diacylglycerol kinase (ATDGK1) ; supported by cDNA: gi_1374771_dbj_D63787.1_ATHATDGK1	388.73	393.94	391.6	P	24.25	1148.51	1044.55	1085.18	P	111.25	2.77	2.25	3.35	642.65	583.43	615.79	P	37.42	1148.51	1044.55	1085.18	P	111.25	1.76	1.43	2.13	389.42	470.15	430.14	P	48.79	1148.51	1044.55	1085.18	P	111.25	2.52	1.96	3.27	732.74	713.37	721.4	P	23.44	1148.51
260875_at	F-box family protein	At1g21410	838740	hypothetical protein predicted by genemark.hmm;supported by full-length cDNA: Ceres:19486.	1030.88	1211.27	1118.08	P	95.35	2828.38	3180.89	3024.8	P	221.74	2.71	2.25	3.27	1501.88	1189.17	1346.39	P	168.34	2828.38	3180.89	3024.8	P	221.74	2.25	1.79	2.9	779.41	828.17	802.12	P	32.68	2828.38	3180.89	3024.8	P	221.74	3.77	3.27	4.31	1228.56	1206.83	1216.75	P	36.59	2828.38
252276_at	expressed protein	At3g49490	824111	hypothetical protein ; supported by cDNA: gi_13507562_gb_AF360347.1_AF360347	820.66	673.97	739.88	P	87.38	2021.81	2065.54	2040.95	P	106.49	2.76	2.26	3.47	1119.24	1459.24	1283.06	P	179.81	2021.81	2065.54	2040.95	P	106.49	1.59	1.27	2.09	1116	888.34	1000.31	P	124.06	2021.81	2065.54	2040.95	P	106.49	2.04	1.66	2.6	1394.99	1193.91	1288.42	P	117.1	2021.81
251621_at	protein kinase, putative	At3g57700	824939	protein kinase - like protein wall-associated kinase 4, Arabidopsis thaliana,AJ009695	129.45	132.72	130.7	P	8.99	354.23	340.69	346.94	P	23.96	2.65	2.26	3.12	160.31	140.83	149.86	P	22.62	354.23	340.69	346.94	P	23.96	2.32	1.8	3.14	100.93	136.8	117.64	P	21.44	354.23	340.69	346.94	P	23.96	2.95	2.21	4.27	121.65	148.64	133.05	P	18.68	354.23
263109_at	DC1 domain-containing protein	At1g65180	842825	hypothetical protein similar to putative CHP-rich zinc finger protein GI:7268576 from [Arabidopsis thaliana]	98.98	154.76	123.9	A	32.82	409.41	419.16	414.37	P	33.52	3.34	2.26	5.99	169.04	199.54	183.74	P	17.61	409.41	419.16	414.37	P	33.52	2.26	1.84	2.79	137.1	122.71	130.01	P	12.17	409.41	419.16	414.37	P	33.52	3.19	2.6	3.93	101.07	100.91	100.99	A	13.75	409.41
251877_at	synaptobrevin family protein	At3g54300	824597	synaptobrevin -like protein vesicle-associated membrane protein 7B (At VAMP7B), Arabidopsis thaliana, EMBL:AF025333	1228.78	1077.52	1137.62	P	130.45	3207.2	3231.37	3220.56	P	244.64	2.83	2.27	3.6	1859.2	1773.44	1820.59	P	99.88	3207.2	3231.37	3220.56	P	244.64	1.77	1.51	2.06	1266.62	1516.73	1388.71	P	145.87	3207.2	3231.37	3220.56	P	244.64	2.32	1.88	2.9	1720.91	1778.83	1752.56	P	134.95	3207.2
262416_at	oxidoreductase, 2OG-Fe(II) oxygenase family protein	At1g49390	841362	flavonol synthase, putative similar to flavonol synthase GI:311657 from [Petunia hybrida]	61.37	45.81	54.07	A	11.16	168.36	165.31	167.21	P	9.16	3.09	2.27	4.72	68.95	86.94	78.3	A	10.79	168.36	165.31	167.21	P	9.16	2.14	1.7	2.8	51.56	75.3	63.31	A	12.48	168.36	165.31	167.21	P	9.16	2.64	1.96	3.94	59.52	58.55	59.07	A	5.32	168.36
259320_at	WRKY family transcription factor	At3g01080	821213	putative DNA-binding protein similar to NtWRKY1 transcription factor GB:BAA82107 from [Nicotiana tabacum]	63.06	57.24	59.93	A	8.65	172.81	209.67	188.92	P	25.62	3.15	2.27	4.41	57.02	61.32	58.95	A	12.76	172.81	209.67	188.92	P	25.62	3.2	2.16	5.18	55.6	57.02	56.31	A	9.02	172.81	209.67	188.92	P	25.62	3.35	2.38	4.83	45.24	47.33	46.27	A	7.13	172.81
261052_at	extra-large G-protein-related	At1g01440	837155	hypothetical protein similar to hypothetical protein GB:CAB80918 GI:7267606 from [Arabidopsis thaliana]	138.05	85	111.85	P	27.52	365.49	639.72	508.86	P	141.35	4.55	2.28	8.61	180.04	159.31	168.06	P	15.16	365.49	639.72	508.86	P	141.35	3.03	1.62	4.57	113.32	131.66	121.45	P	10.6	365.49	639.72	508.86	P	141.35	4.19	2.25	6.31	103.88	118.12	110.03	P	9.95	365.49
258226_at	phospholipase D alpha 1 / PLD alpha 1 (PLDALPHA1) (PLD1) / choline phosphatase 1	At3g15730	820816	putative phospholipase D similar to phospholipase D1 GB:AAC78487 [Brassica oleracea], GB:Q38882 [Arabidopsis thaliana]; supported by cDNA: gi_1297301_gb_U36381.1_ATU36381	2530.65	2471.7	2498.06	P	86.83	6031.2	6683.37	6357.18	P	351.27	2.54	2.28	2.83	1925.94	2392.78	2154.66	P	241.59	6031.2	6683.37	6357.18	P	351.27	2.95	2.43	3.68	2004.31	1218.59	1609.06	P	399.62	6031.2	6683.37	6357.18	P	351.27	3.95	2.77	6.72	2711.97	2514.79	2616.24	P	117.86	6031.2
259310_s_at	sugar transporter, putative /// sugar transporter, putative	At3g05165	819679 /// 819680	Expressed protein ; supported by cDNA: gi_15081629_gb_AY048207.1_	1391.62	1212.41	1297.42	P	117.72	3348.72	3886.39	3610.72	P	294.35	2.78	2.28	3.41	389.46	614.11	501.23	P	113.6	3348.72	3886.39	3610.72	P	294.35	7.2	5.08	11.65	1016.4	732.23	873.12	P	150.48	3348.72	3886.39	3610.72	P	294.35	4.14	3.1	5.9	744.78	666.3	702.98	P	65.17	3348.72
251817_at	Rab GTPase (ARA6)	At3g54840	824649	small GTP-binding protein - like (fragment) small GTP-binding protein, Mesembryanthemum crystallinum, AJ006225; supported by cDNA: gi_13161380_dbj_AB007766.2_AB007766	652.24	640.14	646.02	P	45.36	1751.88	1753.75	1752.81	P	127.85	2.71	2.29	3.21	902.47	1053.68	973.38	P	97.75	1751.88	1753.75	1752.81	P	127.85	1.8	1.48	2.23	851.27	641.18	743.18	P	122.88	1751.88	1753.75	1752.81	P	127.85	2.36	1.79	3.3	957.04	865.41	911	P	79.28	1751.88
247664_at	AP2 domain-containing transcription factor, putative	At5g60120	836134	APETALA2 protein - like APETALA2 protein homolog HAP2, Hyacinthus orientalis, EMBL:AF134116	203.34	227.76	216.02	P	22.14	909.35	666.29	772.87	P	160.94	3.58	2.29	5.07	306.25	280.31	293.93	P	28.58	909.35	666.29	772.87	P	160.94	2.63	1.69	3.71	219.77	267.84	242.32	P	29.74	909.35	666.29	772.87	P	160.94	3.19	2.02	4.63	235.84	304.95	268.91	P	36.31	909.35
264344_at	aspartyl protease family protein	At1g11910	837740	putative aspartic proteinase similar to GB:AAC49730;supported by full-length cDNA: Ceres:8972.	5642.57	5957.29	5801.08	P	367.82	14794.3	15294.2	14965.1	P	604.84	2.58	2.29	2.93	5816.31	6684.7	6226.2	P	493.84	14794.3	15294.2	14965.1	P	604.84	2.4	2.09	2.8	5192.52	4423.19	4816.6	P	428.56	14794.3	15294.2	14965.1	P	604.84	3.11	2.67	3.68	7354.8	7078.2	7206.15	P	342.84	14794.3
250289_at	expressed protein	At5g13190	831158	putative protein ;supported by full-length cDNA: Ceres:5392.	1416.06	1408.15	1412.1	P	134.36	3744.74	3923.03	3826.12	P	185.69	2.71	2.29	3.26	739.8	1252.97	991.13	P	262.71	3744.74	3923.03	3826.12	P	185.69	3.86	2.66	6.87	953.47	719.76	833.5	P	132.32	3744.74	3923.03	3826.12	P	185.69	4.59	3.59	6.27	975.8	1238.99	1110.84	P	143.31	3744.74
255259_at	NADH dehydrogenase-related	At4g05020	825844	coded for by A. thaliana cDNA W43435 ; supported by cDNA: gi_14532463_gb_AY039856.1_	957.35	918.52	936.06	P	45.85	2693.18	2396.26	2582.57	P	248.09	2.76	2.29	3.27	576.09	555.92	565.33	P	38.29	2693.18	2396.26	2582.57	P	248.09	4.57	3.74	5.52	374.21	376.95	375.52	P	37.23	2693.18	2396.26	2582.57	P	248.09	6.88	5.47	8.66	697.64	711.18	702.62	P	38.52	2693.18
259230_at	expressed protein	At3g07780	819969	unknown protein ; supported by cDNA: gi_15028084_gb_AY045899.1_	530.98	444.12	484	P	50.51	1278.25	1587.47	1432.6	P	155.42	2.96	2.3	3.8	890.44	751.24	820.93	P	73.94	1278.25	1587.47	1432.6	P	155.42	1.75	1.37	2.2	460.86	615.19	536.57	P	78.53	1278.25	1587.47	1432.6	P	155.42	2.67	1.99	3.67	619.29	663.01	641.21	P	27.48	1278.25
250833_at	expressed protein	At5g04540	830333	myotubularin - like protein myotubularin, Homo sapiens, EMBL:U46024	659.25	727.14	695.65	P	55.31	1783.12	2059.1	1923.24	P	151.18	2.76	2.3	3.33	962.21	1217.58	1088.93	P	132.19	1783.12	2059.1	1923.24	P	151.18	1.77	1.4	2.27	718.95	642.3	681.24	P	43.71	1783.12	2059.1	1923.24	P	151.18	2.82	2.38	3.33	991.86	860.59	925.06	P	73.6	1783.12
263282_at	expressed protein	At2g14095	815895	Expressed protein ; supported by full-length cDNA: Ceres: 42117.	99.58	132.35	112.59	A	22.48	334.65	366.54	355.32	P	27.54	3.16	2.3	4.77	119.05	101.88	110.21	A	12.13	334.65	366.54	355.32	P	27.54	3.22	2.6	4.07	156.47	131.75	144.87	P	14.4	334.65	366.54	355.32	P	27.54	2.45	2	3.04	114.41	122.63	118.89	A	10.11	334.65
250235_s_at	ubiquinol-cytochrome C reductase iron-sulfur subunit, mitochondrial, putative / Rieske iron-sulfur protein, putative /// ubiquinol-cytochrome C reductase iron-sulfur subunit, mitochondrial, putative / Rieske iron-sulfur protein, putative	At5g13430	831184 /// 831185	ubiquinol--cytochrome-c reductase - like protein non-consensus AT acceptor splice site at exon 2, ubiquinol--cytochrome-c reductase, Solanum tuberosum, PIR:S46534; supported by full-length cDNA: Ceres: 1482.	2952.76	2680.42	2813.74	P	191.76	7122.65	7795.96	7463.12	P	412.72	2.65	2.3	3.07	2167.54	2073.98	2124.77	P	90.83	7122.65	7795.96	7463.12	P	412.72	3.51	3.12	3.94	1789.69	1860.77	1826.16	P	75.02	7122.65	7795.96	7463.12	P	412.72	4.09	3.64	4.57	2602.66	2397.24	2501.63	P	202.14	7122.65
265044_at	SNF7 family protein	At1g03950	839362	hypothetical protein Similar to human BC-2 protein; Similar to human BC-2 protein, gi|2828147; supported by cDNA: gi_15529227_gb_AY052238.1_	249.06	228.77	239.66	P	17.55	701.24	612.41	656.98	P	50.49	2.74	2.3	3.27	156.61	172.1	163.93	P	14.35	701.24	612.41	656.98	P	50.49	4.01	3.31	4.87	136.34	120.3	130.41	P	12.37	701.24	612.41	656.98	P	50.49	5.04	4.13	6.2	291.92	281.52	286.96	P	27.22	701.24
259825_at	RNA and export factor-binding protein, putative	At1g66260	842943	RNA and export factor binding protein, putative similar to GI:7159943 from [Mus musculus] (RNA 6 (4), 638-650 (2000)); supported by cDNA: gi_15294237_gb_AF410310.1_AF410310	1389.5	1392.71	1391.06	P	149.59	3854.49	4092.59	3971.19	P	305.89	2.85	2.31	3.58	2821.21	2720.66	2770.51	P	161.21	3854.49	4092.59	3971.19	P	305.89	1.43	1.22	1.68	1890.91	2039.55	1957.66	P	136.51	3854.49	4092.59	3971.19	P	305.89	2.03	1.71	2.41	2348.08	2398.82	2377.44	P	191.88	3854.49
265093_at	ABC transporter family protein	At1g03905	839376	unknown protein similar to NBD-like protein GB:AAD20643	106.77	114.31	109.81	A	20.6	343.92	385.42	361.67	P	45.68	3.29	2.31	4.97	160.92	154.89	158.08	P	15.42	343.92	385.42	361.67	P	45.68	2.29	1.74	2.96	125.53	121.84	123.7	A	19.31	343.92	385.42	361.67	P	45.68	2.92	2.11	4.15	149.82	166.87	157.07	P	13.15	343.92
265213_at	epsin N-terminal homology (ENTH) domain-containing protein / clathrin assembly protein-related	At1g05020	839343	clathrin protein family Similar to clathrin assembly protein gb|X68878 (AP180) from Rattus norvegicus. EST gb|W43552 comes from this gene	109.2	114.36	111.33	A	26.47	374.2	380.8	378.04	P	41.2	3.4	2.31	5.71	130.01	126.2	128.02	P	24.6	374.2	380.8	378.04	P	41.2	2.95	2.1	4.46	92.19	105.32	97.92	A	17.93	374.2	380.8	378.04	P	41.2	3.86	2.78	5.72	131.91	124.52	127.97	A	28.97	374.2
266351_at	phytanoyl-CoA dioxygenase (PhyH) family protein	At2g01490	814677	unknown protein ;supported by full-length cDNA: Ceres:41002.	1191.47	1121.06	1152.69	P	83.87	2980.99	3013.93	2999.69	P	76.5	2.6	2.31	2.97	1244.96	1272.17	1254.45	P	41.64	2980.99	3013.93	2999.69	P	76.5	2.39	2.23	2.56	1233.53	984.43	1110.79	P	131.05	2980.99	3013.93	2999.69	P	76.5	2.7	2.25	3.36	759.85	880.51	815.15	P	67.96	2980.99
262607_at	expressed protein	At1g13990	837959	unknown protein ;supported by full-length cDNA: Ceres:93312.	600.68	386.98	490.22	P	127.01	1585.51	1879.31	1721.9	P	207.25	3.51	2.31	6.28	380.73	377.56	379.19	P	55.97	1585.51	1879.31	1721.9	P	207.25	4.54	3.33	6.32	766.18	776.43	770.94	P	66.51	1585.51	1879.31	1721.9	P	207.25	2.23	1.73	2.83	1040.5	979.13	1008.11	P	89.52	1585.51
250609_at	peptide methionine sulfoxide reductase (MSR)	At5g07470	830638	peptide methionine sulfoxide reductase (msr) ; supported by full-length cDNA: Ceres: 31014.	1110.63	1199.55	1153.89	P	62.57	3043.97	3034.31	3038.91	P	169.61	2.63	2.32	2.99	1610.77	1402.36	1506.43	P	125.47	3043.97	3034.31	3038.91	P	169.61	2.02	1.72	2.39	964.26	1195.85	1083.09	P	123.47	3043.97	3034.31	3038.91	P	169.61	2.81	2.3	3.51	1365.2	1389.63	1376.15	P	51.82	3043.97
266604_at	ubiquitin-conjugating enzyme 6 (UBC6)	At2g46030	819211	E2, ubiquitin-conjugating enzyme 6 (UBC6) identical to gi|431267, SP:P42750, PIR:S52661; contains a ubiquitin-conjugating enzymes active site (PDOC00163)	689.46	588.94	640.91	P	62.79	1825.91	1738.77	1773.06	P	95.81	2.77	2.32	3.36	759.18	734.78	748.47	P	38.98	1825.91	1738.77	1773.06	P	95.81	2.37	2.09	2.68	820.2	801.76	808.72	P	35.02	1825.91	1738.77	1773.06	P	95.81	2.19	1.95	2.45	710	649.73	681.46	P	46.42	1825.91
265728_at	exostosin family protein	At2g31990	817758	hypothetical protein predicted by genscan	160.59	136.25	147.82	P	18.07	541.95	410.54	475.69	P	69.39	3.22	2.32	4.39	96.08	102.04	98.78	P	8.29	541.95	410.54	475.69	P	69.39	4.82	3.56	6.26	161.92	156.21	158.9	P	14.45	541.95	410.54	475.69	P	69.39	2.99	2.2	3.92	108.09	109.82	108.91	P	7.33	541.95
253096_at	cytochrome P450 family protein	At4g37330	829888	cytochrome P450-like protein	624.26	572.93	596.89	P	69.03	1693.42	1848.12	1749.94	P	151.74	2.93	2.32	3.76	394.21	303.71	346.82	P	52.66	1693.42	1848.12	1749.94	P	151.74	5.05	3.85	6.92	786.98	822.86	802.78	P	37.23	1693.42	1848.12	1749.94	P	151.74	2.18	1.84	2.55	497.06	525.72	509.53	P	30.27	1693.42
248749_at	eukaryotic peptide chain release factor subunit 1-1 (ERF1-1)	At5g47880	834839	eukaryotic release factor 1 homolog (gb|AAA91169.1) ; supported by cDNA: gi_15215862_gb_AY050462.1_	1223.11	1265.09	1242.17	P	80.82	3267.37	3300.42	3282.43	P	155.22	2.64	2.32	3.03	651.68	775.94	709.22	P	75.12	3267.37	3300.42	3282.43	P	155.22	4.63	3.86	5.68	663.05	700.57	679.51	P	45.94	3267.37	3300.42	3282.43	P	155.22	4.83	4.23	5.55	1791.1	1605.07	1696.64	P	130.78	3267.37
247635_at	protein kinase family protein	At5g60550	836176	serine/threonine-protein kinase - like protein serine/threonine-protein kinase ssp1, Schizosaccharomyces pombe, PIR:S58666	427.72	431.57	429.39	P	23.42	1233.56	1152.95	1192.63	P	103.15	2.78	2.33	3.27	784.11	732.78	757.11	P	44.39	1233.56	1152.95	1192.63	P	103.15	1.58	1.32	1.86	552.04	599.38	574.95	P	44.39	1233.56	1152.95	1192.63	P	103.15	2.07	1.71	2.51	796.8	786.04	791.23	P	38.28	1233.56
259859_at	protein phosphatase 2C-related / PP2C-related	At1g68410	843170	putative protein phosphatase similar to protein phosphatase-2C GB:AAC36697 from [Mesembryanthemum crystallinum]; supported by cDNA: gi_15292894_gb_AY050881.1_	310.71	261.31	284.66	P	30.47	822.46	803.25	809.54	P	53.43	2.84	2.33	3.54	364.32	351.21	357.6	P	15.22	822.46	803.25	809.54	P	53.43	2.26	1.98	2.57	346.09	331.89	338.18	P	15.66	822.46	803.25	809.54	P	53.43	2.39	2.09	2.73	310.38	301.84	306.79	P	20.34	822.46
258439_at	dihydrolipoamide dehydrogenase 2, mitochondrial / lipoamide dehydrogenase 2 (MTLPD2)	At3g17240	820984	lipoamide dehydrogenase precursor identical to GB:AAF34796 from [Arabidopsis thaliana]	1495.07	1381.77	1433.44	P	110.79	3726.44	4120.89	3923.04	P	247.08	2.74	2.33	3.24	1358.26	1565.81	1449.91	P	128.93	3726.44	4120.89	3923.04	P	247.08	2.71	2.27	3.26	1021.18	838.38	931.62	P	115.25	3726.44	4120.89	3923.04	P	247.08	4.21	3.39	5.39	1716.02	1590.95	1652.39	P	92.02	3726.44
256548_at	nodulin MtN3 family protein	At3g14770	820705	hypothetical protein contains similarity to MtN3(nodulin) protein GB:Y08726 GI:1619601 from [Medicago truncatula]; supported by cDNA: gi_15809922_gb_AY054229.1_	652.33	538.84	593.85	P	79.63	2048.94	1658.2	1855.13	P	217.72	3.12	2.33	4.24	100.7	108.55	104.59	P	11.88	2048.94	1658.2	1855.13	P	217.72	17.74	13.49	23.27	138.85	135.28	137.38	P	12.06	2048.94	1658.2	1855.13	P	217.72	13.5	10.49	17.09	169.09	164.27	166.61	P	16.93	2048.94
253273_at	cyclase family protein	At4g34180	829566	putative protein hypothetical protein slr2121, Synechocystis sp., PIR2:S75497;supported by full-length cDNA: Ceres:8686.	2016.62	1837.19	1927.09	P	102.53	4936.39	5520.44	5269.07	P	389.83	2.73	2.34	3.17	2281.95	2572.22	2434.39	P	177.87	4936.39	5520.44	5269.07	P	389.83	2.16	1.82	2.57	3189.36	2631.04	2912.4	P	292.02	4936.39	5520.44	5269.07	P	389.83	1.81	1.48	2.24	2701.59	2677.73	2691.68	P	91.04	4936.39
256838_at	ADP-ribosylation factor, putative	At3g22950	821868	ADP-ribosylation factor, putative similar to ADP-ribosylation factor GB:P91924 [Dugesia japonica]; supported by full-length cDNA: Ceres: 24097.	982.19	1044.82	1017.78	P	67.46	2980.42	2667.94	2819.85	P	210.66	2.77	2.34	3.26	1111.71	1139.26	1125.66	P	49.85	2980.42	2667.94	2819.85	P	210.66	2.51	2.16	2.88	698.78	849.16	774.52	P	106.71	2980.42	2667.94	2819.85	P	210.66	3.64	2.85	4.82	1247.19	1274.74	1261.51	P	76.4	2980.42
260222_at	galactosyl transferase GMA12/MNN10 family protein	At1g74380	843779	putative alpha galactosyltransferase similar to alpha galactosyltransferase GB:CAB52246 [Trigonella foenum-graecum] (plant cell wall matrix polysaccharide biosynthesis)	387.26	412.89	400.1	P	28.59	1099.96	1110.61	1105.51	P	76.91	2.76	2.34	3.26	390.73	442.98	415.12	P	39.22	1099.96	1110.61	1105.51	P	76.91	2.66	2.2	3.25	331.47	353.19	341.65	P	23.96	1099.96	1110.61	1105.51	P	76.91	3.24	2.75	3.81	595.98	632.16	616.31	P	35.77	1099.96
252042_at	protein kinase family protein	At3g51990	824362	putative serine/threonine protein kinase Pto kinase interactor 1 -Lycopersicon esculentum,PID:g3668069; supported by cDNA: gi_16648894_gb_AY059817.1_	408.13	363.64	387.15	P	45.47	1277.72	1091.96	1183.9	P	128.74	3.06	2.35	4.01	515.23	491.38	503.82	P	32.71	1277.72	1091.96	1183.9	P	128.74	2.35	1.88	2.87	508.44	550.38	530.79	P	32.69	1277.72	1091.96	1183.9	P	128.74	2.23	1.79	2.72	677.52	703.22	691.49	P	30.93	1277.72
253684_at	type I phosphodiesterase/nucleotide pyrophosphatase family protein	At4g29690	829090	nucleotide pyrophosphatase - like protein	37.92	32.35	35.08	A	7.46	109.89	170.23	140.08	P	30.38	3.99	2.35	6.75	44.87	38.47	41.2	A	9.41	109.89	170.23	140.08	P	30.38	3.4	1.98	5.94	40	43.5	41.52	P	7.09	109.89	170.23	140.08	P	30.38	3.37	2.04	5.28	26.09	32.41	29.01	A	6.92	109.89
252494_at	protein kinase family protein	At3g46760	823829	receptor-like protein kinase receptor like protein kinase - Arabidopsis thaliana,PID:e1188577	195.48	185.97	190.38	A	37.39	782.71	581.39	684.24	P	113.87	3.59	2.35	5.67	158.11	144.88	150.54	A	25.72	782.71	581.39	684.24	P	113.87	4.55	3.04	6.83	89.9	115.14	102.42	A	18.92	782.71	581.39	684.24	P	113.87	6.68	4.41	10.31	155.2	139.23	146.15	P	29.28	782.71
255075_at	zinc finger (C3HC4-type RING finger) family protein	At4g09110	826489	putative protein RING-H2 zinc finger protein ATL6 - Arabidopsis thaliana,PID:g4928403	44.38	49.59	47.03	A	6.69	197.54	141.04	169.08	P	31.74	3.59	2.36	5.25	84.13	72.64	78.18	A	9.7	197.54	141.04	169.08	P	31.74	2.16	1.43	3.08	46.83	48.3	47.58	A	7.38	197.54	141.04	169.08	P	31.74	3.55	2.31	5.29	37.85	44.28	40.98	A	7.16	197.54
256499_at	expressed protein	At1g36640	840572	unknown protein	21.37	30.53	24.66	A	8.35	107.34	90.91	97.86	P	13.89	3.97	2.36	9.14	38.21	30.06	33.84	A	6.95	107.34	90.91	97.86	P	13.89	2.89	1.95	4.58	18.66	29.03	22.78	A	8.68	107.34	90.91	97.86	P	13.89	4.3	2.46	11.68	20.67	22.39	21.62	A	4.79	107.34
267051_at	expressed protein	At2g38500	818432	hypothetical protein predicted by genefinder	153.41	154.63	153.97	A	49.75	674.39	556.56	613.08	P	96.46	3.98	2.36	8.74	143.13	151.48	147.14	A	48.45	674.39	556.56	613.08	P	96.46	4.17	2.45	9.34	115.4	149.62	132.36	A	55.37	674.39	556.56	613.08	P	96.46	4.63	2.52	15.07	92.96	101.62	96.82	A	48.87	674.39
267038_at	integral membrane protein, putative	At2g38480	818430	expressed protein supported by cDNA: Ceres:16674; supported by cDNA: gi_13878170_gb_AF370348.1_AF370348	574	636.2	601.02	P	41.19	1723.97	1673.68	1705.71	P	143.4	2.84	2.36	3.39	440.69	540.66	485.14	P	76.71	1723.97	1673.68	1705.71	P	143.4	3.52	2.67	4.87	484.12	541.86	505.07	P	48.94	1723.97	1673.68	1705.71	P	143.4	3.38	2.74	4.19	398.67	567.69	476.12	P	97.47	1723.97
254889_at	osmotin-like protein (OSM34)	At4g11650	826770	osmotin precursor ;supported by full-length cDNA: Ceres:13796.	246.88	109.7	178.17	P	70.04	832.37	650.18	743.08	P	104.58	4.17	2.36	11.97	44.38	47.15	45.68	A	9.33	832.37	650.18	743.08	P	104.58	16.27	10.99	25.68	272.62	230.54	251.77	P	24.24	832.37	650.18	743.08	P	104.58	2.95	2.19	3.87	37.58	39.52	38.56	A	8.39	832.37
262826_at	cytochrome P450 family protein	At1g13080	837865	putative cytochrome P450 monooxygenase identical to gb|D78605 cytochrome P450 monooxygenase from Arabidopsis thaliana and is a member of the PF|00067 Cytochrome P450 family. ESTs gb|Z18072, gb|Z35218 and gb|T43466 come from this gene; supported by cDNA: gi_3164139_dbj_D78605.1_D78605	3015.12	1711.14	2327.76	P	742.39	9103.2	8006.79	8545.4	P	620.68	3.67	2.36	7.77	123.12	68.84	94.33	P	34.28	9103.2	8006.79	8545.4	P	620.68	90.59	55.62	226.28	629.18	826.27	716.97	P	147.69	9103.2	8006.79	8545.4	P	620.68	11.92	8.66	18.27	321.12	349.86	334.65	P	55	9103.2
258524_at	acyl-CoA dehydrogenase-related	At3g06810	819865	acetyl-coA dehydrogenase, putative similar to acetyl-coenzyme A dehydrogenase GB:NP_031408 from [Mus musculus]	238.23	205.46	222.11	P	37.46	724.88	716.34	719.92	P	77.48	3.24	2.37	4.65	489.46	393.25	436.55	P	66.26	724.88	716.34	719.92	P	77.48	1.65	1.23	2.29	334.15	357.59	343.61	P	37.28	724.88	716.34	719.92	P	77.48	2.1	1.62	2.7	381.19	398.72	390.18	P	26.9	724.88
255635_at	shaggy-related protein kinase theta / ASK-theta (ASK8)	At4g00720	828023	Shaggy related protein kinase tetha ; supported by cDNA: gi_17063157_gb_AY062099.1_	588.79	453.87	521.97	P	81.75	1604.25	1714.6	1658.9	P	165.57	3.18	2.37	4.43	1132.47	885.4	1006.29	P	137.97	1604.25	1714.6	1658.9	P	165.57	1.65	1.26	2.22	626.29	576.82	596.98	P	45.64	1604.25	1714.6	1658.9	P	165.57	2.78	2.24	3.4	360.31	392.1	374.62	P	36.9	1604.25
253704_at	prolidase-related	At4g29500	829071	X-Pro dipeptidase - like protein (fragment) X-Pro dipeptidase, Homo sapiens, PIR2:A32454	677.73	758.12	722.4	P	54.97	2082.62	1949.44	2018.99	P	131.78	2.79	2.37	3.31	934.81	1270.72	1099.32	P	177.01	2082.62	1949.44	2018.99	P	131.78	1.84	1.41	2.54	932.66	591.52	762.91	P	176.2	2082.62	1949.44	2018.99	P	131.78	2.65	1.88	4.31	1068.04	1029.25	1046.75	P	45.91	2082.62
263874_at	expressed protein	At2g21870	816723	putative ATP synthase ;supported by full-length cDNA: Ceres:31766.	1503.23	1503.89	1503.61	P	91.2	3953.38	4853.23	4420.59	P	478.02	2.94	2.37	3.57	1860.61	1976.07	1925.11	P	78.59	3953.38	4853.23	4420.59	P	478.02	2.3	1.87	2.74	1811.11	1397.12	1610.39	P	229.05	3953.38	4853.23	4420.59	P	478.02	2.75	2.06	3.75	2135	2181.56	2155.05	P	93.45	3953.38
260317_at	ubiquitin-conjugating enzyme 5 (UBC5)	At1g63800	842683	E2, ubiquitin-conjugating enzyme 5 (UBC5) identical to gi:431269, SP:P42749	921.53	803.54	856.34	P	90.3	2347.76	2602.36	2480.6	P	173.41	2.9	2.37	3.61	933.46	810.55	865.62	P	95.48	2347.76	2602.36	2480.6	P	173.41	2.87	2.33	3.6	854.27	810.89	833.16	P	50.45	2347.76	2602.36	2480.6	P	173.41	2.98	2.55	3.46	1264.46	1427.35	1346.34	P	107.43	2347.76
266670_at	UDP-glucoronosyl/UDP-glucosyl transferase family protein	At2g29740	817524	putative flavonol 3-O-glucosyltransferase	162.86	182.66	171.97	A	35.18	555.1	556.52	555.98	P	33.57	3.23	2.37	4.92	88.75	91.49	90.18	A	19.47	555.1	556.52	555.98	P	33.57	6.16	4.47	9.64	101.58	110.64	106.16	A	19.3	555.1	556.52	555.98	P	33.57	5.24	3.95	7.56	106.35	110.03	108.14	A	19.96	555.1
249959_at	NADH-ubiquinone oxidoreductase 19 kDa subunit (NDUFA8) family protein	At5g18800	831998	NADH:ubiquinone oxidoreductase - like protein NADH:ubiquinone oxidoreductase PGIV subunit, Homo sapiens, EMBL:AF044953; supported by full-length cDNA: Ceres: 10381.	1880.43	1718.7	1808.09	P	137.82	5126.09	5088.62	5110.62	P	369.58	2.83	2.38	3.37	3519.11	3180.73	3349.97	P	246.54	5126.09	5088.62	5110.62	P	369.58	1.53	1.29	1.81	2657.11	3087.93	2876.61	P	241.24	5126.09	5088.62	5110.62	P	369.58	1.78	1.48	2.14	2447.33	2447.68	2447.48	P	136.01	5126.09
250954_at	Ras-related GTP-binding protein, putative	At5g03520	831817	putative protein ;supported by full-length cDNA: Ceres:3115.	1533.69	1400.17	1468.68	P	103.99	4108.71	3957.58	4046.99	P	221.89	2.76	2.38	3.2	1505.51	1662.03	1575.52	P	203.86	4108.71	3957.58	4046.99	P	221.89	2.57	2.07	3.31	1299.59	972.17	1127.51	P	188.87	4108.71	3957.58	4046.99	P	221.89	3.59	2.76	5.01	1275.39	1280.44	1277.87	P	100.43	4108.71
251729_at	alpha-galactosidase, putative / melibiase, putative / alpha-D-galactoside galactohydrolase, putative	At3g56310	824798	alpha-galactosidase-like protein alpha galactosidase - Phaseolus vulgaris, PIR:T10860	3209.78	2633.09	2923.46	P	342.63	8992.26	8166.78	8639.71	P	619.55	2.96	2.38	3.76	3680.74	3458.36	3562.52	P	181.79	8992.26	8166.78	8639.71	P	619.55	2.43	2.09	2.8	2789.64	3147.3	2955.57	P	203.5	8992.26	8166.78	8639.71	P	619.55	2.92	2.48	3.44	4257.88	4298.55	4278.29	P	92.81	8992.26
264178_at	latex-abundant family protein (AMC1) / caspase family protein	At1g02170	839561	latex-abundant protein, putative similar to latex-abundant protein GI:4235430 from (Hevea brasiliensis)	828.44	710.64	769.65	P	78.07	2507.35	2129.57	2309.71	P	220.64	3	2.38	3.79	858.48	872.72	863.14	P	32.57	2507.35	2129.57	2309.71	P	220.64	2.68	2.23	3.14	588.34	632.21	610.92	P	35.83	2507.35	2129.57	2309.71	P	220.64	3.78	3.12	4.52	1188.64	1255.37	1219.08	P	58.37	2507.35
256045_at	protein kinase family protein	At1g07150	837226	MAP3K gamma protein kinase, putative similar to MAP3K gamma protein kinase GI:2315153 from [Arabidopsis thaliana]	175.42	262.5	217.21	P	47.59	770.59	676.38	726.77	P	58.22	3.35	2.38	5.31	158.52	161.56	160.12	P	14.67	770.59	676.38	726.77	P	58.22	4.54	3.72	5.57	169.38	192.08	179.28	P	18.29	770.59	676.38	726.77	P	58.22	4.05	3.29	5.06	111.86	130.47	121.11	P	22.19	770.59
253796_at	hypothetical protein	At4g28460	828963	hypothetical protein	150.06	186.84	167.23	P	24.32	558.16	503.65	527.01	P	51.65	3.15	2.39	4.3	187.4	175.87	181.66	P	27.53	558.16	503.65	527.01	P	51.65	2.9	2.18	4	192.35	224.9	208.39	P	26.82	558.16	503.65	527.01	P	51.65	2.53	1.95	3.35	130.2	143.22	135.65	P	21.59	558.16
254787_at	expressed protein	At4g12690	826881	putative protein hypothetical proteins Arabidopsis thaliana;supported by full-length cDNA: Ceres:12923.	323.38	277.96	301.89	P	29.27	921.52	824.04	871.1	P	57.29	2.89	2.39	3.53	319.76	277.96	298.92	P	32.35	921.52	824.04	871.1	P	57.29	2.91	2.39	3.63	301.61	307.82	304.52	A	12.23	921.52	824.04	871.1	P	57.29	2.86	2.51	3.24	153.04	175.87	163.58	A	28.55	921.52
250008_at	lipase class 3 family protein	At5g18630	831981	triacylglycerol lipase-like protein triacylglycerol lipase (EC 3.1.1.3) precursor 1 - Rhizomucor miehei, PIR:A34959; supported by cDNA: gi_16604395_gb_AY058096.1_	572.07	316.27	443.07	P	134.29	1543.48	1668.72	1609.85	P	96.72	3.63	2.39	7.28	461.11	381.16	420.1	P	57.21	1543.48	1668.72	1609.85	P	96.72	3.83	3.05	5.02	380.63	409.53	394.01	P	34.46	1543.48	1668.72	1609.85	P	96.72	4.09	3.45	4.9	324.3	297.04	312.5	P	39.85	1543.48
250301_at	expressed protein	At5g11970	831070	putative protein predicted proteins, Arabidopsis thaliana; supported by full-length cDNA: Ceres: 13625.	374.48	287.46	331.13	P	56.98	993.61	1075.93	1041.25	P	65.81	3.14	2.39	4.44	130.68	120	125.29	P	17.35	993.61	1075.93	1041.25	P	65.81	8.31	6.58	10.95	166.8	161.44	164.31	P	20.9	993.61	1075.93	1041.25	P	65.81	6.34	5.09	8.17	252.61	254.8	253.78	P	27.08	993.61
246781_at	sugar-porter family protein 1 (SFP1)	At5g27350	832794	sugar transporter-like protein putative sugar transporter (SUGTL2) - Arabidopsis thaliana, EMBL:AJ249968; supported by cDNA: gi_15294181_gb_AF410282.1_AF410282	2490.41	1648.21	2066.24	P	448.93	7226.25	6419.12	6885.44	P	514.84	3.33	2.39	5.25	155.49	131.82	143.15	A	22.23	7226.25	6419.12	6885.44	P	514.84	48.1	36.96	65.96	1124.86	892.01	1001.9	P	145.28	7226.25	6419.12	6885.44	P	514.84	6.87	5.34	9.23	989	846.65	916.01	P	95.38	7226.25
264703_at	serine/threonine protein phosphatase PP2A-5 catalytic subunit (PP2A5)	At1g69960	843333	serine threonine protein phosphatase (type 2A) identical to type 2A serine threonine protein phosphatase GB:AAC49668 (Arabidopsis thaliana); supported by cDNA: gi_1912285_gb_U39568.1_ATU39568	883.54	753.9	813.6	P	88.41	2690.7	2299.54	2491.48	P	248.69	3.06	2.4	3.93	1276.97	1278.58	1277.84	P	67.36	2690.7	2299.54	2491.48	P	248.69	1.95	1.6	2.33	910.97	975.11	942.67	P	65.21	2690.7	2299.54	2491.48	P	248.69	2.64	2.15	3.21	993.35	996.03	994.84	P	59.12	2690.7
262218_at	zinc finger (C3HC4-type RING finger) family protein	At1g74760	843815	hypothetical protein contains similarity to acetylcholine receptor-associated protein GI:200653 from [Mus musculus]	96.6	103.69	100.53	A	9.93	362.38	289.17	326.66	P	46.35	3.25	2.4	4.28	91.1	89.76	90.47	A	14.17	362.38	289.17	326.66	P	46.35	3.61	2.54	5.19	77.19	88.73	82.42	A	13.12	362.38	289.17	326.66	P	46.35	3.96	2.79	5.72	77.41	87.66	82.59	A	10.6	362.38
248164_at	calcium-binding EF-hand protein, putative	At5g54490	835537	putative protein similar to unknown protein (pir||T05752);supported by full-length cDNA: Ceres:109272.	181.38	213.35	195.89	P	25.06	607.53	573.12	592.19	P	43.42	3.02	2.4	3.93	36.49	131.41	83.8	P	49.49	607.53	573.12	592.19	P	43.42	7.07	3.53	247.88	102.97	116.6	108.5	P	16.81	607.53	573.12	592.19	P	43.42	5.46	4.2	7.47	55.69	99.71	76.6	P	26.7	607.53
246528_at	mitochondrial substrate carrier family protein	At5g15640	831418	putative mitochondrial carrier protein Mitochondrial carrier protein - Ribes nigrum, EMBL:AJ007580;supported by full-length cDNA: Ceres:18738.	246.18	227.8	236.77	P	46.77	770.43	868.15	823.19	P	104.5	3.48	2.41	5.36	426.25	466.37	445.09	P	44.06	770.43	868.15	823.19	P	104.5	1.85	1.4	2.4	379.74	332.01	358	P	44.72	770.43	868.15	823.19	P	104.5	2.3	1.71	3.1	409.4	448.52	426.25	P	35.53	770.43
256296_at	EXS family protein / ERD1/XPR1/SYG1 family protein	At1g69480	843280	hypothetical protein	148.97	184.03	164.38	A	27.23	506.37	546.18	529.7	P	46.9	3.22	2.41	4.55	158.8	145.3	152.45	P	27.41	506.37	546.18	529.7	P	46.9	3.47	2.56	5.05	167.41	175.43	171.31	P	17.47	506.37	546.18	529.7	P	46.9	3.09	2.48	3.88	142.26	179.97	159.55	P	24.6	506.37
257866_at	dihydroxyacetone kinase family protein	At3g17770	821045	dihydroxyacetone kinase, putative similar to dihydroxyacetone kinase GB:AAC83220 [Schizosaccharomyces pombe] (Biochim. Biophys. Acta 1442 (2-3), 361-368 (1998))	879.96	781.6	826.7	P	93.88	2526.96	2366.13	2436.93	P	144.44	2.95	2.41	3.7	822.55	682.39	750.23	P	99.14	2526.96	2366.13	2436.93	P	144.44	3.25	2.6	4.22	439.08	446.79	443.06	P	44.31	2526.96	2366.13	2436.93	P	144.44	5.5	4.58	6.73	570.74	524.29	545.27	P	50.35	2526.96
257148_at	cytochrome c1, putative	At3g27240	822343	cytochrome c, putative similar to cytochrome c1 GB:S66866 from [Solanum tuberosum];supported by full-length cDNA: Ceres:41320.	1492.47	1520.79	1501.23	P	42.64	4139.05	4043.95	4110.74	P	276.52	2.74	2.41	3.07	1052.64	1079.73	1065.01	P	43.47	4139.05	4043.95	4110.74	P	276.52	3.86	3.38	4.38	982.39	983.36	982.81	P	41.8	4139.05	4043.95	4110.74	P	276.52	4.18	3.65	4.75	1396.17	1360.38	1378.69	P	47.84	4139.05
247198_at	LMBR1 integral membrane family protein	At5g65290	836654	unknown protein	124.83	129.34	127.39	P	11.61	360.06	428.4	395.81	P	45.55	3.11	2.42	3.94	255.52	255.86	255.68	P	14.74	360.06	428.4	395.81	P	45.55	1.55	1.23	1.89	206.1	208.6	207.12	P	11.4	360.06	428.4	395.81	P	45.55	1.91	1.52	2.33	251.89	257.44	253.68	P	9.59	360.06
249139_at	zinc finger (C2H2 type) protein 3 (AZF3)	At5g43170	834334	Cys2/His2-type zinc finger protein 3 (dbj|BAA85109.1) ;supported by full-length cDNA: Ceres:9878.	179.71	173.86	176.94	P	33.21	595.17	592.44	593.63	P	60.14	3.35	2.42	5	183.22	186.97	185	P	28.1	595.17	592.44	593.63	P	60.14	3.21	2.4	4.44	189.76	199.75	194.27	P	29.99	595.17	592.44	593.63	P	60.14	3.06	2.28	4.25	264.36	294.56	278.46	P	24.42	595.17
245119_at	expressed protein	At2g41640	818762	unknown protein ; supported by cDNA: gi_16930450_gb_AF419579.1_AF419579	100.23	80.04	90.59	P	14.68	368.66	278.79	323.56	P	52.3	3.57	2.42	5.27	57.36	73.09	65.58	A	12.42	368.66	278.79	323.56	P	52.3	4.93	3.27	7.66	188.06	132.64	158.93	P	30.33	368.66	278.79	323.56	P	52.3	2.04	1.35	3.17	162.33	194.9	178.01	P	19.17	368.66
256764_at	calmodulin-binding protein-related	At3g29310	822589	hypothetical protein predicted by genscan+	68.45	57.76	62.71	P	13.18	208.14	222.84	215.72	P	21.08	3.44	2.43	5.38	115.97	139.97	127.86	P	16.53	208.14	222.84	215.72	P	21.08	1.69	1.3	2.23	91.91	83.67	88.4	P	9.72	208.14	222.84	215.72	P	21.08	2.44	1.92	3.13	104.32	68.95	87.06	P	20.43	208.14
263929_at	inosine-uridine preferring nucleoside hydrolase family protein	At2g36310	818204	hypothetical protein predicted by genefinder;supported by full-length cDNA: Ceres:2576.	655.64	528.09	593.1	P	79.27	2224.53	1730.82	1979.7	P	266.39	3.34	2.43	4.59	623.67	649.59	633.77	P	57.92	2224.53	1730.82	1979.7	P	266.39	3.12	2.35	4.04	543.93	573.01	557.67	P	22.21	2224.53	1730.82	1979.7	P	266.39	3.55	2.74	4.39	1007.72	976.38	992.53	P	58.19	2224.53
256968_at	ATP-NAD kinase family protein	At3g21070	821659	unknown protein	62.76	76.78	69.29	A	14.76	261.59	222.26	242.32	P	26.94	3.5	2.43	5.54	66.4	74.33	70.53	A	10.89	261.59	222.26	242.32	P	26.94	3.44	2.54	4.81	53.7	57.23	55.17	A	8.09	261.59	222.26	242.32	P	26.94	4.39	3.27	6.06	52.64	63.01	57.89	A	9.51	261.59
264522_at	glycosyl hydrolase family 10 protein / carbohydrate-binding domain-containing protein	At1g10050	837540	putative xylan endohydrolase similar to GB:AAD27896 to endoxylanases gi|1255238 (Thermoanaerobacterium thermosulfurigenes), gi|1813595 (Hordeum vulgare) and others	380.94	291.34	336.41	P	48.55	970.99	1138.4	1055.19	P	84.83	3.14	2.43	4.22	308.41	311.61	310.22	P	11.4	970.99	1138.4	1055.19	P	84.83	3.4	2.92	3.91	242.61	342.83	292.18	A	51.2	970.99	1138.4	1055.19	P	84.83	3.61	2.7	5.18	209.23	229.64	221.67	P	16.92	970.99
262114_at	SPX (SYG1/Pho81/XPR1) domain-containing protein / zinc finger (C3HC4-type RING finger) protein-related	At1g02860	839559	unknown protein contains similarity to peroxin-2 GI:6103008 from [Pichia pastoris];supported by full-length cDNA: Ceres:96370.	601.06	762.25	674.86	P	99.03	1962.27	2470.62	2227.24	P	266.96	3.3	2.43	4.58	571.99	574.89	573.13	P	32.56	1962.27	2470.62	2227.24	P	266.96	3.89	3.07	4.77	585.47	541.11	563.47	P	30.24	1962.27	2470.62	2227.24	P	266.96	3.95	3.13	4.84	863.91	990.1	925.32	P	76.33	1962.27
254103_at	expressed protein	At4g25030	828606	putative protein ;supported by full-length cDNA: Ceres:16463.	1637.2	1470.88	1551.38	P	183.95	4580.07	4575.7	4577.65	P	216.45	2.95	2.43	3.71	1165.24	1125.46	1147.1	P	52.89	4580.07	4575.7	4577.65	P	216.45	3.99	3.58	4.45	1084.95	883.34	981.5	P	129.41	4580.07	4575.7	4577.65	P	216.45	4.66	3.77	6.02	1448.38	1513.74	1478.83	P	93.74	4580.07
256050_at	exocyst subunit EXO70 family protein	At1g07000	837210	leucine zipper protein, putative similar to leucine zipper protein GI:10177020 from [Arabidopsis thaliana]	481.7	366.71	423.04	P	78.38	1355.48	1373.02	1363.17	P	75.77	3.22	2.43	4.68	205.7	277.3	240.58	P	50.23	1355.48	1373.02	1363.17	P	75.77	5.67	4.15	8.7	160.06	139.91	150.91	A	33.29	1355.48	1373.02	1363.17	P	75.77	9.03	6.53	14.28	170.8	165.92	168.68	A	30.03	1355.48
246789_at	AMP-binding protein, putative	At5g27600	832820	long-chain-fatty-acid--CoA ligase-like protein long-chain-fatty-acid--CoA ligase - Brassica napus, EMBL:Z72152	276.95	247.79	264.32	P	29.09	802.82	796.68	799.71	P	60.83	3.03	2.44	3.81	480.47	501.52	492.49	P	22.83	802.82	796.68	799.71	P	60.83	1.62	1.39	1.87	412.09	394.38	403.57	P	16.69	802.82	796.68	799.71	P	60.83	1.98	1.71	2.27	454.93	441.01	448.5	P	29.79	802.82
254167_at	CBL-interacting protein kinase 8 (CIPK8)	At4g24400	828542	serine/threonine kinase-like protein serine/threonine kinase - Sorghum bicolor,PID:e1184911; supported by cDNA: gi_14532685_gb_AY039967.1_	512.41	552.95	529.73	P	35.77	1504.07	1556.84	1537.28	P	121.24	2.9	2.44	3.44	799.93	878.4	839.5	P	47.02	1504.07	1556.84	1537.28	P	121.24	1.83	1.55	2.14	703.85	512.73	602.92	P	107.25	1504.07	1556.84	1537.28	P	121.24	2.55	1.9	3.67	753.09	673.95	713.73	P	50.09	1504.07
262695_at	vacuolar protein sorting-associated protein 35 family protein / VPS35 family protein	At1g75850	843918	vacuolor sorting protein 35, putative similar to vacuolar sorting protein 35 GB:AAF02778 GI:6049847 [Homo sapiens]	300.39	251.14	275.25	P	33.49	825.45	826.69	825.81	P	44.77	3	2.44	3.81	407.71	384.95	395.98	P	33.12	825.45	826.69	825.81	P	44.77	2.09	1.78	2.47	308.67	315.34	311.21	P	28.59	825.45	826.69	825.81	P	44.77	2.65	2.24	3.19	307.5	305.89	306.74	P	22.86	825.45
266272_at	kelch repeat-containing F-box family protein	At2g29600	817509	hypothetical protein predicted by genscan	127.69	153.67	139.99	P	23.19	425.98	528.95	474.55	P	58.27	3.39	2.44	4.89	212.74	192.07	204.04	A	16.52	425.98	528.95	474.55	P	58.27	2.33	1.8	2.94	117.1	196.8	157.84	P	42.11	425.98	528.95	474.55	P	58.27	3.01	1.96	5.49	124.2	156.2	139.89	P	22.86	425.98
247333_at	flavonol synthase, putative	At5g63600	836480	1-aminocyclopropane-1-carboxylic acid oxidase-like protein	99.71	135.51	114.64	A	44.93	457.25	619.98	532.97	P	108.01	4.65	2.44	13.47	129.76	134.51	132	A	31.5	457.25	619.98	532.97	P	108.01	4.04	2.4	7.15	118.74	108.15	112.96	A	35.45	457.25	619.98	532.97	P	108.01	4.72	2.64	10.23	89.51	107.82	96.41	A	27.14	457.25
248255_at	ATP-dependent Clp protease ATP-binding subunit ClpX1 (CLPX)	At5g53350	835416	ATP-dependent Clp protease ATP-binding subunit ClpX1 identical to CLP protease regulatory subunit CLPX GI:2674203 from [Arabidopsis thaliana]	2100.89	2340.41	2224.56	P	228.84	6278.19	6798.58	6557.57	P	412.47	2.95	2.44	3.63	1388.56	1353.27	1371.7	P	234.28	6278.19	6798.58	6557.57	P	412.47	4.78	3.64	6.74	1336.17	1321.55	1329.9	P	166.58	6278.19	6798.58	6557.57	P	412.47	4.93	3.97	6.33	1919.18	1935.58	1927.44	P	238.04	6278.19
266661_at	transcription factor, putative	At2g25820	817124	TINY-like AP2 domain transcription factor ; supported by cDNA: gi_13878156_gb_AF370341.1_AF370341	287.41	323.4	305.95	A	24.35	826.66	916.34	871.09	P	47.06	2.85	2.44	3.35	82.66	64.7	75.27	A	34.01	826.66	916.34	871.09	P	47.06	11.57	6.58	45.12	53.56	68.93	60.46	A	21.29	826.66	916.34	871.09	P	47.06	14.41	9.02	34.34	50.78	53.82	51.98	A	18.26	826.66
254205_at	kinesin motor family protein	At4g24170	828517	putative protein kinesin heavy chain -Strongylocentrotus purpuratus,PID:g10270	29.59	46.32	37.79	A	12.62	177.26	146.06	161.1	P	27.89	4.26	2.45	9.76	64.21	53.35	59.64	A	19.03	177.26	146.06	161.1	P	27.89	2.7	1.57	5.88	36.48	44.99	40.84	A	12.75	177.26	146.06	161.1	P	27.89	3.94	2.31	8.4	28.88	28.25	28.58	A	9.97	177.26
259384_at	jacalin lectin family protein	At3g16450	820893	putative lectin contains Pfam profile: PF01419 jacalin-like lectin domain; similar to jasmonate inducible protein GB:Y11483 (Brassica napus), myrosinase binding protein GB:BAA84545 (Arabidopsis thaliana); supported by full-length cDNA: Ceres: 38051.	80.85	74.37	77.72	A	32.02	314.29	449.72	374.05	P	78.55	4.81	2.46	15.34	146.68	145.36	146	A	40.16	314.29	449.72	374.05	P	78.55	2.56	1.46	4.98	95.68	140.46	116.93	A	39.2	314.29	449.72	374.05	P	78.55	3.2	1.74	7.46	76.64	84.95	80.46	A	28.21	314.29
250809_at	transcription elongation factor-related	At5g05140	830396	putative protein contains similarity to unknown protein (gb AAF19567.1)	103.73	80.8	92.05	P	14.73	488.29	308.06	398.45	P	98.21	4.33	2.46	6.84	127.21	97.85	112.16	P	19.07	488.29	308.06	398.45	P	98.21	3.55	2.01	5.7	164.28	97.36	130.68	P	35.64	488.29	308.06	398.45	P	98.21	3.05	1.62	6.02	121.75	107.01	114.15	P	16.08	488.29
245561_at	UDP-glucoronosyl/UDP-glucosyl transferase family protein	At4g15500	827222	indole-3-acetate beta-glucosyltransferase like protein	296.6	364.37	332.15	P	47.75	1065.53	998.14	1034.15	P	55.47	3.11	2.47	4.13	285.32	246.68	265.88	A	30.28	1065.53	998.14	1034.15	P	55.47	3.89	3.2	4.86	225.21	302.58	263.29	A	44.1	1065.53	998.14	1034.15	P	55.47	3.93	3.03	5.48	216.66	289.5	253.37	P	53.73	1065.53
262935_at	transporter-related	At1g79410	844279	hypothetical protein similar to putative transporter GI:6598860 from [Arabidopsis thaliana]	530.8	545.81	540.02	P	22.05	1468.82	1664.86	1593.99	P	148.13	2.95	2.47	3.46	167.41	160.49	163.68	A	20.31	1468.82	1664.86	1593.99	P	148.13	9.74	7.59	12.73	291.54	294.66	292.98	P	21.68	1468.82	1664.86	1593.99	P	148.13	5.44	4.45	6.6	636.61	665.86	653.72	P	24.18	1468.82
246148_at	RNA recognition motif (RRM)-containing protein	At5g19960	832118	glycine-rich RNA-binding protein - like glycine-rich RNA-binding protein (GRRBP2), Euphorbia esula, TREMBL:AF031933;supported by full-length cDNA: Ceres:152904.	199.91	226.82	213.15	P	19.48	658.51	601.31	632.63	P	40.29	2.97	2.48	3.59	360.02	334.61	347.26	P	21.08	658.51	601.31	632.63	P	40.29	1.82	1.57	2.11	273.38	313	291.89	P	22.68	658.51	601.31	632.63	P	40.29	2.17	1.84	2.57	345.46	348.25	346.95	P	17.08	658.51
267301_at	ubiquitin activating enzyme 1 (UBA1)	At2g30110	817562	ubiquitin activating enzyme 1 (UBA1) identical to GB:U80808	1475.46	1588.52	1537.62	P	132.26	4342.33	5174.29	4762.29	P	476.07	3.1	2.48	3.84	1630.54	1745.01	1685.26	P	129.2	4342.33	5174.29	4762.29	P	476.07	2.83	2.28	3.46	1272.79	1113.26	1197.75	P	99.7	4342.33	5174.29	4762.29	P	476.07	3.98	3.19	4.91	2023.72	2133.09	2066.94	P	110.19	4342.33
248422_at	leaf senescence protein-related (YLS7 )	At5g51640	835238	putative protein strong similarity to unknown protein (pir||T10216); supported by cDNA: gi_13122291_dbj_AB047810.1_AB047810	311.99	254.34	281.71	P	44.8	963.61	891.18	923.57	P	79.83	3.28	2.48	4.56	326.26	329.41	327.88	P	18.55	963.61	891.18	923.57	P	79.83	2.82	2.36	3.32	383.12	319	350.08	P	43.7	963.61	891.18	923.57	P	79.83	2.64	2.07	3.44	353.14	344.34	349.2	P	40.72	963.61
260239_at	leucine-rich repeat transmembrane protein kinase, putative	At1g74360	843777	putative receptor protein kinase similar to brassinosteroid insensitive 1 GB:AAC49810 (putative receptor protein kinase); contains Pfam profiles: PF00560 Leucine Rich Repeat (17 repeats), PF00069 Eukaryotic protein kinase domain; supported by cDNA: gi_15810516_gb_AY056297.1_	199.97	124.82	162.41	P	40.26	583.84	559.5	570.22	P	21.72	3.51	2.48	5.95	85.78	66.08	75.74	P	15.35	583.84	559.5	570.22	P	21.72	7.53	5.6	11.34	62.39	58.5	60.62	P	8.68	583.84	559.5	570.22	P	21.72	9.41	7.54	12.38	78.98	75.31	76.81	P	6.15	583.84
262082_s_at	leucine-rich repeat family protein / protein kinase family protein /// leucine-rich repeat family protein / protein kinase family protein /// leucine-rich repeat family protein / protein kinase family protein	At1g56120	842064 /// 842065 /// 842066	wall-associated kinase 2, putative similar to receptor-like serine/threonine kinase GB:AAC50043 GI:2465923 from [Arabidopsis thaliana]	170.99	137.79	154.76	P	23.58	484.15	528.81	502.86	P	41.4	3.25	2.49	4.45	261.15	310.12	285.34	P	27.76	484.15	528.81	502.86	P	41.4	1.76	1.43	2.19	152.48	131.48	142.95	P	14.71	484.15	528.81	502.86	P	41.4	3.52	2.84	4.4	163.4	183.19	173.13	P	13.77	484.15
245853_at	expressed protein	At5g13500	831194	putative protein predicted protein At2g25260 - Arabidopsis thaliana, EMBL:AC007070;supported by full-length cDNA: Ceres:6674.	398.89	362.52	381.97	P	30.18	1123.62	1128.37	1126.22	P	75.56	2.95	2.49	3.51	609	695.1	650.71	P	53.64	1123.62	1128.37	1126.22	P	75.56	1.73	1.46	2.07	436.15	387.58	410.51	P	34.14	1123.62	1128.37	1126.22	P	75.56	2.74	2.31	3.29	482.87	504.5	492.08	P	24.65	1123.62
258847_at	NADH:ubiquinone oxidoreductase family protein	At3g03100	821104	unknown protein ; supported by full-length cDNA: Ceres: 37796.	1445.96	1283.75	1375.96	P	129.1	4756.65	3929.82	4333.9	P	447.65	3.15	2.49	3.96	1898.83	1726.46	1811	P	129.47	4756.65	3929.82	4333.9	P	447.65	2.39	1.93	2.93	1604.35	1724.18	1661.88	P	86.89	4756.65	3929.82	4333.9	P	447.65	2.61	2.13	3.13	1755.18	1723.38	1740.27	P	86.84	4756.65
262455_at	seven transmembrane MLO family protein / MLO-like protein 2 (MLO2)	At1g11310	837673	Mlo protein, putative similar to Mlo protein GB:Z83834 GI:1877220 from [Hordeum vulgare];supported by full-length cDNA: Ceres:259664.	1061.48	730.66	889.72	P	183.26	2965.97	3008.68	2987.35	P	104.98	3.36	2.49	5.09	397.55	400.42	399.13	P	33.55	2965.97	3008.68	2987.35	P	104.98	7.48	6.49	8.77	938.55	702.97	824.85	P	145.22	2965.97	3008.68	2987.35	P	104.98	3.62	2.79	5.12	577.34	622.82	597.8	P	41.29	2965.97
265636_at	calcium-binding EF hand family protein	At2g27480	817293	putative calcium binding protein	162.75	174.51	167.88	A	15.46	497.84	577.95	539.57	P	61.16	3.21	2.5	4.07	219.38	264	239.61	P	30.79	497.84	577.95	539.57	P	61.16	2.25	1.7	3.02	203.16	213.31	208.04	A	24.14	497.84	577.95	539.57	P	61.16	2.59	1.98	3.4	188.76	225.38	205.71	A	24.02	497.84
255348_at	expressed protein	At4g03820	825687	hypothetical protein	126.32	117.61	121.9	P	8.77	342.13	405.74	373.94	P	35.87	3.07	2.5	3.72	110.85	126.4	118.47	P	10.82	342.13	405.74	373.94	P	35.87	3.16	2.53	3.93	123.87	90.34	106.74	P	18.52	342.13	405.74	373.94	P	35.87	3.5	2.58	5.05	119.33	124.37	121.42	P	9.21	342.13
257743_at	expressed protein	At3g27390	822360	unknown protein	297.14	348.23	321.42	P	35.4	930.56	1067.34	998.49	P	79.17	3.11	2.5	3.92	229.71	315.5	272.28	P	57.8	930.56	1067.34	998.49	P	79.17	3.67	2.63	5.72	382.81	228.36	305.27	P	83.48	930.56	1067.34	998.49	P	79.17	3.27	2.2	6.01	207.02	172.29	192.44	P	28.42	930.56
250875_at	calmodulin-binding protein-related (PICBP)	At5g04020	830281	putative protein fimbriae-associated protein Fap1, Streptococcus parasanguinis, PIR:T17451	218.02	172.24	194.93	P	26.87	828.58	611.47	718.13	P	121.06	3.68	2.51	5.25	425.5	381.01	400.41	P	35.35	828.58	611.47	718.13	P	121.06	1.79	1.26	2.4	362.01	381.75	371.78	P	22.5	828.58	611.47	718.13	P	121.06	1.93	1.38	2.52	187.55	195.18	191.48	P	10.32	828.58
259184_at	universal stress protein (USP) family protein	At3g01520	821122	unknown protein ;supported by full-length cDNA: Ceres:102038.	740.56	746.77	744.12	P	142.63	2607.25	2444.09	2516.1	P	169.28	3.38	2.51	5	1473.82	1450.02	1460.61	P	64.21	2607.25	2444.09	2516.1	P	169.28	1.72	1.5	1.96	919.71	923.05	921.43	P	72.68	2607.25	2444.09	2516.1	P	169.28	2.73	2.31	3.25	972.19	954.71	962.75	P	45.12	2607.25
266698_at	SNF7 family protein	At2g19830	816502	copia-like retroelement pol polyprotein ; supported by cDNA: gi_15028176_gb_AY045911.1_	299.72	243.53	272.5	P	37.1	978.71	825.45	899.25	P	90.85	3.3	2.51	4.43	474.71	459.35	468.52	P	21.52	978.71	825.45	899.25	P	90.85	1.92	1.58	2.28	245.39	327.93	284.52	P	47.28	978.71	825.45	899.25	P	90.85	3.16	2.33	4.5	442.67	445.5	443.76	P	19.39	978.71
255629_at	stress-related ozone-induced protein (OZI1) / stress-related ozone-responsive protein	At4g00860	826213	stress-induced protein OZI1 precursor ; supported by cDNA: gi_790582_gb_U20347.1_ATU20347	2389.38	2587.82	2474.45	P	180.46	6931.84	7267.59	7093.17	P	293.53	2.87	2.51	3.31	3107.03	3450.3	3287.22	P	193.64	6931.84	7267.59	7093.17	P	293.53	2.16	1.92	2.44	2652.3	2622.98	2639.98	P	111.22	6931.84	7267.59	7093.17	P	293.53	2.69	2.44	2.96	3241.31	3300.78	3271.37	P	121.7	6931.84
256192_at	diadenosine 5',5'''-P1,P4-tetraphosphate hydrolase, putative	At1g30110	839890	diadenosine 5,5-P1,P4-tetraphosphate hydrolase, putative similar to diadenosine 5,5-P1,P4-tetraphosphate hydrolase GI:1888556 from [Lupinus angustifolius];supported by full-length cDNA: Ceres:35505.	108.93	89.9	99.56	A	25.16	393.73	349.18	372.45	P	40.14	3.74	2.51	6.54	89.78	101.68	95.3	A	18.26	393.73	349.18	372.45	P	40.14	3.91	2.79	5.89	86.82	107.41	95.37	A	20.94	393.73	349.18	372.45	P	40.14	3.91	2.71	6.28	206.14	114.98	158.77	A	51.14	393.73
253909_at	quinone reductase family protein	At4g27270	828835	putative protein LEDI-3 protein, Lithospermum erythrorhizon	135.06	131.98	133.74	A	19.39	425.79	509.3	468.5	P	63.72	3.5	2.52	4.91	267.39	236.15	250.49	A	22.19	425.79	509.3	468.5	P	63.72	1.87	1.4	2.42	201.62	222.79	212.12	P	16.35	425.79	509.3	468.5	P	63.72	2.21	1.67	2.82	209.74	177.38	194.82	P	20.32	425.79
258795_at	DNA-binding protein-related	At3g04570	819613	hypothetical protein similar to putative DNA-binding proteins: GB:AAB82621, GB:Arabidopsis thaliana, GB:CAB40946 [Arabidopsis thaliana];supported by full-length cDNA: Ceres:15781.	68.33	70.64	69.63	A	8.48	343.13	223.45	283.91	P	62.43	4.08	2.52	5.98	90.21	89.39	89.85	A	8.69	343.13	223.45	283.91	P	62.43	3.16	1.97	4.51	69.52	75.97	72.6	A	7.75	343.13	223.45	283.91	P	62.43	3.91	2.43	5.64	86.39	88.09	87.04	A	6.04	343.13
265048_at	jacalin lectin family protein	At1g52050	841634	jasmonate inducible protein, putative similar to jasmonate inducible protein GI:9279642 from [Arabidopsis thaliana]	72.92	83.72	78.07	A	16.19	316.41	268.59	289.84	P	39.65	3.71	2.52	5.89	83.57	82.37	82.97	P	18.68	316.41	268.59	289.84	P	39.65	3.49	2.33	5.77	77.38	76.42	76.91	P	19.67	316.41	268.59	289.84	P	39.65	3.77	2.44	6.72	71.78	76.52	73.85	P	19.06	316.41
264145_at	latex-abundant protein, putative (AMC4) / caspase family protein	At1g79310	844269	latex-abundant protein, putative similar to latex-abundant protein GI:4235430 from [Hevea brasiliensis]	39.25	42.2	40.55	A	3.37	228.71	134.74	181.76	P	47.62	4.48	2.52	6.61	30.63	36.62	33.53	A	3.99	228.71	134.74	181.76	P	47.62	5.42	3.01	8.26	53.58	63.38	58.37	A	5.6	228.71	134.74	181.76	P	47.62	3.11	1.74	4.64	15.85	25	20.2	A	5.06	228.71
266261_at	zinc finger (AN1-like) family protein	At2g27580	817304	putative zinc finger protein ;supported by full-length cDNA: Ceres:14203.	446.29	510.91	487.01	P	73.77	1566.94	2411.59	1989.03	P	425.09	4.08	2.52	6.19	424.4	376.8	401.01	P	32.67	1566.94	2411.59	1989.03	P	425.09	4.96	3.17	6.94	334.95	379.29	357.95	P	25.23	1566.94	2411.59	1989.03	P	425.09	5.56	3.56	7.7	346.06	501.71	430.37	P	93.57	1566.94
246189_at	zinc finger (C3HC4-type RING finger) family protein	At5g20910	832215	ABI3-interacting protein 2 ;supported by full-length cDNA: Ceres:30983.	433.36	437.52	435.56	P	20.48	1770.31	1293.71	1527.51	P	253.16	3.51	2.53	4.53	671.16	728.26	699.03	P	34.24	1770.31	1293.71	1527.51	P	253.16	2.19	1.58	2.82	536.38	566.96	552.9	P	19.54	1770.31	1293.71	1527.51	P	253.16	2.76	2	3.54	835.19	861.46	848.28	P	33.55	1770.31
248101_at	co-chaperone grpE protein, putative	At5g55200	835613	chaperone GrpE-like protein ;supported by full-length cDNA: Ceres:20790.	639.04	518.66	576.52	P	73.85	2174.75	1744.23	1954.95	P	237.02	3.39	2.53	4.57	610.88	662.67	636.54	P	34.91	2174.75	1744.23	1954.95	P	237.02	3.07	2.42	3.77	583.17	701.58	643.17	P	67.96	2174.75	1744.23	1954.95	P	237.02	3.04	2.31	3.96	641.06	618.86	629.47	P	37.66	2174.75
266737_at	short-chain dehydrogenase/reductase (SDR) family protein	At2g47140	819327	putative alcohol dehydrogenase ; supported by cDNA: gi_13878112_gb_AF370319.1_AF370319	42.05	41.37	41.75	P	4.81	128.24	130.17	129.29	P	7.4	3.1	2.53	3.89	31.69	32.9	32.35	A	5.11	128.24	130.17	129.29	P	7.4	4	3.11	5.47	30.51	35.74	32.96	P	4.36	128.24	130.17	129.29	P	7.4	3.92	3.15	5.09	29.51	29.81	29.64	P	3.66	128.24
260362_at	protein kinase family protein	At1g70530	843390	putative protein kinase similar to C-terminal region of s-receptor kinase precursor GB:JQ1677 [Brassica napus]; Pfam HMM hit: Eukaryotic protein kinase domain	498.96	365.68	433.02	P	73.28	1375.83	1443.6	1413.88	P	48.14	3.27	2.54	4.54	872.4	919.23	899.53	P	32.73	1375.83	1443.6	1413.88	P	48.14	1.57	1.45	1.71	523.22	517.52	520.17	P	15.06	1375.83	1443.6	1413.88	P	48.14	2.72	2.52	2.92	495.78	491.88	494.06	P	22.55	1375.83
249050_at	protein kinase family protein	At5g44290	834452	cyclin-dependent protein kinase-like protein ; supported by cDNA: gi_15983484_gb_AF424617.1_AF424617	515.71	452.86	484.53	P	41.49	1392.74	1438.15	1415.66	P	39.74	2.92	2.54	3.42	415.84	442.93	431.08	P	18.48	1392.74	1438.15	1415.66	P	39.74	3.28	3.02	3.58	339.58	309.69	323.33	P	24.71	1392.74	1438.15	1415.66	P	39.74	4.38	3.85	5.04	381.92	364.01	372.98	P	30.78	1392.74
252099_at	senescence/dehydration-associated protein-related	At3g51250	824288	putative protein senescence-associated protein 12 - Hemerocallis hybrid cultivar, EMBL:AF082032; supported by cDNA: gi_15215687_gb_AY050372.1_	567.89	605.64	587.9	P	60.67	1792.49	1979.68	1875.53	P	172.13	3.19	2.54	4.03	406.35	438.47	423.03	P	58.34	1792.49	1979.68	1875.53	P	172.13	4.43	3.41	5.94	426.27	352.86	389.51	P	72.46	1792.49	1979.68	1875.53	P	172.13	4.82	3.52	7.11	713.9	627.97	673.04	P	94.01	1792.49
246146_at	protein kinase family protein	At5g20050	832127	receptor-like protein kinase - like protein receptor-like protein kinase, Arabidopsis thaliana, EMBL:M84659;supported by full-length cDNA: Ceres:206658.	617.41	604.7	610.16	P	59.05	1899.34	1814.92	1850.66	P	107.42	3.03	2.54	3.69	377.87	341.44	361.67	P	27.62	1899.34	1814.92	1850.66	P	107.42	5.12	4.38	6.02	466.24	574.76	518.82	P	63.23	1899.34	1814.92	1850.66	P	107.42	3.57	2.89	4.54	288.52	295.45	292.27	P	20.48	1899.34
245431_at	MORN (Membrane Occupation and Recognition Nexus) repeat-containing protein /phosphatidylinositol-4-phosphate 5-kinase-related	At4g17080	827416	hypothetical protein	332.5	264.77	297.04	P	40.83	952.17	948.96	950.59	P	55.85	3.2	2.55	4.2	613.8	540.78	577.54	P	52.95	952.17	948.96	950.59	P	55.85	1.65	1.38	1.98	396.39	406.97	402.27	P	17.2	952.17	948.96	950.59	P	55.85	2.36	2.09	2.66	420.71	419.51	420.11	P	18.54	952.17
248931_at	proton-dependent oligopeptide transport (POT) family protein	At5g46040	834645	peptide transporter	110.75	93.16	99.58	A	27.88	352.03	474.95	412.9	P	65.37	4.15	2.55	7.97	119.55	145.46	132.13	P	14.88	352.03	474.95	412.9	P	65.37	3.12	2.21	4.26	82.17	74.76	78.34	A	13.09	352.03	474.95	412.9	P	65.37	5.27	3.58	7.82	175.76	198.32	187.67	P	16.33	352.03
253654_at	expressed protein	At4g30060	829129	putative protein several hypothetical proteins - Arabidopsis thaliana	194.06	155.27	174.78	P	24.88	547.76	572.29	560.19	P	27.18	3.21	2.55	4.23	115.83	140.94	129.44	A	16.66	547.76	572.29	560.19	P	27.18	4.33	3.51	5.55	74.57	59.53	66.75	A	14.46	547.76	572.29	560.19	P	27.18	8.39	6.11	13.11	93.29	104.91	97.74	A	13.82	547.76
245677_at	expressed protein	At1g56660	842121	hypothetical protein predicted by genemark.hmm	183.7	170.17	176.31	P	19.4	538.02	745.78	642.03	P	106.43	3.64	2.55	4.98	43.29	28.77	36.23	A	12.81	538.02	745.78	642.03	P	106.43	17.72	10.11	43.44	60.58	62.14	61.3	A	14.54	538.02	745.78	642.03	P	106.43	10.47	6.62	18.09	105.16	87.57	96.61	P	14.54	538.02
246201_at	quinone reductase family protein	At4g36750	829828	minor allergen ;supported by full-length cDNA: Ceres:35084.	1205.26	1125.18	1164.72	P	64.5	4205.92	3335.3	3768.47	P	450.1	3.24	2.56	3.97	1861.36	1485.28	1675.78	P	198.47	4205.92	3335.3	3768.47	P	450.1	2.25	1.7	2.98	1218.7	1273.65	1244.84	P	42.18	4205.92	3335.3	3768.47	P	450.1	3.03	2.42	3.66	1768.7	1798.13	1784.67	P	45.73	4205.92
247645_at	late embryogenesis abundant protein-related / LEA protein-related	At5g60530	836174	late embryonic abundant protein - like late embryonic abundant protein EMB7, white spruce, PIR:T09288; supported by cDNA: gi_15809989_gb_AY054263.1_	92.97	92.88	92.92	A	12.88	339.53	298.25	316.73	P	34.73	3.41	2.56	4.63	118.78	117.48	118.09	A	14.36	339.53	298.25	316.73	P	34.73	2.68	2.05	3.54	87.28	115.94	101.62	A	18.65	339.53	298.25	316.73	P	34.73	3.12	2.24	4.62	98.71	89.66	93.9	A	12.72	339.53
257485_at	protein kinase-related	At1g63580	842663	hypothetical protein contains Pfam profile: PF01657 Domain of unknown function DUF26	136.03	143.94	139.9	P	17.62	540.9	426.03	484.39	P	62.1	3.46	2.56	4.68	116.93	132.11	124.35	P	13.86	540.9	426.03	484.39	P	62.1	3.9	2.92	5.15	94.25	94.45	94.35	P	12.69	540.9	426.03	484.39	P	62.1	5.13	3.77	7.03	91.59	103.07	96.7	P	11.38	540.9
250094_at	pyruvate decarboxylase family protein	At5g17380	831604	2-hydroxyphytanoyl-CoA lyase-like protein	1390.72	1315.42	1349.8	P	99.53	3891.27	4364.71	4126.81	P	322.91	3.06	2.56	3.65	1167.17	1189.25	1179.31	P	67.01	3891.27	4364.71	4126.81	P	322.91	3.5	2.97	4.09	1060.86	947.81	997.59	P	98.53	3891.27	4364.71	4126.81	P	322.91	4.14	3.37	5.13	1833.77	1838.57	1835.95	P	102.02	3891.27
263145_at	exocyst subunit EXO70 family protein	At1g54090	841847	hypothetical protein predicted by genemark.hmm	233.52	171.02	200.32	P	41.51	680.93	706.84	693.1	P	28.91	3.46	2.56	5.27	142.19	182.07	160.92	P	26.38	680.93	706.84	693.1	P	28.91	4.31	3.36	5.93	221.29	178.67	200.32	P	23.43	680.93	706.84	693.1	P	28.91	3.46	2.86	4.33	313.84	290.77	300.61	P	19.59	680.93
265000_at	exostosin family protein	At1g67410	843061	hypothetical protein predicted by genemark.hmm	161.58	150.27	156.29	P	12.36	504.07	457.28	480.01	P	35.72	3.07	2.57	3.68	219.39	216.71	218.06	P	12.26	504.07	457.28	480.01	P	35.72	2.2	1.88	2.56	184.87	192.33	188.68	P	13.3	504.07	457.28	480.01	P	35.72	2.54	2.15	3.01	239.12	274.23	257.45	P	19.72	504.07
260357_at	expressed protein	At1g69260	843257	unknown protein ;supported by full-length cDNA: Ceres:96702.	446.12	698.17	569.04	P	129.46	1995.04	2037.76	2013.1	P	39.01	3.54	2.57	5.66	517.49	426.04	468.86	P	59.2	1995.04	2037.76	2013.1	P	39.01	4.29	3.54	5.43	149.75	172.53	160.6	P	22.86	1995.04	2037.76	2013.1	P	39.01	12.53	10.13	16.39	351.19	300.65	326.37	P	33.93	1995.04
254530_at	Ras-related GTP-binding protein, putative	At4g19640	827706	small GTP-binding protein - like GTP-binding protein RHA1, Arabidopsis thaliana, PIR2:S23727; supported by cDNA: gi_15450604_gb_AY052670.1_	2148.53	2064.56	2102.03	P	166.85	6165.02	7685.68	6969.62	P	833.27	3.32	2.58	4.16	3587.01	3402.31	3486.06	P	160.99	6165.02	7685.68	6969.62	P	833.27	2	1.59	2.43	2154.81	2245.68	2200.48	P	140.77	6165.02	7685.68	6969.62	P	833.27	3.17	2.49	3.91	3768.01	3677.25	3719.73	P	160.66	6165.02
266437_at	epsin N-terminal homology (ENTH) domain-containing protein	At2g43170	818918	unknown protein	950.81	851.3	897.54	P	87.16	2798.45	2663.82	2721.69	P	102.85	3.03	2.58	3.64	922.42	964.09	943.57	P	41.84	2798.45	2663.82	2721.69	P	102.85	2.88	2.62	3.18	712.35	726.22	720.56	P	44.03	2798.45	2663.82	2721.69	P	102.85	3.78	3.37	4.27	962.56	912.83	938.22	P	35.55	2798.45
263015_at	pyrrolidone-carboxylate peptidase family protein	At1g23430	838952	hypothetical protein similar to hypothetical protein GB:AAF27077 GI:6730656 from (Arabidopsis thaliana)	1089.45	1036.3	1060.93	P	47.83	3186.04	2949.99	3096.61	P	180.29	2.92	2.58	3.29	794.97	757.5	776.14	P	30.85	3186.04	2949.99	3096.61	P	180.29	3.99	3.54	4.47	643.55	505.06	573.19	P	76.84	3186.04	2949.99	3096.61	P	180.29	5.4	4.32	7.04	1234.11	1353.28	1290.63	P	69.59	3186.04
245756_at	oxidoreductase, 2OG-Fe(II) oxygenase family protein	At1g35190	840408	hyoscyamine 6-dioxygenase hydroxylase, putative similar to hyoscyamine 6-dioxygenase hydroxylase GB:P24397 from [Hyoscyamus niger];supported by full-length cDNA: Ceres:2551.	458.1	469.97	464.07	P	31.74	1371.65	1527.94	1449.55	P	128.44	3.12	2.58	3.74	246.83	248.5	247.41	P	21.16	1371.65	1527.94	1449.55	P	128.44	5.86	4.77	7.18	689.84	652.05	673.29	P	42.16	1371.65	1527.94	1449.55	P	128.44	2.15	1.79	2.56	344.18	319.88	331.49	P	15.28	1371.65
259216_at	proline-rich family protein	At3g09000	820052	hypothetical protein ; supported by cDNA: gi_16226224_gb_AF428276.1_AF428276	339.01	300.28	316.54	P	40.02	1161.57	986.78	1064.92	P	108.21	3.36	2.59	4.45	587.25	527.7	556.05	P	47.37	1161.57	986.78	1064.92	P	108.21	1.92	1.53	2.38	388.27	532.46	460.67	P	77.11	1161.57	986.78	1064.92	P	108.21	2.31	1.7	3.3	189.14	233.25	211.66	P	29.48	1161.57
267140_at	DNA-binding protein-related	At2g38250	818404	putative GT-1-like transcription factor	56.61	66.83	61.22	A	13.37	250.46	212.03	230.29	P	26.34	3.76	2.59	6.05	44.94	40.27	42.72	A	11.64	250.46	212.03	230.29	P	26.34	5.39	3.52	9.97	51.08	53.67	52.4	A	9.86	250.46	212.03	230.29	P	26.34	4.39	3.12	6.6	46.6	47.61	47.06	A	8.28	250.46
266703_at	ceramide glucosyltransferase, putative	At2g19880	816507	unknown protein predicted by genscan and genefinder; supported by cDNA: gi_15983421_gb_AF424585.1_AF424585	286.25	247.02	268.79	P	47.26	967.15	1309.81	1122.74	P	225.82	4.18	2.6	6.51	510.14	586.24	549.87	P	63.74	967.15	1309.81	1122.74	P	225.82	2.04	1.32	2.92	319.42	299.84	311.12	P	39.14	967.15	1309.81	1122.74	P	225.82	3.61	2.32	5.22	403.97	395.75	400.05	P	40.58	967.15
266190_at	guanylate-binding family protein	At2g38850	818468	unknown protein	471.19	439.84	455.19	P	44.19	1427.63	1625.39	1509.37	P	161.5	3.32	2.6	4.21	729.38	765.11	744.22	P	29.8	1427.63	1625.39	1509.37	P	161.5	2.03	1.65	2.42	555.79	658.49	604.8	P	60.54	1427.63	1625.39	1509.37	P	161.5	2.5	1.95	3.18	530.8	557.19	543.32	P	43.43	1427.63
259562_at	expressed protein	At1g21200	838715	hypothetical protein ; supported by cDNA: gi_15027986_gb_AY045850.1_	99.77	87.74	94.4	P	10.06	296.92	307.24	301.54	P	22	3.19	2.6	3.99	124.77	152.58	138.31	P	19.7	296.92	307.24	301.54	P	22	2.18	1.7	2.91	92.56	71.87	80.89	P	14.47	296.92	307.24	301.54	P	22	3.73	2.79	5.37	145.11	125.4	134.35	P	17.52	296.92
247996_at	expressed protein	At5g56170	835716	putative protein contains similarity to GPI-anchored protein	1340.28	1126.04	1227.38	P	147.92	3871.51	3989.86	3923.78	P	219.31	3.2	2.6	4.05	1666.88	2031.86	1840.87	P	206.49	3871.51	3989.86	3923.78	P	219.31	2.13	1.75	2.66	1245.24	1280.41	1262.46	P	89.32	3871.51	3989.86	3923.78	P	219.31	3.11	2.68	3.62	1158.84	1180.74	1169.49	P	90.4	3871.51
250800_at	ubiquinol-cytochrome C reductase complex ubiquinone-binding protein, putative / ubiquinol-cytochrome C reductase complex 8.2 kDa protein, putative	At5g05370	830419	ubiquinol-cytochrome C reductase complex ubiquinone-binding protein (QP-C)-like protein (gb|AAF19563.1)	1399.51	1115.01	1252.25	P	172.64	4047.97	4106.66	4081.2	P	221.74	3.26	2.6	4.27	1933.21	1808.51	1873.26	P	152.9	4047.97	4106.66	4081.2	P	221.74	2.18	1.86	2.58	1356.17	1667.32	1517.02	P	172.77	4047.97	4106.66	4081.2	P	221.74	2.69	2.21	3.36	1508.07	1551.31	1530.58	P	80.23	4047.97
256161_at	kelch repeat-containing F-box family protein	At1g30090	839888	unknown protein ; supported by cDNA: gi_16209716_gb_AY057619.1_	419.11	376.58	397.55	P	62.23	1327.71	1963.33	1637.16	P	329.55	4.12	2.6	6.22	479.61	450.99	463.15	P	58.12	1327.71	1963.33	1637.16	P	329.55	3.53	2.27	5.11	381.25	445.87	411.47	P	58.46	1327.71	1963.33	1637.16	P	329.55	3.98	2.53	5.88	564.37	496.39	527.96	P	71.2	1327.71
248713_at	kelch repeat-containing protein	At5g48180	834871	putative protein contains similarity to jasmonate inducible protein;supported by full-length cDNA: Ceres:19110.	3269.88	3282.37	3276.29	P	522.54	10809.5	12653.7	11673.3	P	1361.14	3.56	2.6	5.05	2015.54	3910.05	2935.11	P	1025.42	10809.5	12653.7	11673.3	P	1361.14	3.98	2.4	9.48	4428.71	4357.5	4392.32	P	486.28	10809.5	12653.7	11673.3	P	1361.14	2.66	2.03	3.47	8009.18	7116.84	7599.57	P	578.18	10809.5
261740_at	expressed protein	At1g47740	841185	hypothetical protein similar to unknown protein GB:AAD23672 GI:4567258 from [Arabidopsis thaliana];supported by full-length cDNA: Ceres:40816.	366.89	332.9	349.14	P	26.68	1201.59	1032.03	1116.16	P	105.25	3.2	2.6	3.89	209.21	177.59	193.32	P	29.43	1201.59	1032.03	1116.16	P	105.25	5.77	4.36	7.96	341.6	331.68	334.68	P	19.01	1201.59	1032.03	1116.16	P	105.25	3.33	2.76	3.97	256.75	256.46	256.6	P	20.58	1201.59
255734_at	myb family transcription factor	At1g25550	839142	hypothetical protein similar to putative two-component response regulator protein GI:6623883 from [Arabidopsis thaliana];supported by full-length cDNA: Ceres:1959.	542.36	449.78	493.99	P	57.88	1621.08	1516.75	1565.71	P	83.81	3.17	2.6	3.99	231.73	195.2	213.75	P	27.08	1621.08	1516.75	1565.71	P	83.81	7.33	5.93	9.38	178.53	159.39	169.95	P	18.62	1621.08	1516.75	1565.71	P	83.81	9.21	7.62	11.43	141.1	146.99	143.72	P	16.03	1621.08
252311_at	calcium-dependent protein kinase, putative / CDPK, putative	At3g49370	824099	calcium dependent protein kinase - like strong similarity to calcium dependent protein kinase CP4, Arabidopsis thaliana, EMBL:AF130252	112.98	91.09	101.53	P	25.01	459.69	359.73	408.62	P	57.61	4.02	2.61	7.02	189.26	174.84	182.17	P	14.58	459.69	359.73	408.62	P	57.61	2.24	1.68	2.89	106.38	111.3	108.78	P	13.77	459.69	359.73	408.62	P	57.61	3.76	2.72	5.14	122.23	132.31	126.26	P	13.82	459.69
255714_at	fringe-related protein	At4g00300	828072	contains weak similarity to S. cerevisiae BOB1 protein (PIR:S45444)	1203.6	1181.19	1191.39	P	62.43	3481.27	4349.98	3953.75	P	486.64	3.32	2.61	4.08	1020.18	1838.77	1427.1	P	411.3	3481.27	4349.98	3953.75	P	486.64	2.77	1.76	5.38	1304.89	785.31	1043.92	P	267.45	3481.27	4349.98	3953.75	P	486.64	3.79	2.49	6.72	1103.8	1079.98	1092.87	P	47.04	3481.27
249361_at	protein kinase, putative	At5g40540	834052	protein kinase - like protein protein kinase ATN1, Arabidopsis thaliana, PIR:S61766	186.93	207.88	199.63	P	16.77	725.21	592.79	658.79	P	71.6	3.3	2.61	4.12	160.37	207.41	187.6	P	33.74	725.21	592.79	658.79	P	71.6	3.51	2.53	5.16	203.31	159.12	181.44	P	24.88	725.21	592.79	658.79	P	71.6	3.63	2.74	4.92	106.96	118.57	113.62	A	11.99	725.21
254318_at	embryo-abundant protein-related	At4g22530	828348	putative protein embryo-abundant protein (EMB34), Picea glauca, PID:g1350531	333.27	172.22	251.12	P	88.5	1012.21	1079.18	1049.82	P	68.03	4.18	2.61	9.99	336.01	327	331.54	P	25.48	1012.21	1079.18	1049.82	P	68.03	3.17	2.69	3.75	239.33	246.22	242.71	P	24.11	1012.21	1079.18	1049.82	P	68.03	4.33	3.58	5.31	327.59	309.29	317.94	P	32.54	1012.21
259979_at	expressed protein	At1g76600	843993	unknown protein ;supported by full-length cDNA: Ceres:29624.	453.3	469.18	462.79	P	71.13	1721.26	1522.97	1608.12	P	154.75	3.47	2.61	4.81	336.6	329.68	332.99	P	36.99	1721.26	1522.97	1608.12	P	154.75	4.83	3.8	6.2	394.99	433.06	415.11	P	44.48	1721.26	1522.97	1608.12	P	154.75	3.87	3.06	4.94	298.47	361.98	327.5	P	54.59	1721.26
264893_at	C2 domain-containing protein	At1g23140	838922	unknown protein similar to unknown protein GB:AAD55495	162.28	130.31	147.09	P	39.57	978.71	562.69	770.05	P	210.85	5.24	2.61	10.41	109.06	101.45	104.9	P	20.61	978.71	562.69	770.05	P	210.85	7.34	3.81	12.58	35.13	47.65	40.57	A	16.37	978.71	562.69	770.05	P	210.85	18.98	8.67	59.14	77.25	74.93	76.45	P	20.7	978.71
254063_at	protein kinase family protein	At4g25390	828642	receptor kinase-like protein receptor-like protein kinase, RLK3 - Arabidopsis thaliana,PID:e1363211	366	235.02	299.4	P	75.31	1244.69	1057.66	1152.58	P	109.73	3.85	2.61	6.68	200.08	184.86	192.24	P	22.59	1244.69	1057.66	1152.58	P	109.73	6	4.69	7.77	281.14	315.43	298.7	P	27.74	1244.69	1057.66	1152.58	P	109.73	3.86	3.09	4.81	199.49	247.56	220.75	P	37.71	1244.69
248497_at	exocyst subunit EXO70 family protein	At5g50380	835106	putative protein strong similarity to unknown protein (gb|AAD25781.1)	576.51	526.96	549.6	P	47.34	1686.44	1806.47	1743.91	P	138.77	3.17	2.62	3.86	857.71	875.08	866.35	P	30.59	1686.44	1806.47	1743.91	P	138.77	2.01	1.73	2.31	576.7	497.1	536	P	49.66	1686.44	1806.47	1743.91	P	138.77	3.25	2.67	4	1069.97	958.17	1014.66	P	71.24	1686.44
260937_at	protein kinase family protein	At1g45160	841084	hypothetical protein contains similarity to protein kinase Ukc1p GI:3005054 from [Ustilago maydis]	342.34	309.04	326.68	P	33.87	1099.12	1016.45	1054.48	P	82.89	3.23	2.62	4.03	407.64	388.62	395.88	P	30.86	1099.12	1016.45	1054.48	P	82.89	2.66	2.22	3.2	300.62	321.94	310.65	P	25.36	1099.12	1016.45	1054.48	P	82.89	3.39	2.82	4.1	448.73	395.63	421.41	P	34.56	1099.12
252079_at	protein kinase family protein	At3g51630	824326	MAP kinase ; supported by cDNA: gi_14194094_gb_AF367253.1_AF367253	550.45	612.22	583.85	P	39.33	1713.72	1763.9	1740.87	P	67.78	2.98	2.63	3.4	678.54	716.78	698.02	P	35.4	1713.72	1763.9	1740.87	P	67.78	2.49	2.25	2.78	618.46	608.73	612.43	P	34.83	1713.72	1763.9	1740.87	P	67.78	2.84	2.54	3.19	564.4	548.23	556.63	P	32.38	1713.72
263453_at	hydroxyproline-rich glycoprotein family protein	At2g22180	816752	hypothetical protein predicted by genefinder	40.25	49.19	43.93	A	27.69	251.75	273	261.93	P	51.03	5.96	2.63	100000000	54.69	59.4	57.19	A	24.2	251.75	273	261.93	P	51.03	4.58	2.37	15.39	49.23	57.21	53.23	A	27.06	251.75	273	261.93	P	51.03	4.92	2.38	30.37	50.36	53.75	51.91	A	25.83	251.75
250193_at	proline-rich family protein	At5g14540	831305	putative protein proline-rich protein M14 precursor, Mus musculus, PIR:A28996	296.84	309.89	303.51	P	19.42	965.06	896.81	929.74	P	59.97	3.06	2.64	3.56	599.34	627.24	615.36	P	29.74	965.06	896.81	929.74	P	59.97	1.51	1.32	1.72	426.82	397.87	414.99	P	34.05	965.06	896.81	929.74	P	59.97	2.24	1.89	2.67	439.93	521.04	475.58	P	50.16	965.06
258888_at	pectinesterase family protein	At3g05620	819728	putative pectinesterase similar to pectinesterase PPE8B precursor GB:Q43062 from [Prunus persica]	158.37	186.5	171.84	A	20.14	575.15	543.14	556.77	P	32.3	3.24	2.64	4.09	340.44	289.19	313.42	P	34.57	575.15	543.14	556.77	P	32.3	1.78	1.46	2.21	209.94	258.59	234.81	P	25.42	575.15	543.14	556.77	P	32.3	2.37	1.96	2.94	144.53	189.81	165.45	P	25.51	575.15
245328_at	DNA-binding protein-related	At4g14465	827093	Expressed protein ; supported by full-length cDNA: Ceres: 36844.	151.06	131.63	141.99	P	18.41	715.32	481.3	596.43	P	125.93	4.2	2.64	6.16	248.14	243.36	245.88	P	23.2	715.32	481.3	596.43	P	125.93	2.43	1.55	3.42	198.61	210.51	204.18	P	31.57	715.32	481.3	596.43	P	125.93	2.92	1.81	4.44	177.29	198.63	186.28	P	20.78	715.32
252745_at	zinc finger (FYVE type) family protein	At3g43230	823398	putative protein Sh3yl1 mRNA, Mus musculus, EMBL:MMD926;supported by full-length cDNA: Ceres:107823.	829.63	626.21	724.25	P	110.3	3566.88	2433.06	3045.68	P	622.86	4.21	2.64	6.33	1059.19	915.93	987.35	P	90.34	3566.88	2433.06	3045.68	P	622.86	3.08	2	4.31	732.97	878.22	801.11	P	84.14	3566.88	2433.06	3045.68	P	622.86	3.8	2.45	5.38	800.63	835.6	816.86	P	32	3566.88
261083_at	C2 domain-containing protein	At1g07310	837242	unknown protein ; supported by cDNA: gi_15451131_gb_AY054646.1_	1321.58	1174.81	1252.47	P	90.66	3675.41	3894.96	3782.48	P	159.14	3.02	2.64	3.48	1461.59	1389.29	1427.94	P	115.61	3675.41	3894.96	3782.48	P	159.14	2.65	2.29	3.1	1309.2	1210.7	1261.52	P	72.66	3675.41	3894.96	3782.48	P	159.14	3	2.67	3.38	1269.17	1201.5	1233.27	P	110.82	3675.41
251914_at	protein kinase family protein	At3g53930	824560	putative protein serine/threonine-specific protein kinase ULK1 - Mus musculus,PIR:JW0051	168.91	139.54	155.24	P	18.86	496.86	530.69	512.7	P	35.41	3.3	2.65	4.23	340.13	281.25	310.31	P	32.53	496.86	530.69	512.7	P	35.41	1.65	1.35	2.05	248.92	292.51	267.78	P	28.55	496.86	530.69	512.7	P	35.41	1.91	1.56	2.39	295.05	311.65	301.92	P	15.05	496.86
266512_at	NADH-ubiquinone oxidoreductase-related	At2g47690	819382	unknown protein	449.06	471.55	459.09	P	37.06	1447.14	1443.45	1445.22	P	97.75	3.15	2.65	3.76	727.33	881.32	805.72	P	99.15	1447.14	1443.45	1445.22	P	97.75	1.79	1.44	2.3	545.59	435.33	488.15	P	66.69	1447.14	1443.45	1445.22	P	97.75	2.96	2.34	3.9	639.86	525.47	585.23	P	65.97	1447.14
254108_at	zinc finger (C3HC4-type RING finger) family protein	At4g25230	828626	putative protein	307.24	329.77	319.33	P	23.05	953.84	998.52	973.86	P	49.28	3.05	2.65	3.54	385.79	386.09	385.94	P	19.17	953.84	998.52	973.86	P	49.28	2.52	2.24	2.84	341.44	319.53	331.55	P	24.69	953.84	998.52	973.86	P	49.28	2.94	2.54	3.42	611.13	633.26	622.95	P	28.91	953.84
245951_at	aspartate aminotransferase, cytoplasmic isozyme 1 / transaminase A (ASP2)	At5g19550	832075	aspartate aminotransferase Asp2 ; supported by cDNA: gi_693689_gb_U15033.1_ATU15033	1005.15	1045.96	1024.49	P	85.08	3066.61	3275.27	3170.23	P	163.92	3.09	2.65	3.66	611.66	747.25	680.11	P	92.62	3066.61	3275.27	3170.23	P	163.92	4.66	3.74	6.08	633.94	567.92	598.97	P	62.01	3066.61	3275.27	3170.23	P	163.92	5.29	4.42	6.49	874.41	900.97	887.98	P	73.71	3066.61
252291_s_at	peroxidase 33 (PER33) (P33) (PRXCA) / neutral peroxidase C (PERC) /// peroxidase 33 (PER33) (P33) (PRXCA) / neutral peroxidase C (PERC)	At3g49120	824072 /// 824073	peroxidase ;supported by full-length cDNA: Ceres:39678.	2217.12	944.52	1557.97	P	691	7337.28	7139.49	7228.8	P	466.99	4.64	2.65	17.19	111.18	49.07	79.03	P	35.28	7337.28	7139.49	7228.8	P	466.99	91.47	52.04	344.98	4327.93	3986.83	4150.11	P	493.64	7337.28	7139.49	7228.8	P	466.99	1.74	1.41	2.21	1316.96	1495.55	1397.04	P	202.77	7337.28
257780_at	expressed protein	At3g27100	822329	hypothetical protein predicted by genemark.hmm	309.81	269.52	290.65	P	39.54	1119.42	925.37	1023.4	P	108.68	3.52	2.66	4.75	569.18	513.43	541.52	P	37.94	1119.42	925.37	1023.4	P	108.68	1.89	1.52	2.31	370.4	523.21	446.44	P	78.62	1119.42	925.37	1023.4	P	108.68	2.29	1.67	3.34	360.59	355.83	358.61	P	22.04	1119.42
248615_at	transglutaminase-like family protein	At5g49570	835019	putative protein contains similarity to peptide:N-glycanase	445.87	349.25	395.72	P	64.43	1301.52	1472.69	1392.84	P	114.4	3.52	2.66	4.92	504.18	449.47	475.5	P	50.39	1301.52	1472.69	1392.84	P	114.4	2.93	2.36	3.68	404.92	429.66	416.34	P	40.7	1301.52	1472.69	1392.84	P	114.4	3.35	2.72	4.15	549.91	601.92	575.08	P	55.31	1301.52
261241_at	subtilase family protein	At1g32950	840189	subtilisin-like serine protease contains similarity to SBT1 GI:1771160 from [Lycopersicon esculentum]	153.23	143.29	148.37	A	13.67	506.64	460.16	479.93	P	36.66	3.23	2.66	3.96	171.85	161	166.22	A	13.15	506.64	460.16	479.93	P	36.66	2.89	2.41	3.47	183.28	137.03	155.04	A	38.54	506.64	460.16	479.93	P	36.66	3.1	2.14	5.3	126.51	132.99	129.49	A	13.79	506.64
258134_at	AAA-type ATPase family protein / ankyrin repeat family protein	At3g24530	822048	rubisco expression protein, putative similar to GB:O22034 from [Cyanidium caldarium] (J. Plant Res. 110, 235-245 (1997));supported by full-length cDNA: Ceres:148454.	171.35	188.82	179.09	P	15.47	575.88	729.82	649.77	P	96.01	3.63	2.67	4.74	192.36	283.41	237.39	P	47.26	575.88	729.82	649.77	P	96.01	2.74	1.84	4.29	233.86	126.27	179.94	P	54.9	575.88	729.82	649.77	P	96.01	3.61	2.2	7.45	304.83	253.05	277.51	P	32.14	575.88
252236_at	zinc finger (C2H2 type) family protein	At3g49930	824155	zinc-finger-like protein Cys2/His2-type zinc finger protein 1 - Arabidopsis thaliana, EMBL: AB030731	128.49	191.73	157.81	P	36.07	637.48	562.74	606.11	P	56.97	3.84	2.67	6.27	230.82	230.83	230.82	P	18.62	637.48	562.74	606.11	P	56.97	2.63	2.13	3.21	146.89	156.75	151.51	P	18.28	637.48	562.74	606.11	P	56.97	4	3.12	5.2	251.69	309.73	280.38	P	30.42	637.48
252987_at	expressed protein	At4g38390	829996	putative growth regulator protein auxin-independent growth promoter -Nicotiana tabacum, PIR3:A44226	121.49	107.4	113.78	A	26.08	439.49	442.69	441.37	P	45.63	3.88	2.67	6.37	127.13	137.76	131.62	A	20.94	439.49	442.69	441.37	P	45.63	3.35	2.49	4.71	133.77	148.01	140.14	A	23.46	439.49	442.69	441.37	P	45.63	3.15	2.32	4.5	92.81	107.05	99.5	A	24.08	439.49
259382_s_at	jacalin lectin family protein /// jacalin lectin family protein	At3g16430	820890 /// 820891	jasmonate inducible protein isolog ;supported by full-length cDNA: Ceres:119153.	321.37	249.24	286.06	P	45.94	1059.96	1427.25	1225.8	P	252.84	4.29	2.67	6.54	99.06	104.81	101.49	A	24.54	1059.96	1427.25	1225.8	P	252.84	12.08	7.1	21.59	135.84	114.73	124.48	A	27.89	1059.96	1427.25	1225.8	P	252.84	9.85	5.87	16.92	115.27	144.11	128.92	A	22.72	1059.96
252608_at	2-phosphoglycerate kinase-related	At3g45090	823644	putative protein 2-phosphoglycerate kinase - Methanococcus jannaschii, PIR:A64485; supported by cDNA: gi_15810518_gb_AY056298.1_	190.11	210.84	199.18	A	16.92	612.1	618.39	614.35	P	20.17	3.08	2.68	3.62	469.52	423.5	446.51	P	25.91	612.1	618.39	614.35	P	20.17	1.38	1.24	1.54	264.34	294.99	279.68	P	17.92	612.1	618.39	614.35	P	20.17	2.2	1.96	2.48	228.72	268.92	250.22	P	22.13	612.1
262444_at	expressed protein	At1g47480	841155	hypothetical protein similar to putative esterase GI:4335745 from [Arabidopsis thaliana]; supported by full-length cDNA: Ceres: 111056.	130.41	139.76	134.78	A	13.83	414.93	468.1	440.51	P	30.92	3.27	2.68	4.05	216.1	207.84	212.14	A	13.95	414.93	468.1	440.51	P	30.92	2.08	1.77	2.43	156.37	164.04	160.14	A	8.09	414.93	468.1	440.51	P	30.92	2.75	2.38	3.16	128.66	155.23	141.53	A	14.57	414.93
249442_at	expressed protein	At5g39590	833955	putative protein ; supported by cDNA: gi_15010731_gb_AY045667.1_	1145.12	1103.19	1121.15	P	104.83	6369	3890.07	5150.38	P	1276.12	4.59	2.68	6.73	1213.49	1275.71	1243.84	P	128.43	6369	3890.07	5150.38	P	1276.12	4.14	2.4	6.12	883.59	889.38	886.35	P	79.5	6369	3890.07	5150.38	P	1276.12	5.81	3.39	8.49	923.74	881.04	903.03	P	49.65	6369
246018_at	expressed protein	At5g10695	830934	Expressed protein ; supported by full-length cDNA: Ceres: 103171.	183.76	127.21	154.98	P	39.65	676.71	608.39	634.06	P	78.91	4.09	2.68	7.26	157.62	169.34	163.35	P	25.07	676.71	608.39	634.06	P	78.91	3.88	2.82	5.48	222.56	278.63	245.88	P	43.92	676.71	608.39	634.06	P	78.91	2.58	1.83	3.82	248.92	268.96	257.31	P	32.16	676.71
266462_at	benzodiazepine receptor-related	At2g47770	819389	unknown protein ; supported by cDNA: gi_15028356_gb_AY045981.1_	243.43	162.01	203.55	P	59.56	1088.1	775.58	928.06	P	169.17	4.56	2.68	9.19	215.02	168.79	191.87	P	41.73	1088.1	775.58	928.06	P	169.17	4.84	3.03	8.07	94.31	98.96	96.52	A	30.9	1088.1	775.58	928.06	P	169.17	9.62	5.52	21.09	135.7	132.42	134.18	A	34.93	1088.1
256900_at	pectate lyase family protein	At3g24670	822063	pectate lyase, putative similar to pectate lyase GB:AAB71208 from [Fragaria ananassa], (Plant Mol. Biol. 34 (6), 867-877 (1997))	241.34	240.63	241.07	P	24.54	765.29	809.03	784.51	P	49.34	3.25	2.69	4	291.25	278.33	285.44	P	32.85	765.29	809.03	784.51	P	49.34	2.75	2.24	3.46	348.6	387.53	370.53	P	28.5	765.29	809.03	784.51	P	49.34	2.12	1.8	2.5	192.22	202.16	195.72	P	18.28	765.29
252133_at	expressed protein	At3g50900	824254	hypothetical protein hypothetical protein - Arabidopsis thaliana chromosome 4 AP2 contig, PID:e353223;supported by full-length cDNA: Ceres:10044.	276.2	211.71	245.61	P	45.98	1308.12	868.9	1087.47	P	228.19	4.43	2.69	7.09	152.45	102.33	127.21	A	39.07	1308.12	868.9	1087.47	P	228.19	8.55	4.75	18.21	235.33	339.79	288.76	P	57.78	1308.12	868.9	1087.47	P	228.19	3.77	2.27	6.18	91.03	128.65	108.02	A	31.17	1308.12
247545_at	small G protein family protein / RhoGAP family protein	At5g61530	836274	putative protein rhoGAP, Homo sapiens, EMBL:Z23024; supported by full-length cDNA: Ceres: 152557.	560.71	581.97	570.47	P	39.45	1802.88	1883.09	1842.65	P	151.88	3.23	2.7	3.85	1214.66	1053.14	1126.21	P	117.78	1802.88	1883.09	1842.65	P	151.88	1.64	1.32	2.05	798.38	861.34	824.47	P	66.34	1802.88	1883.09	1842.65	P	151.88	2.23	1.85	2.7	971.54	1045.48	1007.8	P	68.05	1802.88
250777_at	expressed protein	At5g05440	830427	putative protein similar to unknown protein (pir||T02514);supported by full-length cDNA: Ceres:117347.	220.12	217.95	219.16	P	45.36	865.96	924.68	896.96	P	138.83	4.09	2.7	6.56	384.3	379.31	381.81	P	35.97	865.96	924.68	896.96	P	138.83	2.35	1.7	3.12	355.09	348.3	352.12	P	50.89	865.96	924.68	896.96	P	138.83	2.55	1.77	3.63	436.11	532.05	479.1	P	64.6	865.96
258207_at	RelA/SpoT protein, putative (RSH2)	At3g14050	820619	putative GTP pyrophosphokinase similar to GTP PYROPHOSPHOKINASE GB:O87331 from [Corynebacterium glutamicum]; supported by cDNA: gi_7141305_gb_AF225703.1_AF225703	700.05	456.49	577.75	P	136.14	2386.89	2073.58	2230.43	P	181.42	3.86	2.7	6.39	564.75	460.13	510.76	P	80.7	2386.89	2073.58	2230.43	P	181.42	4.37	3.32	6.04	377.52	453.88	420.07	P	50.16	2386.89	2073.58	2230.43	P	181.42	5.31	4.22	6.83	575.05	574.96	575.01	P	73.06	2386.89
254040_at	aldose 1-epimerase family protein	At4g25900	828696	possible apospory-associated like protein Pennisetum ciliare possible apospory-associated mRNA clone pSUB C, PID:g549984;supported by full-length cDNA: Ceres:37817.	762.09	620.06	692.16	P	105.23	2921.51	2424.53	2657.34	P	383.37	3.84	2.7	5.49	347.93	360.86	354.27	P	56.11	2921.51	2424.53	2657.34	P	383.37	7.5	5.26	10.84	660.46	618.21	637.09	P	77.24	2921.51	2424.53	2657.34	P	383.37	4.17	3.01	5.67	392.72	420.75	407	P	40.67	2921.51
246214_at	heat shock factor protein 4 (HSF4) / heat shock transcription factor 4 (HSTF4)	At4g36990	829853	heat shock transcription factor HSF4 ; supported by cDNA: gi_1619920_gb_U68017.1_ATU68017	1006.07	980.39	993.06	P	41.58	3099.46	4344.21	3721.95	P	621.43	3.75	2.7	4.83	357.28	325.56	343.01	P	25.64	3099.46	4344.21	3721.95	P	621.43	10.85	7.72	14.31	558.06	637.38	597.79	P	45	3099.46	4344.21	3721.95	P	621.43	6.23	4.43	8.22	1337.39	1207.93	1265.31	P	87.12	3099.46
247514_at	peptide methionine sulfoxide reductase, putative	At5g61640	836286	peptide methionine sulfoxide reductase - like protein peptide methionine sulfoxide reductase, Arabidopsis thaliana, PIR:T49886; supported by full-length cDNA: Ceres: 95135.	347.73	310.82	329.21	P	51.14	1163.72	1111.36	1142.38	P	61.98	3.47	2.71	4.71	254.9	214.85	234.6	P	31.05	1163.72	1111.36	1142.38	P	61.98	4.87	3.91	6.31	235.83	221.26	228.2	P	25.33	1163.72	1111.36	1142.38	P	61.98	5.01	4.13	6.23	234.68	236.06	235.26	P	29.35	1163.72
266419_at	annexin 3 (ANN3)	At2g38760	818458	putative annexin ;supported by full-length cDNA: Ceres:3294.	350.47	245.52	300.25	P	61.44	1183.79	1059.95	1125.5	P	89.44	3.75	2.71	5.74	213.75	206.84	210.45	P	33.41	1183.79	1059.95	1125.5	P	89.44	5.35	4.07	7.4	358.07	453.98	402.45	P	58.85	1183.79	1059.95	1125.5	P	89.44	2.8	2.16	3.78	520.22	567.37	544.54	P	56.12	1183.79
259297_at	disease resistance family protein / LRR family protein	At3g05360	819700	putative disease resistance protein similar to Cf-2 disease resistance protein GB:AAC15780 from [Lycopersicon pimpinellifolium]	119.05	89.97	103.95	A	18.38	354.7	476.82	415.41	P	63.06	4	2.72	6.01	78.03	79.16	78.52	A	11.92	354.7	476.82	415.41	P	63.06	5.29	3.68	7.6	149.39	190.51	169.74	P	22.22	354.7	476.82	415.41	P	63.06	2.45	1.73	3.4	57.38	54.91	56.11	A	8.06	354.7
258102_at	dienelactone hydrolase family protein	At3g23600	821939	unknown protein contains Pfam profile: PF01738 Dienelactone hydrolase family;supported by full-length cDNA: Ceres:11339.	2028.82	1697.92	1862.98	P	262.68	6247.25	6550.44	6386.63	P	343.24	3.43	2.73	4.52	1522.33	1637.09	1580.12	P	158.93	6247.25	6550.44	6386.63	P	343.24	4.04	3.38	4.93	1612.11	1429.64	1511.84	P	136.49	6247.25	6550.44	6386.63	P	343.24	4.22	3.58	5.06	2163.91	2179.99	2172.57	P	178.59	6247.25
248129_at	RabGAP/TBC domain-containing protein	At5g54780	835568	putative protein contains similarity to GTPase activating protein	131.74	116.35	123.99	P	30.63	515.02	568.61	540.67	P	88.13	4.36	2.74	7.7	251.83	248.3	250.43	P	42.36	515.02	568.61	540.67	P	88.13	2.16	1.45	3.23	186.09	187.28	186.62	P	37.7	515.02	568.61	540.67	P	88.13	2.9	1.9	4.62	173.82	167.06	170.93	P	34.56	515.02
248909_at	CBL-interacting protein kinase 19 (CIPK19)	At5g45810	834621	serine threonine protein kinase ; supported by cDNA: gi_14009295_gb_AY030303.1_	147.41	162.28	154.35	A	28.32	714.3	563.06	631.22	P	100.62	4.09	2.74	6.26	199.65	188.76	193.75	A	37.43	714.3	563.06	631.22	P	100.62	3.26	2.16	5.09	174.07	177.59	175.77	A	31.42	714.3	563.06	631.22	P	100.62	3.59	2.41	5.45	183.13	203.43	191.55	A	34.43	714.3
264757_at	S-locus lectin protein kinase family protein	At1g61360	842430	receptor protein kinase (IRK1), putative similar to receptor protein kinase (IRK1) GI:836953 from [Ipomoea trifida]	282.36	181.16	229.91	P	54.77	1097.3	828.81	963.54	P	136.83	4.19	2.74	7.16	222.56	203.25	213.58	P	19.29	1097.3	828.81	963.54	P	136.83	4.51	3.35	5.88	165.52	183.33	174.02	P	18.66	1097.3	828.81	963.54	P	136.83	5.54	4.06	7.37	88.02	75.52	81.37	P	9.41	1097.3
264787_at	senescence/dehydration-associated protein-related (ERD7)	At2g17840	816293	putative senescence-associated protein 12 ;supported by full-length cDNA: Ceres:40806.	832.82	1084.44	955.81	P	144.53	3149.48	3831.58	3502.95	P	361.65	3.66	2.74	5.07	709.02	811.1	758.32	P	77	3149.48	3831.58	3502.95	P	361.65	4.62	3.63	5.88	815.06	557.32	682.79	P	143.77	3149.48	3831.58	3502.95	P	361.65	5.13	3.61	8.05	697.27	666.03	681.45	P	68.05	3149.48
262615_at	eukaryotic translation initiation factor 5A-1 / eIF-5A 1	At1g13950	837955	initiation factor 5A-4 identical to initiation factor 5A-4 GB:AAD39281 GI:5080771 from (Arabidopsis thaliana); supported by cDNA: gi_12407784_gb_AF296082.1_AF296082	174.24	181.79	177.19	A	9.49	557.44	594.32	582.27	P	50.94	3.29	2.75	3.87	279.85	255.06	266.6	A	21.17	557.44	594.32	582.27	P	50.94	2.18	1.79	2.65	267.41	308.45	288.34	P	22.49	557.44	594.32	582.27	P	50.94	2.02	1.66	2.45	131.6	165.7	147.09	A	19.83	557.44
265583_at	expressed protein	At2g20010	816520	unknown protein	504.56	436.71	469.35	P	47.49	1531.19	1527.53	1529.48	P	61.63	3.26	2.75	3.95	581.18	621.51	599.22	P	41.9	1531.19	1527.53	1529.48	P	61.63	2.55	2.24	2.93	518.28	446.44	482.05	P	47.17	1531.19	1527.53	1529.48	P	61.63	3.17	2.69	3.82	739.31	724.77	731.08	P	45.2	1531.19
265539_at	expressed protein	At2g15830	816079	unknown protein	66.5	60.9	63.66	A	4.25	203.3	195.64	199.86	P	9.79	3.14	2.75	3.61	54.71	45.92	50.13	A	5.52	203.3	195.64	199.86	P	9.79	3.99	3.31	4.94	115.49	136.76	126.15	P	12.61	203.3	195.64	199.86	P	9.79	1.58	1.33	1.93	46.26	59.57	52.64	A	7.81	203.3
261526_at	protein kinase (APK2a)	At1g14370	837999	protein kinase identical to protein kinase GI:2852447 from [Arabidopsis thaliana]; supported by cDNA: gi_2852446_dbj_D88206.1_D88206	224.92	196.03	211.16	P	34.37	869.39	709.28	790.05	P	85.13	3.74	2.75	5.31	88.87	78.7	83.46	A	16.33	869.39	709.28	790.05	P	85.13	9.47	6.73	14.39	168.63	146	156.82	P	20.71	869.39	709.28	790.05	P	85.13	5.04	3.82	6.76	86.9	88.46	87.71	A	12.69	869.39
266017_at	expressed protein	At2g18690	816384	unknown protein ; supported by cDNA: gi_14517479_gb_AY039575.1_	659.36	360.68	509.27	P	156.67	1984.46	2306.21	2171.45	P	188.85	4.26	2.75	8.72	194.07	199.6	197.07	A	25.51	1984.46	2306.21	2171.45	P	188.85	11.02	8.6	14.48	174.99	216.52	194.1	A	33.62	1984.46	2306.21	2171.45	P	188.85	11.19	8.33	16.02	172.05	185.65	179.46	A	29.96	1984.46
253770_at	casein kinase, putative	At4g28540	828972	protein kinase ADK1-like protein protein kinase ADK1-Arabidopsis thaliana;supported by full-length cDNA: Ceres:113439.	209.89	207.1	208.89	P	17.02	810.62	791.85	799.58	P	127.43	3.83	2.76	5.04	408.12	380.79	393.18	P	31.41	810.62	791.85	799.58	P	127.43	2.03	1.47	2.67	317	335.24	324.49	P	25.1	810.62	791.85	799.58	P	127.43	2.46	1.78	3.23	275.05	277.07	276.1	P	17.4	810.62
267624_at	protein kinase, putative	At2g39660	818549	putative protein kinase	198.21	163.6	181.11	P	20.35	854.93	650.06	735.89	P	131.71	4.06	2.76	5.65	319.1	277.96	298.14	P	24.41	854.93	650.06	735.89	P	131.71	2.47	1.71	3.32	221.17	275.84	248.22	P	28.25	854.93	650.06	735.89	P	131.71	2.96	2.01	4.13	187.82	190.27	188.88	P	7.68	854.93
263986_at	citrate synthase, glyoxysomal, putative	At2g42790	818879	putative citrate synthase ;supported by full-length cDNA: Ceres:17416.	1076.83	888.8	984.39	P	129.57	5131.47	3463.32	4296.28	P	889.03	4.36	2.76	6.4	1660.06	1493.63	1573.26	P	138.15	5131.47	3463.32	4296.28	P	889.03	2.73	1.77	3.81	1157.97	1074.5	1110.91	P	92.01	5131.47	3463.32	4296.28	P	889.03	3.87	2.51	5.37	1771.59	1677.42	1724.55	P	125.79	5131.47
252382_at	ABC transporter family protein	At3g47770	823931	ABC-type transport protein-like protein AbcA, Dictyostelium discoideum, U66526	65.54	59.2	61.97	A	6.94	200.04	233.74	216.89	P	20.24	3.5	2.76	4.49	59.56	64.19	62.16	A	5.45	200.04	233.74	216.89	P	20.24	3.49	2.82	4.31	51.38	48.62	49.7	A	7.28	200.04	233.74	216.89	P	20.24	4.36	3.32	5.94	43.22	56.3	48.48	A	10.51	200.04
260731_at	haloacid dehalogenase-like hydrolase family protein	At1g17500	838324	P-type ATPase, putative similar to GB:AAC63461 from [Homo sapiens] (Nat. Genet. 18 (3), 219-224 (1998))	146.83	153	149.08	P	16.2	496.48	535.9	517.5	P	44.91	3.47	2.77	4.4	262.47	308.17	285.05	P	27.01	496.48	535.9	517.5	P	44.91	1.82	1.47	2.25	277.84	243.39	261.68	P	22.89	496.48	535.9	517.5	P	44.91	1.98	1.61	2.43	209.88	209.44	209.67	P	11.87	496.48
249950_at	protein kinase family protein	At5g18910	832009	protein kinase - like protein Pto kinase interactor 1 (Pti1), Lycopersicon esculentum, EMBL:SL28007	45.58	51.96	48.81	A	26.45	287.07	300.77	293.62	P	61.39	6.02	2.78	55.8	66.98	52.82	60.17	A	31.59	287.07	300.77	293.62	P	61.39	4.88	2.29	36.07	43.23	48.97	45.5	A	24.95	287.07	300.77	293.62	P	61.39	6.45	2.97	66.19	43.17	46.26	44.63	A	20.82	287.07
245067_at	ribonuclease 2 (RNS2)	At2g39780	818563	S-like ribonuclease RNS2 identical to ribonuclease 2 precursor SP:P42814, GI:289210; contains a ribonuclease T2 family histidine active site signature (PDOC00459); supported by cDNA: gi_289209_gb_M98336.1_ATHRNS2X	2168.13	2033.21	2097.45	P	172.31	6860.03	6870.85	6865.86	P	405.89	3.27	2.78	3.89	2139.43	2109.52	2123.37	P	170.28	6860.03	6870.85	6865.86	P	405.89	3.23	2.75	3.83	2350.71	2091.83	2209.75	P	191.05	6860.03	6870.85	6865.86	P	405.89	3.11	2.63	3.72	2126.65	2189.37	2154.01	P	140.66	6860.03
265175_at	glycosyl transferase family 2 protein	At1g23480	838956	hypothetical protein similar to putative glucosyltransferase GB:AAD15455 GI:4263795 from (Arabidopsis thaliana)	227.62	169.93	198.06	P	38.86	918.05	734.94	823.33	P	125.22	4.16	2.78	6.5	76.95	62.66	70.1	A	18.62	918.05	734.94	823.33	P	125.22	11.74	7.38	21.65	177.17	161.4	169.99	P	25.79	918.05	734.94	823.33	P	125.22	4.84	3.37	6.96	38.3	39.94	39.13	A	16.5	918.05
256305_at	glutathione S-conjugate ABC transporter (MRP1)	At1g30400	839920	glutathione S-conjugate transporting ATPase (AtMRP1) identical to glutathione S-conjugate transporting ATPase (AtMRP1) [Arabidopsis thaliana] GI:2340166; supported by cDNA: gi_2340165_gb_AF008124.1_AF008124	1200.29	1243.94	1222.05	P	186.55	4757.29	4133.29	4436.57	P	359.3	3.63	2.78	4.97	177.9	181.16	179.5	P	44.2	4757.29	4133.29	4436.57	P	359.3	24.72	17.06	42.07	685.33	820.6	753.21	P	102.42	4757.29	4133.29	4436.57	P	359.3	5.89	4.6	7.8	345.76	372.1	359.13	P	85.7	4757.29
254155_at	serine/threonine protein kinase, putative	At4g24480	828550	putative protein kinase putative protein kinase - Lycopersicon esculentum,PID:e334294	111.08	103.23	107.9	A	13.72	384.6	374.38	379.2	P	27.53	3.51	2.79	4.56	146.03	121.92	133.63	A	22.84	384.6	374.38	379.2	P	27.53	2.84	2.15	4.02	110.68	121.48	116.86	A	12.19	384.6	374.38	379.2	P	27.53	3.24	2.65	4.04	131.73	144.96	136.99	P	13.15	384.6
257840_at	protein kinase family protein	At3g25250	822119	protein kinase, putative contains Pfam profile: PF00069 Eukaryotic protein kinase domain	138.17	142.02	140.23	A	13.17	537.02	461.31	495.42	P	51.24	3.53	2.79	4.45	146.73	127.66	136.2	A	18.61	537.02	461.31	495.42	P	51.24	3.64	2.76	4.9	113.62	138.18	125.51	A	18.2	537.02	461.31	495.42	P	51.24	3.95	2.97	5.4	112.63	128.57	121.7	A	15.95	537.02
259005_at	nodulin family protein	At3g01930	821218	unknown protein similar to nodule-specific protein Nlj70 GB:AAC39500 (Lotus japonicus)	214.18	199.05	207.2	P	17.39	711.32	748.25	723.19	P	74.34	3.49	2.79	4.33	141.24	160.85	149.3	A	23.6	711.32	748.25	723.19	P	74.34	4.84	3.6	6.79	235.58	235.15	235.36	P	11.34	711.32	748.25	723.19	P	74.34	3.07	2.52	3.67	195.64	234.47	215.03	P	21.78	711.32
248474_at	pyruvate dehydrogenase E1 component beta subunit, mitochondrial / PDHE1-B (PDH2)	At5g50850	835157	pyruvate dehydrogenase E1 component beta subunit, mitochondrial precursor (PDHE1-B) (sp|Q38799) ; supported by cDNA: gi_565064_gb_U09137.1_ATU09137	3065.68	2930.16	2992.92	P	232.86	9684.19	9552.21	9611.74	P	348.38	3.21	2.8	3.73	3633.49	3491.21	3559.4	P	202.61	9684.19	9552.21	9611.74	P	348.38	2.7	2.42	3.03	2469.51	2249.67	2352.62	P	226.52	9684.19	9552.21	9611.74	P	348.38	4.09	3.48	4.9	2882.41	2747.07	2808.1	P	174.79	9684.19
248347_at	transducin family protein / WD-40 repeat family protein	At5g52250	835301	putative protein contains similarity to photomorphogenesis repressor COP1;supported by full-length cDNA: Ceres:32842.	164.93	209.68	185.96	P	33.09	753.27	749.91	751.41	P	104.61	4.04	2.8	6.03	205.81	200.69	203.31	A	25.81	753.27	749.91	751.41	P	104.61	3.7	2.68	5.05	188.75	200.2	194.79	A	19.39	753.27	749.91	751.41	P	104.61	3.86	2.86	5.07	150.18	179.23	163.85	A	25.47	753.27
264929_at	aldo/keto reductase family protein	At1g60730	842367	auxin-induced protein, putative similar to auxin-induced atb2 GI:6562980 from [Arabidopsis thaliana]; supported by cDNA: gi_13605500_gb_AF361576.1_AF361576	75.19	71.99	73.78	A	11.82	259.77	270.6	264.03	P	11.33	3.58	2.8	4.89	42.82	51.15	46.68	A	8.74	259.77	270.6	264.03	P	11.33	5.66	4.28	8.22	49.62	50.66	50.17	A	9.97	259.77	270.6	264.03	P	11.33	5.26	3.93	7.86	42.69	45.11	43.87	A	6.8	259.77
251086_at	expressed protein	At5g01450	831860	putative protein hypothetical protein At2g38190 - Arabidopsis thaliana, EMBL:AC003028	235.15	198.88	217.92	P	26.74	739.94	802.97	774.79	P	65.16	3.56	2.81	4.61	424.5	459.67	441.26	P	23.78	739.94	802.97	774.79	P	65.16	1.76	1.48	2.06	271.34	238.61	254.21	P	22.28	739.94	802.97	774.79	P	65.16	3.05	2.49	3.73	439.69	439.83	439.77	P	15.88	739.94
258517_at	galactokinase (GAL1)	At3g06580	819837	galactose kinase identical to GB:AAB94084 from [Arabidopsis thaliana] (Plant Mol. Biol. (1999) 39 (5), 1003-1012); supported by cDNA: gi_2736185_gb_AF024623.1_AF024623	700.09	664.02	684.5	P	45.04	2161.89	2572.82	2364.06	P	237.06	3.45	2.81	4.18	1090.56	1108.37	1102.76	P	60.94	2161.89	2572.82	2364.06	P	237.06	2.14	1.76	2.57	1201.83	977.59	1101.66	P	135.32	2161.89	2572.82	2364.06	P	237.06	2.15	1.66	2.82	1190.16	1246.31	1215.83	P	41.61	2161.89
267143_at	proton-dependent oligopeptide transport (POT) family protein	At2g38100	818388	putative peptide/amino acid transporter	110.35	115.34	113.1	A	15.19	430.34	394.6	411.13	P	37.61	3.64	2.81	4.84	142.97	160.6	150.48	P	20.88	430.34	394.6	411.13	P	37.61	2.73	2.1	3.66	119.73	128.88	124.2	P	16.14	430.34	394.6	411.13	P	37.61	3.31	2.57	4.37	96.47	103.38	99.92	P	12.6	430.34
263699_at	potassium transporter family protein	At1g31120	839997	putative potassium transporter similar to potassium transporter GB:AAB87687	330.3	252.15	290.66	A	43.59	1063.41	1005.02	1029.73	P	41.47	3.54	2.81	4.73	270.39	244.24	258.71	A	21.27	1063.41	1005.02	1029.73	P	41.47	3.98	3.44	4.66	336.33	397.53	364.23	P	38.47	1063.41	1005.02	1029.73	P	41.47	2.83	2.37	3.46	383.04	378.63	380.59	P	27.25	1063.41
266832_at	protein kinase family protein	At2g30040	817555	putative protein kinase contains a protein kinase domain profile (PDOC00100)	367.36	705.63	534.61	P	171.62	2130.68	2861.21	2499.38	P	366.32	4.68	2.81	10.15	152.26	97.49	125.59	P	39.03	2130.68	2861.21	2499.38	P	366.32	19.9	12.08	41.8	337.31	375.68	353.8	P	47.04	2130.68	2861.21	2499.38	P	366.32	7.06	5.04	9.8	209.69	269.02	237.62	P	37.47	2130.68
261447_at	eukaryotic translation initiation factor 2 family protein / eIF-2 family protein	At1g21160	838712	transcription factor, putative similar to GB:AAF36532 from [Drosophila melanogaster] (Mol. Cell 5 (1), 181-187 (2000))	68.25	62.81	65.46	A	8.51	251.47	227.2	240.19	P	23.84	3.67	2.82	4.87	124.41	119.92	122.29	P	9.01	251.47	227.2	240.19	P	23.84	1.96	1.59	2.4	85.94	88.42	86.91	P	9.27	251.47	227.2	240.19	P	23.84	2.76	2.17	3.53	63.98	70.2	66.91	A	7.88	251.47
265257_at	succinyl-CoA ligase (GDP-forming) beta-chain, mitochondrial, putative / succinyl-CoA synthetase, beta chain, putative / SCS-beta, putative	At2g20420	816561	succinyl-CoA ligase beta subunit ;supported by full-length cDNA: Ceres:36904.	631.64	688.94	661.2	P	47.16	2220.62	2221.42	2221.02	P	168.63	3.36	2.82	3.99	729.67	953.22	838.22	P	119.01	2220.62	2221.42	2221.02	P	168.63	2.65	2.06	3.54	661.22	421.4	538.52	P	128.31	2220.62	2221.42	2221.02	P	168.63	4.12	2.88	6.86	1169.55	1123.62	1152.15	P	51.86	2220.62
265999_at	expressed protein	At2g24100	816944	unknown protein ; supported by cDNA: gi_14596216_gb_AY042896.1_	233.31	201.67	216.6	P	19.19	906.34	813.51	870.25	P	147.4	4.02	2.83	5.38	490.64	448.18	467.68	P	36.52	906.34	813.51	870.25	P	147.4	1.86	1.32	2.47	316.51	289.29	305.4	P	21.85	906.34	813.51	870.25	P	147.4	2.85	2.02	3.76	443.32	405.5	421.63	P	28.5	906.34
245168_at	acetyl-CoA C-acyltransferase, putative / 3-ketoacyl-CoA thiolase, putative	At2g33150	817876	3-ketoacyl-CoA thiolase ;supported by full-length cDNA: Ceres:36488.	2736.78	2448.55	2597.33	P	244.67	8437.77	9591.05	9048.83	P	755.32	3.48	2.83	4.3	3878.79	3730.24	3802.93	P	380.13	8437.77	9591.05	9048.83	P	755.32	2.38	1.92	2.97	4677.32	3663.36	4173.16	P	566.31	8437.77	9591.05	9048.83	P	755.32	2.17	1.69	2.88	4690.75	4632.72	4663.63	P	198.05	8437.77
249999_at	lipase class 3 family protein	At5g18640	831982	triacylglycerol lipase-like protein triacylglycerol lipase (EC 3.1.1.3) precursor 1 - Rhizomucor miehei, PIR:A34959	215.77	178.43	199.04	P	26.38	733.68	695.37	712.94	P	50.6	3.58	2.84	4.69	516.47	475.11	495.01	P	31.19	733.68	695.37	712.94	P	50.6	1.44	1.23	1.68	384.15	431.48	407.95	P	37.62	733.68	695.37	712.94	P	50.6	1.75	1.45	2.13	288.7	274.47	282.67	P	22.5	733.68
265358_at	hesB-like domain-containing protein	At2g16710	816172	putative HesB-like protein ; supported by full-length cDNA: Ceres: 31917.	974.52	878.49	926.13	P	60.83	2922.04	3454.21	3239.48	P	326.65	3.5	2.84	4.24	1964.3	1827.97	1903.07	P	86.64	2922.04	3454.21	3239.48	P	326.65	1.7	1.4	2.02	1743.83	1888.22	1813.88	P	78.43	2922.04	3454.21	3239.48	P	326.65	1.79	1.47	2.12	1676.35	1771.54	1729.1	P	59.64	2922.04
251187_at	transport protein-related	At3g62770	825452	putative protein putative proteins - different species; supported by cDNA: gi_14517419_gb_AY039545.1_	326.72	307.54	316.66	P	37.55	1077.53	1159.51	1121.57	P	77.85	3.54	2.85	4.51	565.11	539.5	554.98	P	28.74	1077.53	1159.51	1121.57	P	77.85	2.02	1.75	2.33	381.88	326.37	352.57	P	47.67	1077.53	1159.51	1121.57	P	77.85	3.18	2.51	4.18	493.94	500.72	497.13	P	29.23	1077.53
265921_at	zinc finger (C2H2 type) family protein	At2g18490	816364	putative C2H2-type zinc finger protein likely a nucleic acid binding protein	38.4	46.34	42.17	A	12.42	173.52	238.36	204.77	P	37.37	4.86	2.85	9.84	52.93	45.75	49.33	A	13.77	173.52	238.36	204.77	P	37.37	4.15	2.47	8.05	42.02	50.9	45.98	A	14.12	173.52	238.36	204.77	P	37.37	4.45	2.58	9.37	113.76	109.38	111.17	P	7.59	173.52
262116_at	expressed protein	At1g02816	839308	Expressed protein ; supported by full-length cDNA: Ceres: 28445.	425.66	506.26	465.11	P	49.69	1687.88	1554.41	1615.5	P	102.96	3.47	2.85	4.31	569.54	541.03	555.03	P	41.38	1687.88	1554.41	1615.5	P	102.96	2.91	2.48	3.43	682.09	557.06	619.62	P	71.75	1687.88	1554.41	1615.5	P	102.96	2.61	2.12	3.29	736.27	792.37	762.99	P	41.58	1687.88
248134_at	integral membrane transporter family protein	At5g54860	835577	putative protein contains similarity to integral membrane protein	691.16	533.16	610.81	P	89.36	2329.79	2124.94	2248.9	P	176.2	3.68	2.85	4.97	624.93	683.47	654.84	P	40.18	2329.79	2124.94	2248.9	P	176.2	3.43	2.9	4.04	528.99	601.5	566.14	P	43.53	2329.79	2124.94	2248.9	P	176.2	3.97	3.31	4.76	806.98	905.46	857.13	P	61.43	2329.79
266978_at	disease resistance-responsive protein-related / dirigent protein-related	At2g39430	818528	putative disease resistance response protein	124.39	167.28	146.85	A	29.46	630.98	553.97	589.49	P	61.45	4.01	2.85	6.16	158.85	125.06	143.3	A	26.7	630.98	553.97	589.49	P	61.45	4.11	2.96	6.12	128.68	164.58	146.81	A	24.61	630.98	553.97	589.49	P	61.45	4.02	2.95	5.74	95.9	136.3	115.84	A	27.61	630.98
255498_at	vacuolar ATPase subunit F family protein	At4g02620	828221	putative vacuolar ATPase similar to vacuolar ATPase, GenBank accession number P50408;supported by full-length cDNA: Ceres:10207.	2676.41	2581.38	2636.91	P	104.23	8076.26	8085.66	8082.06	P	189.92	3.06	2.85	3.31	2440.83	2285.27	2360.2	P	128.39	8076.26	8085.66	8082.06	P	189.92	3.42	3.12	3.79	2284.79	2504.11	2402.26	P	158.81	8076.26	8085.66	8082.06	P	189.92	3.36	3.01	3.8	2739.34	2735.48	2737.58	P	104.1	8076.26
246024_at	hypothetical protein	At5g21130	832239	putative protein predicted protein - Arabidopsis thaliana, EMBL:AC005623	116.09	105.64	110.38	A	27.71	472.37	467.99	470.72	P	51.76	4.26	2.86	7.43	127.97	132.97	130.36	A	26.12	472.37	467.99	470.72	P	51.76	3.61	2.55	5.55	113.64	108.83	111.37	A	22.38	472.37	467.99	470.72	P	51.76	4.23	2.98	6.51	85.86	89.82	87.75	A	19.16	472.37
253626_at	F-box family protein (FBL19)	At4g30640	829187	F-box protein family, AtFBL19 contains similarity to SKP1 interacting partner 1 GI:10716947 from [Arabidopsis thaliana]	51.63	51.4	51.52	A	11.06	227.76	199.67	214.16	P	25.55	4.16	2.86	6.64	50.27	54.2	52.36	A	12.72	227.76	199.67	214.16	P	25.55	4.09	2.73	7	48.05	50.02	48.89	A	12.98	227.76	199.67	214.16	P	25.55	4.38	2.86	7.96	33.8	37.35	35.54	A	7.75	227.76
258682_at	serine/threonine protein kinase (PK19)	At3g08720	820019	putative ribosomal-protein S6 kinase (ATPK19) identical to putative ribosomal-protein S6 kinase (ATPK19) GB:D42061 [Arabidopsis thaliana] (FEBS Lett. 358 (2), 199-204 (1995)); supported by cDNA: gi_15292784_gb_AY050826.1_	323.21	240.01	280.12	P	47.57	1046.56	1073.93	1058.29	P	72.31	3.78	2.87	5.32	669.23	726.25	699.44	P	53.07	1046.56	1073.93	1058.29	P	72.31	1.51	1.28	1.79	553.2	526.3	542.37	P	40.49	1046.56	1073.93	1058.29	P	72.31	1.95	1.65	2.31	272.62	348.62	311	P	41.81	1046.56
267207_at	2-oxoglutarate-dependent dioxygenase, putative	At2g30840	817635	putative dioxygenase	87.25	105.55	96.72	A	23.51	407.33	409.23	408.38	P	42.02	4.22	2.87	7.18	106.79	102.53	104.66	A	22.72	407.33	409.23	408.38	P	42.02	3.9	2.73	6.22	111.26	127.35	118.23	A	25.8	407.33	409.23	408.38	P	42.02	3.45	2.41	5.52	88.83	110.49	97.75	A	23.51	407.33
262055_at	expressed protein	At1g79970	844337	unknown protein ; supported by full-length cDNA: Ceres: 111237.	545.85	572.45	557.41	P	44.8	2095.24	1805.52	1948.02	P	167.77	3.49	2.87	4.24	563.18	466.07	513.57	P	73.62	2095.24	1805.52	1948.02	P	167.77	3.79	2.92	5.11	438.66	477.54	455.96	P	43.7	2095.24	1805.52	1948.02	P	167.77	4.27	3.46	5.3	376.91	408.93	391.63	P	48.3	2095.24
245197_at	copine-related	At1g67800	843106	F12A21.7 hypothetical protein;supported by full-length cDNA: Ceres:34552.	479.47	414.11	443.16	P	54.91	1504.16	1684.91	1593.16	P	114.51	3.6	2.87	4.63	280.73	246.83	263.35	P	36.98	1504.16	1684.91	1593.16	P	114.51	6.05	4.74	8.04	146.65	176.87	159.38	A	35.25	1504.16	1684.91	1593.16	P	114.51	10	7.14	15.9	229.08	255.22	242.82	P	30.09	1504.16
249359_at	expressed protein	At5g40470	834045	putative protein unnamed ORF, Homo sapiens, EMBL:AK001438; supported by cDNA: gi_16612313_gb_AF439848.1_AF439848	429.65	474.49	450.66	P	46.81	1676.67	1496.47	1599.83	P	130.95	3.55	2.87	4.45	148.2	192.5	170.94	P	30.16	1676.67	1496.47	1599.83	P	130.95	9.36	6.97	13.46	299.5	200.4	250.66	P	53.2	1676.67	1496.47	1599.83	P	130.95	6.38	4.57	9.97	382.47	314.17	345.28	P	45.15	1676.67
248492_at	expressed protein	At5g51040	835177	putative protein similar to unknown protein (pir||T31651);supported by full-length cDNA: Ceres:32353.	484.08	631.18	557.57	P	84.99	2092.79	2021.81	2054.44	P	122.31	3.68	2.88	4.99	730.43	741.67	735.42	P	39.54	2092.79	2021.81	2054.44	P	122.31	2.79	2.44	3.19	851.72	877.59	865.97	P	45.35	2092.79	2021.81	2054.44	P	122.31	2.37	2.08	2.7	916.71	927.42	922.88	P	47.1	2092.79
256251_at	leucine-rich repeat family protein	At3g11330	820306	hypothetical protein predicted by genemark.hmm	395.79	334.06	366.82	P	45.83	1301.73	1328.74	1317.98	P	83.92	3.59	2.89	4.61	603.81	556.45	579.18	P	48.08	1301.73	1328.74	1317.98	P	83.92	2.28	1.92	2.72	438.15	415.67	426.65	P	32.13	1301.73	1328.74	1317.98	P	83.92	3.09	2.63	3.64	719.23	751.64	733.41	P	40.71	1301.73
264572_at	myosin-related	At1g05320	837031	unknown protein ESTs gb|AA042402,gb|ATTS1380 come from this gene	569.95	516	542.67	P	64.06	2864.86	1969.05	2418.09	P	483.6	4.46	2.89	6.37	779.41	789.44	785.35	P	53.99	2864.86	1969.05	2418.09	P	483.6	3.08	2.04	4.2	603.82	791.85	685.56	P	109.57	2864.86	1969.05	2418.09	P	483.6	3.53	2.23	5.35	604	600.65	602.86	P	28.57	2864.86
255587_at	inorganic pyrophosphatase, putative (soluble) / pyrophosphate phospho-hydrolase, putative / PPase, putative	At4g01480	827962	putative inorganic phosphatase ; supported by cDNA: gi_15450871_gb_AY054516.1_	849.65	721.77	785.09	P	83.86	2684.66	2757.37	2725.06	P	134.57	3.47	2.89	4.27	210.12	250.38	229.76	P	32.06	2684.66	2757.37	2725.06	P	134.57	11.86	9.48	15.56	317.62	266.32	291.83	P	36.95	2684.66	2757.37	2725.06	P	134.57	9.34	7.59	11.94	986.16	964.58	975.71	P	59.6	2684.66
247503_at	ARF GTPase-activating domain-containing protein	At5g61980	836319	GCN4-complementing protein - like GCN4-complementing protein, Arabidopsis thaliana, EMBL:ATH130878	39.38	35.53	37.63	A	11.21	168.81	200.64	184.26	P	31.91	4.9	2.9	9.99	82.38	74.36	78.54	P	11.71	168.81	200.64	184.26	P	31.91	2.35	1.57	3.42	76.83	64.25	70.62	P	12.2	168.81	200.64	184.26	P	31.91	2.61	1.72	3.96	73.88	70.64	72.22	P	11.89	168.81
257016_at	protein kinase, putative	At3g28690	822499	protein kinase, putative similar to PROTEIN KINASE APK1A GB:Q06548 from [Arabidopsis thaliana]	272.08	310.62	289.37	P	37.33	1020.67	1068.05	1043.84	P	62.35	3.61	2.9	4.66	508.99	561.61	532.52	P	40.86	1020.67	1068.05	1043.84	P	62.35	1.96	1.67	2.31	466.6	442.93	456.49	P	29.75	1020.67	1068.05	1043.84	P	62.35	2.29	1.98	2.65	502.48	462.3	485.15	P	36	1020.67
253431_at	agenet domain-containing protein	At4g32440	829379	putative protein predicted protein, Arabidopsis thaliana, gb:AC002337	207.84	224.84	216.5	P	26.55	769.41	824.2	800.5	P	72.3	3.7	2.9	4.81	326.49	353.42	339.8	P	30.89	769.41	824.2	800.5	P	72.3	2.36	1.9	2.91	244.76	208.31	226.87	P	26.52	769.41	824.2	800.5	P	72.3	3.53	2.78	4.55	305.38	326.54	314.79	P	35.5	769.41
246157_at	NADH-cytochrome b5 reductase, putative	At5g20080	832130	cytochrome-b5 reductase - like protein cytochrome-b5 reductase, Saccharomyces cerevisiae, PIR:S37800;supported by full-length cDNA: Ceres:33544.	751.56	844.14	795.02	P	50.95	2631.42	2870.74	2790.34	P	254.56	3.51	2.9	4.2	1050.76	1094.46	1074.71	P	43.53	2631.42	2870.74	2790.34	P	254.56	2.6	2.18	3.04	807.18	622.8	715.1	P	104.79	2631.42	2870.74	2790.34	P	254.56	3.9	2.98	5.31	1198.28	1263.76	1225.93	P	64.64	2631.42
258784_at	expressed protein	At3g11770	820351	unknown protein	380.08	343.25	361.46	P	33.74	1364.3	1222.44	1297.24	P	111.19	3.59	2.91	4.44	735.85	692.69	713.91	P	35.43	1364.3	1222.44	1297.24	P	111.19	1.82	1.53	2.13	449.93	496.36	470.63	P	42.24	1364.3	1222.44	1297.24	P	111.19	2.76	2.25	3.39	605.56	566.5	584.26	P	44.23	1364.3
247542_at	autophagy 3 (APG3)	At5g61500	836271	autophagocytosis protein - like autophagocytosis protein AUT1, Saccharomyces cerevisiae, PIR:S45130;supported by full-length cDNA: Ceres:8184.	438.89	397.86	418.85	P	44.41	1444.07	1526.31	1486.3	P	98.51	3.55	2.91	4.41	689.03	723.91	701.49	P	55.77	1444.07	1526.31	1486.3	P	98.51	2.12	1.79	2.52	578.87	471.68	522.45	P	65.58	1444.07	1526.31	1486.3	P	98.51	2.84	2.28	3.66	827.01	770.59	803.73	P	53.35	1444.07
254560_at	protein kinase, putative	At4g19110	827649	kinase-like protein protein kinase rck, Mus musculus, PIR2:I48733; supported by cDNA: gi_14532759_gb_AY040004.1_	366.28	319.34	339.24	P	48.63	1221.44	1450.95	1331.78	P	154.38	3.93	2.91	5.4	583.7	546.07	563.73	P	43.29	1221.44	1450.95	1331.78	P	154.38	2.36	1.85	2.95	374.29	335.37	355.43	P	40.05	1221.44	1450.95	1331.78	P	154.38	3.75	2.86	4.9	528.89	519.32	523.99	P	29.37	1221.44
261743_s_at	kelch repeat-containing protein / serine/threonine phosphoesterase family protein /// kelch repeat-containing protein / serine/threonine phosphoesterase family protein	At1g08420	817263 /// 837362	protein serine/threonine phosphatase alpha, putative similar to protein serine/threonine phosphatase alpha GB:AAC69437 GI:3811109 from [Plasmodium falciparum]	56.91	35.66	46.18	P	11.67	195.81	187.06	191.76	P	7.53	4.15	2.91	7.13	88.11	90.32	88.91	P	4.27	195.81	187.06	191.76	P	7.53	2.16	1.95	2.39	73.43	45.09	59.32	P	15.09	195.81	187.06	191.76	P	7.53	3.23	2.26	5.58	74.95	57.68	66.24	P	10.08	195.81
251634_at	zinc finger (C2H2 type, AN1-like) family protein	At3g57480	824915	putative protein putative zinc finger protein (PMZ) - Arabidopsis thaliana, EMBL:AF139098	350.46	300.45	324.59	P	40.08	1383	1237.12	1298.9	P	180.09	4	2.91	5.43	461.31	371.32	417.4	P	59.85	1383	1237.12	1298.9	P	180.09	3.11	2.23	4.36	293.41	429.16	360.84	P	76	1383	1237.12	1298.9	P	180.09	3.6	2.42	5.76	411.53	414.1	412.76	P	31.75	1383
246702_at	cytidine/deoxycytidylate deaminase family protein	At5g28050	832875	putative cytidine deaminase - like putative cytidine deaminase, Cicer arietinum, EMBL:AJ006764;supported by full-length cDNA: Ceres:37242.	1385.08	1422.87	1403.33	P	121.09	5444.12	4655.43	5049.07	P	470.99	3.6	2.91	4.44	1140.59	1019.37	1075.89	P	126.26	5444.12	4655.43	5049.07	P	470.99	4.69	3.68	6.07	1193.07	1290.67	1239.67	P	110.18	5444.12	4655.43	5049.07	P	470.99	4.07	3.28	5.04	1723.07	1665.27	1697.15	P	114.2	5444.12
247983_at	phosphofructokinase family protein	At5g56630	835764	pyrophosphate-dependent phosphofructo-1-kinase-like protein ; supported by cDNA: gi_14532861_gb_AY040055.1_	864.98	841.69	854.36	P	49.96	3576.34	2831.01	3196.59	P	400.16	3.74	2.92	4.63	1252.6	1334.29	1296.67	P	79.9	3576.34	2831.01	3196.59	P	400.16	2.47	1.92	3.06	1078.43	976.82	1030.78	P	96.94	3576.34	2831.01	3196.59	P	400.16	3.1	2.37	3.99	1778.82	1634.63	1712.25	P	100.85	3576.34
258105_at	UBX domain-containing protein	At3g23605	821940	Expressed protein ; supported by full-length cDNA: Ceres: 7103.	117.34	117.69	117.51	P	9.46	470	424.41	444.07	P	54.52	3.78	2.92	4.77	168.88	165.14	167.81	P	10.46	470	424.41	444.07	P	54.52	2.65	2.07	3.28	172.95	142.04	157.25	P	18.86	470	424.41	444.07	P	54.52	2.82	2.12	3.76	188.94	195.82	192.73	P	13.64	470
258689_at	zinc finger and C2 domain protein, putative	At3g07940	819985	putative GTPase activating protein contains Pfam profile: PF01412 Putative GTP-ase activating protein for Arf	237.13	245.9	240.24	A	19.78	1033.53	861.02	944.1	P	134.62	3.93	2.93	5.08	435.24	370.47	402.3	P	50.98	1033.53	861.02	944.1	P	134.62	2.35	1.69	3.21	242.11	288.24	263.13	P	47.76	1033.53	861.02	944.1	P	134.62	3.59	2.47	5.41	374.61	412.58	390.89	P	33.7	1033.53
265718_at	WRKY family transcription factor	At2g03340	814863	putative WRKY DNA-binding protein ; supported by cDNA: gi_13506736_gb_AF224701.1_AF224701	178.3	166.88	171.68	P	15.36	568.51	671.42	621.21	P	56.05	3.62	2.93	4.47	92.32	79.36	85.67	P	13.11	568.51	671.42	621.21	P	56.05	7.25	5.5	9.99	175.69	131.3	153.26	P	28.36	568.51	671.42	621.21	P	56.05	4.05	2.97	5.97	160.46	149.85	154.99	P	22.94	568.51
266858_at	DNAJ heat shock N-terminal domain-containing protein	At2g26890	817230	unknown protein	362.62	356.67	359.82	P	41.32	1269.58	1485.41	1375.37	P	148.5	3.82	2.94	4.98	869.07	881.41	874.9	P	68.32	1269.58	1485.41	1375.37	P	148.5	1.57	1.25	1.95	484.46	565.35	522.52	P	66.79	1269.58	1485.41	1375.37	P	148.5	2.63	2	3.5	502.4	473.72	489.33	P	58.39	1269.58
252112_at	expressed protein	At3g51580	824321	putative protein merozoite surface antigen 2, Plasmodium falciparum, PIR:A45637	200.73	207.88	204.07	P	12.96	722.09	663.94	696.9	P	42.87	3.42	2.95	3.95	352.07	352.77	352.39	P	11.69	722.09	663.94	696.9	P	42.87	1.98	1.76	2.21	291.98	361.84	325.9	P	36.91	722.09	663.94	696.9	P	42.87	2.14	1.75	2.68	397.33	382.57	389.8	P	24.22	722.09
260444_at	universal stress protein (USP) family protein	At1g68300	843159	unknown protein ;supported by full-length cDNA: Ceres:27109.	1191.39	1040.18	1112.7	P	100.26	3892.19	3931.32	3907.52	P	242.07	3.51	2.95	4.23	1687.49	1609.1	1650.84	P	145.02	3892.19	3931.32	3907.52	P	242.07	2.37	1.99	2.84	1502.42	1673.18	1589.92	P	123.4	3892.19	3931.32	3907.52	P	242.07	2.46	2.09	2.91	2498.62	2339.08	2414.48	P	123.57	3892.19
265634_at	AFG1-like ATPase family protein	At2g25530	817091	hypothetical protein predicted by genscan	266.81	326.84	294.69	P	34.77	1122.43	1106.73	1115.17	P	109.12	3.78	2.95	4.92	472.76	427.84	450.25	P	31.67	1122.43	1106.73	1115.17	P	109.12	2.48	2.01	3.01	233.54	291.42	261.88	P	33.86	1122.43	1106.73	1115.17	P	109.12	4.26	3.28	5.64	594.16	602.53	597.55	P	25.32	1122.43
259576_at	zinc finger (C3HC4-type RING finger) family protein	At1g35330	840422	RING zinc finger protein, putative contains Pfam profile: PF00097: Zinc finger, C3HC4 type (RING finger)	127.06	157.83	141.37	A	33.02	653.37	586.48	613.69	P	69.22	4.34	2.95	7.24	163.63	146.08	154.03	A	32.3	653.37	586.48	613.69	P	69.22	3.98	2.77	6.27	132.63	148.51	139.87	A	27.84	653.37	586.48	613.69	P	69.22	4.39	3.09	6.74	112.41	124.16	118.62	A	23.97	653.37
261854_at	OTU-like cysteine protease family protein	At1g50670	841489	unknown protein	1165.77	1111.55	1137.99	P	88.96	3806.09	3918.17	3866.46	P	168.69	3.4	2.95	3.96	1030.58	1158.68	1091.2	P	86.38	3806.09	3918.17	3866.46	P	168.69	3.54	3.07	4.14	1654.58	1390.93	1515.37	P	150.28	3806.09	3918.17	3866.46	P	168.69	2.55	2.16	3.09	1663.79	1579.57	1621.61	P	84.83	3806.09
245866_s_at	purine permease-related /// purine permease-related	At1g57990	842165 /// 842166	unknown protein	189.55	153.3	170.22	P	23.73	645.11	990.21	814.94	P	176.9	4.79	2.95	7.16	93.98	88.14	91.36	A	10.36	645.11	990.21	814.94	P	176.9	8.92	5.57	12.91	178.28	129.79	153.86	P	27.18	645.11	990.21	814.94	P	176.9	5.3	3.19	8.38	140.67	140.66	140.66	P	12.02	645.11
260393_at	lipase family protein	At1g73920	843729	putative lipase similar to lipase GB:CAA74737 from [Drosophila melanogaster]; supported by cDNA: gi_15293100_gb_AY050984.1_	1460.32	1450.74	1454.82	P	131.79	5861.24	4887.52	5372.38	P	530.39	3.69	2.95	4.6	584.68	552.49	569.54	P	85.12	5861.24	4887.52	5372.38	P	530.39	9.43	7.11	12.97	535.77	626.08	583.19	P	79.66	5861.24	4887.52	5372.38	P	530.39	9.21	7.04	12.37	739.94	764.82	752.61	P	84.48	5861.24
262814_at	heat shock protein, putative	At1g11660	837710	putative heat-shock protein strong similarity to gb|Z70314 heat-shock protein from Arabidopsis thaliana and is a member of the PF|00012 Hsp70 protein family	376.35	337.53	357.19	P	37.13	1275.61	1268.18	1271.52	P	69.86	3.56	2.96	4.37	660.84	650.63	656.18	P	46.12	1275.61	1268.18	1271.52	P	69.86	1.94	1.68	2.25	575.56	607.76	590.33	P	38.63	1275.61	1268.18	1271.52	P	69.86	2.15	1.87	2.48	545.05	524.55	534.1	P	36.12	1275.61
250901_at	Ras-related GTP-binding family protein	At5g03530	831810	putative protein ; supported by cDNA: gi_2723476_dbj_D89824.1_D89824	239.43	203.7	222.1	P	24.27	769.88	847.02	808.51	P	56.39	3.64	2.96	4.56	379.85	356.27	368.31	P	35.03	769.88	847.02	808.51	P	56.39	2.2	1.82	2.68	104.11	133.5	120.06	P	18.81	769.88	847.02	808.51	P	56.39	6.73	5.19	9.24	563.24	550.46	555.82	P	51.74	769.88
261154_at	lipid-binding serum glycoprotein family protein	At1g04970	839357	unknown protein ;supported by full-length cDNA: Ceres:3807.	593.32	558.49	578.18	P	54.47	1988.46	2267.82	2117.27	P	185.42	3.66	2.96	4.54	792.1	750.37	774	P	65.41	1988.46	2267.82	2117.27	P	185.42	2.74	2.23	3.34	1049.32	970.39	1012.11	P	86.1	1988.46	2267.82	2117.27	P	185.42	2.09	1.71	2.56	884.75	946.09	916.09	P	64.47	1988.46
255595_at	chitinase, putative	At4g01700	828131	putative chitinase similar to peanut type II chitinase, GenBank accession number X82329, E.C. 3.2.1.14	426.32	337.51	377.98	P	67.03	2241.39	1456.75	1848.38	P	396.1	4.89	2.96	7.73	118.02	127.21	123.13	A	25.08	2241.39	1456.75	1848.38	P	396.1	15.01	8.93	24.89	434.43	445.26	440.22	P	40.88	2241.39	1456.75	1848.38	P	396.1	4.2	2.66	5.93	125.99	149.36	136.03	A	22.96	2241.39
261285_at	annexin 1 (ANN1)	At1g35720	840476	Ca2+-dependent membrane-binding protein annexin idenctical to GB:AAD34236 from [Arabidopsis thaliana];supported by full-length cDNA: Ceres:25846.	2103.74	2330.78	2207.53	P	406.37	9360.32	8205.72	8819.62	P	688.88	4	2.96	5.84	441.19	467.36	453.82	P	99.3	9360.32	8205.72	8819.62	P	688.88	19.43	13.86	30.8	1233.52	1096.5	1163.24	P	216.79	9360.32	8205.72	8819.62	P	688.88	7.58	5.61	11.13	1068.33	1204.11	1131.48	P	205.55	9360.32
265019_at	expressed protein	At1g24560	839070	putative myosin heavy chain similar to ESTs emb|Z35215 and emb|Z35018	411.84	372.63	390.14	P	49.55	1514.47	1391.27	1453.38	P	101.41	3.73	2.97	4.82	666.19	641.4	651.2	P	28.28	1514.47	1391.27	1453.38	P	101.41	2.23	1.94	2.55	425	516.48	466.42	P	52.22	1514.47	1391.27	1453.38	P	101.41	3.12	2.53	3.92	551.69	495.42	524.92	P	44.17	1514.47
263810_at	eukaryotic translation initiation factor 1A, putative / eIF-1A, putative / eIF-4C, putative	At2g04520	814994	putative translation initiation factor eIF-1A ; supported by full-length cDNA: Ceres: 99687.	636.37	603.8	619.25	P	30.92	2002.65	2172.19	2077.57	P	111.01	3.36	2.97	3.78	735.53	823.54	775.8	P	60.89	2002.65	2172.19	2077.57	P	111.01	2.68	2.3	3.15	706.32	690.17	698.33	P	32.01	2002.65	2172.19	2077.57	P	111.01	2.98	2.65	3.34	724.56	706.18	714.8	P	31.27	2002.65
250332_at	expressed protein	At5g11680	831040	putative protein predicted proteins, Arabidopsis thaliana;supported by full-length cDNA: Ceres:403.	894.55	815.93	853.03	P	83.42	4170.29	3039.31	3591.54	P	595.73	4.21	2.97	5.68	686.53	680.56	683.81	P	81.82	4170.29	3039.31	3591.54	P	595.73	5.25	3.65	7.28	673.3	790.87	731.64	P	77.19	4170.29	3039.31	3591.54	P	595.73	4.91	3.44	6.68	1109.42	1151.13	1131.78	P	67.02	4170.29
258563_at	long-chain-fatty-acid--CoA ligase / long-chain acyl-CoA synthetase (LACS6)	At3g05970	819767	putative long-chain-fatty-acid--CoA ligase similar to putative long-chain-fatty-acid--CoA ligase (brain isozyme) GB:P33124 [Rattus norvegicus]; supported by cDNA: gi_13516480_dbj_AB030317.1_AB030317	799.2	664.46	735.51	P	85.44	2692.24	2786.4	2728.79	P	202.27	3.71	2.98	4.72	1065.24	1185.4	1125.77	P	94.54	2692.24	2786.4	2728.79	P	202.27	2.42	2.02	2.92	1499.19	1400.94	1456.48	P	95.2	2692.24	2786.4	2728.79	P	202.27	1.87	1.59	2.2	1697.64	1620.88	1661.63	P	129.12	2692.24
251103_at	protein phosphatase 2C, putative / PP2C, putative	At5g01700	831695	putative protein protein phosphatase type 2C - Saccharomyces cerevisiae, EMBL:U72346	51.96	60.71	56.27	A	8.26	264.59	230.53	245.44	P	40.33	4.36	2.98	6.28	75.46	82.04	78.1	A	10.56	264.59	230.53	245.44	P	40.33	3.14	2.17	4.45	72.16	70.44	71.52	A	8.6	264.59	230.53	245.44	P	40.33	3.43	2.39	4.75	61.1	69.03	64.73	P	9.5	264.59
258850_at	cellulose synthase family protein (CslD3)	At3g03050	821148	putative cellulose synthase catalytic subunit similar to cellulose synthase catalytic subunit GB:AAD40885 from [Arabidopsis thaliana]; supported by cDNA: gi_12619787_gb_AF232907.1_AF232907	350.93	319.3	334.48	P	79.25	1601.82	1331.15	1466.58	P	160.2	4.38	2.98	7.36	511.87	489.74	500.38	P	30.75	1601.82	1331.15	1466.58	P	160.2	2.93	2.35	3.57	346.55	382.09	365.43	P	34.37	1601.82	1331.15	1466.58	P	160.2	4.01	3.14	5.08	343.8	382.88	362.04	P	36.32	1601.82
261718_at	protein kinase family protein	At1g18390	838420	wall-associated kinase, putative similar to wall-associated kinase 2 GB:CAB42872 GI:4826399 from [Arabidopsis thaliana]	184.55	250.71	215.08	P	37.73	801.68	889.31	842.61	P	50.74	3.92	2.98	5.57	155.67	146.65	151.55	P	24.04	801.68	889.31	842.61	P	50.74	5.56	4.31	7.62	136.81	207.96	172.98	P	36.78	801.68	889.31	842.61	P	50.74	4.87	3.54	7.56	134.12	156.03	145.3	P	14.27	801.68
259338_at	syntaxin, putative (SYP131)	At3g03800	821141	s-syntaxin-like protein similar to s-syntaxin GB:CAA74913 [Loligo pealei]	135.79	120.36	127.15	A	43.41	696.43	665.76	678.45	P	126.91	5.34	2.99	12.6	119.27	125.96	122.26	A	39.53	696.43	665.76	678.45	P	126.91	5.55	3.16	12.32	116.01	147.3	128.33	A	40.18	696.43	665.76	678.45	P	126.91	5.29	3.03	11.36	121.15	135.89	128.09	A	34.01	696.43
250793_at	oxidoreductase, 2OG-Fe(II) oxygenase family protein	At5g05600	830443	leucoanthocyanidin dioxygenase-like protein ;supported by full-length cDNA: Ceres:13012.	1352.25	421.36	884.05	P	479.7	5115.14	4949.85	5038.32	P	221.9	5.7	2.99	53.04	842.66	813.91	826.96	P	75.48	5115.14	4949.85	5038.32	P	221.9	6.09	5.2	7.27	1704.67	1633.77	1667.72	P	114.69	5115.14	4949.85	5038.32	P	221.9	3.02	2.65	3.47	285.87	357.02	314.6	A	63.79	5115.14
261013_at	expressed protein	At1g26440	839185	fatty acid elongase 3-ketoacyl-CoA synthase 1 similar to putative integral membrane protein GB:AAD17424 GI:4335747 from [Arabidopsis thaliana];supported by full-length cDNA: Ceres:30412.	245.16	230.51	238.55	P	24.05	911.2	838.29	866.88	P	56.01	3.63	3	4.47	400.44	421.09	408.06	P	23.32	911.2	838.29	866.88	P	56.01	2.12	1.84	2.45	337.52	339.78	338.74	P	15.56	911.2	838.29	866.88	P	56.01	2.56	2.24	2.91	300.87	291.54	296.81	P	24.27	911.2
245868_at	amino acid permease family protein	At1g58032	842170	hypothetical protein	2462.87	1994.95	2220.02	P	304.97	8606.43	8564.36	8588.93	P	723.17	3.87	3	5.15	3430.25	3121.91	3276.27	P	327.56	8606.43	8564.36	8588.93	P	723.17	2.62	2.12	3.27	2917.46	2910.91	2914.1	P	214.52	8606.43	8564.36	8588.93	P	723.17	2.95	2.44	3.54	1654.74	1751.64	1702.8	P	127.44	8606.43
267432_at	UTP--glucose-1-phosphate uridylyltransferase family protein	At2g35020	818066	putative UDP-N-acetylglucosamine pyrophosphorylase ;supported by full-length cDNA: Ceres:5509.	467.3	403.72	432.36	P	42.84	1787.64	1509.91	1642.17	P	163.41	3.8	3.01	4.8	1149.52	997.2	1075.66	P	88.81	1787.64	1509.91	1642.17	P	163.41	1.53	1.23	1.88	656.48	852.13	754.74	P	103.36	1787.64	1509.91	1642.17	P	163.41	2.18	1.66	2.92	688.85	705.44	699.63	P	31.85	1787.64
265088_at	helicase, putative	At1g03750	839417	hypothetical protein similar to DNA Helicases and DNA repair proteins	184.38	185.71	184.86	P	19.79	716.09	649.12	685.64	P	52	3.71	3.01	4.65	444.44	466.19	456.28	P	15.65	716.09	649.12	685.64	P	52	1.5	1.3	1.71	248.63	320.17	284.68	P	36.77	716.09	649.12	685.64	P	52	2.41	1.9	3.14	369.78	379.2	374.78	P	16.63	716.09
253714_at	protein kinase family protein / WD-40 repeat family protein	At4g29380	829059	putative protein adaptor protein - Homo sapiens,PID:e284057	429.95	366.27	399.37	P	44.27	1489.97	1453.96	1467.25	P	92.77	3.67	3.01	4.59	935.04	806.55	870.09	P	71.08	1489.97	1453.96	1467.25	P	92.77	1.69	1.43	2.01	596.79	759.43	677.45	P	82.48	1489.97	1453.96	1467.25	P	92.77	2.17	1.75	2.76	615.02	598.66	607.19	P	19.9	1489.97
263208_at	zinc finger (C2H2 type) family protein	At1g10480	837588	zinc finger protein 5, ZFP5 possible transcription factor with C2H2 zinc finger;supported by full-length cDNA: Ceres:23664.	60.87	62.95	62.05	A	8.31	232.97	232.87	232.93	P	12.88	3.75	3.01	4.88	97.01	83.44	91.31	A	13.48	232.97	232.87	232.93	P	12.88	2.55	2.01	3.41	62.72	75.68	68.65	A	12.26	232.97	232.87	232.93	P	12.88	3.39	2.58	4.85	79.09	87.36	83.26	A	9.23	232.97
258162_at	dihydroorotate dehydrogenase family protein / dihydroorotate oxidase family protein	At3g17810	821049	dehydrogenase, putative similar to dihydropyrimidine dehydrogenase GB:BAA89789 from [Homo sapiens]; supported by cDNA: gi_14334711_gb_AY035029.1_	1240.3	1054.18	1146.01	P	141.45	4402.77	4187.62	4291.21	P	277.39	3.74	3.01	4.8	899.71	735.73	813.76	P	121	4402.77	4187.62	4291.21	P	277.39	5.27	4.12	7.1	1484.27	1097.36	1292.43	P	226.04	4402.77	4187.62	4291.21	P	277.39	3.32	2.52	4.72	1723.45	1784.69	1753.06	P	99.67	4402.77
264102_at	expressed protein	At1g79270	844267	hypothetical protein predicted by genemark.hmm; supported by cDNA: gi_11908125_gb_AF326910.1_AF326910	696.7	691.72	693.99	P	64.36	2468.17	2432.59	2453.41	P	102.59	3.54	3.01	4.22	49.33	69.88	59.81	A	14.95	2468.17	2432.59	2453.41	P	102.59	41.02	28.83	69.9	75.05	75.63	75.31	A	17.15	2468.17	2432.59	2453.41	P	102.59	32.58	23.49	52.3	153.66	143.04	148.61	P	18.92	2468.17
252713_at	calmodulin-7 (CAM7)	At3g43810	823492	calmodulin 7 ; supported by full-length cDNA: Ceres: 7008.	1202.8	1140.98	1166.31	P	108.75	4067.64	4456.1	4264.12	P	308.36	3.66	3.02	4.47	2793.07	2837.34	2816.46	P	135.67	4067.64	4456.1	4264.12	P	308.36	1.51	1.31	1.74	1771.36	1928.44	1839.73	P	108.63	4067.64	4456.1	4264.12	P	308.36	2.32	1.98	2.7	2198.46	2222.17	2209.66	P	70.8	4067.64
251818_at	vacuolar protein sorting protein, putative	At3g54860	824651	vacuolar protein sorting protein 33a-like protein vacuolar protein sorting protein 33a, Rattus norvegicus ,PIR2:JC5720; supported by cDNA: gi_13898890_gb_AF357527.1_AF357527	397.73	417.59	406.9	P	22.96	1394.58	1653.89	1561.13	P	188.41	3.84	3.02	4.72	781.65	954.35	866.51	P	92.85	1394.58	1653.89	1561.13	P	188.41	1.8	1.37	2.35	682.76	484.08	580.71	P	106.5	1394.58	1653.89	1561.13	P	188.41	2.69	1.9	4.01	846.04	826.87	836.46	P	29.46	1394.58
257739_at	expressed protein	At3g27470	822368	unknown protein	123.74	154.71	137.31	P	20.47	504.66	584.29	541.34	P	45.44	3.94	3.02	5.37	182.39	169.23	175.13	P	16.36	504.66	584.29	541.34	P	45.44	3.09	2.52	3.82	148.79	158.36	153.15	P	10.97	504.66	584.29	541.34	P	45.44	3.53	2.94	4.23	142.68	154.45	147.62	P	11.57	504.66
260986_at	hydroxyacylglutathione hydrolase, putative / glyoxalase II, putative	At1g53580	841793	glyoxalase II, putative similar to GI:1644427 from (Arabidopsis thaliana); supported by cDNA: gi_15450394_gb_AY052298.1_	1668.07	1330.86	1497.02	P	176.23	5558.91	5562.13	5559.82	P	342.97	3.71	3.02	4.7	1784.86	1401.82	1581.72	P	219.34	5558.91	5562.13	5559.82	P	342.97	3.52	2.79	4.63	2077.25	2139.43	2107.17	P	104.95	5558.91	5562.13	5559.82	P	342.97	2.64	2.31	3	2297.19	2500.46	2395.47	P	115.77	5558.91
265868_at	zinc finger (C2H2 type) family protein	At2g01650	814694	unknown protein ;supported by full-length cDNA: Ceres:103882.	520.28	458.98	487.24	P	47.27	1792.57	1712.79	1753.08	P	89.6	3.6	3.03	4.36	600.75	692.58	641.45	P	61.66	1792.57	1712.79	1753.08	P	89.6	2.73	2.3	3.3	466.23	465.27	465.73	P	33.43	1792.57	1712.79	1753.08	P	89.6	3.76	3.27	4.37	591.1	515.51	550.37	P	49.51	1792.57
245694_at	calcium-binding EF hand family protein	At5g04170	830295	EF - hand Calcium binding protein - like	353.18	330.46	341.28	P	34.44	1223.79	1278.52	1249.34	P	74.78	3.66	3.04	4.49	544.29	617.81	581.79	P	50.31	1223.79	1278.52	1249.34	P	74.78	2.15	1.81	2.57	450	410.8	431.59	P	43.37	1223.79	1278.52	1249.34	P	74.78	2.89	2.41	3.55	564.05	582.17	574.88	P	26.62	1223.79
263797_at	WRKY family transcription factor	At2g24570	816993	putative WRKY-type DNA binding protein ; supported by cDNA: gi_15991743_gb_AF425836.1_AF425836	172.96	200.94	189.18	P	24.29	949.48	700.58	824.07	P	132.41	4.36	3.04	6.08	227.03	201.59	215.55	P	24.8	949.48	700.58	824.07	P	132.41	3.82	2.69	5.24	179.95	156.31	168.03	P	20.1	949.48	700.58	824.07	P	132.41	4.9	3.44	6.76	156.39	173.73	164.88	P	21.11	949.48
252832_at	ubiquitin-specific protease 3 (UBP3)	At4g39910	830150	ubiquitin-specific protease 3 (UBP3) identical to GI:2347098; supported by cDNA: gi_2347097_gb_U76845.1_ATU76845	251.33	213.35	233.49	P	25.97	827.96	904.19	862.5	P	46.59	3.69	3.05	4.6	509.85	427.71	468.78	P	42.82	827.96	904.19	862.5	P	46.59	1.84	1.55	2.21	261.21	274.53	267.35	P	12.41	827.96	904.19	862.5	P	46.59	3.23	2.87	3.62	294.93	293.97	294.42	P	13.34	827.96
258507_at	beta-fructofuranosidase, putative / invertase, putative / saccharase, putative / beta-fructosidase, putative	At3g06500	819828	neutral invertase, putative similar to neutral invertase GB:CAA76145 from [Daucus carota] (Physiol. Plantarum (1999) 107, 159-165)	574.37	526.88	549.65	P	58.53	2024.53	2846.55	2426.01	P	419.89	4.41	3.05	6.06	1162.26	884.95	1022.2	P	153.86	2024.53	2846.55	2426.01	P	419.89	2.37	1.59	3.47	1051.37	1274.63	1159.14	P	128.15	2024.53	2846.55	2426.01	P	419.89	2.09	1.44	2.89	481.58	508.66	494.99	P	38.48	2024.53
247995_at	SEC14 cytosolic factor family protein / phosphoglyceride transfer family protein	At5g56160	835715	putative protein contains similarity to phosphatidylinositol/phosphatidylcholine transfer protein	77.95	72.28	74.94	P	12.78	327.61	316.45	322.29	P	41.59	4.3	3.05	6.29	119.33	117.78	118.59	P	10.99	327.61	316.45	322.29	P	41.59	2.72	2.06	3.5	85.33	83.18	84.36	P	10.12	327.61	316.45	322.29	P	41.59	3.82	2.84	5.12	76.13	69.6	72.99	P	10.44	327.61
254606_at	major intrinsic family protein / MIP family protein	At4g19030	827641	nodulin-26 - like protein major intrinsic protein, Oryza sativa, PIR2:S52003;supported by full-length cDNA: Ceres:109513.	71.36	68.23	69.88	A	10.82	270.78	340.92	302.01	P	42.59	4.32	3.05	6.19	92.35	88.83	90.58	A	18.87	270.78	340.92	302.01	P	42.59	3.33	2.24	5.31	132.57	142.16	137.48	P	8.41	270.78	340.92	302.01	P	42.59	2.2	1.66	2.78	71.21	70.01	70.61	A	12.8	270.78
252537_at	proton-dependent oligopeptide transport (POT) family protein	At3g45710	823713	putative transporter protein peptide transport protein - Hordeum vulgare, PIR:T04378	81.88	94.96	87.79	A	16.04	413.48	357.48	380.8	P	48.36	4.34	3.05	6.49	84.91	94.15	89.19	A	16.9	413.48	357.48	380.8	P	48.36	4.27	2.98	6.48	80.21	85.3	82.67	A	13.39	413.48	357.48	380.8	P	48.36	4.61	3.3	6.61	115.81	109.95	112.96	A	19.11	413.48
249252_at	WD-40 repeat family protein	At5g42010	834206	putative protein contains similarity to unknown protein (gb|AAF19687.1)	144.69	136.33	140.79	P	37.79	836.48	610.54	720.72	P	135.11	5.12	3.05	9.67	120.83	147.26	132.72	P	38.25	836.48	610.54	720.72	P	135.11	5.43	3.18	10.83	108.05	118.85	112.84	A	32.06	836.48	610.54	720.72	P	135.11	6.39	3.75	12.59	107.5	111.61	109.44	P	34.4	836.48
258788_at	MD-2-related lipid recognition domain-containing protein / ML domain-containing protein	At3g11780	820352	unknown protein ;supported by full-length cDNA: Ceres:250294.	660.45	552.29	603.74	P	71.51	2181.41	2300.82	2246.96	P	112.22	3.72	3.05	4.68	366.62	367.61	367.18	P	43.03	2181.41	2300.82	2246.96	P	112.22	6.12	5.03	7.68	819.08	761.64	791.72	P	63.91	2181.41	2300.82	2246.96	P	112.22	2.84	2.44	3.34	690.85	738.5	715.96	P	56.22	2181.41
266453_at	serine/threonine protein kinase, putative	At2g43230	818924	putative protein kinase contains a protein kinase domain profile (PDOC00100); supported by cDNA: gi_15450905_gb_AY054533.1_	55.02	48.93	51.68	P	10.7	208.37	239.33	222.59	P	21.29	4.31	3.06	6.68	76.49	75.45	76	A	25.75	208.37	239.33	222.59	P	21.29	2.93	1.82	6.68	57.95	62.41	59.89	P	18.34	208.37	239.33	222.59	P	21.29	3.72	2.38	7.58	69.57	53.95	61.59	P	15.38	208.37
246012_at	zinc finger (C3HC4-type RING finger) family protein	At5g10650	830929	Pspzf zinc finger protein - like DNA binding zinc finger protein (Pspzf), Pisum sativum, EMBL:AB018422	267.37	223.92	247.41	P	30.34	913.69	1079.6	1015.88	P	127.41	4.11	3.06	5.5	380.29	363.25	372.24	P	26.92	913.69	1079.6	1015.88	P	127.41	2.73	2.11	3.42	264.91	320.98	291.32	P	38.01	913.69	1079.6	1015.88	P	127.41	3.49	2.58	4.73	370.21	381.64	376.54	P	19.16	913.69
264316_at	equilibrative nucleoside transporter family protein	At1g70330	843369	unknown protein ; supported by cDNA: gi_6715513_gb_AF220759.1_AF220759	1519.64	1470.82	1496.68	P	146.23	5279.38	5945.6	5657.4	P	472.53	3.78	3.06	4.7	1788.14	1754.95	1771.26	P	106.52	5279.38	5945.6	5657.4	P	472.53	3.19	2.68	3.77	1600.59	1459.76	1527.07	P	134.07	5279.38	5945.6	5657.4	P	472.53	3.7	3.03	4.53	2300.02	2505.89	2400.33	P	194.23	5279.38
255266_at	protein kinase family protein	At4g05200	825868	receptor protein kinase - like protein receptor-like protein kinase homolog RK20-1, Phaesolus vulgaris, gb:AAD21872	98.01	98.54	98.25	A	19.95	587.49	399.73	494.17	P	100.92	5.03	3.06	8.27	90.8	80.46	85.16	A	21.13	587.49	399.73	494.17	P	100.92	5.8	3.41	10.52	77.85	92.16	84.46	A	19.45	587.49	399.73	494.17	P	100.92	5.85	3.48	10.18	86.32	76.88	81.54	A	19.49	587.49
246090_at	expressed protein	At5g20520	832174	putative protein BEM46 bem1/bud5 suppressor, Schizosaccharomyces pombe, bem1/bud5 suppressor, EMBL:SP29892;supported by full-length cDNA: Ceres:36716.	425.77	387.83	408.61	P	29.12	1449.24	1552.86	1492.38	P	112.69	3.65	3.07	4.33	962.79	1056	1007.4	P	53.13	1449.24	1552.86	1492.38	P	112.69	1.48	1.27	1.72	875.19	726.28	800.41	P	77.83	1449.24	1552.86	1492.38	P	112.69	1.86	1.53	2.3	484.59	464.91	474.12	P	25.77	1449.24
252105_at	protein phosphatase 2C, putative / PP2C, putative	At3g51470	824310	protein phosphatase 2C-like protein protein phosphatase-2C, Mesembryanthemum crystallinum, EMBL:AF075580	174.81	226.29	198.51	P	35.26	814.32	802.25	807.32	P	52.06	4.07	3.07	5.82	259.53	276.66	267.8	P	21.25	814.32	802.25	807.32	P	52.06	3.01	2.55	3.58	211.22	217.73	214.48	A	19.32	814.32	802.25	807.32	P	52.06	3.76	3.15	4.55	267.28	327.73	298.24	P	38.58	814.32
245781_at	expressed protein	At1g45976	841106	S-ribonuclease binding protein SBP1, putative similar to S-ribonuclease binding protein SBP1 GI:6760451 from [Petunia hybrida]; supported by cDNA: gi_11692935_gb_AF324720.1_AF324720	549.81	513.36	530.27	P	52.14	2485.08	1942.84	2237.47	P	330.11	4.22	3.08	5.58	1106.3	1420.62	1260.18	P	167.58	2485.08	1942.84	2237.47	P	330.11	1.78	1.26	2.47	850.6	961.78	896.1	P	94.97	2485.08	1942.84	2237.47	P	330.11	2.5	1.81	3.34	771.34	726.51	749.22	P	62.27	2485.08
256930_at	cysteine synthase, putative / O-acetylserine (thiol)-lyase, putative / O-acetylserine sulfhydrylase, putative	At3g22460	821817	O-acetylserine(thiol) lyase, putative similar to O-acetylserine(thiol) lyase GB:CAA71798 from [Brassica juncea]	202.98	136.27	170.34	P	47.12	720.67	878.5	802.3	P	87.35	4.71	3.08	8.8	168.59	144.2	155.87	P	25.45	720.67	878.5	802.3	P	87.35	5.15	3.78	7.32	221.28	280.31	252.12	P	37.86	720.67	878.5	802.3	P	87.35	3.18	2.37	4.41	225.88	232.74	228.72	P	25.3	720.67
262533_at	expressed protein	At1g17090	838279	hypothetical protein Pfam	78.13	86.11	81.58	A	12.34	593.38	349.51	471.05	P	127.4	5.77	3.09	9.22	203.14	228.78	215.15	P	17.51	593.38	349.51	471.05	P	127.4	2.19	1.2	3.26	159.21	198.56	179.15	P	22.41	593.38	349.51	471.05	P	127.4	2.63	1.42	4.07	160.55	133.22	146.48	P	17.15	593.38
252264_at	expressed protein	At3g49590	824121	putative protein hypothetical protein - Schizosaccharomyces pombe, EMBL:CAB11710.1	304.66	274.44	289.16	P	26.15	1006.1	1147.57	1078.97	P	77.34	3.73	3.09	4.54	577.3	534.59	554.94	P	28.58	1006.1	1147.57	1078.97	P	77.34	1.94	1.67	2.24	486.97	421.31	453.44	P	37.95	1006.1	1147.57	1078.97	P	77.34	2.38	1.99	2.86	340.32	378.39	356.4	P	24.43	1006.1
248182_at	DC1 domain-containing protein	At5g54030	835486	putative protein contains similarity to CHP-rich zinc finger protein	53.72	74.72	63.72	A	12.1	293.57	250.85	271.65	P	25.5	4.26	3.09	6.35	90	89.13	89.61	A	9.93	293.57	250.85	271.65	P	25.5	3.03	2.39	3.88	56.94	69.44	63.17	A	8.71	293.57	250.85	271.65	P	25.5	4.3	3.3	5.77	58.55	67.91	62.98	A	8.35	293.57
261550_at	exostosin family protein	At1g63450	842651	hypothetical protein	118.16	137.43	127.52	A	14.41	458.08	546.34	501.2	P	48	3.93	3.09	5.06	140.75	156.74	148.23	A	16.27	458.08	546.34	501.2	P	48	3.38	2.66	4.33	116.12	140.82	127.42	A	17.01	458.08	546.34	501.2	P	48	3.93	3.03	5.24	107.52	127.05	116.93	A	14.32	458.08
248464_at	ankyrin repeat family protein	At5g51160	835190	putative protein similar to unknown protein (gb|AAF43949.1)	83.67	101.39	91.07	A	18.91	622.8	389.44	503.53	P	122.05	5.53	3.09	9.43	111.3	97.01	103.05	P	19.95	622.8	389.44	503.53	P	122.05	4.89	2.75	8.13	77.96	95.2	86.63	A	17.89	622.8	389.44	503.53	P	122.05	5.81	3.25	9.9	84.75	94.84	89.02	A	17.29	622.8
246653_at	epsin N-terminal homology (ENTH) domain-containing protein	At5g35200	833474	putative protein clathrin assembly protein short form, Rattus norvegicus, EMBL:AF041373	526.1	445.01	485.4	P	49.79	1715.51	1844.99	1787.97	P	81.61	3.68	3.09	4.49	541.21	456.5	499.64	P	55.45	1715.51	1844.99	1787.97	P	81.61	3.58	2.97	4.43	466.87	460.81	463.35	P	21.96	1715.51	1844.99	1787.97	P	81.61	3.86	3.46	4.3	691.8	721.52	706.62	P	50.4	1715.51
258208_at	dihydrolipoamide S-acetyltransferase, putative	At3g13930	820606	putative acetyltransferase similar to dihydrolipoamide S-acetyltransferase GB:AAD46491 from [Zea mays]; supported by cDNA: gi_13605806_gb_AF367302.1_AF367302	1621.47	1508.82	1562.01	P	151.11	6234.06	5560.31	5903.71	P	453.05	3.78	3.09	4.66	1524.75	1641.44	1575.71	P	120.14	6234.06	5560.31	5903.71	P	453.05	3.75	3.13	4.48	1006.63	1029.88	1019.62	P	81.49	6234.06	5560.31	5903.71	P	453.05	5.79	4.82	6.96	1843.85	1723.74	1783.41	P	138.77	6234.06
259856_at	expressed protein	At1g68440	843173	unknown protein ;supported by full-length cDNA: Ceres:34166.	1350.61	1537.34	1427.68	P	154.33	5095.98	6285.03	5692.63	P	603.48	3.99	3.1	5.13	818.62	483.62	644.48	P	189.85	5095.98	6285.03	5692.63	P	603.48	8.83	5.68	17.41	578.86	499.42	534.49	P	66.86	5095.98	6285.03	5692.63	P	603.48	10.65	8.15	14.09	782.72	723.21	750.96	P	108.62	5095.98
247435_at	glutathione S-transferase, putative	At5g62480	836368	glutathione S-transferase-like protein ; supported by cDNA: gi_11095991_gb_AF288179.1_AF288179	131.56	384.42	256.15	A	130.98	1601.85	1376.36	1492.2	P	122.52	5.83	3.1	36.72	100.12	99.98	100.05	A	43	1601.85	1376.36	1492.2	P	122.52	14.91	8.55	51.07	52.69	63.71	57.77	A	33.36	1601.85	1376.36	1492.2	P	122.52	25.83	13	515.27	85.02	82.49	83.94	A	29.17	1601.85
264832_at	expressed protein	At1g03660	839033	unknown unknown	166.85	168.01	167.37	P	17.55	831.7	618.69	727.9	P	113.84	4.35	3.11	5.86	378.29	352.8	364.16	P	21.15	831.7	618.69	727.9	P	113.84	2	1.47	2.57	284.41	357.73	321.3	P	38.82	831.7	618.69	727.9	P	113.84	2.27	1.6	3.12	133.4	153.55	142.06	A	16.39	831.7
251191_at	lipase class 3 family protein	At3g62590	825433	putative protein putative protein F15G16.70 - Arabidopsis thaliana, EMBL:AL132959; supported by cDNA: gi_15810023_gb_AY054280.1_	449.55	512.44	480.71	P	46.06	1773.44	1803.43	1787.95	P	108.36	3.72	3.11	4.52	835.2	708.91	773.12	P	70.25	1773.44	1803.43	1787.95	P	108.36	2.31	1.94	2.79	668.3	875.88	770.9	P	106.58	1773.44	1803.43	1787.95	P	108.36	2.32	1.84	3.05	1247.52	1334.83	1287.94	P	62.34	1773.44
252916_at	kinesin motor family protein	At4g38950	830050	kinesin like protein kinesin-related protein - Xenopus laevis, PID:g2586071	282.86	291.51	287.25	P	27.01	1587.24	1093.97	1337.02	P	255.99	4.65	3.11	6.43	487.26	396.27	439.25	P	57.99	1587.24	1093.97	1337.02	P	255.99	3.04	1.99	4.4	161.01	200.28	179.96	P	29.27	1587.24	1093.97	1337.02	P	255.99	7.43	4.76	11.24	226.71	252.75	237.76	P	29.21	1587.24
258665_at	thioredoxin family protein	At3g08710	820018	thioredoxin-like protein similar to thioredoxin H-type GB:P29448 [Arabidopsis thaliana]	1339.96	1263.18	1301.92	P	86.64	5040.19	4637.42	4804.8	P	369.75	3.69	3.11	4.36	1557.43	1591.72	1574.83	P	79.25	5040.19	4637.42	4804.8	P	369.75	3.05	2.61	3.54	1214.26	1023.43	1120.14	P	110.18	5040.19	4637.42	4804.8	P	369.75	4.29	3.5	5.31	1218.9	1246.76	1232.01	P	74.57	5040.19
252053_at	syntaxin, putative (SYP122)	At3g52400	824405	syntaxin-like protein synt4 ;supported by full-length cDNA: Ceres:37248.	369.38	305.73	336.58	P	51.45	1267.58	1453.08	1358.36	P	100.43	4.04	3.11	5.5	332.08	327.8	329.7	P	33.77	1267.58	1453.08	1358.36	P	100.43	4.12	3.36	5.12	199.47	184.31	191.87	P	34.5	1267.58	1453.08	1358.36	P	100.43	7.08	5.29	10.22	113	178.03	145.08	P	45.24	1267.58
258437_at	protein phosphatase 2C-related / PP2C-related	At3g16560	820905	unknown protein contains protein phosphatase 2C domain; supported by full-length cDNA: Ceres: 249756.	632.73	564.39	596.76	P	73.77	2948.9	2221.07	2585.61	P	378.34	4.33	3.11	5.93	231.39	232.94	232.19	P	24.04	2948.9	2221.07	2585.61	P	378.34	11.14	8.12	14.82	410.65	354.18	382.88	P	55.18	2948.9	2221.07	2585.61	P	378.34	6.75	4.77	9.54	200.55	204.61	202.49	P	35.72	2948.9
266522_at	ubiquitin-conjugating enzyme family protein	At2g16920	816195	putative ubiquitin-conjugating enzyme	233.92	229.44	232.31	P	13.56	791.26	897.23	844.52	P	58.45	3.64	3.12	4.21	410.31	364.81	386.48	P	27.14	791.26	897.23	844.52	P	58.45	2.19	1.86	2.57	280.39	276.48	278.57	P	10.52	791.26	897.23	844.52	P	58.45	3.03	2.65	3.44	347.66	340.66	344.82	P	13.09	791.26
260798_at	transcription factor jumonji (jmjC) domain-containing protein	At1g78280	844163	unknown protein contains similarity to apoptotic cell clearance receptor PtdSerR GI:11037740 from [Mus musculus]	349.46	361.14	354.29	P	20.41	1209.32	1294.82	1255.11	P	66.52	3.54	3.12	4.03	554.91	610.52	583.09	P	33.23	1209.32	1294.82	1255.11	P	66.52	2.15	1.89	2.45	482.55	556.12	520.86	P	40.71	1209.32	1294.82	1255.11	P	66.52	2.41	2.07	2.83	706.85	662.59	688.13	P	35.5	1209.32
261791_at	expressed protein	At1g16170	838186	unknown protein ; supported by full-length cDNA: Ceres: 32430.	541.36	454.18	494.99	P	88.74	2217.63	1991.67	2116.31	P	208.76	4.28	3.12	6.24	764.14	680.56	721.4	P	101.01	2217.63	1991.67	2116.31	P	208.76	2.93	2.23	3.96	548.01	583.03	566.31	P	75.81	2217.63	1991.67	2116.31	P	208.76	3.74	2.86	4.99	541.83	560.34	550.34	P	63.74	2217.63
248879_at	ornithine aminotransferase, putative / ornithine--oxo-acid aminotransferase, putative	At5g46180	834660	ornithine aminotransferase	553.48	521.29	534.73	P	41.19	1997.35	1926.64	1957.83	P	118.33	3.66	3.12	4.32	635.47	538.52	587.87	P	64.92	1997.35	1926.64	1957.83	P	118.33	3.33	2.73	4.15	696.09	635.02	664.34	P	68.84	1997.35	1926.64	1957.83	P	118.33	2.95	2.44	3.63	804.86	789.79	795.15	P	51.39	1997.35
258855_at	OTU-like cysteine protease family protein	At3g02070	821202	unknown protein	122.12	132.84	126.92	P	18.57	695.16	500.52	598.11	P	107.87	4.71	3.13	6.88	242.91	253.37	246.58	P	14.33	695.16	500.52	598.11	P	107.87	2.43	1.69	3.21	190.57	195.12	192.97	P	17.56	695.16	500.52	598.11	P	107.87	3.1	2.13	4.21	227.78	232.53	229.65	P	13.97	695.16
250877_at	patatin-related	At5g04040	830283	putative protein predicted protein, Arabidopsis thaliana	324.75	246.74	285.7	P	44.14	1174.02	1114.39	1140.9	P	58.88	3.99	3.13	5.41	570.54	527.52	548.42	P	30.59	1174.02	1114.39	1140.9	P	58.88	2.08	1.84	2.36	575.1	559.52	568.62	P	31.99	1174.02	1114.39	1140.9	P	58.88	2.01	1.77	2.28	394.84	369.44	382.59	P	22.48	1174.02
246888_at	expressed protein	At5g26270	832696	putative protein	320.62	407.91	362.05	P	64.56	1449.66	1643.32	1535.76	P	134.18	4.24	3.14	6.14	238.47	272.4	253.97	P	52	1449.66	1643.32	1535.76	P	134.18	6.05	4.35	9.3	230.96	325.36	272.52	P	71.84	1449.66	1643.32	1535.76	P	134.18	5.64	3.8	10.08	229.51	294.23	259.68	P	56.85	1449.66
261956_at	short-chain dehydrogenase/reductase (SDR) family protein	At1g64590	842767	oxidoreductase, putative similar to PROTOCHLOROPHYLLIDE REDUCTASE GB:P21218 from [Arabidopsis thaliana]; supported by cDNA: gi_15081623_gb_AY048204.1_	110.56	96.82	104.78	P	17.29	424.66	638.24	530.34	P	108.86	5.06	3.15	7.78	89.85	92.7	91.24	P	21.89	424.66	638.24	530.34	P	108.86	5.81	3.43	10.34	90.32	104.65	96.45	P	16.11	424.66	638.24	530.34	P	108.86	5.5	3.42	8.48	81.42	81.27	81.35	P	14.05	424.66
261525_at	kelch repeat-containing F-box family protein	At1g14330	837994	hypothetical protein predicted by genemark.hmm	1102.89	814.42	958.45	P	168.26	3871.81	4072.22	3948.79	P	180.66	4.12	3.16	5.83	1286.92	1382.76	1334.9	P	86.84	3871.81	4072.22	3948.79	P	180.66	2.96	2.6	3.38	1798.57	1530.09	1659.02	P	154.44	3871.81	4072.22	3948.79	P	180.66	2.38	2.02	2.85	2091.59	1803.93	1953.01	P	163.78	3871.81
246272_at	esterase, putative	At4g37150	829869	hydroxynitrile lyase like protein	173.61	140.09	156.91	P	26.04	637.65	666.74	652.27	P	48.51	4.16	3.16	5.83	99.98	93.2	96.56	A	24.96	637.65	666.74	652.27	P	48.51	6.75	4.62	11.87	244.7	301.2	272.63	P	35.08	637.65	666.74	652.27	P	48.51	2.39	1.9	3.11	225.13	251.24	237.28	P	21.4	637.65
263184_at	UDP-glucose transferase (UGT75B2)	At1g05560	837058	UDP-glucose:indole-3-acetate beta-D-glucosyltransferase, putative similar to UDP-glucose:indole-3-acetate beta-D-glucosyltransferase GI:2149127 from (Arabidopsis thaliana); supported by cDNA: gi_13661274_gb_AF196777.1_AF196777	431.18	352.06	387.61	P	58.07	1518.52	1939.64	1717.13	P	236.14	4.43	3.16	6.27	68.25	74.88	71.57	P	12.86	1518.52	1939.64	1717.13	P	236.14	23.99	16.66	35.91	534.39	599.86	563.47	P	69.05	1518.52	1939.64	1717.13	P	236.14	3.05	2.23	4.13	889.19	793.03	836.14	P	91.81	1518.52
256231_at	zinc finger (AN1-like) family protein	At3g12630	820443	unknown protein ; supported by full-length cDNA: Ceres: 11684.	1087.99	1055.21	1072.33	P	55.71	4462.25	4010.71	4190.22	P	450.64	3.91	3.17	4.71	2199.21	1897.27	2047.4	P	172.7	4462.25	4010.71	4190.22	P	450.64	2.05	1.62	2.55	853.19	1182.27	1018.21	P	167.99	4462.25	4010.71	4190.22	P	450.64	4.12	3.02	5.87	1159.61	1157.05	1158.17	P	32.29	4462.25
252474_at	zinc finger (C3HC4-type RING finger) family protein	At3g46620	823815	putative protein several hypothetical proteins - Arabidopsis thaliana	886.84	1168.5	1027.25	P	163.17	4101.56	4169.83	4135.37	P	138.58	4.03	3.17	5.47	1013.35	1536.65	1272.82	P	265.84	4101.56	4169.83	4135.37	P	138.58	3.25	2.4	4.96	1240.15	1078.35	1160.97	P	115.71	4101.56	4169.83	4135.37	P	138.58	3.56	3.03	4.29	1474.39	1463.26	1469.69	P	90.44	4101.56
263799_at	expressed protein	At2g24550	816991	unknown protein ; supported by cDNA: gi_15724183_gb_AF411794.1_AF411794	180.18	145.04	163.54	P	25.72	654.79	761.64	708.09	P	80.83	4.33	3.17	6.11	218.11	192.21	205.35	P	24.16	654.79	761.64	708.09	P	80.83	3.45	2.63	4.54	234.41	173.26	203.84	P	38.17	654.79	761.64	708.09	P	80.83	3.47	2.47	5.2	182.7	146.79	165.31	P	23.82	654.79
264044_at	phosphofructokinase family protein	At2g22480	816781	putative pyrophosphate--fructose-6-phosphate 1-phosphotransferase	848.14	777.46	815.69	P	50.99	3055.37	2873.17	2966.44	P	161.26	3.64	3.18	4.18	1663.49	1812.44	1733.79	P	111.3	3055.37	2873.17	2966.44	P	161.26	1.71	1.49	1.97	963.21	1013	988.83	P	40.78	3055.37	2873.17	2966.44	P	161.26	3	2.68	3.35	1600.34	1577.11	1588.02	P	54.55	3055.37
253766_at	expressed protein	At4g28770	828998	putative protein ;supported by full-length cDNA: Ceres:1968.	978.73	834.3	905.49	P	81.14	3943.62	3601.48	3708.72	P	431.91	4.1	3.18	5.19	1212.71	1209.01	1211	P	48.45	3943.62	3601.48	3708.72	P	431.91	3.06	2.45	3.7	1068.41	1014.73	1041.32	P	79.62	3943.62	3601.48	3708.72	P	431.91	3.56	2.79	4.44	1300.73	1469.79	1377.8	P	95.58	3943.62
251922_at	protein kinase family protein	At3g54030	824570	protein kinase -like protein protein kinase APK1, Arabidopsis thaliana, PIR:S28615;supported by full-length cDNA: Ceres:150889.	253.19	253.21	253.2	P	34.72	1241.22	975.2	1106.4	P	145.03	4.37	3.18	6.02	341.33	299.41	320.47	P	33.21	1241.22	975.2	1106.4	P	145.03	3.45	2.59	4.52	238.21	268.72	253.76	P	26.18	1241.22	975.2	1106.4	P	145.03	4.36	3.27	5.71	366.68	391.81	378.64	P	24.71	1241.22
248515_at	CBS domain-containing protein / octicosapeptide/Phox/Bemp1 (PB1) domain-containing protein /// CBS domain-containing protein / octicosapeptide/Phox/Bemp1 (PB1) domain-containing protein	At5g50530	835121 /// 835133	putative protein strong similarity to unknown protein (emb|CAB86899.1)	178.23	132.19	154.88	P	32.09	654.38	688.31	671.83	P	36.91	4.34	3.18	6.63	84.69	90.69	87.56	A	32.63	654.38	688.31	671.83	P	36.91	7.67	4.71	19.87	93.63	96.43	95.05	P	28.15	654.38	688.31	671.83	P	36.91	7.07	4.69	13.84	104.91	92.09	99.39	P	25.87	654.38
263072_at	protein kinase family protein	At2g17530	816260	putative protein kinase contains a protein kinase domain profile (PDOC00100)	187.84	205.17	197.61	P	17.56	738.4	853	790.32	P	79.08	4	3.19	4.98	354.03	387.45	367.87	P	25.46	738.4	853	790.32	P	79.08	2.15	1.74	2.61	325.29	325.45	325.35	P	12.53	738.4	853	790.32	P	79.08	2.43	2.01	2.87	261.4	275.99	270.21	P	12.3	738.4
266923_at	expressed protein	At2g45980	819206	unknown protein ;supported by full-length cDNA: Ceres:13925.	851.42	867.6	862.18	P	25.09	2926.14	3300.79	3109.78	P	198.91	3.61	3.2	4.03	1049.02	909.91	975.33	P	86.91	2926.14	3300.79	3109.78	P	198.91	3.19	2.67	3.84	543.17	539.42	541.12	P	36.67	2926.14	3300.79	3109.78	P	198.91	5.75	4.93	6.71	673.72	702.45	688.41	P	41.62	2926.14
262401_at	Ras-related GTP-binding protein, putative	At1g49300	841353	small GTP-binding protein, putative similar to small GTP-binding protein,(RAB7C) GI:1370185 from [Lotus japonicus]; supported by cDNA: gi_15718413_dbj_AB071849.1_AB071849	1423.41	1278.93	1351.22	P	130.72	5008.07	5210.61	5094.68	P	216.28	3.77	3.2	4.54	1726.15	1591.14	1653.07	P	103.2	5008.07	5210.61	5094.68	P	216.28	3.08	2.73	3.5	1214.18	1447.56	1326.24	P	130.67	5008.07	5210.61	5094.68	P	216.28	3.84	3.25	4.64	1658.19	1615.06	1638.37	P	80.11	5008.07
250260_at	glutaredoxin family protein	At5g13810	831226	putative protein contains similarity to unknown protein (emb CAB72177.1);supported by full-length cDNA: Ceres:124023.	1102.86	936.57	1027.68	P	108.4	4024.95	3845.92	3925.38	P	168.44	3.82	3.2	4.67	680.65	762	719.37	P	57.66	4024.95	3845.92	3925.38	P	168.44	5.46	4.72	6.38	548.26	522.89	534.55	P	29.25	4024.95	3845.92	3925.38	P	168.44	7.34	6.56	8.25	1399.46	1067.1	1231.02	P	175.72	4024.95
248945_at	leucine-rich repeat family protein	At5g45510	834587	putative protein strong similarity to unknown protein (pir||T04426)	753.38	619.05	684.84	P	106.55	2844.55	2757.71	2805.93	P	132.65	4.1	3.21	5.55	655.05	752.77	698.23	P	72.54	2844.55	2757.71	2805.93	P	132.65	4.02	3.36	4.91	630.51	518.22	571.14	P	84.77	2844.55	2757.71	2805.93	P	132.65	4.91	3.89	6.56	372.03	352.93	363.49	P	44.52	2844.55
249622_at	expressed protein	At5g37550	833733	putative protein	249.72	374.75	309.11	P	70.94	1537.11	1307	1418.81	P	124.49	4.59	3.21	7.5	76.76	66.17	71.88	A	17.37	1537.11	1307	1418.81	P	124.49	19.74	13.62	33.26	73.75	75.8	74.58	A	22.76	1537.11	1307	1418.81	P	124.49	19.02	12.28	38.59	107.14	113.57	110.58	P	20.72	1537.11
255479_at	late embryogenesis abundant 3 family protein / LEA3 family protein	At4g02380	828053	coded for by A. thaliana cDNA T46835 similar to several small proteins (~100 aa) that are induced by heat, auxin, ethylene and wounding such as Phaseolus aureus indole-3-acetic acid induced protein ARG (SW:32292);supported by full-length cDNA: Ceres:23194.	2232.95	1145.16	1651.54	P	653.91	9655.27	8590.24	9136.58	P	1014.3	5.53	3.21	16	454.49	328.83	388.89	P	100.01	9655.27	8590.24	9136.58	P	1014.3	23.49	15.62	41.61	1090.88	790.58	924.42	P	241.34	9655.27	8590.24	9136.58	P	1014.3	9.88	6.54	17.69	418.76	352.89	384.5	P	82.72	9655.27
258963_at	expressed protein	At3g10550	820220	putative myotubularin similar to myotubularin GB:AAC77821 [AAC77821]	135.84	152.12	141.78	P	11.17	534.28	529.34	531.73	P	27.17	3.75	3.23	4.4	354.7	381.1	366.01	P	16.96	534.28	529.34	531.73	P	27.17	1.45	1.3	1.63	266.39	222.34	243.07	P	25.69	534.28	529.34	531.73	P	27.17	2.19	1.82	2.69	206.08	200.11	203.87	P	11.07	534.28
249263_at	protein kinase family protein	At5g41730	834176	putative protein contains similarity to unknown protein (emb CAA73313.1)	63.4	75.88	68.57	A	14.02	296.9	321.51	308.17	P	27.32	4.49	3.23	6.91	85.44	84.39	84.92	A	15.37	296.9	321.51	308.17	P	27.32	3.63	2.67	5.29	66.34	78.97	72.02	A	14.37	296.9	321.51	308.17	P	27.32	4.28	3.09	6.5	52.91	64.06	58.08	A	12.84	296.9
267327_at	protein kinase family protein	At2g19410	816460	putative protein kinase contains a protein kinase domain profile (PDOC00100)	59.35	78.76	68.18	A	19.54	344.23	313.24	330.51	P	22.95	4.85	3.23	9.24	75.31	72.51	73.77	A	15.61	344.23	313.24	330.51	P	22.95	4.48	3.24	6.96	51.54	50.23	50.89	A	11.16	344.23	313.24	330.51	P	22.95	6.49	4.66	10.27	47.6	69.24	57.81	A	16.46	344.23
248971_at	Toll-Interleukin-Resistance (TIR) domain-containing protein	At5g45000	834531	putative protein contains similarity to disease resistance protein	59.58	65.73	62.21	P	8.54	282.5	243.3	265.53	P	27.75	4.27	3.23	5.76	55.6	58.45	56.84	A	11.21	282.5	243.3	265.53	P	27.75	4.67	3.33	7.12	44.87	51.77	47.98	A	9.45	282.5	243.3	265.53	P	27.75	5.53	3.94	8.43	35.58	49.61	42.32	A	11.64	282.5
266101_at	expressed protein	At2g37940	818371	unknown protein ; supported by cDNA: gi_16604321_gb_AY058059.1_	417.33	412.31	414.4	P	5.58	1396.82	1575.43	1486.81	P	89.38	3.59	3.23	3.95	369.01	376.61	372.07	P	9.99	1396.82	1575.43	1486.81	P	89.38	4	3.57	4.44	352.03	323.39	337.81	A	16	1396.82	1575.43	1486.81	P	89.38	4.4	3.87	4.98	400.99	430.54	416.73	P	16.78	1396.82
252121_at	GDP-D-mannose-4,6-dehydratase (MUR1)	At3g51160	824280	GDP-D-mannose-4,6-dehydratase (MUR1) ;supported by full-length cDNA: Ceres:11217.	888.34	785.54	838.28	P	74.09	3278.2	3108.01	3188.28	P	162.07	3.8	3.24	4.54	1623.38	1692.86	1655.5	P	59.73	3278.2	3108.01	3188.28	P	162.07	1.93	1.73	2.13	871.38	829.7	844.06	P	42.19	3278.2	3108.01	3188.28	P	162.07	3.78	3.36	4.25	1689.05	1737.18	1712.78	P	86.42	3278.2
256232_at	expressed protein	At3g12570	820437	unknown protein ; supported by full-length cDNA: Ceres: 118290.	628.94	553.47	594.76	P	53.47	2513.6	2196.07	2351.46	P	184.66	3.95	3.25	4.83	1432.53	1282.2	1358.27	P	98.1	2513.6	2196.07	2351.46	P	184.66	1.73	1.45	2.06	920.92	1095.43	1005.64	P	91.13	2513.6	2196.07	2351.46	P	184.66	2.34	1.92	2.86	1076.18	1061.23	1068.41	P	55.43	2513.6
247955_at	nucleosome assembly protein (NAP), putative	At5g56950	835797	nucleosome assembly protein	253.91	246.52	250.21	P	11.35	895.75	902.06	897.73	P	35.06	3.59	3.25	3.96	485.68	532.73	508.77	P	31.17	895.75	902.06	897.73	P	35.06	1.76	1.57	2	363.52	370.32	366.85	P	20.96	895.75	902.06	897.73	P	35.06	2.45	2.19	2.75	288.3	281.08	285.67	P	11.45	895.75
267374_at	uricase / urate oxidase / nodulin 35, putative	At2g26230	817163	putative uricase subunit similar to nodulin-35; identical to GB:Y11120;supported by full-length cDNA: Ceres:38538.	557.12	480.98	517.11	P	53.44	2267.65	1955.62	2129.8	P	210.95	4.12	3.25	5.23	764.29	802.6	780.91	P	40.05	2267.65	1955.62	2129.8	P	210.95	2.73	2.24	3.25	594.34	597.61	595.67	P	29.06	2267.65	1955.62	2129.8	P	210.95	3.58	2.95	4.25	977.84	944.05	960.39	P	41.44	2267.65
266457_at	malate dehydrogenase, glyoxysomal, putative	At2g22780	816808	putative glyoxysomal malate dehydrogenase precursor ; supported by cDNA: gi_16226836_gb_AF428346.1_AF428346	911.88	967.55	936.02	P	119.56	3807.2	3701.19	3746.2	P	177.2	4	3.25	5.12	1005.48	1118.38	1061.33	P	89.94	3807.2	3701.19	3746.2	P	177.2	3.53	3.03	4.17	935.83	803.68	866.37	P	85.14	3807.2	3701.19	3746.2	P	177.2	4.32	3.65	5.23	1523.06	1552.84	1536.57	P	115.13	3807.2
253526_at	zinc finger (C2H2 type) family protein	At4g31420	829269	putative zinc finger protein hypothetical protein YLR387c, Saccharomyces cerevisiae, PIR2:S51474; supported by cDNA: gi_13878012_gb_AF370269.1_AF370269	472.84	435.13	455.7	P	63.37	2086.96	1927.18	2015.39	P	247.31	4.42	3.26	6.07	1187.21	1079.46	1130.63	P	82.85	2086.96	1927.18	2015.39	P	247.31	1.78	1.39	2.23	626.63	786.09	710.91	P	87.69	2086.96	1927.18	2015.39	P	247.31	2.83	2.12	3.79	1062.97	1097.1	1081.01	P	67.17	2086.96
264229_at	kelch repeat-containing F-box family protein	At1g67480	843069	unknown protein	1606.32	1446.38	1511	P	142.04	6269.61	5765.02	6032.98	P	485.71	3.99	3.26	4.92	246.14	217.16	231.42	P	31.85	6269.61	5765.02	6032.98	P	485.71	26.07	20.32	34.64	611.56	676.32	640.74	P	67.44	6269.61	5765.02	6032.98	P	485.71	9.42	7.6	11.81	364.62	330.85	345.34	P	36.41	6269.61
258348_at	F-box family protein	At3g17710	821038	unknown protein ;supported by full-length cDNA: Ceres:39933.	202.32	177.59	189.37	A	22.16	929.44	735.7	831.35	P	106.4	4.39	3.27	5.85	273.56	260.61	266.62	P	15.95	929.44	735.7	831.35	P	106.4	3.12	2.42	3.88	162.4	195.32	177.21	P	21.66	929.44	735.7	831.35	P	106.4	4.69	3.48	6.3	201.96	215.54	209.64	P	20.84	929.44
252084_at	long-chain-alcohol O-fatty-acyltransferase family protein / wax synthase family protein	At3g51970	824360	wax synthase-like protein wax synthase - Simmondsia chinensis, PID:g5020219	68.9	78.63	72.84	P	10.15	307.51	294.88	300.81	P	18.63	4.13	3.27	5.45	66.14	62.25	64.23	P	12.49	307.51	294.88	300.81	P	18.63	4.68	3.47	6.96	65.29	71.32	67.23	P	19.38	307.51	294.88	300.81	P	18.63	4.47	2.99	8.56	50.2	56.27	53.06	P	11.85	307.51
258406_at	rhomboid family protein / zinc finger protein-related	At3g17615	821028	hypothetical protein similar to hypothetical protein GB:CAB57979 from [Lycopersicon esculentum]	502.66	627.67	560.92	P	89.04	2240.04	2936.96	2599.53	P	361.54	4.63	3.27	6.67	348.23	398.51	373.89	P	58.98	2240.04	2936.96	2599.53	P	361.54	6.95	4.91	10	382.81	327.56	357.38	P	57.16	2240.04	2936.96	2599.53	P	361.54	7.27	5.13	10.5	779.55	757.65	769.34	P	78.26	2240.04
258617_at	calmodulin, putative	At3g03000	821161	putative calmodulin similar to calmodulin GB:P04352 [Chlamydomonas reinhardtii]; contains Pfam profile: PF00036 EF hand (4 copies); supported by cDNA: gi_15010601_gb_AY045602.1_	149.84	92.11	120.41	P	34.05	541.86	670.36	605.81	P	64.71	5.03	3.27	9.57	30.9	27.98	29.53	A	9.32	541.86	670.36	605.81	P	64.71	20.52	12.91	43.26	41.79	37.11	39.25	A	8	541.86	670.36	605.81	P	64.71	15.43	10.89	23.88	29.73	27.05	28.29	A	6.18	541.86
255590_at	cathepsin B-like cysteine protease, putative	At4g01610	826792	cathepsin B-like cysteine protease, putative similar to cathepsin B-like cysteine proteinase GI:609175 from [Nicotiana rustica]; contains an unusually short, 5nt exon;supported by full-length cDNA: Ceres:20761.	1534.77	1242.78	1389.84	P	175.37	5855.53	5618.61	5728.12	P	412.01	4.12	3.28	5.33	3790.16	4080.16	3928.12	P	231.6	5855.53	5618.61	5728.12	P	412.01	1.46	1.25	1.7	3891.97	3091.41	3446.87	P	488.13	5855.53	5618.61	5728.12	P	412.01	1.66	1.3	2.21	3330.52	2978.61	3153.39	P	262.8	5855.53
266340_at	expressed protein	At2g01480	814676	similar to axi 1 protein from Nicotiana tabacum	77.42	63.36	70.32	P	10.1	291.47	335.23	309.03	P	34.56	4.39	3.28	6.03	142.11	159.06	150.44	P	14.13	291.47	335.23	309.03	P	34.56	2.05	1.6	2.61	103.19	80.78	92.02	P	12.29	291.47	335.23	309.03	P	34.56	3.36	2.53	4.53	76.8	77.82	77.47	P	4.52	291.47
253172_at	heavy-metal-associated domain-containing protein / copper chaperone (CCH)-related	At4g35060	829658	putative protein ;supported by full-length cDNA: Ceres:265.	617.54	313.35	464	P	156.53	2765.81	2243.31	2498.71	P	297.79	5.39	3.28	12.28	166.53	140.02	151.16	A	43.39	2765.81	2243.31	2498.71	P	297.79	16.53	10.58	31.97	347.78	274.93	312.45	P	52.22	2765.81	2243.31	2498.71	P	297.79	8	5.77	11.53	943.24	849.56	897.71	P	60.43	2765.81
260151_at	expressed protein	At1g52910	841724	unknown protein ;supported by full-length cDNA: Ceres:21921.	625.69	563.59	590.04	P	68.69	2289.44	2460.27	2371.16	P	135.17	4.02	3.29	5.06	678.38	658.91	668.53	P	29.29	2289.44	2460.27	2371.16	P	135.17	3.55	3.14	3.99	645.86	702.7	672.9	P	47.15	2289.44	2460.27	2371.16	P	135.17	3.52	3.04	4.1	701.17	789.03	744.72	P	56.3	2289.44
245432_at	serine protease protein -related, expressed pseudogene	At4g17100		putative serine protease-like protein	970.82	1063.98	1012.67	P	70.91	3648.81	3985.67	3825.5	P	193.5	3.78	3.29	4.37	821.81	736.42	779.21	P	73	3648.81	3985.67	3825.5	P	193.5	4.91	4.15	5.91	987.48	908.18	948.24	P	72.2	3648.81	3985.67	3825.5	P	193.5	4.03	3.48	4.71	1168.86	1302.26	1232.2	P	84.69	3648.81
249792_at	dual specificity protein phosphatase family protein	At5g23720	832437	putative protein contains similarity to DsPTP1 protein	229.91	204.51	216.46	P	26.98	1178.67	886.29	1028.37	P	168.61	4.75	3.3	6.62	388.41	386.37	387.47	P	33.5	1178.67	886.29	1028.37	P	168.61	2.65	1.89	3.53	230.53	223.28	227.34	P	20.77	1178.67	886.29	1028.37	P	168.61	4.52	3.21	6.04	573.96	553.26	561.86	P	40.09	1178.67
252244_at	expressed protein	At3g50130	824175	putative protein some putative proteins - Arabidopsis thaliana and Oryza sativa	33.63	33.09	33.4	A	3.11	137.63	127.36	132.59	P	8.88	3.97	3.3	4.83	29.63	26.17	27.81	A	7.67	137.63	127.36	132.59	P	8.88	4.77	3.22	8.79	50.36	66.16	58.36	A	8.44	137.63	127.36	132.59	P	8.88	2.27	1.78	3.04	30.54	26.12	28.68	P	3.89	137.63
252490_at	UDP-glucoronosyl/UDP-glucosyl transferase family protein	At3g46720	823825	glucuronosyl transferase-like protein glucuronosyl transferase homolog, ripening-related - Lycopersicon esculentum,PIR2:S39507	64.27	72.06	67.84	A	11.3	295.18	291.85	292.94	P	19.12	4.32	3.3	6.04	73.02	72.63	72.87	A	8.73	295.18	291.85	292.94	P	19.12	4.02	3.25	5.12	70.92	91.32	80.59	A	14.76	295.18	291.85	292.94	P	19.12	3.64	2.73	5.27	72.74	65.41	69.26	P	10.77	295.18
266206_at	expressed protein	At2g27730	817319	unknown protein ; supported by full-length cDNA: Ceres: 3359.	483.35	483.77	483.54	P	61.87	2043.49	2840.42	2418.78	P	452.57	5	3.31	7.16	1048.25	1043.89	1046.16	P	86.85	2043.49	2840.42	2418.78	P	452.57	2.31	1.57	3.14	680.7	755.37	725.62	P	66.06	2043.49	2840.42	2418.78	P	452.57	3.33	2.25	4.57	951.3	1110.8	1031.93	P	149.43	2043.49
255647_at	calcium-transporting ATPase 2, endoplasmic reticulum-type (ECA2)	At4g00900	827984	Ca2+-transporting ATPase - like protein similar to the cation transport ATPases family.	269.15	338.99	302.89	P	39.62	1192.48	1366.62	1282.86	P	107.4	4.24	3.31	5.57	624.13	662.41	644.99	P	43.13	1192.48	1366.62	1282.86	P	107.4	1.99	1.66	2.37	634.99	607.57	622.7	P	33.25	1192.48	1366.62	1282.86	P	107.4	2.06	1.74	2.41	474.56	471.62	473.41	P	16.55	1192.48
248692_s_at	DC1 domain-containing protein /// DC1 domain-containing protein	At4g15070	827170 /// 834885	hypothetical protein	36.26	30.1	33.17	P	8.5	180.84	154.06	168.11	P	21.7	5.07	3.31	9.02	61.88	55.46	59.05	P	9.79	180.84	154.06	168.11	P	21.7	2.85	2.03	4.12	40.37	53.14	45.73	P	10.53	180.84	154.06	168.11	P	21.7	3.68	2.46	6.12	28.49	27.11	27.81	P	7.46	180.84
264460_at	NF-X1 type zinc finger family protein	At1g10170	837555	hypothetical protein similar to transcriptional repressor NF-X1 in Homo sapiens (sp|Q12986|NFX1_HUMAN); similar to EST gb|T21002	306.85	300.18	303.77	P	36.66	1196.66	1342.26	1263.2	P	97.48	4.16	3.31	5.34	506.9	464.09	485.84	P	38.8	1196.66	1342.26	1263.2	P	97.48	2.6	2.16	3.13	318.18	399.61	357.31	P	50.6	1196.66	1342.26	1263.2	P	97.48	3.54	2.75	4.72	335.85	325.46	330.21	P	35.59	1196.66
254106_at	ubiquitin family protein	At4g24990	828602	geranylgeranylated protein ATGP4 ; supported by cDNA: gi_4097566_gb_U64921.1_ATU64921	1268.7	1027.15	1153.17	P	143.03	4502.88	4982.68	4727.42	P	279.92	4.1	3.31	5.24	1492.87	1412.6	1449.61	P	122.39	4502.88	4982.68	4727.42	P	279.92	3.26	2.76	3.89	1068.18	1161.91	1113.46	P	87.17	4502.88	4982.68	4727.42	P	279.92	4.25	3.62	5.01	1752.74	1649.75	1704.32	P	111	4502.88
249435_at	expressed protein	At5g39970	833994	putative protein tail-specific thyroid hormone up-regulated - Xenopus laevis, EMBL:U37373	80.12	98.41	89.03	A	22.81	441.02	424.9	432.33	P	35.39	4.86	3.31	8.5	98.85	95.32	97.01	A	19.28	441.02	424.9	432.33	P	35.39	4.46	3.24	6.74	82.98	90.37	86.3	A	21.5	441.02	424.9	432.33	P	35.39	5.01	3.45	8.6	68.41	69.65	69.03	A	18.96	441.02
252081_at	heat shock transcription factor family protein	At3g51910	824354	putative heat shock transcription factor heat shock transcription factor HSF30 - Peruvian tomato, PIR2:S25480	114.25	90.46	101.58	A	14.05	486.28	434.65	451.82	P	52.71	4.45	3.31	6.07	63.71	66.59	65.19	A	12.7	486.28	434.65	451.82	P	52.71	6.93	4.88	10.57	58.08	59.23	58.69	A	8.89	486.28	434.65	451.82	P	52.71	7.7	5.66	10.76	71.19	71.34	71.26	A	15.18	486.28
250788_at	transducin family protein / WD-40 repeat family protein	At5g05570	830440	putative protein similar to unknown protein (pir||T04661)	350.71	361.1	356.37	P	44.28	1582.12	1403.43	1498.51	P	123.5	4.2	3.32	5.46	499.56	412.23	452.9	P	75.43	1582.12	1403.43	1498.51	P	123.5	3.31	2.49	4.66	307.29	447.85	375.05	P	78.75	1582.12	1403.43	1498.51	P	123.5	4	2.87	6.21	353.2	427.14	391.38	P	55.03	1582.12
261156_s_at	membrane bound O-acyl transferase (MBOAT) family protein / wax synthase-related /// membrane bound O-acyl transferase (MBOAT) family protein / wax synthase-related	At1g34520	840351 /// 840354	hypothetical protein predicted by genemark.hmm	39.88	44.16	41.96	P	12.13	204.16	212.56	208.48	P	12.28	4.97	3.32	9.52	32	36.87	34.48	A	9.5	204.16	212.56	208.48	P	12.28	6.05	4.1	11.12	28.25	32.76	30.06	A	9.57	204.16	212.56	208.48	P	12.28	6.94	4.49	14.63	28.75	32.58	30.38	A	8.36	204.16
263023_at	expressed protein	At1g23960	839007	unknown protein	784.29	779.19	781.1	P	38.31	3071.19	2918.54	3000.14	P	205.78	3.84	3.33	4.4	2000.97	2200.89	2103.81	P	154.75	3071.19	2918.54	3000.14	P	205.78	1.43	1.21	1.69	1448.09	1380.49	1411.89	P	82.04	3071.19	2918.54	3000.14	P	205.78	2.12	1.83	2.46	1336.21	1303.58	1316.44	P	55.26	3071.19
249168_at	lipin family protein	At5g42870	834298	putative protein strong similarity to unknown protein (gb|AAF23287.1)	93.29	81.69	87.55	A	12.25	362.2	381.51	371.66	P	26.62	4.25	3.33	5.64	151.92	146.72	149.05	P	15.84	362.2	381.51	371.66	P	26.62	2.49	2.03	3.11	124.84	127.42	125.75	P	11.11	362.2	381.51	371.66	P	26.62	2.96	2.46	3.58	106.11	100.4	103.07	P	12.06	362.2
257122_at	pumilio/Puf RNA-binding domain-containing protein	At3g20250	821569	RNA-binding protein, putative contains Pfam profile: PF00806 Pumilio-family RNA binding domains (aka PUM-HD, Pumilio homology domain) (8 copies at C-terminus)	500.25	432.14	465.75	P	55.07	1812.61	2287.9	2049.72	P	243.42	4.4	3.33	5.82	680.31	717.36	701.24	P	69.75	1812.61	2287.9	2049.72	P	243.42	2.92	2.24	3.76	519.03	372.5	448.48	P	85.06	1812.61	2287.9	2049.72	P	243.42	4.57	3.23	6.9	511.08	513.49	511.92	P	30.22	1812.61
256583_at	glutaredoxin family protein	At3g28850	822517	hypothetical protein	271.14	246.09	259.34	P	42.11	1180.09	1959.93	1575.08	P	409.82	6.07	3.33	9.75	264.85	233.26	248.13	P	46.38	1180.09	1959.93	1575.08	P	409.82	6.35	3.43	10.59	243.82	297.56	269.43	P	63.34	1180.09	1959.93	1575.08	P	409.82	5.85	3.08	10.67	236.84	276.95	255.15	P	52.9	1180.09
254294_at	rhomboid family protein	At4g23070	828406	putative membrane protein membrane protein, Saccharum sp. (sugarcane),PID:g294845	136.08	171.19	151.3	A	26.37	652.62	674.16	667.61	P	43.65	4.41	3.34	6.27	207.81	258.21	232.46	P	28.34	652.62	674.16	667.61	P	43.65	2.87	2.31	3.67	157.94	133.3	146.38	A	19.93	652.62	674.16	667.61	P	43.65	4.56	3.61	5.99	172.1	214.71	191.39	A	25.15	652.62
259337_at	amino acid permease family protein	At3g03720	821176	putative cationic amino acid transporter similar to HIGH-AFFINITY CATIONIC AMINO ACID TRANSPORTER-1 GB:Q09143 [Mus musculus]	423.55	409.72	417.32	P	42.96	1620.22	1889.39	1753.83	P	166.87	4.2	3.34	5.32	405.82	349.63	374.52	P	62.39	1620.22	1889.39	1753.83	P	166.87	4.68	3.48	6.65	337.58	354.83	345.42	P	36.38	1620.22	1889.39	1753.83	P	166.87	5.08	4.02	6.45	522.01	577.49	547.91	P	49.17	1620.22
254521_at	expressed protein	At5g44810	834512	putative protein similar to unknown protein (gb|AAC79139.1)	350.45	245.88	294.47	P	64.89	1573.06	1269.18	1431.4	P	164.79	4.86	3.34	7.85	112.7	187.17	147.94	P	41.53	1573.06	1269.18	1431.4	P	164.79	9.68	6.26	18.34	63.66	59.14	61.33	A	13.72	1573.06	1269.18	1431.4	P	164.79	23.34	15.98	38.01	107.36	104.34	105.88	A	15.9	1573.06
246035_at	succinyl-CoA ligase (GDP-forming) alpha-chain, mitochondrial, putative / succinyl-CoA synthetase, alpha chain, putative / SCS-alpha, putative	At5g08300	830726	succinyl-CoA-ligase alpha subunit ;supported by full-length cDNA: Ceres:10292.	1369.41	1333.59	1347.39	P	101.74	5097.31	5339.66	5210.77	P	258.82	3.87	3.35	4.51	2232.86	2475.42	2345.94	P	159.05	5097.31	5339.66	5210.77	P	258.82	2.22	1.94	2.56	1630.83	1662.57	1644.63	P	78.49	5097.31	5339.66	5210.77	P	258.82	3.17	2.83	3.55	2137.24	2102.39	2117.66	P	129.8	5097.31
264255_at	SF2/ASF-like splicing modulator (SRP30)	At1g09140	837433	putative SF2/ASF splicing modulator, Srp30 similar to GB:CAB42558	533.52	563.82	550.16	P	67.11	2213.91	3010.42	2608.55	P	405.56	4.74	3.35	6.53	541.74	722.18	631.73	P	119.51	2213.91	3010.42	2608.55	P	405.56	4.13	2.77	6.38	791.68	912.76	845.76	P	86.04	2213.91	3010.42	2608.55	P	405.56	3.08	2.21	4.13	1163.86	1167.62	1166.17	P	60.14	2213.91
262422_at	pyrrolidone-carboxylate peptidase family protein	At1g23440	838952	hypothetical protein similar to hypothetical protein GB:AAF27077 GI:6730656 from [Arabidopsis thaliana]	2145.06	1581.11	1850.76	P	315.77	8432.16	7701.35	8074.51	P	418.49	4.36	3.35	6.12	1703.1	1507.72	1606.93	P	152.31	8432.16	7701.35	8074.51	P	418.49	5.02	4.24	6.06	1237.36	1208.6	1223.75	P	86.67	8432.16	7701.35	8074.51	P	418.49	6.6	5.73	7.65	2225.61	2068.98	2142.71	P	120.07	8432.16
267488_at	ATPase E1-E2 type family protein / haloacid dehalogenase-like hydrolase family protein / heavy-metal-associated domain-containing protein	At2g19110	816428	putative cadmium-transporting ATPase T20K24.13 has been merged with T20K24.12 per suggestion of Dr. Kristian Axelsen (axe@biobase.dk)	211.57	239.76	224.05	P	31.62	922.81	1023.14	973.2	P	81.96	4.34	3.36	5.82	364.51	328	347.06	P	36.14	922.81	1023.14	973.2	P	81.96	2.8	2.26	3.52	221.4	240.35	231.09	P	31.98	922.81	1023.14	973.2	P	81.96	4.21	3.27	5.62	567.33	566.86	567.11	P	39.86	922.81
251047_at	expressed protein	At5g02390	830266	putative protein mature-parasite-infected erythrocyte antigen, Plasmodium falciparum, EMBL:PFMESA	55.27	61.14	57.95	A	23.9	417.59	311.67	360.73	P	60.84	6.22	3.36	19.69	70.39	69.45	69.91	A	19.31	417.59	311.67	360.73	P	60.84	5.16	3.14	9.86	45.29	51.05	48.12	A	19.62	417.59	311.67	360.73	P	60.84	7.5	4.07	23.18	42.07	48.43	44.81	A	17.95	417.59
248366_at	scarecrow-like transcription factor 8 (SCL8)	At5g52510	835327	SCARECROW transcriptional regulator-like	1192.85	1300.58	1247.16	P	67.12	4678.02	5501.5	5044.82	P	467.77	4.05	3.36	4.79	1195.36	1382.96	1286.62	P	97.87	4678.02	5501.5	5044.82	P	467.77	3.92	3.2	4.77	753.77	752.5	753.03	P	18.53	4678.02	5501.5	5044.82	P	467.77	6.7	5.65	7.77	1949.02	1783.73	1865.11	P	91.45	4678.02
249963_at	speckle-type POZ protein-related	At5g19000	832018	putative protein SPECKLE-TYPE POZ PROTEIN, Homos sapiens, SWISSNEW:SPOP_HUMAN	849.88	875.62	862.15	P	54.54	3364.15	3156.61	3270.89	P	133.67	3.79	3.36	4.31	903.17	771.54	839.86	P	74.4	3364.15	3156.61	3270.89	P	133.67	3.89	3.34	4.62	567.72	827.83	698.02	P	131.28	3364.15	3156.61	3270.89	P	133.67	4.69	3.54	6.82	889.8	938.02	913.56	P	59.68	3364.15
256756_at	haloacid dehalogenase-like hydrolase family protein	At3g25610	822148	ATPase II, putative similar to GB:AAD34706 from [Homo sapiens] (Biochem. Biophys. Res. Commun. 257 (2), 333-339 (1999))	203.12	158.64	179.65	A	34.78	866.85	765.86	818.95	P	60.46	4.56	3.36	6.79	82.22	95.95	89.29	A	16.4	866.85	765.86	818.95	P	60.46	9.17	6.83	13.36	100.53	113.66	105.9	A	18.63	866.85	765.86	818.95	P	60.46	7.73	5.81	11.07	74.83	87.11	79.79	A	14.89	866.85
267293_at	senescence-associated family protein	At2g23810	816913	hypothetical protein	1567.53	1335.36	1447.43	P	171.51	6150.25	5771.45	5944.33	P	296.42	4.11	3.37	5.17	1846.46	2538.1	2192.46	P	372.58	6150.25	5771.45	5944.33	P	296.42	2.71	2.09	3.8	2380.87	1884.29	2137.67	P	284.59	6150.25	5771.45	5944.33	P	296.42	2.78	2.24	3.6	1905.48	2434.72	2163.71	P	291.94	6150.25
254507_at	expressed protein	At4g20160	827762	Glu-rich protein mature-parasite-infected erythrocyte surface antigen MESA, Plasmodium falciparum, PIR2:A45605	42.84	46.8	44.67	A	11.79	216.51	233.34	224.98	P	21.66	5.04	3.37	9.04	67.6	54.54	61.05	A	13.29	216.51	233.34	224.98	P	21.66	3.68	2.59	5.87	44.52	48.2	46.2	A	10.77	216.51	233.34	224.98	P	21.66	4.87	3.37	8.05	60.96	59.21	59.97	A	9.84	216.51
264602_at	protein kinase family protein	At1g04700	839437	putative Ser/Thr protein kinase similar to GB:AAC12844	114	194.51	148.07	P	68.64	858.91	1012.75	922.71	P	108.18	6.23	3.38	26.38	125.62	132.1	128.75	P	55.13	858.91	1012.75	922.71	P	108.18	7.17	4.02	24.42	73.54	87.12	79.45	P	39.43	858.91	1012.75	922.71	P	108.18	11.61	6.13	63.48	95.39	97.35	96.31	P	36.72	858.91
260335_at	strictosidine synthase family protein	At1g74000	843738	putative strictosidine synthase similar to STRICTOSIDINE SYNTHASE 3 PRECURSOR GB:P92976; supported by cDNA: gi_1754986_gb_U43946.1_ATU43946	192.1	206.98	198.44	A	49.91	1223.3	929.39	1066.01	P	168.24	5.37	3.39	9.57	329.8	407.69	363.61	A	70.24	1223.3	929.39	1066.01	P	168.24	2.93	1.95	4.57	427.01	340.03	383.16	P	72.14	1223.3	929.39	1066.01	P	168.24	2.78	1.86	4.3	210.61	266.01	234.76	A	52.89	1223.3
260690_at	zinc finger (C3HC4-type RING finger) family protein	At1g32340	840126	RING finger protein, putative similar to GB:BAA78677 from [Homo sapiens]	271.02	236	252.98	P	24.54	1004.52	1017.56	1009.78	P	38.49	3.99	3.39	4.8	417.05	442.79	430.71	P	27.86	1004.52	1017.56	1009.78	P	38.49	2.34	2.08	2.66	361.5	261.43	311.9	P	51.37	1004.52	1017.56	1009.78	P	38.49	3.24	2.52	4.46	388.82	340.57	364.01	P	27.55	1004.52
252932_at	vacuolar proton ATPase, putative	At4g39080	830063	putative proton pump vacuolar proton ATPase 100-kDa subunit - Dictyostelium discoideum, PID:g1384136; supported by cDNA: gi_16974582_gb_AY060557.1_	1576.74	1392.35	1481.81	P	311.57	6651.84	7278.02	6914.56	P	460.11	4.67	3.39	7.21	866.79	965.57	915.68	P	151.75	6651.84	7278.02	6914.56	P	460.11	7.55	5.77	10.54	872.97	582.64	720.6	P	202.07	6651.84	7278.02	6914.56	P	460.11	9.6	6.44	17.93	1300.26	1314.81	1307.71	P	230.68	6651.84
248981_at	ankyrin repeat family protein / BTB/POZ domain-containing protein	At5g45110	834545	regulatory protein NPR1-like; transcription factor inhibitor I kappa B-like	398.94	333.11	366.97	P	50.08	1483.94	1653.07	1572.64	P	101.52	4.29	3.4	5.63	439.28	545.81	492.24	P	61.52	1483.94	1653.07	1572.64	P	101.52	3.19	2.57	4.1	551.19	470.34	505.62	P	55.68	1483.94	1653.07	1572.64	P	101.52	3.11	2.54	3.89	559.19	582.34	571.2	P	46.84	1483.94
251358_at	shaggy-related protein kinase beta / ASK-beta (ASK2)	At3g61160	825288	shaggy-like kinase beta	181.36	178.64	180.11	P	40.23	1049.03	889.12	971.65	P	171.09	5.39	3.4	9.08	217.54	190.41	203.77	P	48.59	1049.03	889.12	971.65	P	171.09	4.77	2.96	8.31	181.9	219.7	199.57	P	43.74	1049.03	889.12	971.65	P	171.09	4.87	3.08	8.12	291.7	280.29	285.93	P	52.23	1049.03
266170_at	hydroxyproline-rich glycoprotein family protein	At2g39050	818491	unknown protein ;supported by full-length cDNA: Ceres:39558.	417.42	305.8	362.26	P	67.89	2749.85	1680.8	2228.24	P	559.71	6.15	3.4	10.19	387.5	349.3	366.57	P	52.27	2749.85	1680.8	2228.24	P	559.71	6.08	3.44	9.42	446.28	491.7	471.01	P	42.39	2749.85	1680.8	2228.24	P	559.71	4.73	2.73	6.94	698.74	716.92	708.17	P	48.21	2749.85
258862_at	mitochondrial processing peptidase beta subunit, putative	At3g02090	821084	putative mitochondrial processing peptidase similar to mitochondrial processing peptidase GB:CAA56521 [Solanum tuberosum]; supported by cDNA: gi_15982730_gb_AY057579.1_	2735.93	2637.88	2684.22	P	248.67	10344.4	10959.9	10702.4	P	464.08	3.99	3.4	4.77	2296.27	2676.39	2483.8	P	250.94	10344.4	10959.9	10702.4	P	464.08	4.31	3.63	5.23	2258.89	1767.72	2006.37	P	304.31	10344.4	10959.9	10702.4	P	464.08	5.33	4.22	7.16	3363.72	3099.68	3236.63	P	263.4	10344.4
265679_at	expressed protein	At2g32240	817784	putative myosin heavy chain ; supported by cDNA: gi_15982766_gb_AY057490.1_	1007.94	893.23	945.37	P	148.53	3910.76	4964.71	4440.82	P	547.27	4.7	3.4	6.67	369.58	314.49	341.42	P	57.52	3910.76	4964.71	4440.82	P	547.27	13.01	9.32	18.86	499.35	507.25	503.14	P	77.05	3910.76	4964.71	4440.82	P	547.27	8.83	6.42	12.43	936.17	875.32	904.45	P	140	3910.76
247768_at	myb family transcription factor	At5g58900	836007	I-box binding factor - like protein I-box binding factor, Lycopersicon esculentum, EMBL:LES243339	388.47	346.5	370.24	P	29.29	1423.27	1817.03	1621.06	P	196.7	4.38	3.4	5.51	55.26	43.11	49.78	A	9.64	1423.27	1817.03	1621.06	P	196.7	32.56	22.81	49.67	150.88	213.71	179.78	P	34.47	1423.27	1817.03	1621.06	P	196.7	9.02	6.33	13.7	80.59	86.12	83.31	P	6.62	1423.27
259891_at	eukaryotic translation initiation factor 4A, putative / eIF-4A, putative	At1g72730	843605	putative Eukaryotic initiation factor 4A similar to Eukaryotic initiation factor 4A-10 GB:P41382 [Nicotiana tabacum]; identical to (putative) RNA helicase GB:CAA09211 [Arabidopsis thaliana] (Nucleic Acids Res. 27 (2), 628-636 (1999));supported by full-length cDNA: Ceres:42530.	79.86	73.3	77.26	P	10.32	357.88	328.92	344.38	P	34.41	4.46	3.41	5.96	163.75	161.88	162.65	P	11.83	357.88	328.92	344.38	P	34.41	2.12	1.71	2.58	150.59	145.08	148.8	P	13.06	357.88	328.92	344.38	P	34.41	2.31	1.85	2.88	222.55	195.06	209	P	21.31	357.88
251163_at	expressed protein	At3g63310	825506	putative protein S1R protein - Homo sapiens, EMBL:AF113127	1377.64	1276.68	1323.99	P	106.72	5099.84	6256.31	5668.15	P	599.11	4.28	3.41	5.31	1059.4	1131.61	1093.76	P	94.5	5099.84	6256.31	5668.15	P	599.11	5.18	4.11	6.47	1069.94	1140.87	1099.65	P	66.83	5099.84	6256.31	5668.15	P	599.11	5.15	4.17	6.25	1829.63	1875.36	1852.53	P	88.5	5099.84
250252_at	transporter-related	At5g13750	831220	transporter-like protein ;supported by full-length cDNA: Ceres:27439.	635.69	656.09	645.92	P	57.81	2619.54	2528.64	2575.39	P	99.34	3.99	3.42	4.73	550.67	553.12	551.81	P	58.94	2619.54	2528.64	2575.39	P	99.34	4.67	3.92	5.71	621.03	622.34	621.74	P	51.46	2619.54	2528.64	2575.39	P	99.34	4.14	3.59	4.85	453.82	453.3	453.53	P	37.43	2619.54
248726_at	Ras-related GTP-binding family protein	At5g47960	834847	RAS superfamily GTP-binding protein-like ; supported by cDNA: gi_12004622_gb_AF218121.1_AF218121	85.13	95.57	89.93	A	19.39	410.11	434.79	422.22	P	22.45	4.69	3.42	7.32	69.94	68.08	68.85	A	16.33	410.11	434.79	422.22	P	22.45	6.13	4.35	10.11	62.61	73.05	68.06	A	20.76	410.11	434.79	422.22	P	22.45	6.2	4.08	12.5	59.95	69.72	64.03	A	17.95	410.11
265666_at	rac GTPase activating protein, putative	At2g27440	817289	putative rac GTPase activating protein	101.54	138.71	118.67	A	26.39	531.32	615.98	572.77	P	45.87	4.83	3.42	7.72	96.41	87.98	92.18	A	17.27	531.32	615.98	572.77	P	45.87	6.21	4.58	9.15	99.22	97.86	98.57	A	15.25	531.32	615.98	572.77	P	45.87	5.81	4.44	7.98	76.25	92.3	83.72	A	15.18	531.32
267439_at	GDSL-motif lipase/hydrolase family protein	At2g19060	816423	putative GDSL-motif lipase/hydrolase similar to APG proteins; pFAM domain PF00657	51.34	50.91	51.16	A	17.15	594.5	297.05	444.67	P	152.54	8.69	3.43	21.55	51.56	45.51	48.15	A	13.75	594.5	297.05	444.67	P	152.54	9.24	3.74	19.97	50.3	42.97	46.72	A	16.9	594.5	297.05	444.67	P	152.54	9.52	3.71	25.76	34.58	43.9	38.17	A	13.34	594.5
249239_at	protein kinase family protein	At5g41990	834204	MAP kinase ; supported by cDNA: gi_15983508_gb_AF424629.1_AF424629	441.28	359.75	399.61	P	55.94	2034.74	1792.22	1911.21	P	263.09	4.78	3.44	6.66	692.56	665.22	679.72	P	57.79	2034.74	1792.22	1911.21	P	263.09	2.81	2.11	3.63	581.64	562.74	570.23	P	45.94	2034.74	1792.22	1911.21	P	263.09	3.35	2.52	4.3	904.3	869.5	888.03	P	82.98	2034.74
260026_at	expressed protein	At1g29970	839876	60S ribosomal protein L18A, putative similar to GI:3128228 from [Arabidopsis thaliana] (Nature 402 (6763), 761-768 (1999));supported by full-length cDNA: Ceres:4898.	992.55	804.97	896.07	P	116.72	3878.88	3945.5	3915.02	P	305.83	4.37	3.44	5.72	1538.03	1389.78	1469.36	P	115.62	3878.88	3945.5	3915.02	P	305.83	2.66	2.22	3.2	725.96	954.86	837.46	P	122.31	3878.88	3945.5	3915.02	P	305.83	4.67	3.62	6.3	1277.7	1210.26	1242.48	P	89	3878.88
264256_at	importin alpha-1 subunit, putative (IMPA4)	At1g09270	837448	putative importin alpha similar to GB:AAC27644 and GB:CAA74966	334.4	258.49	297.25	P	47.9	1271.01	1778.85	1528.21	P	260.2	5.14	3.44	7.62	381.49	444.12	412.95	P	60.46	1271.01	1778.85	1528.21	P	260.2	3.7	2.5	5.36	301.65	239.7	270.14	P	43.84	1271.01	1778.85	1528.21	P	260.2	5.66	3.78	8.4	521.6	455.81	490.5	P	57.24	1271.01
260651_at	expressed protein	At1g32460	840140	hypothetical protein predicted by genemark.hmm;supported by full-length cDNA: Ceres:95383.	1264.13	999.42	1129.19	P	142.38	4743.98	4877.58	4794.47	P	242.77	4.25	3.45	5.43	3244.33	2561.82	2902.48	P	350.73	4743.98	4877.58	4794.47	P	242.77	1.65	1.35	2.09	1634.82	1889.04	1758.05	P	143.26	4743.98	4877.58	4794.47	P	242.77	2.73	2.34	3.21	1324.79	1321.71	1323.17	P	34.84	4743.98
247722_at	Ras-related GTP-binding protein, putative	At5g59150	836033	GTP-binding protein rab11 - like GTP-binding protein rab11, Arabidopsis thaliana, PIR:T12965; supported by cDNA: gi_13877728_gb_AF370127.1_AF370127	647.66	557.38	600.79	P	65.68	2645.67	2484.85	2543.64	P	172.92	4.23	3.45	5.3	1476.6	1347.59	1405.79	P	131.59	2645.67	2484.85	2543.64	P	172.92	1.81	1.5	2.2	830.38	843.48	837.19	P	56.83	2645.67	2484.85	2543.64	P	172.92	3.04	2.59	3.56	920.68	863.8	890.2	P	54.81	2645.67
245251_at	calcineurin B-like protein 1 (CBL1)	At4g17615	827481	calcineurin B-like protein 1 ; supported by cDNA: gi_3309081_gb_AF076251.1_AF076251	272.51	231.44	252.81	P	34.2	1101.34	1079.26	1091.18	P	60.23	4.32	3.45	5.63	318.49	353.78	336.42	P	37.73	1101.34	1079.26	1091.18	P	60.23	3.24	2.67	4.05	253.58	300.71	278.38	P	34.51	1101.34	1079.26	1091.18	P	60.23	3.92	3.18	5	325.89	318.35	322.38	P	24.76	1101.34
246915_at	malate oxidoreductase, putative	At5g25880	832657	malate dehydrogenase - like protein malate dehydrogenase, kidney bean, PIR:DEFBC	138.91	159.04	147.96	A	27.24	676.18	677.4	676.87	P	38.7	4.57	3.45	6.63	174.77	150.69	161.75	A	30.66	676.18	677.4	676.87	P	38.7	4.18	3.13	6.14	164.11	187.76	174.3	A	21.75	676.18	677.4	676.87	P	38.7	3.88	3.14	4.97	214.15	230.01	222.2	P	13.33	676.18
250648_at	late embryogenesis abundant group 1 domain-containing protein / LEA group 1 domain-containing protein	At5g06760	830565	late embryogenesis abundant protein LEA like ; supported by cDNA: gi_15293004_gb_AY050936.1_	82.13	77.59	79.77	A	14.85	699.46	391.78	545.17	P	155.96	6.83	3.45	11.64	84.7	46.13	65.43	A	22.13	699.46	391.78	545.17	P	155.96	8.33	3.86	20.27	36.29	50.21	42.65	A	12.69	699.46	391.78	545.17	P	155.96	12.78	6.07	27.54	88.34	72.07	80.18	A	15.47	699.46
258401_at	regulator of chromosome condensation (RCC1) family protein	At3g15430	820782	unknown protein ; supported by cDNA: gi_14334415_gb_AY034899.1_	1113.4	1167.77	1140.65	P	49.44	4657.33	4310.51	4444.79	P	255.84	3.9	3.45	4.38	1033.75	1031.94	1032.75	P	20.25	4657.33	4310.51	4444.79	P	255.84	4.3	3.88	4.74	887.1	864.86	875.96	P	37.77	4657.33	4310.51	4444.79	P	255.84	5.07	4.5	5.7	1216.52	1161.49	1190.16	P	45.99	4657.33
255619_s_at	DC1 domain-containing protein /// DC1 domain-containing protein	At4g01350	828015 /// 836114	putative CHP-rich zinc finger protein similar to A. thaliana CHP-rich zinc finger proteins see T10M13, GenBank accession number AF001308 functional catalog ID=98	290.28	285.25	287.53	P	35.04	1216.7	1796.93	1509.15	P	290.52	5.25	3.45	7.49	118.69	149.37	133.46	P	24.05	1216.7	1796.93	1509.15	P	290.52	11.31	7.15	17.65	162.9	115.32	136.92	P	33.46	1216.7	1796.93	1509.15	P	290.52	11.02	6.63	19.66	301.48	288.67	294.48	P	31.8	1216.7
245313_at	PRLI-interacting factor K	At4g15420	827213	UFD1 like protein ; supported by full-length cDNA: Ceres: 207652.	604.23	610.95	607.39	P	47.03	2880.6	2368.62	2623.49	P	273.92	4.32	3.46	5.32	1073.28	1046.6	1058.11	P	54.73	2880.6	2368.62	2623.49	P	273.92	2.48	2.02	2.97	734.83	839.3	785.84	P	59.86	2880.6	2368.62	2623.49	P	273.92	3.34	2.67	4.11	1080.12	1062.49	1070.99	P	50.71	2880.6
265766_at	oxidoreductase, 2OG-Fe(II) oxygenase family protein	At2g48080	819420	unknown protein	150.42	169.34	159.17	A	37.1	941.22	735.11	834.88	P	115.59	5.25	3.46	8.84	182.01	180.28	181.14	A	39.21	941.22	735.11	834.88	P	115.59	4.61	3.09	7.47	152.68	175.13	162.56	A	38.05	941.22	735.11	834.88	P	115.59	5.14	3.38	8.67	103.3	138.37	118.31	A	33.16	941.22
264219_at	DC1 domain-containing protein	At1g60420	842337	unknown protein contains similarity to tryparedoxin GI:3851498 from [Crithidia fasciculata];supported by full-length cDNA: Ceres:34936.	757.64	677.23	719.39	P	63.59	3100.62	3204.81	3132.47	P	306.85	4.35	3.49	5.41	1576.6	1559.75	1568.85	P	82.72	3100.62	3204.81	3132.47	P	306.85	2	1.64	2.38	1191.19	1193.05	1191.96	P	61.17	3100.62	3204.81	3132.47	P	306.85	2.63	2.17	3.13	2058.38	1936.5	1996.76	P	85.97	3100.62
[truncated: 882 more rows]
[truncated: 9 more columns]

## Sheet: Lan et al 2013
Root hairs enriched	Lan et al (2013) - "EXP7/non-GFP up-regulated" as in table S2	Common in both sets
At1g01440	At1g01120	At1g01660
[truncated: 1,813 more rows]

## Sheet: Bruex et al 2012
Root hairs enriched	Bruex et al (2012) - "core set hair genes" as in Table S4	Common in both sets
[truncated: 1,814 more rows]

[truncated: 4 more sheets: Deal and Henikoff 2010, Brady et al 2007, Jones et al 2006, Wang et al 2008]
