# Supplementary material for: Transcriptional profiling of Arabidopsis root hairs and pollen defines an apical cell growth signature
Source: BMC Plant Biol. 2014 Aug 1;14:197. doi: 10.1186/s12870-014-0197-3 (PMC4236730; doi:10.1186/s12870-014-0197-3)
Supplement: Additional file 4: Table S3. — Detailed expression date for 4989 transcripts expressed both in root hairs and pollen. In addition information is provided whether a gene is selectively expressed in growing cells, enriched, or depleted. The average fold change (FC*) is given as the lower confidence bound fold change of all relevant comparisons. Transcript that are selectively expressed based on our data set, but not if compared with publicly available ATH1 datasets are denoted with “(X)#”. [file s12870-014-0197-3-S4.xlsx]

## Sheet: Apical Growth Summary
Apical Growth Selective	Apical Growth Enriched	Average FC *	Apical Growth Depleted	Average FC *	Probe Set	AGI ID	Gene	Pollen signal	Pollen call	Root Hair signal	Root Hair call	Silique signal	Silique call	Ovule signal	Ovule call	Leaf signal	Leaf call	Pistil signal	Pistil call	Pollen Enriched	Average FC *	Root Hair Enriched	Average FC *	Pollen Depleted	Average FC *	Root Hair Depleted	Average FC *	Overlap with "polar cell expansion genes" in Hafidh et al. (96 of 104 on ATH1)
X	X	9.3225			247941_at	At5g57200	epsin N-terminal homology (ENTH) domain-containing protein / clathrin assembly protein-related	716.647	P	107.611	P	19.558	A	25.171	A	29.519	A	23.77	A	X	16.3275	X	2.3175					No
X	X	6.4			248909_at	At5g45810	CIPK19 (CIPK19); kinase	2005.63	P	560.45	P	170.122	A	144.638	A	137.029	A	139.698	A	X	10.245	X	2.555					No
X	X	4.80125			249185_at	At5g43030	DC1 domain-containing protein	345.981	P	487.061	P	47.202	A	60.305	A	58.568	A	52.715	A	X	4.015	X	5.5875					No
X	X	1.49125			246872_at	At5g26080	proline-rich family protein	128.238	P	152.348	P	63.945	A	69.704	A	75.48	A	69.578	A	X	1.4175	X	1.565					No
X					249868_at	At5g23030	TET12 (TETRASPANIN12)	97.014	P	1167.27	P	36.388	A	36.551	A	51.541	A	31.853	A			X	19.5275					No
X	X	56.4975			249950_at	At5g18910	protein kinase family protein	8336.86	P	261.101	P	39.486	A	44.106	A	43.187	A	38.021	A	X	109.99	X	3.005					No
X	X	48.7025			246592_at	At5g14890	NHL repeat-containing protein	7154.82	P	143.782	P	43.898	A	52.893	A	42.89	A	49.036	A	X	95.635	X	1.77					No
X	X	16.4062			250204_at	At5g13990	ATEXO70C2 (exocyst subunit EXO70 family protein C2); protein binding	1427.6	P	695.448	P	38.929	A	36.363	A	47.41	A	40.32	A	X	21.09	X	11.7225					No
X	X	15.7863			245979_at	At5g13150	ATEXO70C1 (exocyst subunit EXO70 family protein C1); protein binding	3238	P	1779.91	P	116.188	A	120.88	A	139.181	A	111.162	A	X	20.49	X	11.0825					No
X					250801_at	At5g04960	pectinesterase family protein	66.687	P	8359.75	P	32.309	A	47.038	A	30.865	A	42.929	A			X	114.123					No
X	X	4.62625			251047_at	At5g02390	similar to unknown protein [Arabidopsis thaliana] (TAIR:AT1G07620.1); similar to Os01g0149900 [Oryza sativa (japonica cultivar-group)] (GB:NP_001042029.1); similar to conserved hypothetical protein [Medicago truncatula] (GB:ABE91371.1); similar to Os12g0570500 [Oryza sativa (japonica cultivar-group)] (GB:NP_001067080.1)	388.033	P	320.946	P	40.046	A	50.626	A	51.284	A	39.104	A	X	5.23	X	4.0225					No
X					251053_at	At5g01490	CAX4 (cation exchanger 4); cation:cation antiporter	494.533	P	342.08	P	215.066	A	235.436	A	260.395	A	220.665	A	X	1.8075							No
X	X	7.7975			251135_at	At5g01280	similar to proline-rich family protein [Arabidopsis thaliana] (TAIR:AT3G09000.1); similar to Os01g0141900 [Oryza sativa (japonica cultivar-group)] (GB:NP_001041987.1); similar to putative proteophosphoglycan [Oryza sativa (japonica cultivar-group)] (GB:BAD61066.1)	133.861	P	1001.19	P	32.206	A	22.56	A	23.938	A	20.468	A	X	1.5975	X	13.9975					No
X					252987_at	At4g38390	similar to unknown protein [Arabidopsis thaliana] (TAIR:AT1G76270.1); similar to axi 1 [Nicotiana tabacum] (GB:CAA56570.1); contains InterPro domain Protein of unknown function DUF246, plant; (InterPro:IPR004348)	106.447	P	423.119	P	38.758	A	67.414	A	46.335	A	66.051	A			X	5.5175					No
X					253718_at	At4g29450	leucine-rich repeat protein kinase, putative	233.185	P	175.763	P	53.543	A	56.25	A	66.601	A	49.098	A	X	2.865							No
X	X	4.805			254173_at	At4g24580	pleckstrin homology (PH) domain-containing protein-related / RhoGAP domain-containing protein	781.6	P	163.504	P	77.764	A	82.196	A	77.229	A	57.733	A	X	7.9675	X	1.6425					No
X	X	13.005			254205_at	At4g24170	kinesin motor family protein	1215.85	P	142.758	P	25.132	A	43.639	A	33.488	A	33.755	A	X	23.4975	X	2.5125					No
X					254774_at	At4g13440	calcium-binding EF hand family protein	89.72	P	172.725	P	64.646	A	59.545	A	68.824	A	58.228	A			X	1.785					No
X					254972_at	At4g10440	dehydration-responsive family protein	134.623	P	143.919	P	95.633	A	91.431	A	99.521	A	86.152	A									No
X	X	22.695			251405_at	At3g60330	AHA7 (ARABIDOPSIS H(+)-ATPASE 7); hydrogen-exporting ATPase, phosphorylative mechanism	653.756	P	2828.84	P	41.002	A	54.96	A	49.022	A	50.359	A	X	8.18	X	37.21					No
X	X	19.0525			251433_at	At3g59830	ankyrin protein kinase, putative	2321.7	P	278.72	P	57.32	A	51.098	A	46.296	A	54.493	A	X	34.1625	X	3.9425					No
X					251842_at	At3g54580	proline-rich extensin-like family protein	446.627	P	150.23	P	64.73	A	67.283	A	76.297	A	70.977	A	X	4.225							No
X					257274_at	At3g14510	geranylgeranyl pyrophosphate synthase, putative / GGPP synthetase, putative / farnesyltranstransferase, putative	58.118	P	111.695	P	60.161	A	36.828	A	59.228	A	46.522	A			X	1.7675					No
X	X	17.455			259064_at	At3g07490	AGD11 (ARF-GAP DOMAIN 11); calcium ion binding	4145.78	P	1253.99	P	240.779	A	93.648	A	112.876	A	98.072	A	X	27.2725	X	7.6375					No
X	X	18.995			258832_at	At3g07070	protein kinase family protein	794.98	P	2707.65	P	65.216	A	52.521	A	67.557	A	56.982	A	X	8.285	X	29.705					No
X	X	44.9513			259338_at	At3g03800	SYP131 (syntaxin 131); t-SNARE	13646	P	603.34	P	113.665	A	90.755	A	113.147	A	102.678	A	X	86.5725	X	3.33					No
X	X	10.7675			266765_at	At2g46860	inorganic pyrophosphatase, putative (soluble) / pyrophosphate phospho-hydrolase, putative / PPase, putative	1024.32	P	597.902	P	44.59	A	43.629	A	53.09	A	38.274	A	X	14.1525	X	7.3825					No
X	X	12.4563			267582_at	At2g41970	protein kinase, putative	2680.16	P	2853.57	P	155.138	A	109.724	A	197.458	A	122.086	A	X	12.155	X	12.7575					No
X	X	10.7912			263378_at	At2g40180	protein phosphatase 2C, putative / PP2C, putative	1481.22	P	196.986	P	44.021	A	46.226	A	74.888	A	53.915	A	X	19.1825	X	2.4					No
X	X	13.585			267051_at	At2g38500	similar to DTA4 (DOWNSTREAM TARGET OF AGL15-4) [Arabidopsis thaliana] (TAIR:AT1G79760.1); similar to hypothetical protein [Oryza sativa (japonica cultivar-group)] (GB:BAD87077.1); contains domain no description (G3D.3.50.60.10); contains domain Clavaminate synthase-like (SSF51197)	4281.72	P	545.544	P	85.838	A	107.691	A	136.675	A	106.615	A	X	24.33	X	2.84					No
X					245159_at	At2g33100	ATCSLD1 (Cellulose synthase-like D1); cellulose synthase/ transferase, transferring glycosyl groups	11021.4	P	54.785	P	63.153	A	63.263	A	65.571	A	67.985	A	X	132.627							No
X	X	9.7125			266674_at	At2g29620	similar to unknown protein [Arabidopsis thaliana] (TAIR:AT1G07330.1); similar to H+-transporting two-sector ATPase, alpha/beta subunit, central re (GB:ABE91554.1)	336.941	P	839.448	P	32.888	A	39.397	A	31.498	A	34.141	A	X	5.605	X	13.82					No
X					265275_at	At2g28440	proline-rich family protein	487.646	P	135.815	P	58.456	A	50.062	A	76.569	A	62.454	A	X	6.16							No
X	X	59.5475			245036_at	At2g26410	IQD4 (IQ-domain 4); calmodulin binding	12177.4	P	1885.34	P	75.223	A	64.396	A	83.457	A	66.322	A	X	105.5	X	13.595					No
X	X	12.165			263458_at	At2g22290	AtRABH1d (Arabidopsis Rab GTPase homolog H1d); GTP binding	458.199	P	674.219	P	29.771	A	25.047	A	33.296	A	26.006	A	X	9.3825	X	14.9475					No
X	X	37.8488			263453_at	At2g22180	hydroxyproline-rich glycoprotein family protein	5724.69	P	232.917	P	46.199	A	41.814	A	38.901	A	43.713	A	X	73.0475	X	2.65					No
X	X	30.4225			266697_at	At2g19770	PRF5 (PROFILIN5); actin binding / actin monomer binding	5226.35	P	165.466	P	61.955	A	63.359	A	63.794	A	63.205	A	X	59.08	X	1.765					No
X	X	3.37125			267439_at	At2g19060	GDSL-motif lipase/hydrolase family protein	180.752	P	396.204	P	33.509	A	34.98	A	45.153	A	38.902	A	X	2.585	X	4.1575					No
X	X	44.035			260161_at	At1g79860	ATROPGEF12/MEE64/ROPGEF12 (KINASE PARTNER PROTEIN-LIKE, maternal effect embryo arrest 64); Rho guanyl-nucleotide exchange factor	3435.51	P	661.409	P	40.819	A	32.231	A	36.128	A	25.983	A	X	74.975	X	13.095					No
X	X	4.28			264127_at	At1g79250	protein kinase, putative	347.45	P	451.763	P	83.038	A	61.059	A	72.431	A	58.309	A	X	3.8325	X	4.7275					No
X	X	12.7688			256506_at	At1g75160	similar to unknown protein [Arabidopsis thaliana] (TAIR:AT5G05840.1); similar to BAC19.5 [Lycopersicon esculentum] (GB:AAG01120.1); contains InterPro domain Protein of unknown function DUF620; (InterPro:IPR006873)	957.616	P	310.187	P	27.595	A	30.881	A	31.806	A	29.759	A	X	19.9	X	5.6375					No
X					260195_at	At1g67540	unknown protein	540.488	P	51.313	P	98.783	A	57.867	A	79.937	A	52.624	A	X	6.545							No
X	X	17.9725			260320_at	At1g63930	similar to unknown protein [Arabidopsis thaliana] (TAIR:AT4G23530.1); similar to Protein of unknown function DUF793 [Medicago truncatula] (GB:ABE83157.1); contains InterPro domain Protein of unknown function DUF793; (InterPro:IPR008511)	1169.1	P	1494.51	P	41.919	A	37.15	A	47.624	A	35.463	A	X	15.8375	X	20.1075					No
X	X	72.3738			264284_at	At1g61860	protein kinase, putative	13390	P	359.613	P	71.373	A	89.821	A	46.643	A	64.281	A	X	141.208	X	3.54					No
X	X	10.9763			259720_at	At1g61080	proline-rich family protein	532.794	P	482.06	P	33.015	A	36.132	A	35.437	A	29.672	A	X	11.635	X	10.3175					No
X	X	51.8225			259836_at	At1g52240	ATROPGEF11/ROPGEF11 (KINASE PARTNER PROTEIN-LIKE); Rho guanyl-nucleotide exchange factor	3002.58	P	281.9	P	16.015	A	15.309	A	15.687	A	15.346	A	X	95.52	X	8.125					No
X	X	3.13375			261643_at	At1g27720	transcription initiation factor	540.015	P	195.841	P	98.958	A	97.241	A	102.534	A	87.535	A	X	4.67	X	1.5975					No
X	X	6.32125			265178_at	At1g23540	protein kinase family protein	620.44	P	133.466	P	42.353	A	40.17	A	40.952	A	38.841	A	X	10.6075	X	2.035					No
X					260478_at	At1g11040	DNAJ chaperone C-terminal domain-containing protein	1135.82	P	111.879	P	36.54	A	30.959	A	59.483	A	40.771	A	X	17.535							No
(X)#	X	27.0113			258035_at	At3g21180	ACA9 (autoinhibited Ca2+ -ATPase 9); calcium-transporting ATPase/ calmodulin binding	5188.21	P	647.865	P	72.166	A	58.998	A	71.155	A	60.895	A	X	48.1375	X	5.885					No
(X)#	X	2.42875			247861_at	At5g58160	actin binding	306.203	P	241.124	P	94.994	A	71.709	A	104.576	A	69.246	A	X	2.8675	X	1.99					No
(X)#					248450_at	At5g51290	ceramide kinase-related	149.961	P	90.269	P	98.134	A	101.931	A	119.962	A	96.462	A									No
(X)#	X	1.8			248673_at	At5g48780	disease resistance protein (TIR-NBS class), putative	234.005	P	133.954	P	91.929	A	82.392	A	86.108	A	74.294	A	X	2.25	X	1.35					No
(X)#					248711_at	At5g48270	similar to unknown protein [Arabidopsis thaliana] (TAIR:AT2G04220.1); similar to Protein of unknown function DUF868, plant [Medicago truncatula] (GB:ABE92686.1); contains InterPro domain Protein of unknown function DUF868, plant; (InterPro:IPR008586)	4115.35	P	46.005	P	43.426	A	40.121	A	42.407	A	48.016	A	X	66.85							No
(X)#					246790_at	At5g27610	DNA binding / transcription factor	585.054	P	123.874	P	101.242	A	86.127	A	85.296	A	77.97	A	X	5.165							No
(X)#					246023_at	At5g21120	EIL2 (ETHYLENE-INSENSITIVE3-LIKE 2); transcription factor	176.156	P	99.027	P	94.596	A	99.405	A	104.362	A	89.126	A	X	1.38							No
(X)#					246080_at	At5g20460	unknown protein	729.313	P	23.922	P	44.723	A	44.224	A	48.046	A	46.524	A	X	10.3625							No
(X)#					250684_at	At5g06650	zinc finger (C2H2 type) family protein	145.344	P	105.673	P	83.056	A	84.381	A	93.489	A	78.775	A	X	1.35							No
(X)#	X	23.455			251124_s_at	At5g01050 | At5g01040	[AT5G01050, laccase family protein / diphenol oxidase family protein];[AT5G01040, LAC8 (laccase 8); copper ion binding / oxidoreductase]	114.438	P	2829.07	P	49.371	A	39.944	A	42.746	A	31.77	A	X	1.69	X	45.22					No
(X)#	X	12.9738			254507_at	At4g20160	similar to protein binding / zinc ion binding [Arabidopsis thaliana] (TAIR:AT1G30860.1); similar to hypothetical protein DDBDRAFT_0188541 [Dictyostelium discoideum AX4] (GB:XP_636078.1); contains domain NEURALIZED (PTHR12429)	1339.53	P	199.791	P	53.12	A	44.486	A	39.536	A	38.319	A	X	22.7125	X	3.235					No
(X)#					245579_at	At4g14810	unknown protein	2175.68	P	29.168	P	57.955	A	50.1	A	54.676	A	44.945	A	X	28.215							No
(X)#	X	10.6937			255074_at	At4g09100	zinc finger (C3HC4-type RING finger) family protein	105.022	P	1446.35	P	37.84	A	39.37	A	47.056	A	44.521	A	X	1.4975	X	19.89					No
(X)#					251277_at	At3g61760	dynamin-like protein B (DL1B)	180.596	P	474.636	P	133.874	A	121.444	A	77.149	A	90.096	A			X	3.5575					No
(X)#					251468_at	At3g59290	(EPSIN3); binding	3501.93	P	279.974	P	223.246	A	240.141	A	231.587	A	192.908	A	X	12.2525							No
(X)#	X	36.1063			252046_at	At3g52460	hydroxyproline-rich glycoprotein family protein	6941.8	P	1399.64	P	90.199	A	69.395	A	94.608	A	76.487	A	X	61.125	X	11.0875					No
(X)#	X	3.97625			246298_at	At3g51770	ETO1 (ETHYLENE OVERPRODUCER 1)	806.505	P	266.941	P	106.921	A	115.263	A	99.158	A	85.817	A	X	6.0425	X	1.91					No
(X)#					252224_at	At3g49860	ATARLA1B (ADP-ribosylation factor-like A1B); GTP binding	197.252	P	185.311	P	67.956	A	53.907	A	83.008	A	52.35	A	X	2.535							No
(X)#	X	10.7375			252367_at	At3g48360	BT2 (BTB and TAZ domain protein 2); protein binding / transcription regulator	275.374	P	1349.47	P	49.017	A	56.483	A	48.446	A	54.565	A	X	3.63	X	17.845					No
(X)#					257552_at	At3g26130	glycosyl hydrolase family 5 protein / cellulase family protein	194.13	P	51.038	P	45.07	A	39.751	A	28.82	A	30.29	A	X	4.2425							No
(X)#					257977_at	At3g20850	proline-rich family protein	185.33	P	30.347	P	57.754	A	73.231	A	71.592	A	61.374	A	X	2.065							No
(X)#					257550_at	At3g18460	similar to unknown protein [Arabidopsis thaliana] (TAIR:AT3G18450.1); similar to ORFX [Lycopersicon esculentum] (GB:AAF74286.1); similar to fw2.2 [Lycopersicon pennellii] (GB:AAO12196.1); similar to Os02g0580000 [Oryza sativa (japonica cultivar-group)] (GB:NP_001047232.1); contains InterPro domain Protein of unknown function Cys-rich; (InterPro:IPR006461)	118.21	P	84.453	P	85.372	A	78.297	A	108.418	A	86.534	A									No
(X)#					257716_at	At3g18300	similar to unknown protein [Arabidopsis thaliana] (TAIR:AT1G48780.1)	50.217	P	104.519	P	43.057	A	45.483	A	53.234	A	36.287	A			X	1.8125					No
(X)#	X	3.70375			258205_at	At3g13965	pseudogene	2233.19	P	544.495	P	283.264	A	288.118	A	299.363	A	242.654	A	X	5.9825	X	1.425					No
(X)#	X	9.21			256778_at	At3g13782	NAP1;4 (NUCLEOSOME ASSEMBLY PROTEIN1;4); DNA binding	364.673	P	946.258	P	41.924	A	60.647	A	43.215	A	60.614	A	X	5.0625	X	13.3575					No
(X)#	X	1.95875			258570_at	At3g04530	PPCK2 (PHOSPHOENOLPYRUVATE CARBOXYLASE KINASE 2); kinase	192.231	P	254.57	P	87.635	A	74.015	A	86.875	A	71.786	A	X	1.745	X	2.1725					No
(X)#					259120_at	At3g02240	unknown protein	11.542	P	58.735	P	12.37	A	8.583	A	11.582	A	9.201	A			X	4.1325					No
(X)#	X	7.68125			266100_at	At2g37980	similar to unknown protein [Arabidopsis thaliana] (TAIR:AT5G01100.1); similar to unknown protein [Arabidopsis thaliana] (TAIR:AT3G54100.1); similar to Os05g0451900 [Oryza sativa (japonica cultivar-group)] (GB:NP_001055708.1); similar to putative axi 1 [Oryza sativa (japonica cultivar-group)] (GB:BAD82651.1); contains InterPro domain Protein of unknown function DUF246, plant; (InterPro:IPR004348)	889.293	P	275.368	P	49.795	A	70.621	A	47.502	A	51.713	A	X	11.9175	X	3.445					No
(X)#	X	12.83			267160_at	At2g37670	WD-40 repeat family protein	1973.05	P	391.386	P	52.432	A	61.802	A	42.301	A	91.799	A	X	21.87	X	3.79					No
(X)#					263284_at	At2g36100	integral membrane family protein	71.016	P	261.713	P	80.392	A	81.359	A	82.618	A	73.92	A			X	1.4125					No
(X)#	X	2.35			265618_at	At2g25460	similar to unknown protein [Arabidopsis thaliana] (TAIR:AT5G04860.1); similar to unknown protein [Oryza sativa (japonica cultivar-group)] (GB:BAD72197.1); similar to Os01g0194000 [Oryza sativa (japonica cultivar-group)] (GB:NP_001042284.1); contains InterPro domain C2 calcium/lipid-binding region, CaLB; (InterPro:IPR008973)	149.174	P	114.491	P	35.338	A	43.81	A	41.657	A	49.049	A	X	2.9	X	1.8					No
(X)#	X	39.9			267438_at	At2g19050	GDSL-motif lipase/hydrolase family protein	7023.48	P	136.16	P	54.715	A	60.595	A	62.655	A	55.886	A	X	78.4125	X	1.3875					No
(X)#					264617_at	At2g17660	nitrate-responsive NOI protein, putative	2515.97	P	80.09	P	124.576	A	118.8	A	132.075	A	119.781	A	X	16.765							No
(X)#					266034_at	At2g06005	similar to unknown protein [Arabidopsis thaliana] (TAIR:AT5G20580.2); similar to Os02g0778300 [Oryza sativa (japonica cultivar-group)] (GB:NP_001048294.1); similar to unknown protein [Oryza sativa (japonica cultivar-group)] (GB:BAD16977.1); contains InterPro domain Prefoldin; (InterPro:IPR009053)	470.919	P	299.748	P	155.487	A	188.372	A	114.418	A	140.395	A	X	2.665							No
(X)#	X	20.8463			260158_at	At1g79910	similar to unknown protein [Arabidopsis thaliana] (TAIR:AT1G52315.1); similar to hypothetical protein [Oryza sativa (japonica cultivar-group)] (GB:BAD46051.1); similar to Os02g0159200 [Oryza sativa (japonica cultivar-group)] (GB:NP_001045961.1); contains InterPro domain Protein of unknown function DUF292, eukaryotic; (InterPro:IPR005061)	3434.36	P	137.934	P	49.624	A	56.96	A	69.679	A	61.074	A	X	40.1075	X	1.585					No
(X)#	X	13.29			264716_at	At1g70170	MMP (MATRIX METALLOPROTEINASE); metalloendopeptidase	1809.65	P	1061.29	P	85.311	A	73.576	A	81.38	A	81.508	A	X	18.215	X	8.365					No
(X)#	X	1.82125			256368_at	At1g66800	cinnamyl-alcohol dehydrogenase family / CAD family	180.536	P	124.32	P	61.589	A	59.38	A	62.956	A	58.444	A	X	2.2575	X	1.385					No
(X)#					262347_at	At1g64110	AAA-type ATPase family protein	310.814	P	124.367	P	99.821	A	59.327	A	81.513	A	68.711	A	X	3.1							No
(X)#	X	4.83875			245798_at	At1g45545	similar to unknown protein [Arabidopsis thaliana] (TAIR:AT5G42880.1); similar to IMP dehydrogenase/GMP reductase [Medicago truncatula] (GB:ABE88908.1); contains InterPro domain Protein of unknown function DUF827, plant; (InterPro:IPR008545)	88.646	P	111.87	P	13.645	A	9.891	A	15.861	A	14.953	A	X	4.275	X	5.4025					No
(X)#					259547_at	At1g35370	gypsy-like retrotransposon family	66.035	P	54.669	P	78.028	A	76.868	A	76.984	A	75.857	A									No
(X)#					261241_at	At1g32950	subtilase family protein	183.057	P	414.582	P	103.268	A	109.382	A	124.023	A	99.039	A			X	3.0025					No
(X)#	X	115.705			245636_at	At1g25240	epsin N-terminal homology (ENTH) domain-containing protein / clathrin assembly protein-related	10964	P	850.443	P	35.913	A	35.117	A	31.658	A	38.199	A	X	218.643	X	12.7675					No
(X)#					264861_at	At1g24320	alpha-glucosidase, putative	49.575	P	42.315	P	46.658	A	46.352	A	38.757	A	48.567	A									No
(X)#					259478_at	At1g18980	germin-like protein, putative	155.81	P	8110.35	P	82.831	A	66.897	A	72.085	A	104.795	A			X	62.1					No
(X)#					260778_at	At1g14640	SWAP (Suppressor-of-White-APricot)/surp domain-containing protein	98.046	P	55.708	P	70.11	A	66.692	A	89.049	A	76.617	A									No
(X)#					264516_at	At1g10090	similar to RXW8 [Arabidopsis thaliana] (TAIR:AT1G58520.1); similar to Os12g0633600 [Oryza sativa (japonica cultivar-group)] (GB:NP_001067352.1); similar to Protein of unknown function DUF221 [Medicago truncatula] (GB:ABE86757.1); similar to Os03g0673800 [Oryza sativa (japonica cultivar-group)] (GB:NP_001050880.1); contains InterPro domain Protein of unknown function DUF221; (InterPro:IPR003864)	193.037	P	182.911	P	262.96	A	235.186	A	253.125	A	217.401	A									No
(X)#	X	11.2462			264253_at	At1g09170	kinesin motor protein-related	255.984	P	1102.31	P	37.738	A	32.924	A	60.765	A	34.675	A	X	4.0425	X	18.45					No
					247002_at	At5g67320	WD-40 repeat family protein	592.776	P	550.261	P	671.248	P	1112.61	P	417.262	P	768.246	P									Yes
			X	-1.8475	247082_at	At5g66030	ATGRIP/GRIP; protein binding	438.634	P	603.491	P	1067.53	P	1410.82	P	934.894	P	1135.79	P					X	-2.2425	X	-1.4525	Yes
					247597_at	At5g60860	AtRABA1f (Arabidopsis Rab GTPase homolog A1f); GTP binding	1357.63	P	330.377	P	472.873	P	110.551	P	378.542	P	161.672	P	X	5.4							Yes
					248098_at	At5g55290	ATP synthase subunit H family protein	2028.65	P	2339.85	P	1754.83	P	1925.2	P	1221.03	P	1505.15	P									Yes
			X	-6.24875	248639_at	At5g48930	transferase family protein	369.328	P	556.953	P	5940.45	P	959.175	P	5482.26	P	1727.14	P					X	-7.64	X	-4.8575	Yes
					248825_at	At5g47030	ATP synthase delta' chain, mitochondrial	295.054	P	3972.28	P	2492.55	P	2699.05	P	3052.13	P	2306.43	P					X	-6.825			Yes
					248983_at	At5g45130	RHA1	1500.16	P	3435.95	P	3212.94	P	3366.59	P	2163.36	P	2526.61	P									Yes
					246619_at	At5g36290	similar to unknown protein [Arabidopsis thaliana] (TAIR:AT1G25520.1); similar to Uncharacterized protein family UPF0016 containing protein, expressed [Oryza sativa (japonica cultivar-group)] (GB:ABG22482.1); similar to Os11g0472500 [Oryza sativa (japonica cultivar-group)] (GB:NP_001067880.1); similar to Os08g0528500 [Oryza sativa (japonica cultivar-group)] (GB:NP_001062312.1); contains InterPro d…	361.044	P	1044.28	P	1999.09	P	2363.15	P	900.793	P	1214.83	P					X	-3.6425			Yes
					250274_at	At5g13020	emsy N terminus domain-containing protein / ENT domain-containing protein	172.348	P	421.442	P	792.896	P	724.74	P	586.473	P	504.913	P					X	-3.1825			Yes
					250385_at	At5g11520	ASP3 (ASPARTATE AMINOTRANSFERASE 3)	881.198	P	8323.44	P	1981.86	P	1109.6	P	926.161	P	1474.55	P			X	5.5925					Yes
			X	-4.14625	250352_at	At5g11490	adaptin family protein	86.157	P	525.602	P	1160.49	P	1146.52	P	897.141	P	955.201	P					X	-6.7025	X	-1.59	Yes
					252856_at	At4g39690	similar to unknown protein [Arabidopsis thaliana] (TAIR:AT2G22795.1); similar to AT4g39690/T19P19_80 [Medicago truncatula] (GB:ABE94517.1); contains domain gb def: AT4g39690/T19P19_80 (Hypothetical protein At4g39690) (PTHR15415:SF2); contains domain FAMILY NOT NAMED (PTHR15415)	141.11	P	767.396	P	542.378	P	565.285	P	463.355	P	433.675	P					X	-2.655			Yes
					253198_at	At4g35360	pantothenate kinase family protein	594.917	P	835.631	P	898.11	P	760.163	P	610.949	P	584.073	P									Yes
					253196_at	At4g35260	IDH1 (ISOCITRATE DEHYDROGENASE 1); isocitrate dehydrogenase (NAD+)	395.911	P	5476.24	P	1980.32	P	1920.57	P	1247.02	P	1093.06	P			X	3.3475	X	-3.2075			Yes
					253950_at	At4g26910	2-oxoacid dehydrogenase family protein	574.356	P	6910.11	P	1044.76	P	993.854	P	1020.87	P	652.741	P			X	6.64					Yes
					254477_at	At4g20380	LSD1 (LESION SIMULATING DISEASE)	7414.16	P	1018.66	P	479.688	P	815.748	P	445.548	P	518.95	P	X	11.785							Yes
					251153_at	At3g63000	NPL4 family protein	221.357	P	915.503	P	1555.77	P	1810.99	P	1213.63	P	1368.77	P					X	-4.7875			Yes
					251867_at	At3g54480	SKIP5 (SKP1-INTERACTING PARTNER 5)	255.161	P	1086.65	P	1770.84	P	2213.05	P	1343.48	P	1902.64	P					X	-5.7375			Yes
	X	19.9225			251918_at	At3g54040	photoassimilate-responsive protein-related	5770.04	P	5394.79	P	1091.76	P	176.206	P	116.089	P	164.924	P	X	21.0125	X	18.8325					Yes
					252670_at	At3g44110	ATJ3 (Arabidopsis thaliana DnaJ homologue 3)	953.903	P	1742.32	P	5421.07	P	3481.91	P	5795.33	P	2308.86	P					X	-3.9275			Yes
			X	-2.0675	258444_at	At3g22380	similar to unknown protein [Arabidopsis thaliana] (TAIR:AT3G63180.1); similar to Os07g0571100 [Oryza sativa (japonica cultivar-group)] (GB:NP_001060049.1); similar to unknown protein [Oryza sativa (japonica cultivar-group)] (GB:BAC84664.1)	221.394	P	204.975	P	446.534	P	958.69	P	446.681	P	560.001	P					X	-2.2	X	-1.935	Yes
					258123_at	At3g18040	MPK9 (MAP KINASE 9); MAP kinase	1270.5	P	614.243	P	362.993	P	719.791	P	430.747	P	438.065	P	X	2.4625							Yes
					257893_at	At3g17000	UBC32 (ubiquitin-conjugating enzyme 31); ubiquitin-protein ligase	189.239	P	1248.29	P	871.264	P	656.331	P	803.948	P	445.177	P			X	1.6425	X	-2.6875			Yes
					256888_at	At3g15160	similar to hypothetical protein DDBDRAFT_0219917 [Dictyostelium discoideum AX4] (GB:XP_628907.1); similar to Os04g0626900 [Oryza sativa (japonica cultivar-group)] (GB:NP_001053950.1); similar to OSJNBb0060E08.15 [Oryza sativa (japonica cultivar-group)] (GB:CAE04752.3); contains domain ARM repeat (SSF48371)	125.702	P	281.351	P	420.784	P	670.077	P	277.736	P	443.304	P					X	-2.42			Yes
					257213_at	At3g15020	malate dehydrogenase (NAD), mitochondrial, putative	240.633	P	4741.94	P	1446.76	P	909.319	P	578.993	P	645.455	P			X	4.7325	X	-2.8925			Yes
					256275_at	At3g12110	ACT11 (ACTIN-11); structural constituent of cytoskeleton	3380.68	P	556.376	P	1623.02	P	657.739	P	499.869	P	830.316	P	X	3.73							Yes
					256156_at	At3g08510	ATPLC2 (PHOSPHOLIPASE C 2); phospholipase C	386.536	P	1198.55	P	1237.58	P	600.845	P	1213.44	P	1050.37	P									Yes
					259256_at	At3g07680	emp24/gp25L/p24 family protein	339.985	P	722.981	P	1887.69	P	1974.21	P	803.169	P	1142.07	P					X	-3.585			Yes
					266984_at	At2g39570	ACT domain-containing protein	4944.52	P	711.827	P	910.074	P	3663.47	P	726.498	P	1180.05	P									Yes
					263516_at	At2g21600	ATRER1B (Arabidopsis thaliana endoplasmatic reticulum retrieval protein 1B)	387.97	P	540.878	P	1239.34	P	1754.78	P	790.754	P	906.542	P					X	-2.425			Yes
					263555_at	At2g16460	similar to unknown protein [Arabidopsis thaliana] (TAIR:AT3G51090.1); similar to Os06g0713100 [Oryza sativa (japonica cultivar-group)] (GB:NP_001058564.1); similar to conserved hypothetical protein [Medicago truncatula] (GB:ABE89621.1); contains InterPro domain Protein of unknown function DUF1640; (InterPro:IPR012439)	142.321	P	607.049	P	431.791	P	383.627	P	423.914	P	339.319	P			X	1.335	X	-2.315			Yes
			X	-14.285	265569_at	At2g05620	PGR5 (PROTON GRADIENT REGULATION 5)	155.406	P	100.832	P	2189.05	P	750.558	P	4630.75	P	1804.64	P					X	-11.615	X	-16.955	Yes
			X	-1.6825	263334_at	At2g03820	nonsense-mediated mRNA decay NMD3 family protein	431.592	P	358.752	P	737.794	P	818.314	P	992.587	P	707.489	P					X	-1.565	X	-1.8	Yes
					245734_at	At1g73480	hydrolase, alpha/beta fold family protein	1511.13	P	603.511	P	136.229	P	136.125	P	2448.1	P	253.84	P									Yes
			X	-2.2925	260350_at	At1g69410	eukaryotic translation initiation factor 5A, putative / eIF-5A, putative	915.369	P	1840.84	P	3909.81	P	3069.67	P	3282.29	P	2937.53	P					X	-3.06	X	-1.525	Yes
					256380_at	At1g66680	AR401	566.739	P	2566.22	P	1699.1	P	2471.99	P	1019.62	P	1203.18	P					X	-2.305			Yes
			X	-6.78625	256228_at	At1g56190	phosphoglycerate kinase, putative	406.78	P	1007.07	P	6605.84	P	1573.69	P	6164.8	P	4370.4	P					X	-9.61	X	-3.9625	Yes
					263223_at	At1g30630	coatomer protein epsilon subunit family protein / COPE family protein	56.521	P	1468.94	P	2758.42	P	2306.49	P	1165.61	P	1757.71	P					X	-28.73			Yes
					260029_at	At1g30000	glycoside hydrolase family 47 protein	457.927	P	985.017	P	634.112	P	431.164	P	510.135	P	443.862	P									Yes
			X	-2.775	260871_at	At1g29040	similar to unknown protein [Oryza sativa (japonica cultivar-group)] (GB:BAD61226.1); similar to Os01g0613300 [Oryza sativa (japonica cultivar-group)] (GB:NP_001043561.1); contains InterPro domain Conserved hypothetical protein 2058; (InterPro:IPR011719)	142.374	P	183.598	P	796.258	P	722.392	P	428.707	P	405.6	P					X	-2.8475	X	-2.7025	Yes
					256078_at	At1g20670	DNA-binding bromodomain-containing protein	205.219	P	162.743	P	242.173	P	285.116	P	211.022	P	194.42	P									Yes
			X	-9.56625	259403_at	At1g17745	PGDH (3-PHOSPHOGLYCERATE DEHYDROGENASE); phosphoglycerate dehydrogenase	125.594	P	343.573	P	4199.3	P	2005.5	P	1558.09	P	2066.71	P					X	-14.2225	X	-4.91	Yes
					262615_at	At1g13950	EIF-5A (eukaryotic translation initiation factor 5A-1); translation initiation factor	193.07	P	518.952	P	130.593	A	198.269	A	157.355	A	227.09	P			X	2.4725					Yes
	X	2.27375			259512_at	At1g12360	KEU (KEULE); protein transporter	1709.81	P	1091.24	P	545.387	P	620.283	P	386.785	P	473.15	P	X	2.835	X	1.7125					Yes
					264809_at	At1g08830	CSD1 (copper/zinc superoxide dismutase 1); copper, zinc superoxide dismutase	242.253	P	5435.01	P	6538.01	P	1559.9	P	3459.35	P	1289.62	P					X	-11.1075			Yes
	X	13.3138			264602_at	At1g04700	protein kinase family protein	3275.49	P	819.405	P	85.112	P	94.546	P	131.676	P	64.46	P	X	21.4825	X	5.145					Yes
					263164_at	At1g03070	glutamate binding	2993.96	P	120.453	P	354.449	P	261.08	P	202.049	P	288.027	P	X	9.07							Yes
					259416_at	At1g02305	cathepsin B-like cysteine protease, putative	973.622	P	3963.21	P	2787.59	P	1903.1	P	1204.88	P	2147.96	P									Yes
					250034_at	At5g18280	ATAPY2 (APYRASE 2)	125.968	P	666.207	P	999.123	P	560.362	P	366.194	P	379.265	P					X	-3.3525			No
					250143_at	At5g14670	ATARFA1B (ADP-ribosylation factor A1B); GTP binding / phospholipase activator/ protein binding	1351.39	P	89.367	P	182.413	A	183.157	P	158.8	A	146.249	A	X	5.9775							No
					251257_at	At3g62290	ATARFA1E (ADP-ribosylation factor A1E); GTP binding / phospholipase activator/ protein binding	1878.59	P	5011.17	P	5498.92	P	9747.56	P	6018.02	P	8330.64	P					X	-3.1875			No
					251863_at	At3g54870	MRH2 (morphogenesis of root hair 2); microtubule motor	46.197	P	1105.98	P	61.249	P	69.743	P	42.158	P	44.796	P			X	14.48					No
					258430_at	At3g16785	PLDP1 (PHOSPHOLIPASE D ZETA1); phospholipase D	195.221	P	551.825	P	458.538	P	383.774	P	553.281	P	391.239	P					X	-1.805			No
					267536_at	At2g42010	PLDBETA1 (PHOSPHOLIPASE D BETA 1); phospholipase D	2347.31	P	1351.27	P	1290.11	P	644.55	P	627.387	P	659.359	P	X	2.805							No
			X	-3.41125	261604_at	At1g49590	formin-binding protein-related	75.42	P	77.321	P	404.765	P	354.796	P	369.733	P	277.509	P					X	-3.5825	X	-3.24	No
			X	-7.545	246576_at	At1g31650	ATROPGEF14/ROPGEF14 (KINASE PARTNER PROTEIN-LIKE); Rho guanyl-nucleotide exchange factor	41.125	P	28.433	P	243.097	P	542.275	P	357.557	P	299.83	P					X	-5.8375	X	-9.2525	No
			X	-8.6	257334_at	Atmg01370	hypothetical protein	57.594	P	43.266	P	279.596	P	1246.97	P	257.875	P	1118.9	P					X	-6.5	X	-10.7	No
					263509_s_at	Atmg00730 | At2g07687	[ATMG00730, Encodes cytochrome c oxidase subunit 3.];[AT2G07687, cytochrome c oxidase subunit 3]	71.938	P	194.339	P	85.132	P	131.038	P	113.97	P	353.651	P									No
			X	-3.085	244928_s_at	Atmg00570 | At2g07716	[ATMG00570, encodes a protein of unknown function. The transcript has extensive RNA editing at the 3' end. Protein has orthologous in other plants and sequence is similar to E. coli ORFs orf154 and orf131, both of unknown function. So far, similar proteins are found only in plants and prokaryotes.]	102.938	P	157.446	P	561.501	P	947.438	P	572.337	P	586.223	P					X	-3.7175	X	-2.4525	No
					244925_at	Atmg00510	NADH dehydrogenase subunit 7	70.167	P	75.552	P	50.765	A	43.804	A	66.363	A	66.027	P									No
					266042_s_at	Atmg00290 | At2g07734	[ATMG00290, encodes a mitochondrial ribosomal protein S4, a constituent of the small subunit of the ribosomal complex];[AT2G07734, ribosomal protein S4 (RPS4)]	371.614	P	474.147	P	317.824	P	289.576	P	369.925	P	287.033	P									No
					244953_s_at	Atmg00270 | At2g07731	[ATMG00270, NADH dehydrogenase subunit 6]	67.886	P	63.16	P	66.214	P	106.026	P	70.236	P	254.622	P									No
			X	-6.04125	244938_at	Atcg01120	encodes a chloroplast ribosomal protein S15, a constituent of the small subunit of the ribosomal complex	46.054	P	76.944	P	377.797	P	543.023	P	1138.11	P	573.616	P					X	-7.2925	X	-4.79	No
			X	-41.32	244935_at	Atcg01090	Encodes subunit of the chloroplast NAD(P)H dehydrogenase complex	62.647	P	258.131	P	5208.22	P	2692.75	P	10095.9	P	5105.71	P					X	-67.2175	X	-15.4225	No
			X	-13.55	244961_at	Atcg01040	hypothetical protein	119.998	P	278.927	P	3464.26	P	1784.42	P	8521.96	P	3512.34	P					X	-17.305	X	-9.795	No
			X	-27.4475	244992_s_at	Atcg00900 | Atcg01240	[ATCG00900, encodes a chloroplast ribosomal protein S7, a constituent of the small subunit of the ribosomal complex];[ATCG01240, 30S chloroplast ribosomal protein S7]	109.429	P	488.516	P	6904.13	P	3809.51	P	11679.6	P	5455.02	P					X	-47.6575	X	-7.2375	No
			X	-13.7037	244988_s_at	Atcg00840 | Atcg01300	[ATCG00840, One of two chloroplast genes that encode chloroplast ribosomal protein L23, a constituent of the large subunit of the ribosomal complex];[ATCG01300, One of two chloroplast genes that encode chloroplast ribosomal protein L23, a constituent of the large subunit of the ribosomal complex]	118.651	P	106.738	P	1369.52	P	1762.28	P	4533.01	P	2245.21	P					X	-13.685	X	-13.7225	No
			X	-45.6725	244984_at	Atcg00800	encodes a chloroplast ribosomal protein S3, a constituent of the small subunit of the ribosomal complex	25.036	P	158.82	P	2391.66	P	2090.1	P	4803.14	P	3210.94	P					X	-76.2025	X	-15.1425	No
			X	-12.9512	244971_at	Atcg00670	Encodes the only ClpP (caseinolytic protease) encoded within the plastid genome. Contains a highly conserved catalytic triad of Ser-type proteases (Ser-His-Asp). Part of the 350 kDa chloroplast Clp complex. The name reflects nomenclature described in Adam et. al (2001).	152.89	P	566.011	P	3696.29	P	2459.87	P	8096.99	P	4585.6	P					X	-20.0325	X	-5.87	No
			X	-18.1187	245020_at	Atcg00540	Encodes cytochrome f apoprotein; involved in photosynthetic electron transport chain; encoded by the chloroplast genome and is transcriptionally repressed by a nuclear gene HCF2.	128.392	P	216.318	P	4523.8	P	2393.8	P	8692.86	P	4388.67	P					X	-22.055	X	-14.1825	No
			X	-21.3837	245019_at	Atcg00530	hypothetical protein	124.285	P	83.871	P	3080.47	P	520.167	P	6930.47	P	1191.95	P					X	-17.2425	X	-25.525	No
			X	-37.3925	245014_at	Atcg00480	chloroplast-encoded gene for beta subunit of ATP synthase	114.399	P	235.265	P	7655.72	P	4101.21	P	13779.4	P	6390.1	P					X	-49.6575	X	-25.1275	No
			X	-30.8212	245013_at	Atcg00470	ATPase epsilon subunit	176.47	P	641.022	P	10343.8	P	7769.24	P	15648	P	10458.7	P					X	-49.58	X	-12.0625	No
			X	-45.0662	245006_at	Atcg00340	Encodes the D1 subunit of photosystem I and II reaction centers.	129.969	P	201.487	P	10962.3	P	6467.8	P	16382.6	P	9338.81	P					X	-53.16	X	-36.9725	No
			X	-33.9412	245001_at	Atcg00220	PSII low MW protein	101.814	P	417.038	P	6920.56	P	4913.57	P	9263.94	P	6963.36	P					X	-56.825	X	-11.0575	No
					244997_at	Atcg00170	RNA polymerase beta' subunit-2	107.011	P	81.117	P	168.131	P	164.723	P	511.497	P	202.926	P							X	-2.5475	No
			X	-30.8675	245048_at	Atcg00040	Encodes a maturase located in the trnK intron in the chloroplast genome.	55.863	P	147.321	P	3414.74	P	2697.54	P	6881.58	P	5146.26	P					X	-43.86	X	-17.875	No
					247012_at	At5g67580	ATTRB2/TRB2 (TELOMERE REPEAT BINDING FACTOR 2); DNA binding / transcription factor	99.578	P	225.966	P	263.076	P	196.511	P	195.629	P	198.219	P					X	-1.735			No
					247008_at	At5g67560	ATARLA1D (ADP-ribosylation factor-like A1D); GTP binding	1473.52	P	1079.12	P	969.525	P	966.543	P	1020.24	P	629.556	P									No
					246980_at	At5g67530	peptidyl-prolyl cis-trans isomerase cyclophilin-type family protein	305.117	P	313.269	P	580.358	P	672.885	P	463.224	P	511.62	P					X	-1.485			No
					247005_at	At5g67520	adenylylsulfate kinase, putative	2388.4	P	143.95	P	462.904	P	220.988	P	171.621	P	134.218	P	X	9.635							No
					247007_at	At5g67500	porin, putative	232.155	P	2492.45	P	915.002	P	559.895	P	559.268	P	526.965	P			X	3.2125					No
					247006_at	At5g67490 | At5g67488	[AT5G67490, similar to Os06g0157800 [Oryza sativa (japonica cultivar-group)] (GB:NP_001056861.1); similar to W02D3.12 [Caenorhabditis elegans] (GB:NP_740875.1); contains InterPro domain Protein of unknown function DUF1674; (InterPro:IPR012875)]	2139.95	P	1071.63	P	1487.86	P	2286.59	P	649.107	P	1515.05	P									No
					247013_at	At5g67480	BT4 (BTB AND TAZ DOMAIN PROTEIN 4); protein binding / transcription regulator	9351.58	P	1369.46	P	268.624	P	722.928	P	173.671	P	2379.1	P	X	20.5075							No
					247000_at	At5g67380	CKA1 (CASEIN KINASE ALPHA 1); kinase	2478.8	P	1396.64	P	1221.22	P	2206.99	P	945.57	P	1875.83	P									No
					247033_at	At5g67250	SKIP2 (SKP1 INTERACTING PARTNER 2); ubiquitin-protein ligase	269.445	P	672.927	P	1778.31	P	1965.81	P	817.639	P	833.392	P					X	-4.0775			No
					247045_at	At5g66930	similar to Os12g0446700 [Oryza sativa (japonica cultivar-group)] (GB:NP_001066715.1); similar to hypothetical protein DDBDRAFT_0187874 [Dictyostelium discoideum AX4] (GB:XP_636793.1); contains InterPro domain Protein of unknown function DUF1649; (InterPro:IPR012445)	71.036	P	756.325	P	365.489	P	490.08	P	176.854	P	239.907	P			X	2.2425	X	-2.9925			No
					247044_at	At5g66850	MAPKKK5 (Mitogen-activated protein kinase kinase kinase 5); kinase	448.314	P	118.136	P	121.058	P	131.837	P	133.852	P	114.456	P	X	2.9675							No
					247062_at	At5g66810	similar to unknown protein [Arabidopsis thaliana] (TAIR:AT1G61150.6); similar to Hypothetical protein [Oryza sativa (japonica cultivar-group)] (GB:AAM74330.2); similar to Os10g0382300 [Oryza sativa (japonica cultivar-group)] (GB:NP_001064488.1); contains InterPro domain CTLH, C-terminal to LisH motif; (InterPro:IPR006595)	201.923	P	756.173	P	376.707	P	306.998	P	365.613	P	289.328	P			X	1.89					No
					247060_at	At5g66760	SDH1-1 (Succinate dehydrogenase 1-1)	549.417	P	2568.81	P	2007.03	P	984.876	P	861.342	P	822.874	P									No
					247059_at	At5g66690	UDP-glucoronosyl/UDP-glucosyl transferase family protein	137.68	P	5207.24	P	120.104	P	95.038	P	156.129	P	101.184	P			X	27.5125					No
					247076_at	At5g66510	GAMMA CA3 (GAMMA CARBONIC ANHYDRASE 3); carbonate dehydratase	174.096	P	1429.65	P	848.658	P	929.573	P	793.354	P	632.144	P			X	1.4825	X	-3.56			No
			X	-6.42875	247049_at	At5g66440	similar to unknown protein [Arabidopsis thaliana] (TAIR:AT4G34560.1); similar to hypothetical protein [Thellun (GB:ABB45849.1)	113.023	P	111.633	P	1485.63	P	540.766	P	240.82	P	1904.68	P					X	-6.8525	X	-6.005	No
					247075_at	At5g66410	similar to unknown protein [Arabidopsis thaliana] (TAIR:AT3G50960.1); similar to Thioredoxin domain 2 [Medicago truncatula] (GB:ABE84079.1); contains InterPro domain Thioredoxin-like fold; (InterPro:IPR012336); contains InterPro domain Thioredoxin domain 2; (InterPro:IPR006663); contains InterPro domain Thioredoxin fold; (InterPro:IPR012335)	1404.94	P	1011.51	P	1174.92	P	1503.56	P	649.402	P	1049.32	P									No
					247140_at	At5g66250	kinectin-related	318.38	P	843.717	P	419.502	P	581.454	P	291.173	P	362.102	P									No
					247106_at	At5g66240	transducin family protein / WD-40 repeat family protein	1268.33	P	983.122	P	1230.8	P	2026.86	P	912.466	P	1694.99	P									No
	X	3.3725			247125_at	At5g66070	zinc finger (C3HC4-type RING finger) family protein	1479.09	P	778.155	P	278.126	P	223.241	P	314.564	P	299.315	P	X	4.5475	X	2.1975					No
					247123_at	At5g66050	similar to wound-responsive family protein [Arabidopsis thaliana] (TAIR:AT1G19660.2); similar to Os08g0357000 [Oryza sativa (japonica cultivar-group)] (GB:NP_001061624.1); similar to putative wound inductive gene [Oryza sativa (japonica cultivar-group)] (GB:BAD03758.1); contains InterPro domain Protein of unknown function DUF151; (InterPro:IPR003729)	619.785	P	191.902	P	353.759	P	643.222	P	209.898	P	287.503	P									No
					247121_at	At5g66010	RNA binding	634.493	P	670.054	P	440.827	P	644.843	P	350.398	P	528.07	P									No
					247113_at	At5g65960	similar to hypothetical protein DDBDRAFT_0189734 [Dictyostelium discoideum AX4] (GB:XP_647509.1); similar to Os04g0584800 [Oryza sativa (japonica cultivar-group)] (GB:NP_001053672.1); contains domain RAS-RELATED GTPASE (PTHR11708); contains domain no description (G3D.3.40.50.300); contains domain P-loop containing nucleoside triphosphate hydrolases (SSF52540)	103.559	P	608.59	P	621.498	P	805.57	P	474.41	P	554.549	P					X	-4.495			No
					247112_at	At5g65950	unknown protein	529.876	P	994.392	P	929.213	P	1219.31	P	820.145	P	855.744	P					X	-1.57			No
					247115_at	At5g65930	ZWI (ZWICHEL); calmodulin binding / microtubule motor	317.379	P	1719.68	P	368.08	P	384.851	P	272.962	P	277.792	P			X	4.3375					No
			X	-1.79125	247119_at	At5g65900	DEAD/DEAH box helicase, putative	160.907	P	115.45	P	338.523	P	387.707	P	294.77	P	344.125	P					X	-1.535	X	-2.0475	No
					247110_at	At5g65830	leucine-rich repeat family protein	67.68	P	83.103	P	146.092	P	129.078	P	285.236	P	163.788	P					X	-1.9125			No
			X	-3.965	247161_at	At5g65810	similar to unknown protein [Arabidopsis thaliana] (TAIR:AT3G49720.2); similar to Os01g0144000 [Oryza sativa (japonica cultivar-group)] (GB:NP_001042001.1); similar to conserved hypothetical protein [Medicago truncatula] (GB:ABE78370.1); contains domain S-adenosyl-L-methionine-dependent methyltransferases (SSF53335)	501.979	P	137.084	P	1289.51	P	989.683	P	909.568	P	1037.19	P					X	-1.6475	X	-6.2825	No
			X	-10.8362	247153_at	At5g65700	BAM1 (big apical meristem 1); ATP binding / kinase/ protein serine/threonine kinase	83.349	P	91.322	P	1323.38	P	2259.26	P	963.178	P	1510.42	P					X	-9.825	X	-11.8475	No
					247163_at	At5g65685	soluble glycogen synthase-related	764.773	P	262.387	P	730.034	P	689.301	P	889.961	P	652.14	P							X	-2.3675	No
			X	-2.22875	247147_at	At5g65630	DNA-binding bromodomain-containing protein	407.776	P	467.37	P	1652.12	P	1304.7	P	1075.51	P	1170.89	P					X	-2.35	X	-2.1075	No
			X	-3.2175	247152_at	At5g65620	peptidase M3 family protein / thimet oligopeptidase family protein	355.106	P	925.302	P	2311.94	P	2151.86	P	1713.63	P	1548.97	P					X	-4.73	X	-1.705	No
					247141_at	At5g65560	pentatricopeptide (PPR) repeat-containing protein	94.688	P	102.22	P	136.621	P	186.744	P	103.319	P	140.125	P									No
					247169_at	At5g65520	unknown protein	229.844	P	109.301	P	177.79	P	296.346	P	127.697	P	146.233	P									No
					247194_at	At5g65480	similar to unknown protein [Arabidopsis thaliana] (TAIR:AT4G38060.2); similar to unknown [Lycopersicon esculentum] (GB:AAK84476.1)	837.792	P	2317.76	P	3139.16	P	1189.81	P	3878.02	P	1683.52	P					X	-2.5225			No
					247186_at	At5g65470	similar to unknown protein [Arabidopsis thaliana] (TAIR:AT4G24530.1); similar to putative auxin growth promotor protein [Lycopersicon esculentum] (GB:AAK84479.1); similar to Os09g0412200 [Oryza sativa (japonica cultivar-group)] (GB:NP_001063155.1); contains InterPro domain Protein of unknown function DUF246, plant; (InterPro:IPR004348)	782.104	P	401.924	P	967.618	P	426.594	P	1270.22	P	733.183	P									No
					247184_at	At5g65450	ubiquitin carboxyl-terminal hydrolase family protein / zinc finger (MYND type) family protein	125.914	P	453.468	P	349.966	P	586.905	P	236.647	P	424.61	P					X	-2.0425			No
					247190_at	At5g65420	CYCD4;1 (CYCLIN D4;1); cyclin-dependent protein kinase regulator	55.921	P	30.677	P	66.286	P	129.856	P	31.774	A	75.85	P									No
					247193_at	At5g65380	ripening-responsive protein, putative	67.442	P	645.113	P	247.167	P	79.13	P	1829.98	P	322.072	P									No
					247198_at	At5g65290	LMBR1 integral membrane family protein	110.674	P	352.478	P	225.731	P	189.831	P	112.927	P	164.129	P			X	1.7225					No
	X	8.88			247229_at	At5g65160	tetratricopeptide repeat (TPR)-containing protein	463.316	P	1218.38	P	183.625	P	65.573	A	57.955	A	55.948	A	X	4.73	X	13.03					No
					247176_at	At5g65110	ACX2 (ACYL-COA OXIDASE 2); acyl-CoA oxidase	1213.64	P	6730.5	P	939.891	P	985.085	P	438.282	P	1205.97	P			X	7.1725					No
	X	11.9175			247225_at	At5g65090	BST1 (BRISTLED1); hydrolase	913.42	P	1317.23	P	52.005	A	36.109	A	69.642	P	134.5	P	X	9.7375	X	14.0975					No
			X	-6.175	247218_at	At5g65010	ASN2 (ASPARAGINE SYNTHETASE 2); asparagine synthase (glutamine-hydrolyzing)	144.779	P	106.519	P	808.431	P	1025.86	P	2259.99	P	364.832	P					X	-4.6475	X	-7.7025	No
					247207_at	At5g65000	nucleotide-sugar transporter family protein	771.813	P	343.464	P	1748.79	P	2245.08	P	484.41	P	1335.03	P									No
			X	-2.02375	247233_at	At5g64970	mitochondrial substrate carrier family protein	106.472	P	105.916	P	275.527	P	328.056	P	233.891	P	237.313	P					X	-2.1175	X	-1.93	No
					247206_at	At5g64950	mitochondrial transcription termination factor-related / mTERF-related	120.093	P	101.962	P	474.834	P	945.317	P	234.416	P	598.112	P							X	-4.315	No
					247259_at	At5g64930	CPR5 (CONSTITUTIVE EXPRESSION OF PR GENES 5)	1278.29	P	3110.98	P	1116.76	P	1155.08	P	1381.54	P	833.162	P			X	2.4125					No
					247219_at	At5g64920	CIP8 (COP1-INTERACTING PROTEIN 8); protein binding / zinc ion binding	3139.78	P	907.032	P	744.846	P	1090.07	P	709.493	P	737.724	P	X	3.0425							No
					247211_at	At5g64880	unknown protein	697.756	P	191.602	P	467.896	P	924.717	P	351.478	P	447.635	P							X	-2.355	No
					247251_at	At5g64740	CESA6 (CELLULASE SYNTHASE 6); transferase, transferring glycosyl groups	162.935	P	1884.11	P	2677.24	P	1577.44	P	3260.24	P	1589.76	P					X	-11.2725			No
			X	-4.15	247241_at	At5g64680	similar to Os01g0259900 [Oryza sativa (japonica cultivar-group)] (GB:NP_001042641.1); similar to hypothetical protein [Oryza sativa (japonica cultivar-group)] (GB:BAD81433.1)	77.591	P	58.526	P	267.309	P	679.493	P	182.929	P	410.431	P					X	-3.49	X	-4.81	No
			X	-3.3575	247249_at	At5g64670	ribosomal protein L15 family protein	328.123	P	266.706	P	1297.94	P	2172.02	P	554.109	P	1191.41	P					X	-2.995	X	-3.72	No
					247240_at	At5g64660	U-box domain-containing protein	62.367	P	157.408	P	105.416	P	124.996	P	130.339	P	128.087	P									No
					247238_at	At5g64610	histone acetyltransferase, putative	116.909	P	263.797	P	530.148	P	732.315	P	384.775	P	465.106	P					X	-3.1275			No
					247237_at	At5g64600	similar to unknown protein [Arabidopsis thaliana] (TAIR:AT1G22460.1); similar to Os12g0190100 [Oryza sativa (japonica cultivar-group)] (GB:NP_001066339.1); similar to putative auxin-independent growth promoter [Oryza sativa (japonica cultivar-group)] (GB:BAD37235.1); contains InterPro domain Protein of unknown function DUF246, plant; (InterPro:IPR004348)	124.166	P	136.432	P	244.13	P	234.876	P	204.049	P	201.602	P					X	-1.3875			No
					247265_at	At5g64550	loricrin-related	545.722	P	656.885	P	1704.62	P	762.602	P	570.957	P	915.011	P									No
					247293_at	At5g64510	similar to ORF; able to induce HR-like lesions [Nicotiana tabacum] (GB:AAC49976.1); similar to Os01g0767600 [Oryza sativa (japonica cultivar-group)] (GB:NP_001044361.1)	9070.41	P	346.948	P	533.608	P	133.387	P	312.417	P	271.06	P	X	27.6675							No
					247260_at	At5g64500	membrane protein-related	672.571	P	1681.43	P	1762.85	P	1896.29	P	1416.41	P	1127.48	P					X	-1.84			No
					247285_at	At5g64400	similar to unknown protein [Arabidopsis thaliana] (TAIR:AT5G09570.1); similar to Os03g0685500 [Oryza sativa (japonica cultivar-group)] (GB:NP_001050926.1); similar to unknown [Hyacinthus orientalis] (GB:AAS21010.1); contains InterPro domain CHCH; (InterPro:IPR010625)	6502.18	P	7974.86	P	6194.5	P	6022.16	P	6833.59	P	5078.43	P									No
					247276_at	At5g64390	HEN4 (HUA ENHANCER 4); nucleic acid binding	138.774	P	102.306	P	172.388	P	233.659	P	170.626	P	172.137	P							X	-1.42	No
					247281_at	At5g64350	FKBP12 (FK506-binding protein 12 kD); FK506 binding / peptidyl-prolyl cis-trans isomerase	292.369	P	5257.94	P	6249.8	P	8073.39	P	5825.73	P	7414.22	P					X	-17.34			No
					247271_at	At5g64270	splicing factor, putative	665.195	P	1115.15	P	1846.1	P	2652.97	P	1433.47	P	1924.41	P					X	-2.4275			No
					247280_at	At5g64260	phosphate-responsive protein, putative	81.195	P	2397.9	P	302.622	P	567.094	P	209.109	P	1377.71	P					X	-3.79			No
					247287_at	At5g64230	similar to unknown protein [Arabidopsis thaliana] (TAIR:AT3G19920.1); similar to hypothetical protein [Trifolium pratense] (GB:BAE71289.1)	151.783	P	541.762	P	671.061	P	321.705	P	434.392	P	310.87	P					X	-2.135			No
					247296_at	At5g64160	similar to Os02g0753200 [Oryza sativa (japonica cultivar-group)] (GB:NP_001048144.1)	278.619	P	371.144	P	546.99	P	628.126	P	312.725	P	543.457	P									No
					247329_at	At5g64150	methylase family protein	225.283	P	309.477	P	343	P	487.65	P	246.228	A	416.179	P									No
					247328_at	At5g64130	similar to unknown protein [Arabidopsis thaliana] (TAIR:AT1G69510.2); similar to Os01g0249300 [Oryza sativa (japonica cultivar-group)] (GB:NP_001042590.1); similar to unknown protein [Oryza sativa (japonica cultivar-group)] (GB:BAD72346.1); similar to Os01g0664500 [Oryza sativa (japonica cultivar-group)] (GB:NP_001043793.1); contains InterPro domain Lg106-like; (InterPro:IPR012482)	3509.58	P	1624.79	P	1486.71	P	2986.71	P	1381.31	P	2898.51	P									No
					247321_s_at	At5g64070 | At5g09350	[AT5G64070, phosphatidylinositol 4-kinase (PI4K)];[AT5G09350, phosphatidylinositol 4-kinase, putative]	154.23	P	494.42	P	342.736	P	438.963	P	351.41	P	285.63	P					X	-1.82			No
					247316_at	At5g64030	dehydration-responsive protein-related	1537.72	P	329.638	P	2072.4	P	1375.63	P	1169.63	P	1448.95	P							X	-3.6125	No
					247300_at	At5g63910	Identical to Probable prenylcysteine oxidase precursor (EC 1.8.3.5) [Arabidopsis Thaliana] (GB:P57681); similar to hypothetical protein LOC550289 [Danio rerio] (GB:NP_001017626.1); contains InterPro domain Prenylcysteine lyase; (InterPro:IPR010795)	101.174	P	754.38	P	484.819	P	575.729	P	408.821	P	452.156	P					X	-3.79			No
					247303_at	At5g63890	ATHDH (HISTIDINOL DEHYDROGENASE)	93.853	P	816.418	P	651.605	P	490.396	P	651.164	P	499.993	P					X	-4.3875			No
					247302_at	At5g63880	SNF7 family protein	985.322	P	743.025	P	402.94	P	545.098	P	194.599	P	462.278	P	X	2.435							No
					247298_at	At5g63840	RSW3 (RADIAL SWELLING 3); hydrolase, hydrolyzing O-glycosyl compounds	223.333	P	534.46	P	1910.16	P	2081.05	P	798.847	P	1292.5	P					X	-3.965			No
					247346_at	At5g63770	ATDGK2 (DIACYLGLYCEROL KINASE 2); diacylglycerol kinase	206.99	P	210.695	P	261.445	P	253.501	P	239.67	P	216.676	P									No
					247334_at	At5g63610	HEN3 (HUA ENHANCER 3); kinase	402.61	P	1067.62	P	757.853	P	964.839	P	495.827	P	690.347	P									No
					247392_at	At5g63570	GSA1 (GLUTAMATE-1-SEMIALDEHYDE-2,1-AMINOMUTASE); glutamate-1-semialdehyde 2,1-aminomutase	185.67	P	746.969	P	1301.94	P	836.856	P	1666.31	P	1056.98	P					X	-4.41			No
					247389_at	At5g63490	CBS domain-containing protein / octicosapeptide/Phox/Bemp1 (PB1) domain-containing protein	1253.82	P	915.263	P	971.692	P	874.425	P	928.805	P	709.519	P									No
					247384_at	At5g63370	protein kinase family protein	1250.06	P	704.996	P	560.617	P	525.995	P	534.077	P	485.148	P	X	2.13							No
					247368_at	At5g63330	DNA-binding bromodomain-containing protein	994.809	P	338.543	P	370.027	P	260.156	P	561.933	P	385.817	P	X	2.1425							No
					247370_at	At5g63320	similar to GTE8 (GLOBAL TRANSCRIPTION FACTOR GROUP E8), DNA binding [Arabidopsis thaliana] (TAIR:AT3G27260.1); similar to putative bromodomain-containing protein [Oryza sativa (japonica cultivar-group)] (GB:BAD08859.1); contains domain FALZ-RELATED BROMODOMAIN-CONTAINING PROTEINS (PTHR22880); contains domain GCN5 GENERAL CONTROL OF AMINO-ACID SYNTHESIS 5-LIKE 2, GCNL2 (PTHR22880:SF2)	134.983	P	234.533	P	120.169	P	115.165	P	277.698	P	114.897	P									No
					247366_at	At5g63260	zinc finger (CCCH-type) family protein	215.986	P	355.84	P	622.239	P	905.008	P	221.347	P	395.606	P									No
					247374_at	At5g63190	MA3 domain-containing protein	393.8	P	2162.12	P	1079.29	P	2180.28	P	596.134	P	1352.31	P									No
					247393_at	At5g63130	octicosapeptide/Phox/Bem1p (PB1) domain-containing protein	439.547	P	319.557	P	169.155	A	187.928	A	578.035	P	184.542	A									No
					247414_at	At5g63050	EMB2759 (EMBRYO DEFECTIVE 2759)	325.454	P	179.187	P	186.467	P	162.767	P	263.623	P	176.468	P									No
					247418_at	At5g63030	glutaredoxin, putative	235.84	P	994.465	P	691.326	P	444.689	P	890.525	P	281.73	P									No
					247398_at	At5g62950	similar to unknown protein [Arabidopsis thaliana] (TAIR:AT3G28956.1); similar to Hypothetical protein M106.7 [Caenorhabditis elegans] (GB:CAL36509.1); similar to Hypothetical protein CBG03003 [Caenorhabditis briggsae] (GB:CAE59596.1); similar to Os12g0488800 [Oryza sativa (japonica cultivar-group)] (GB:NP_001066791.1); contains InterPro domain HRDC-like; (InterPro:IPR010997); contains InterPro do…	211.354	P	243.832	P	290.778	P	468.527	P	212.402	P	394.335	P									No
					247396_at	At5g62930	GDSL-motif lipase/hydrolase family protein	279.88	P	480.984	P	807.087	P	1864.44	P	411.241	P	1154.21	P					X	-3.2275			No
					247395_at	At5g62910	protein binding / zinc ion binding	676.736	P	431.233	P	505.574	P	715.272	P	379.384	P	550.808	P									No
					247403_at	At5g62740	band 7 family protein	1220.91	P	536.284	P	4487.82	P	7380.85	P	869.329	P	2771.27	P									No
			X	-9.48625	247442_s_at	At5g62690 | At5g62700	[AT5G62690, TUB2 (Tubulin beta-2); structural molecule];[AT5G62700, TUB3 (Tubulin beta-3); structural molecule]	226.799	P	271.293	P	3920.48	P	5968.25	P	1562.21	P	3348.61	P					X	-9.0475	X	-9.925	No
			X	-9.46375	247439_at	At5g62670	AHA11 (ARABIDOPSIS H(+)-ATPASE 11); ATPase	168.069	P	109.378	P	1744.97	P	2099.72	P	1925.61	P	1544.36	P					X	-7.9325	X	-10.995	No
					247445_at	At5g62640	ELF5 (EARLY FLOWERING 5)	382.082	P	543.611	P	658.055	P	831.852	P	384.421	P	680.298	P									No
					247428_at	At5g62600	transportin-SR-related	142.32	P	777.933	P	663.681	P	1018.31	P	644.992	P	797.855	P					X	-4.39			No
					247434_at	At5g62575	similar to unknown protein [Arabidopsis thaliana] (TAIR:AT3G47833.1); similar to Os09g0382500 [Oryza sativa (japonica cultivar-group)] (GB:NP_001063065.1)	201.717	P	463.79	P	569.484	P	671.742	P	420.579	P	551.627	P					X	-2.2125			No
					247436_at	At5g62530	ALDH12A1 (Aldehyde dehydrogenase 12A1); 1-pyrroline-5-carboxylate dehydrogenase/ 3-chloroallyl aldehyde dehydrogenase	112.398	P	925.977	P	1469.04	P	1527.92	P	1123.72	P	1405.43	P					X	-8.0075			No
					247431_at	At5g62520	SRO5 (SIMILAR TO RCD ONE 5); NAD+ ADP-ribosyltransferase	192.982	P	276.136	P	299.328	A	364.868	A	399.353	A	371.668	P									No
					247432_at	At5g62500	ATEB1B (Arabidopsis thaliana Microtubule End Binding Protein EB1A); microtubule binding	1451.3	P	459.455	P	725.56	P	424.312	P	147.409	A	258.332	P	X	4.0525							No
					247438_at	At5g62460	zinc finger (C3HC4-type RING finger) family protein	1281.66	P	771.109	P	624.582	P	544.927	P	462.638	P	454.986	P	X	2.145							No
			X	-4.02125	247454_at	At5g62440	similar to defective chloroplasts and leaves protein-related / DCL protein-related [Arabidopsis thaliana] (TAIR:AT1G45230.1); similar to expressed protein [Oryza sativa (japonica cultivar-group)] (GB:ABF94367.1); similar to Os03g0187000 [Oryza sativa (japonica cultivar-group)] (GB:NP_001049206.1)	69.432	P	182.135	P	792.206	P	806.094	P	520.83	P	631.981	P					X	-5.33	X	-2.7125	No
					247482_at	At5g62410	SMC2 (STRUCTURAL MAINTENANCE OF CHROMOSOMES 2)	112.998	P	119.963	P	439.454	P	651.923	P	146.722	A	328.754	P									No
					247480_at	At5g62390	ATBAG7 (ARABIDOPSIS THALIANA BCL-2-ASSOCIATED ATHANOGENE 7); calmodulin binding	92.805	P	1158.94	P	1655.99	P	5065.98	P	835.94	P	2518.4	P					X	-18.2375			No
	X	2.26625			247475_at	At5g62310	IRE (INCOMPLETE ROOT HAIR ELONGATION); kinase	338.721	P	315.958	P	90.599	A	94.253	A	92.781	P	87.266	P	X	2.45	X	2.0825					No
					247471_at	At5g62230	ERL1 (ERECTA-LIKE 1); kinase	146.763	P	71.456	P	375.673	P	1280.26	P	237.587	P	497.27	P							X	-5.7075	No
					247460_at	At5g62050	OXA1 (Oxidase assembly 1); protein translocase	89.861	P	332.903	P	568.482	P	570.065	P	416.862	P	462.99	P					X	-3.9025			No
					247509_at	At5g62020	AT-HSFB2A (Arabidopsis thaliana heat shock transcription factor B2A); DNA binding / transcription factor	567.953	P	1267.42	P	714.09	P	176.944	P	549.65	P	363.302	P			X	2.7725					No
	X	5.6475			247503_at	At5g61980	AGD1 (ARF-GAP DOMAIN 1); protein binding	617.788	P	163.94	P	64.101	P	57.177	P	33.348	A	58.596	P	X	9.205	X	2.09					No
			X	-2.18375	247505_at	At5g61970	signal recognition particle-related / SRP-related	298.632	P	373.715	P	1142.42	P	929.824	P	933.404	P	675.058	P					X	-2.5125	X	-1.855	No
					247506_at	At5g61960	AML1 (ARABIDOPSIS MEI2-LIKE PROTEIN 1); RNA binding	3963.11	P	389.202	P	304.518	P	516.315	P	401.362	P	324.673	P	X	8.745							No
					247500_at	At5g61910	similar to unknown protein [Arabidopsis thaliana] (TAIR:AT2G32910.1); similar to expressed protein [Oryza sativa (japonica cultivar-group)] (GB:ABA94008.2); similar to expressed protein [Oryza sativa (japonica cultivar-group)] (GB:ABG22502.1); similar to Os06g0227200 [Oryza sativa (japonica cultivar-group)] (GB:NP_001057206.1); contains domain KELCH-RELATED PROTEINS (PTHR23230); contains domain S…	134.122	P	105.016	P	108.22	P	199.34	P	99.367	P	132.215	P									No
					247488_at	At5g61820	similar to hypothetical protein [Trifolium pratense] (GB:BAE71234.1); contains InterPro domain Stress up-regulated Nod 19; (InterPro:IPR011692)	543.961	P	10427.8	P	5389.05	P	1246.15	P	4766.5	P	2570.07	P			X	3.4775	X	-5.1025			No
					247498_at	At5g61810	mitochondrial substrate carrier family protein	241.518	P	391.648	P	527.991	P	729.464	P	761.299	P	486.391	P					X	-2.15			No
			X	-7.81125	247494_at	At5g61790	calnexin 1 (CNX1)	198.481	P	336.896	P	4216.44	P	1879.77	P	1817.69	P	2082.38	P					X	-9.95	X	-5.6725	No
					247495_at	At5g61760	ATIPK2BETA (Arabidopsis thaliana inositol hexakisphosphate 2beta); inositol or phosphatidylinositol kinase	112.67	P	779.652	P	911.782	P	842.977	P	600.77	P	480.179	P					X	-4.26			No
					247515_at	At5g61740	ATATH14 (ABC2 homolog 14); ATPase, coupled to transmembrane movement of substances	47.734	P	74.107	P	128.498	P	701.666	P	36.152	A	199.077	P									No
					247538_at	At5g61700	ATATH16 (ABC2 homolog 16); ATPase, coupled to transmembrane movement of substances	301.223	P	172.398	P	169.99	P	175.744	P	213.28	P	160.525	P	X	1.4475							No
					247544_at	At5g61670	similar to chaperone protein dnaJ-related [Arabidopsis thaliana] (TAIR:AT5G06130.2); similar to Os02g0651300 [Oryza sativa (japonica cultivar-group)] (GB:NP_001047593.1); similar to Os02g0535000 [Oryza sativa (japonica cultivar-group)] (GB:NP_001047038.1); similar to chaperone protein dnaJ-related (ISS) [Ostreococcus tauri] (GB:CAL57920.1); contains domain Cysteine-rich domain of the chaperone pr…	76.508	P	1928.3	P	1657.12	P	828.341	P	4450.09	P	901.866	P					X	-17.8425			No
					247514_at	At5g61640	PMSR1 (PEPTIDEMETHIONINE SULFOXIDE REDUCTASE 1); protein-methionine-S-oxide reductase	53.603	P	1015.53	P	208.692	P	173.907	P	291.922	P	179.012	P			X	4.0025	X	-2.4625			No
					247535_at	At5g61620	myb family transcription factor	284.74	P	173.023	P	154.995	A	175.213	P	152.297	A	159.228	P	X	1.375							No
					247534_at	At5g61580	phosphofructokinase family protein	169.796	P	578.221	P	682.976	P	559.215	P	570.807	P	762.062	P					X	-3.1825			No
	X	1.90625			247545_at	At5g61530	small G protein family protein / RhoGAP family protein	1556.72	P	1639.38	P	896.182	P	894.431	P	507.203	P	672.723	P	X	1.8875	X	1.925					No
			X	-4.4925	247513_at	At5g61510	NADP-dependent oxidoreductase, putative	81.823	P	420.038	P	1131.86	P	909.306	P	888.036	P	604.157	P					X	-7.24	X	-1.745	No
					247542_at	At5g61500	autophagy 3 (APG3)	268.695	P	1323.69	P	714.4	P	534.364	P	371.795	P	417.537	P			X	2.2775					No
					247521_at	At5g61450	2-phosphoglycerate kinase-related	367.305	P	380.879	P	424.559	P	380.201	P	221.443	P	311.805	P									No
					247523_at	At5g61410	RPE (EMBRYO DEFECTIVE 2728); ribulose-phosphate 3-epimerase	4789.71	P	512.317	P	4508.27	P	1030.9	P	8936.37	P	3476.33	P							X	-6.0225	No
					247547_at	At5g61360	similar to unknown protein [Arabidopsis thaliana] (TAIR:AT5G07730.1)	2258.11	P	70.623	P	85.248	P	88.968	P	76.296	P	95.58	P	X	19.9775							No
	X	9.03375			247581_at	At5g61350	protein kinase family protein	348.019	P	1465.85	P	61.257	A	47.266	A	103.702	P	50.404	A	X	3.955	X	14.1125					No
			X	-2.0325	247570_at	At5g61250	glycosyl hydrolase family 79 N-terminal domain-containing protein	77.23	P	93.185	P	200.082	P	324.138	P	194.928	P	229.712	P					X	-2.24	X	-1.825	No
					247574_at	At5g61230	ankyrin repeat family protein	2454.67	P	2925.05	P	1428.54	P	1873.44	P	1200.3	P	1869.42	P			X	1.6					No
			X	-10.6363	247566_at	At5g61170	40S ribosomal protein S19 (RPS19C)	134.117	P	243.99	P	2483.96	P	4056.5	P	1958.14	P	2547.72	P					X	-13.2775	X	-7.995	No
			X	-4.82375	247606_at	At5g61000	replication protein, putative	77.05	P	70.884	P	610.849	P	825.065	P	201.652	P	272.097	P					X	-4.435	X	-5.2125	No
					247595_at	At5g60820	zinc finger (C3HC4-type RING finger) family protein	381.599	P	366.065	P	545.732	P	326.022	P	223.309	P	223.903	P									No
			X	-2.355	247593_at	At5g60790	ATGCN1 (Arabidopsis thaliana general control non-repressible 1)	763.615	P	665.996	P	2012.23	P	2640.76	P	1634.99	P	1820.3	P					X	-2.2725	X	-2.4375	No
					247582_at	At5g60760	2-phosphoglycerate kinase-related	466.119	P	620.541	P	211.469	P	360.438	P	69.567	A	147.717	A			X	3.5775					No
					247611_at	At5g60710	zinc finger (C3HC4-type RING finger) family protein	638.313	P	531.475	P	957.516	P	1544.76	P	228.767	P	795.204	P									No
			X	-8.14375	247584_at	At5g60670	60S ribosomal protein L12 (RPL12C)	243.128	P	321.113	P	2029.85	P	4769.75	P	1829.2	P	3771.74	P					X	-8.72	X	-7.5675	No
					247587_at	At5g60620	phospholipid/glycerol acyltransferase family protein	334.143	P	1962.01	P	1385.14	P	1198.18	P	1020.32	P	988.848	P					X	-2.8675			No
			X	-6.885	247637_at	At5g60600	GcpE (CHLOROPLAST BIOGENESIS 4); 4-hydroxy-3-methylbut-2-en-1-yl diphosphate synthase	283.149	P	296.199	P	3339.22	P	876.206	P	5058.92	P	1592.91	P					X	-6.565	X	-7.205	No
					247636_at	At5g60570	kelch repeat-containing F-box family protein	134.651	P	1471.91	P	910.768	P	595.18	P	575.678	P	401.272	P			X	2.0925	X	-3.1125			No
	X	1.7675			247635_at	At5g60550	GRIK2 (GEMINIVIRUS REP INTERACTING KINASE 2); kinase	1037.64	P	1060.78	P	703.222	P	575.334	P	381.839	P	456.914	P	X	1.77	X	1.765					No
					265413_s_at	At5g60430 | At2g16650	[AT5G60430, similar to unknown protein [Arabidopsis thaliana] (TAIR:AT2G16650.1); similar to Tetratricopeptide-like helical [Medicago truncatula] (GB:ABE80926.1); similar to Os01g0968000 [Oryza sativa (japonica cultivar-group)] (GB:NP_001045514.1); contains domain MULTIDRUG RESISTANCE PUMP (PTHR11206:SF1); contains domain MULTIDRUG RESISTANCE PUMP (PTHR11206)];[AT2G16650, similar to MATE efflux f…	132.448	P	189.25	P	202.953	P	261.986	P	220.045	P	233.539	P									No
					247669_at	At5g60170	RNA binding	475.485	P	257.417	P	294.121	P	266.486	P	336.793	P	204.922	P	X	1.515							No
					247624_at	At5g60160	aspartyl aminopeptidase, putative	179.072	P	1117.35	P	1480.04	P	1789.66	P	948.825	P	1216.74	P					X	-5.76			No
			X	-11.1538	247692_s_at	At5g59970 | At5g59690	[AT5G59970, histone H4];[AT5G59690, histone H4]	263.554	P	811.73	P	5499.48	P	9996.66	P	2574.64	P	2696.36	P					X	-16.81	X	-5.4975	No
					247650_at	At5g59960	similar to Os01g0151600 [Oryza sativa (japonica cultivar-group)] (GB:NP_001042041.1); similar to similar to Dictyostelium discoideum (Slime mold). MkpA protein (GB:AAL92603.1)	235.239	P	1163.39	P	1020.79	P	602.645	P	734.598	P	529.716	P					X	-2.5			No
			X	-4.19375	247653_at	At5g59950	RNA and export factor-binding protein, putative	132.645	P	495.428	P	1184.95	P	1519.82	P	779.668	P	818.201	P					X	-6.695	X	-1.6925	No
					247675_at	At5g59940	DC1 domain-containing protein / UV-B light-insensitive protein, putative	125.519	P	1145.76	P	97.754	A	96.851	P	114.308	P	87.832	P			X	7.2375					No
			X	-16.3637	247652_at	At5g59910	histone H2B	149.184	P	2794.51	P	5319.39	P	8104.85	P	4211.86	P	4680.28	P					X	-31.0375	X	-1.69	No
					247657_at	At5g59845	gibberellin-regulated family protein	48.753	P	24.627	P	6476.98	P	170.309	P	73.051	P	229.453	P							X	-46.7775	No
					247699_at	At5g59840	Ras-related GTP-binding family protein	67.383	P	227.964	P	438.509	P	151.997	P	94.396	P	105.889	P									No
					247655_at	At5g59820	RHL41 (RESPONSIVE TO HIGH LIGHT 41); nucleic acid binding / transcription factor/ zinc ion binding	173.765	P	3606.24	P	278.403	P	285.731	P	300.845	P	313.404	P			X	8.7225					No
			X	-3.7725	247687_at	At5g59740	UDP-galactose/UDP-glucose transporter-related	73.336	P	53.361	P	358.601	P	544.398	P	154.167	P	244.628	P					X	-3.1175	X	-4.4275	No
					247733_at	At5g59610	DNAJ heat shock N-terminal domain-containing protein	235.984	P	67.12	P	208.028	P	178.96	P	327.402	P	157.724	P							X	-2.2575	No
					247708_at	At5g59550	zinc finger (C3HC4-type RING finger) family protein	1320.26	P	780.655	P	1200.97	P	1200.97	P	593.326	P	624.089	P									No
					247706_at	At5g59480	haloacid dehalogenase-like hydrolase family protein	2305.44	P	296.514	P	793.172	P	366.181	P	981.989	P	413.882	P	X	3.78							No
					247677_at	At5g59420	oxysterol-binding family protein	343.166	P	1675.23	P	1587.84	P	1454.46	P	1224.35	P	1162.16	P					X	-3.1125			No
					247712_at	At5g59300	UBC7 (ubiquitin-conjugating enzyme 7); ubiquitin-protein ligase	543.357	P	921.902	P	1273.63	P	697.416	P	1020.85	P	800.01	P									No
					247720_at	At5g59290	UXS3 (UDP-GLUCURONIC ACID DECARBOXYLASE); catalytic	794.806	P	1447.88	P	4523.02	P	941.681	P	851.72	P	968.324	P									No
					247738_at	At5g59210	myosin heavy chain-related	642.904	P	1043.27	P	1282.6	P	1169.31	P	806.021	P	715.739	P									No
					247761_at	At5g59160	TOPP2 (Type one serine/threonine protein phosphatase 2); protein serine/threonine phosphatase	1042.31	P	2051.84	P	1060.91	P	1172.94	P	923.013	P	713.559	P			X	1.6225					No
					247722_at	At5g59150	AtRABA2d (Arabidopsis Rab GTPase homolog A2d); GTP binding	193.618	P	2264.57	P	790.82	P	1103.17	P	533.237	P	673.497	P			X	2.62	X	-2.995			No
					247745_at	At5g59030	COPT1 (COPPER TRANSPORTER 1); copper ion transporter	5784.07	P	195.349	P	1012.01	P	1241.95	P	1616.34	P	977.051	P	X	4.3725					X	-4.145	No
					247750_at	At5g58950	protein kinase family protein	5167.14	P	743.542	P	1396.34	P	1239.12	P	1688.1	P	962.503	P	X	3.6025							No
					247767_at	At5g58890	MADS-box family protein	70.526	P	47.24	P	78.635	P	77.017	A	94.374	P	75.285	P							X	-1.3075	No
					247766_at	At5g58870	FTSH9 (FtsH protease 9); ATP-dependent peptidase/ ATPase/ metallopeptidase	162.49	P	941.614	P	1613.98	P	668.502	P	2873.15	P	815.017	P					X	-6.5275			No
					247779_at	At5g58760	DDB2 (DAMAGED DNA-BINDING 2); nucleotide binding	285.397	P	108.608	P	92.917	P	72.465	A	163.696	P	77.804	P	X	2.625							No
					247777_at	At5g58740	nuclear movement family protein	807.103	P	2092.47	P	1396.54	P	1854.38	P	945.059	P	1393.19	P									No
					247788_at	At5g58730	pfkB-type carbohydrate kinase family protein	1055.38	P	5001.03	P	805.934	P	438.207	P	231.426	P	345.491	P			X	11.28					No
					247790_at	At5g58720	PRLI-interacting factor, putative	1481.79	P	347.436	P	504.322	P	706.562	P	474.55	P	373.456	P	X	2.5575							No
	X	10.2937			247776_at	At5g58700	phosphoinositide-specific phospholipase C family protein	2590.98	P	890.517	P	140.866	P	121.985	P	95.672	A	198.047	P	X	15.6975	X	4.89					No
					247775_at	At5g58690	phosphoinositide-specific phospholipase C family protein	362.277	P	306.019	P	131.394	P	110.953	A	231.538	P	169.275	P	X	1.9675							No
			X	-4.32375	247787_at	At5g58640	selenoprotein-related	142.323	P	309.09	P	1143.42	P	1820.26	P	605.791	P	1283.05	P					X	-5.615	X	-3.0325	No
					247828_at	At5g58510	similar to catalytic [Arabidopsis thaliana] (TAIR:AT5G55060.1); similar to PREDICTED: similar to KIAA0066 [Gallus gallus] (GB:XP_422135.2); similar to Os03g0295700 [Oryza sativa (japonica cultivar-group)] (GB:NP_001049826.1); contains domain FAMILY NOT NAMED (PTHR21422); contains domain SUBFAMILY NOT NAMED (PTHR21422:SF3)	215.444	P	498.311	P	322.702	P	384.303	P	163.833	P	280.326	P									No
			X	-4.20375	247834_at	At5g58490	cinnamoyl-CoA reductase family	287.281	P	341.846	P	1812.91	P	1794.25	P	1059.52	P	1535.19	P					X	-4.875	X	-3.5325	No
					247823_at	At5g58450	unknown protein	296.227	P	271.106	P	521.771	P	484.17	P	492.174	P	403.097	P									No
			X	-2.97	247822_at	At5g58440	phox (PX) domain-containing protein	91.452	P	182.689	P	733.09	P	591.945	P	533.555	P	412.409	P					X	-3.65	X	-2.29	No
					247859_at	At5g58410	binding / heme binding / protein binding / zinc ion binding	142.057	P	465.041	P	447.489	P	715.844	P	380.874	P	526.325	P					X	-2.68			No
					247820_at	At5g58380	CIPK10 (CBL-INTERACTING PROTEIN KINASE 10); kinase	4024.25	P	803.747	P	554.179	P	338.637	P	587.989	P	336.422	P	X	7.95							No
					247817_at	At5g58375	similar to unknown protein [Arabidopsis thaliana] (TAIR:AT5G18150.1); similar to expressed protein [Oryza sativa (japonica cultivar-group)] (GB:ABA96267.1); contains domain UNCHARACTERIZED METHYLTRANSFERASE (PTHR12133:SF1); contains domain UNCHARACTERIZED METHYLTRANSFERASE (PTHR12133)	164.103	P	1166.46	P	1191.32	P	1632.59	P	899.478	P	1631.86	P					X	-6.2725			No
					247810_at	At5g58290	RPT3 (root phototropism 3); ATPase	464.311	P	2906.95	P	2173.04	P	1751.71	P	933.743	P	1350.42	P					X	-2.785			No
					247806_at	At5g58270	STA1 (STARIK 1); ATPase, coupled to transmembrane movement of substances	215.123	P	486.744	P	1020.99	P	699.235	P	996.977	P	634.054	P					X	-2.975			No
					247854_at	At5g58200	similar to Metallophosphoesterase [Crocosphaera watsonii WH 8501] (GB:ZP_00514094.1); similar to Os06g0182400 [Oryza sativa (japonica cultivar-group)] (GB:NP_001056984.1); contains domain Metallo-dependent phosphatases (SSF56300)	176.793	P	1108.51	P	745.197	P	835.763	P	796.554	P	821.31	P					X	-3.675			No
					247808_at	At5g58190	ECT10	1361.54	P	203.283	P	539.889	P	388.67	P	156.487	P	238.065	P	X	4.1925							No
					247804_at	At5g58170	glycerophosphoryl diester phosphodiesterase family protein	13567.4	P	80.748	P	96.748	P	73.232	P	83.53	P	75.616	P	X	95.3675							No
					247849_at	At5g58130	RNA recognition motif (RRM)-containing protein	128.029	P	356.071	P	509.759	P	801.745	P	481.951	P	564.4	P					X	-3.54			No
					247847_at	At5g58110	similar to Os02g0139100 [Oryza sativa (japonica cultivar-group)] (GB:NP_001045842.1); similar to unnamed protein product [Ostreococcus tauri] (GB:CAL55062.1); similar to Os06g0703800 [Oryza sativa (japonica cultivar-group)] (GB:NP_001058502.1); contains domain FAMILY NOT NAMED (PTHR13009)	2237.74	P	273.904	P	1301.71	P	2513.17	P	1426.96	P	1865.56	P							X	-5.445	No
					247851_at	At5g58070	lipocalin, putative	528.105	P	3189.54	P	2784.24	P	1241.27	P	2237.15	P	1494.3	P					X	-2.8275			No
					247852_at	At5g58060	YKT61 (similar to yeast SNARE YKT6 1)	1295.14	P	1373.46	P	2051.46	P	1289.31	P	1225.74	P	1028.2	P									No
					247841_at	At5g58040	ATFIP1[V] (ARABIDOPSIS HOMOLOG OF YEAST FIP1 [V]); RNA binding	261.828	P	424.887	P	326.348	P	403.112	P	299.945	P	310.552	P									No
					247842_at	At5g58030	transport protein particle (TRAPP) component Bet3 family protein	95.964	P	672.301	P	1279.64	P	1380.69	P	747.088	P	847.476	P					X	-8.535			No
					247840_at	At5g58020	similar to unnamed protein product [Ostreococcus tauri] (GB:CAL54721.1); similar to Os06g0183900 [Oryza sativa (japonica cultivar-group)] (GB:NP_001056989.1); contains InterPro domain Protein of unknown function DUF602; (InterPro:IPR006735)	544.531	P	2578.26	P	2206.73	P	1649.65	P	1500.11	P	1282.08	P					X	-2.395			No
					247839_at	At5g57870	eukaryotic translation initiation factor 4F, putative / eIF-4F, putative	526.342	P	2731.24	P	1221.39	P	1597.3	P	997.266	P	781.797	P									No
					247886_at	At5g57850	aminotransferase class IV family protein	134.376	P	306.413	P	429.443	P	560.828	P	339.12	P	562.411	P					X	-2.6925			No
	X	6.5875			247885_at	At5g57830	similar to unknown protein [Arabidopsis thaliana] (TAIR:AT4G30830.1); similar to Protein of unknown function DUF593 [Medicago truncatula] (GB:ABE79503.1); contains InterPro domain Protein of unknown function DUF593; (InterPro:IPR007656)	1405.31	P	841.45	P	192.87	P	195.374	P	73.948	A	126.065	P	X	8.36	X	4.815					No
					247865_at	At5g57815	cytochrome c oxidase subunit 6b, putative	285.045	P	401.673	P	489.834	P	325.73	P	453.108	P	421.544	P									No
			X	-24.34	247884_at	At5g57800	WAX2; catalytic	87.551	P	96.269	P	6997.64	P	509.989	P	1822.76	P	4208.48	P					X	-23.965	X	-24.715	No
	X	3.06375			247877_at	At5g57740	XBAT32 (XB3 ortholog 2 in Arabidopsis thaliana 32); protein binding / zinc ion binding	1443.44	P	954.411	P	409.8	P	259.123	P	342.02	P	273.257	P	X	3.815	X	2.3125					No
					247921_at	At5g57660	zinc finger (B-box type) family protein	67.56	P	1107.51	P	693.299	P	415.937	P	2465.22	P	654.141	P					X	-9.195			No
					247867_at	At5g57630	CIPK21 (CBL-INTERACTING PROTEIN KINASE 21); kinase	55.396	P	355.018	P	180.84	P	101.641	P	132.079	P	142.157	P			X	2.075					No
					247918_at	At5g57610	protein kinase family protein	218.894	P	602.006	P	587.205	P	458.723	P	699.88	P	323.07	P									No
					247923_at	At5g57490	porin, putative	223.491	P	422.582	P	441.935	P	569.565	P	439.502	P	472.522	P					X	-1.6925			No
					247907_at	At5g57460	similar to Os08g0243900 [Oryza sativa (japonica cultivar-group)] (GB:NP_001061348.1); contains InterPro domain Mu2 adaptin subunit (AP50) of AP2; (InterPro:IPR008968)	110.171	P	403.127	P	928.053	P	638.62	P	494.053	P	458.148	P					X	-3.635			No
					247910_at	At5g57410	similar to unknown protein [Arabidopsis thaliana] (TAIR:AT2G18876.1); similar to hypothetical protein MtrDRAFT_AC135801g19v1 [Medicago truncatula] (GB:ABE82185.1); contains domain no description (G3D.1.20.5.170); contains domain SUBFAMILY NOT NAMED (PTHR21736:SF5); contains domain Cytochromes (SSF47175); contains domain FAMILY NOT NAMED (PTHR21736)	162.625	P	109.366	P	312.266	P	1049.87	P	86.682	A	405.815	P									No
					247898_at	At5g57360	ZTL (ZEITLUPE); ubiquitin-protein ligase	257.324	P	210.798	P	434.814	P	485.338	P	422.859	P	284.375	P									No
			X	-1.92125	247929_at	At5g57330	aldose 1-epimerase family protein	383.085	P	311.875	P	1006.14	P	576.175	P	1079.04	P	589.009	P					X	-1.8025	X	-2.04	No
					247901_at	At5g57300	UbiE/COQ5 methyltransferase family protein	218.59	P	393.498	P	779.581	P	1107.14	P	534.959	P	763.616	P					X	-2.9525			No
					247945_at	At5g57150	basic helix-loop-helix (bHLH) family protein	185.421	P	99.024	P	111.874	P	81.322	P	165.063	P	268.54	P									No
					247938_at	At5g57140	ATPAP28/PAP28 (purple acid phosphatase 28); acid phosphatase/ protein serine/threonine phosphatase	112.648	P	84.397	P	186.493	A	176.42	A	166.13	P	162.155	P							X	-1.6625	No
					247931_at	At5g57040	lactoylglutathione lyase family protein / glyoxalase I family protein	487.192	P	178.103	P	2287.62	P	598.782	P	4443.22	P	881.455	P							X	-9.1875	No
			X	-6.5125	247936_at	At5g57030	LUT2 (LUTEIN DEFICIENT 2); lycopene epsilon cyclase	163.328	P	84.157	P	807.183	P	552.086	P	1587.37	P	759.446	P					X	-4.43	X	-8.595	No
			X	-3.59375	247960_at	At5g57020	NMT1 (N-MYRISTOYLTRANSFERASE 1)	256.333	P	631.083	P	1574.7	P	2400.31	P	1013	P	1521.97	P					X	-5.1475	X	-2.04	No
					247934_at	At5g57000	similar to unknown protein [Arabidopsis thaliana] (TAIR:AT1G72690.1); similar to Os09g0363700 [Oryza sativa (japonica cultivar-group)] (GB:NP_001062994.1)	1899.22	P	577.474	P	377.759	P	445.61	P	257.146	P	321.999	P	X	4.3825							No
					247954_at	At5g56870	beta-galactosidase, putative / lactase, putative	1366.03	P	3414	P	2853.75	P	170.24	A	154.929	A	900.219	P									No
					247982_at	At5g56760	AtSerat1;1 (SERINE ACETYLTRANSFERASE 52); serine O-acetyltransferase	2955.97	P	2416.92	P	2421.2	P	791.254	P	1848.6	P	1671.16	P									No
					247979_at	At5g56750	Ndr family protein	12348.1	P	880.255	P	340.158	P	346.924	P	241.258	P	573.983	P	X	28.345							No
					262306_s_at	At5g56680 | At1g70980	[AT5G56680, EMB2755 (EMBRYO DEFECTIVE 2755); ATP binding / aminoacyl-tRNA ligase/ asparagine-tRNA ligase/ aspartate-tRNA ligase/ nucleic acid binding];[AT1G70980, SYNC1; ATP binding / aminoacyl-tRNA ligase/ asparagine-tRNA ligase/ aspartate-tRNA ligase/ nucleic acid binding]	756.847	P	1218.73	P	1982.16	P	2315.44	P	837.095	P	1586.4	P									No
			X	-11.02	247968_at	At5g56670	40S ribosomal protein S30 (RPS30C)	239.191	P	426.103	P	3302.66	P	5861.91	P	2847.94	P	4286.43	P					X	-14.6575	X	-7.3825	No
					247983_at	At5g56630	phosphofructokinase family protein	297.144	P	2834.03	P	1524.27	P	1020.26	P	759.865	P	841.116	P			X	2.28	X	-2.895			No
					248017_at	At5g56460	protein kinase, putative	239.552	P	85.365	P	256.73	P	188.377	A	284.497	P	213.504	P							X	-1.9675	No
					248023_at	At5g56450	mitochondrial substrate carrier family protein	397.388	P	195.853	P	654.786	P	1036.8	P	612.014	P	724.094	P							X	-2.7275	No
					248014_at	At5g56340	zinc finger (C3HC4-type RING finger) family protein	3018.86	P	681.277	P	585.083	P	827.433	P	459.794	P	512.728	P	X	4.635							No
					248010_at	At5g56290	PEX5 (PEROXIN 5); peroxisome targeting signal-1 binding	1067.97	P	941.594	P	1531.36	P	1250.37	P	1970	P	1046.34	P									No
					248004_at	At5g56230	prenylated rab acceptor (PRA1) family protein	178.301	P	334.152	P	180.745	P	163.352	P	249.234	P	188.882	P									No
					248000_at	At5g56190	WD-40 repeat family protein	1158.11	P	464.469	P	619.208	P	390.776	P	408.23	P	466.915	P	X	2.0875							No
					247997_at	At5g56180	ATARP8 (ACTIN-RELATED PROTEIN 8); structural constituent of cytoskeleton	119.96	P	1137.16	P	568.391	P	395.766	P	448.015	P	375.857	P			X	2.215	X	-2.83			No
	X	16.3962			247995_at	At5g56160	transporter	2569.43	P	286.977	P	64.57	P	86.713	P	66.495	P	68.611	P	X	29.8175	X	2.975					No
					247999_at	At5g56150	UBC30; ubiquitin-protein ligase	935.924	P	3218.96	P	1896.63	P	761.55	P	719.74	P	831.318	P			X	3.08					No
					248045_at	At5g56030	HSP81-2 (EARLY-RESPONSIVE TO DEHYDRATION 8); ATP binding	246.762	P	1652.93	P	4913.31	P	2642.75	P	6139.14	P	1754.3	P					X	-12.095			No
					248044_at	At5g56020	similar to unknown protein [Arabidopsis thaliana] (TAIR:AT4G26550.1); similar to Os06g0300300 [Oryza sativa (japonica cultivar-group)] (GB:NP_001057449.1); similar to hypothetical protein cgd6_630 [Cryptosporidium parvum Iowa II] (GB:XP_627442.1); similar to Os06g0608600 [Oryza sativa (japonica cultivar-group)] (GB:NP_001058041.1); contains InterPro domain SFT2-like; (InterPro:IPR011691)	78.935	P	209.496	P	594.766	P	763.955	P	286.572	P	422.876	P					X	-4.87			No
					248043_s_at	At5g56010 | At5g56000	[AT5G56010, HSP81-3 (Heat shock protein 81-3); ATP binding];[AT5G56000, heat shock protein 81-4 (HSP81-4)]	205.03	P	1573.07	P	5233.6	P	1411.38	P	5106.64	P	1056.86	P					X	-11.72			No
					248001_at	At5g55990	CBL2 (calcineurin B-like protein 2); calcium ion binding	498.695	P	624.779	P	537.218	P	418.514	P	752.118	P	358.106	P									No
					248042_at	At5g55960	similar to Unknown protein [Medicago truncatula] (GB:ABE89316.1); similar to Os06g0297700 [Oryza sativa (japonica cultivar-group)] (GB:NP_001057438.1); contains domain TRANSMEMBRANE PROTEIN (PTHR21716)	1462.23	P	1208.82	P	700.171	P	363.56	P	1534.69	P	396.961	P									No
					248025_at	At5g55850	NOI	1560.31	P	672.291	P	514.855	P	594.816	P	453.268	P	434.769	P	X	2.645							No
					248024_at	At5g55840	pentatricopeptide (PPR) repeat-containing protein	107.317	P	37.78	P	202.321	P	167.058	P	197.142	P	170.593	P							X	-3.4	No
					248029_at	At5g55700	BMY6 (beta-amylase 6); beta-amylase	325.757	P	274.816	P	180.495	P	233.574	P	192.63	P	193.916	P									No
					248071_at	At5g55670	RNA recognition motif (RRM)-containing protein	76.653	P	178.564	P	297.966	P	375.491	P	263.075	P	288.669	P					X	-3.1725			No
					248031_at	At5g55640	similar to Os03g0412200 [Oryza sativa (japonica cultivar-group)] (GB:NP_001050353.1); similar to expressed protein [Oryza sativa (japonica cultivar-group)] (GB:AAO37502.2); similar to Os03g0595200 [Oryza sativa (japonica cultivar-group)] (GB:NP_001050595.1)	966.974	P	374.626	P	864.458	P	1147.32	P	754.124	P	1081.08	P							X	-1.7925	No
					248063_at	At5g55550	RNA recognition motif (RRM)-containing protein	933.881	P	404.95	P	219.624	P	186.057	P	210.456	P	252.419	P	X	3.5575							No
	X	5.3025			248082_at	At5g55400	fimbrin-like protein, putative	797.014	P	2351.33	P	286.698	P	231.506	P	352.111	P	125.971	P	X	2.6125	X	7.9925					No
					248081_at	At5g55390	EDM2; transcription factor	290.728	P	245.666	P	363.008	P	399.3	P	331.564	P	343.289	P									No
					248080_at	At5g55380	membrane bound O-acyl transferase (MBOAT) family protein / wax synthase-related	167.343	P	112.572	P	258.084	P	229.173	P	374.859	P	296.337	P							X	-2.0125	No
					248109_at	At5g55310	TOP1alpha (TOPOISOMERASE I)	1117.09	P	705.095	P	1020.8	P	911.597	P	1123.68	P	1094.61	P									No
					248099_at	At5g55300	TOP1BETA (DNA TOPOISOMERASE 1 BETA); DNA topoisomerase type I	396.216	P	436.053	P	593.819	P	1089.57	P	466.719	P	898.046	P									No
			X	-4.2625	248105_at	At5g55280	FTSZ1-1 (FtsZ1-1); structural molecule	191.345	P	119.555	P	728.636	P	882.95	P	881.653	P	892.931	P					X	-3.17	X	-5.355	No
					248097_at	At5g55260	PPX2 (protein phosphatase x-2); protein serine/threonine phosphatase	189.485	P	545.606	P	267.892	P	304.944	P	357.058	P	242.816	P			X	1.58					No
			X	-11.0887	248091_at	At5g55120	similar to VTC2 (VITAMIN C DEFECTIVE 2) [Arabidopsis thaliana] (TAIR:AT4G26850.1); similar to unknown [Xerophyta humilis] (GB:AAT45011.1); similar to Os12g0190000 [Oryza sativa (japonica cultivar-group)] (GB:NP_001066338.1); contains domain SUBFAMILY NOT NAMED (PTHR20884:SF3); contains domain FAMILY NOT NAMED (PTHR20884)	159.513	P	44.338	P	580.862	P	1402.57	P	914.667	P	1456.51	P					X	-4.5875	X	-17.59	No
					248106_at	At5g55100	SWAP (Suppressor-of-White-APricot)/surp domain-containing protein	410.906	P	263.655	P	315.886	P	599.24	P	381.877	P	478.057	P									No
					248088_at	At5g55070	2-oxoacid dehydrogenase family protein	435.855	P	2492.74	P	1770.04	P	1724.88	P	2298.16	P	1303.38	P					X	-3.32			No
					248087_at	At5g55060	catalytic	1680.8	P	468.28	P	415.747	P	525.169	P	277.257	P	465.354	P	X	3.4675							No
					248139_at	At5g54970	similar to unknown protein [Arabidopsis thaliana] (TAIR:AT4G26960.1); similar to hypothetical protein [Oryza sativa (japonica cultivar-group)] (GB:BAD45481.1)	342.835	P	54.783	P	519.177	P	1059.61	P	192.648	P	476.747	P							X	-7.4825	No
					248146_at	At5g54940	eukaryotic translation initiation factor SUI1, putative	4033.72	P	3238	P	3073.03	P	1068.41	P	5711.28	P	2503.78	P									No
					248148_at	At5g54930	AT hook motif-containing protein	114.368	P	153.335	P	386.249	P	696.083	P	209.175	P	377.286	P					X	-3.02			No
					248115_at	At5g54870	similar to unknown protein [Arabidopsis thaliana] (TAIR:AT1G70160.1); similar to unknown protein [Arabidopsis thaliana] (TAIR:AT4G27020.1); similar to unknown protein [Oryza sativa (japonica cultivar-group)] (GB:BAD53001.1); similar to unknown protein [Oryza sativa (japonica cultivar-group)] (GB:BAB89049.1); similar to conserved hypothetical protein [Medicago truncatula] (GB:ABE93629.1)	974.483	P	2679.23	P	1729.49	P	1151.95	P	1221.5	P	1324.13	P									No
					248134_at	At5g54860	integral membrane transporter family protein	369.267	P	2000.65	P	762.413	P	498.492	P	542.836	P	452.581	P			X	3.04					No
					248149_at	At5g54855	pollen Ole e 1 allergen and extensin family protein	81.408	P	772.427	P	2173.32	P	1793.04	P	1109.86	P	1134	P					X	-14.1325			No
					253898_s_at	At5g54810 | At4g27070	[AT5G54810, TSB1 (TRYPTOPHAN SYNTHASE BETA-SUBUNIT)];[AT4G27070, TSB2 (TRYPTOPHAN SYNTHASE BETA-SUBUNIT); tryptophan synthase]	7648.48	P	367.768	P	1128.44	P	937.433	P	2231.69	P	912.404	P	X	5.9725					X	-2.765	No
					248144_at	At5g54800	GPT1 (glucose-6-phosphate transporter 1); antiporter/ glucose-6-phosphate transporter	82.862	P	852.903	P	403.728	P	344.191	P	189.564	P	177.473	P			X	2.785	X	-2.5525			No
	X	20.8263			248129_at	At5g54780	RAB GTPase activator	7651.58	P	480.606	P	151.734	P	185.713	P	110.007	P	148.849	P	X	39.4825	X	2.17					No
					248126_at	At5g54760	eukaryotic translation initiation factor SUI1, putative	1191.47	P	1934.81	P	3324.46	P	2003.96	P	2682.52	P	2036.68	P					X	-1.805			No
					248127_at	At5g54750	transport protein particle (TRAPP) component Bet3, putative	127.649	P	883.255	P	2017.09	P	2577.6	P	1015.02	P	1525.28	P					X	-10.7075			No
					248124_at	At5g54730	AtATG18f (Arabidopsis thaliana homolog of yeast autophagy 18 (ATG18) f)	191.151	P	2161.12	P	379.995	P	369.032	P	338.671	P	407.8	P			X	4.7975	X	-1.3325			No
					248171_at	At5g54680	ILR3 (IAA-LEUCINE RESISTANT3); DNA binding / transcription factor	2002.76	P	836.593	P	2095.17	P	2177.23	P	2052.81	P	1498.58	P							X	-1.985	No
					248176_at	At5g54650	Fh5 (FORMIN HOMOLOGY5); actin binding	1503.96	P	783.488	P	300.968	P	571.17	P	124.958	P	399.088	P	X	4.5625							No
					248175_at	At5g54640	RAT5 (RESISTANT TO AGROBACTERIUM TRANSFORMATION 5); DNA binding	2397.83	P	2496.52	P	1465.68	P	2514.52	P	828.27	P	941.934	P									No
			X	-6.51125	248173_at	At5g54580	RNA recognition motif (RRM)-containing protein	139.81	P	96.349	P	698.416	P	1442.33	P	976.356	P	1261.18	P					X	-4.695	X	-8.3275	No
					248168_at	At5g54570	glycosyl hydrolase family 1 protein	55.431	P	116.299	P	129.437	P	52.542	A	45.603	A	73.542	P									No
					248120_at	At5g54540	similar to unknown protein [Arabidopsis thaliana] (TAIR:AT4G25170.1); similar to expressed protein [Oryza sativa (japonica cultivar-group)] (GB:ABF94497.1); similar to Os08g0179900 [Oryza sativa (japonica cultivar-group)] (GB:NP_001061135.1)	602.971	P	1775.56	P	1811.04	P	2427.62	P	2338.95	P	2237.04	P					X	-2.98			No
					248155_at	At5g54390	AHL (HAL2-LIKE); 3'(2'),5'-bisphosphate nucleotidase/ inositol or phosphatidylinositol phosphatase	1579.26	P	100.285	P	1259.88	P	1045.05	P	1548.6	P	1391.68	P							X	-9.6825	No
					248180_at	At5g54310	AGD5 (ARF-GAP DOMAIN 5); DNA binding	3419.91	P	510.808	P	606.743	P	583.197	P	636.745	P	529.321	P	X	4.805							No
					248204_at	At5g54280	ATM2 (ARABIDOPSIS THALIANA MYOSIN 4)	521.74	P	200.586	P	315.819	P	303.248	P	253.69	P	207.226	P	X	1.7325							No
			X	-2.60125	248199_at	At5g54170	similar to CP5 [Arabidopsis thaliana] (TAIR:AT1G64720.1); similar to putative nodule membrane protein [Medicago sativa] (GB:AAL57201.1); contains InterPro domain Lipid-binding START; (InterPro:IPR002913)	336.293	P	145.535	P	618.193	P	488.495	P	832.072	P	887.496	P					X	-1.705	X	-3.4975	No
					248192_at	At5g54140	ILL3 (IAA-amino acid hydrolase ILR1-like 3); metallopeptidase	114.209	P	426.007	P	437.461	P	579.778	P	158.798	P	220.17	P									No
					248190_at	At5g54130	calcium ion binding	443.584	P	119.941	P	135.324	P	88.065	A	346.625	P	78.25	A									No
					248191_at	At5g54130	calcium ion binding	1968.5	P	567.778	P	369.356	P	120.936	P	1535.8	P	146.527	P									No
					248219_at	At5g53650	similar to Os05g0535700 [Oryza sativa (japonica cultivar-group)] (GB:NP_001056158.1)	790.335	P	238.628	P	657.274	P	1077.14	P	506.847	P	641.199	P							X	-2.195	No
					248243_at	At5g53590	auxin-responsive family protein	150.018	P	2115.39	P	297.27	P	91.686	P	280.803	P	389.603	P			X	8.175					No
					248217_at	At5g53560	ATB5-A (Cytochrome b5 A)	74.699	P	1883.02	P	4011.42	P	4749.01	P	2392.98	P	3890.27	P					X	-36.6475			No
			X	-2.4925	248220_at	At5g53540	MSP1 protein, putative / intramitochondrial sorting protein, putative	234.947	P	350.972	P	849.979	P	847.335	P	790.722	P	774.599	P					X	-3.1425	X	-1.8425	No
			X	-16.1	248224_at	At5g53490	thylakoid lumenal 17.4 kDa protein, chloroplast	48.387	P	33.438	P	759.206	P	461.935	P	2044.82	P	855.268	P					X	-11.43	X	-20.77	No
					248268_at	At5g53480	importin beta-2, putative	96.171	P	239.963	P	300.883	P	266.167	P	228.84	P	236.102	P					X	-1.9425			No
					248272_at	At5g53480	importin beta-2, putative	181.11	P	2469.21	P	1747.11	P	1551.22	P	1521.98	P	1554.74	P					X	-6.4175			No
					248266_at	At5g53440	similar to unknown protein [Arabidopsis thaliana] (TAIR:AT3G28770.1); similar to unnamed protein product; gene_id:MYN8.5 pir||T34137 similar to unknown protein-related [Medicago truncatula] (GB:ABE80840.1)	462.116	P	455.415	P	570.667	P	814.719	P	623.466	P	549.914	P									No
					248258_at	At5g53400	nuclear movement family protein	408.415	P	471.078	P	1531.1	P	1285.35	P	965.644	P	716.531	P					X	-2.315			No
					248256_at	At5g53360	seven in absentia (SINA) family protein	3249.84	P	229.473	P	347.331	P	453.765	P	229.82	P	424.656	P	X	7.3475							No
					248255_at	At5g53350	CLPX (Clp protease regulatory subunit X); ATPase	146.773	P	5820.9	P	1713.12	P	1085.87	P	1977.57	P	1094.37	P			X	3.3575	X	-7.2525			No
					248262_at	At5g53340	galactosyltransferase family protein	155.038	P	569.553	P	1045.38	P	848.699	P	485.179	P	659.565	P					X	-4.205			No
	X	1.91125			248264_at	At5g53310	myosin heavy chain-related	1818.86	P	1213.28	P	786.736	P	762.536	P	694.143	P	497.343	P	X	2.3975	X	1.425					No
					248261_at	At5g53280	PDV1 (PLASTID DIVISION1)	112.417	P	48.734	P	271.061	P	224.702	P	419.653	P	112.718	P							X	-3.615	No
					248252_at	At5g53250	AGP22/ATAGP22 (ARABINOGALACTAN PROTEINS 22)	1285.06	P	4519.61	P	821.91	P	221.971	A	211.246	A	145.146	A			X	14.1375					No
			X	-2.19375	248304_at	At5g53180	polypyrimidine tract-binding protein, putative / heterogeneous nuclear ribonucleoprotein, putative	375.239	P	604.791	P	1416.19	P	1473.26	P	1405.21	P	1298.47	P					X	-2.6575	X	-1.73	No
					248301_at	At5g53150	heat shock protein binding / unfolded protein binding	313.164	P	152.264	P	382.021	P	547.298	P	276.868	P	441.325	P							X	-2.1075	No
					248248_at	At5g53120	SPDS3 (SPERMIDINE SYNTHASE 3)	153.458	P	3882.03	P	4980.23	P	2088.2	P	3222.82	P	1941.6	P					X	-14.5275			No
					248293_at	At5g53050	hydrolase, alpha/beta fold family protein	591.759	P	219.225	P	644.644	P	364.271	P	1355.32	P	531.075	P							X	-2.745	No
			X	-2.43625	248300_at	At5g53000	TAP46 (2A PHOSPHATASE ASSOCIATED PROTEIN OF 46 KD)	124.661	P	238.697	P	550.856	P	591.492	P	463.44	P	437.974	P					X	-3.305	X	-1.5675	No
					248289_at	At5g52880	F-box family protein	80.034	P	617.92	P	565.81	P	674.866	P	468.942	P	506.152	P					X	-4.395			No
					248332_at	At5g52640	HSP81-1 (HEAT SHOCK PROTEIN 81-1); ATP binding / unfolded protein binding	1238.9	P	5740.72	P	1432.01	P	386.746	P	1025.27	P	838.323	P									No
					248305_at	At5g52560	UDP-N-acetylglucosamine pyrophosphorylase-related	749.185	P	1199.93	P	1265.74	P	488.123	P	621.934	P	569.548	P									No
					248308_at	At5g52530	dentin sialophosphoprotein-related	241.414	P	336.577	P	482.405	P	440.527	P	435.565	P	356.41	P									No
					248366_at	At5g52510	scarecrow-like transcription factor 8 (SCL8)	96.012	P	4495.94	P	1658.1	P	1039.79	P	1109.2	P	622.129	P			X	3.8275	X	-9.0825			No
			X	-1.4925	248360_at	At5g52430	hydroxyproline-rich glycoprotein family protein	144.232	P	175.864	P	316.008	P	306.584	P	300.514	P	282.207	P					X	-1.635	X	-1.35	No
					248349_at	At5g52240	MSBP1 (ARABIDOPSIS THALIANA MEMBRANE-ASSOCIATED PROGESTERONE BINDING PROTEIN 5)	126.503	P	1297.63	P	2832.12	P	3906.37	P	1615.38	P	2861.81	P					X	-11.7275			No
					248342_at	At5g52230	MBD13 (methyl-CpG-binding domain 13)	148.599	P	41.685	P	133.492	P	108.258	P	144.52	P	107.557	P							X	-2.2125	No
					248346_at	At5g52210	ATGB1 (Arabidopsis thaliana GTP-binding protein 1); GTP binding	278.31	P	959.52	P	657.861	P	687.041	P	196.562	P	382.316	P									No
					248351_at	At5g52200	phosphatase inhibitor/ protein phosphatase inhibitor	867.183	P	1012.74	P	764.926	P	807.393	P	528.257	P	569.324	P									No
					248369_at	At5g52040	ATRSP41 (Arabidopsis thaliana arginine/serine-rich splicing factor 41); RNA binding	233.453	P	880.421	P	1078.34	P	1278.71	P	929.791	P	907.288	P					X	-3.2			No
					248388_at	At5g51980	WD-40 repeat family protein / zfwd2 protein (ZFWD2), putative	82.435	P	536.934	P	622.814	P	787.179	P	404.297	P	478.663	P					X	-4.045			No
					248398_at	At5g51970	sorbitol dehydrogenase, putative / L-iditol 2-dehydrogenase, putative	1972.79	P	146.884	P	2050.16	P	1058.58	P	3019.2	P	1939.84	P							X	-10.37	No
			X	-5.84375	248386_at	At5g51940	DNA-directed RNA polymerase II, putative	191.595	P	172.592	P	1134.79	P	1870.56	P	839.481	P	1331.39	P					X	-5.8675	X	-5.82	No
					248376_at	At5g51880	oxidoreductase, acting on paired donors, with incorporation or reduction of molecular oxygen, 2-oxoglutarate as one donor, and incorporation of one atom each of oxygen into both donors	1201.81	P	474.579	P	961.725	P	982.65	P	862.984	P	974.538	P							X	-1.52	No
					248426_at	At5g51740	peptidase M48 family protein	678.628	P	1527.46	P	618.395	P	433.594	P	303.719	P	290.043	P			X	3.6475					No
					248375_at	At5g51710	KEA5 (K+ efflux antiporter 5); potassium:hydrogen antiporter	142.306	P	301.414	P	395.416	P	343.796	P	258.659	P	232.953	P					X	-1.69			No
					248425_at	At5g51690	ACS12 (1-Amino-cyclopropane-1-carboxylate synthase 12); 1-aminocyclopropane-1-carboxylate synthase	103.919	P	134.224	P	153.221	P	130.65	P	119.162	P	136.298	P									No
					248422_at	At5g51640	YLS7 (yellow-leaf-specific gene 7)	126.748	P	822.105	P	309.878	P	242.87	P	250.17	P	274.57	P			X	2.445	X	-1.5775			No
					248404_at	At5g51460	ATTPPA (Arabidopsis thaliana trehalose-6-phosphate phosphatase); trehalose-phosphatase	1077.01	P	160.409	P	247.019	P	194.691	P	673.666	P	153.085	P	X	3.8375							No
					248434_at	At5g51440	23.5 kDa mitochondrial small heat shock protein (HSP23.5-M)	99.107	P	955.167	P	68.382	P	50.807	P	82.494	P	64.169	P			X	1.63					No
					248442_at	At5g51280	DEAD-box protein abstrakt, putative	158.654	P	512.8	P	1185.16	P	1219.14	P	925.934	P	789.28	P					X	-4.3925			No
	X	4.325			248440_at	At5g51260	acid phosphatase, putative	2071.64	P	1043.33	P	500.695	P	197.583	P	456.328	P	258.32	P	X	5.9125	X	2.7375					No
					248437_at	At5g51230*	embryonic flower 2 (EMF2)	91.085	P	44.367	P	63.616	P	76.126	P	97.666	P	76.584	A									No
			X	-3.47125	248436_at	At5g51220*	ubiquinol-cytochrome C chaperone family protein	95.358	P	294.225	P	727.146	P	775.745	P	555.501	P	641.636	P					X	-4.97	X	-1.9725	No
			X	-3.555	248465_at	At5g51200	similar to hypothetical protein MtrDRAFT_AC135797g1v1 [Medicago truncatula] (GB:ABE82088.1); similar to IMP dehydrogenase/GMP reductase [Medicago truncatula] (GB:ABE93939.1); contains domain Succinate dehydrogenase/fumarate reductase flavoprotein, catalytic domain (SSF56425)	95.21	P	88.937	P	359.393	P	663.736	P	261.778	P	430.521	P					X	-3.485	X	-3.625	No
					248445_at	At5g51170	similar to Os02g0651000 [Oryza sativa (japonica cultivar-group)] (GB:NP_001047590.1); similar to unknown protein [Oryza sativa (japonica cultivar-group)] (GB:BAD26563.1); contains domain FAMILY NOT NAMED (PTHR13522); contains domain gb def: Arabidopsis thaliana genomic DNA, chromosome 5, P1 clone:MWD22 (Hypothetical pro (PTHR13522:SF1)	230.51	P	234.37	P	298.136	P	446.274	P	227.019	P	431.633	P									No
					248485_at	At5g51050	mitochondrial substrate carrier family protein	353.746	P	416.623	P	488.168	P	526.63	P	345.259	P	384.495	P									No
					248492_at	At5g51040	similar to Protein of unknown function DUF339 [Medicago truncatula] (GB:ABE80212.1); contains InterPro domain Protein of unknown function DUF339; (InterPro:IPR005631)	532.363	P	1826.17	P	820.74	P	566.946	P	496.067	P	699.731	P			X	2.4875					No
					248462_at	At5g50960	nucleotide-binding family protein	163.051	P	828.045	P	662.135	P	803.875	P	622.927	P	510.045	P					X	-2.835			No
					248481_at	At5g50930	similar to OSJNBa0039C07.8 [Oryza sativa (japonica cultivar-group)] (GB:CAE05152.2); similar to Centromere protein S (CENP-S) (Apoptosis-inducing TAF9-like domain-containing protein 1 homolog) (GB:Q6NRI8); similar to Os04g0397700 [Oryza sativa (japonica cultivar-group)] (GB:NP_001052668.1); contains InterPro domain Histone-fold; (InterPro:IPR009072)	998.03	P	68.912	P	230.142	P	340.758	P	141.854	P	238.778	P	X	3.41							No
					248460_at	At5g50915	basic helix-loop-helix (bHLH) family protein	101.293	P	49.543	P	772.879	P	106.62	P	295.666	P	360.894	P									No
					248474_at	At5g50850	pyruvate dehydrogenase E1 component beta subunit, mitochondrial / PDHE1-B (PDH2)	572.073	P	8547.22	P	2497.03	P	2933.73	P	2661.85	P	2010.59	P			X	3	X	-3.645			No
			X	-2.65875	248471_at	At5g50840	similar to nuclear matrix constituent protein-related [Arabidopsis thaliana] (TAIR:AT1G13220.2); similar to Alpha-taxilin, putative, expressed [Oryza sativa (japonica cultivar-group)] (GB:ABF95380.1); contains InterPro domain Prefoldin; (InterPro:IPR009053)	87.856	P	127.121	P	380.699	P	534.766	P	270.385	P	373.88	P					X	-3.33	X	-1.9875	No
					248470_at	At5g50830	similar to unknown protein [Arabidopsis thaliana] (TAIR:AT3G28770.1); similar to conserved hypothetical protein [Medicago truncatula] (GB:ABE89389.1)	16589.6	P	48.581	P	112.319	A	106.325	P	59.7	A	88.679	A	X	121.772							No
					248522_at	At5g50565 | At5g50665	[AT5G50565, similar to unknown protein [Arabidopsis thaliana] (TAIR:AT5G50665.1)];[AT5G50665, similar to unknown protein [Arabidopsis thaliana] (TAIR:AT5G50565.1)]	693.095	P	429.586	P	527.603	P	555.095	P	494.105	P	597.355	P									No
	X	3.71875			248515_at	At5g50530 | At5g50640	[AT5G50530, CBS domain-containing protein / octicosapeptide/Phox/Bemp1 (PB1) domain-containing protein];[AT5G50640, CBS domain-containing protein / octicosapeptide/Phox/Bemp1 (PB1) domain-containing protein]	482.861	P	706.427	P	114.531	P	63.892	A	198.444	P	103.555	P	X	3.165	X	4.2725					No
					248512_at	At5g50460	protein transport protein SEC61 gamma subunit, putative	675.513	P	648.464	P	2514.84	P	1464.07	P	874.689	P	1267.61	P									No
					248502_at	At5g50450	zinc finger (MYND type) family protein	243.799	P	196.376	P	263.69	P	272.481	P	145.527	A	394.974	P									No
					248501_at	At5g50440	MEMB12 (Golgi SNARE protein membrin 12); v-SNARE	570.808	P	269.681	P	311.78	P	377.005	P	176.414	P	319.142	P	X	1.7225							No
			X	-5.375	248499_at	At5g50400	ATPAP27/PAP27 (purple acid phosphatase 27); acid phosphatase/ protein serine/threonine phosphatase	214.665	P	295.574	P	2180.94	P	1965.7	P	887.511	P	1637.58	P					X	-6.195	X	-4.555	No
					248497_at	At5g50380	ATEXO70F1 (exocyst subunit EXO70 family protein F1); protein binding	917.266	P	1553.17	P	902.315	P	664.502	P	488.423	P	427.194	P			X	2.2525					No
					248556_at	At5g50350	similar to unknown protein [Arabidopsis thaliana] (TAIR:AT2G22795.1); similar to Os11g0129800 [Oryza sativa (japonica cultivar-group)] (GB:NP_001065647.1); similar to PREDICTED: hypothetical protein [Rattus norve (GB:XP_001078830.1); similar to Os06g0609800 [Oryza sativa (japonica cultivar-group)] (GB:NP_001058048.1)	58.994	P	211.042	P	235.963	P	418.42	P	221.46	P	232.409	P					X	-2.915			No
			X	-4.965	248549_at	At5g50310	kelch repeat-containing protein	32.809	P	154.058	P	411.226	P	457.08	P	451.681	P	437.924	P					X	-7.6525	X	-2.2775	No
					248548_at	At5g50300	xanthine/uracil/vitamin C permease family protein	137.163	P	91.46	P	129.995	P	180.531	P	111.599	A	121.772	A									No
					248544_at	At5g50240*	protein-L-isoaspartate O-methyltransferase, putative / PIMT, putative	197.249	P	163.734	P	373.371	P	304.929	P	659.787	P	289.63	P							X	-1.6875	No
					248543_at	At5g50230	nucleotide binding	122.154	P	1071.69	P	548.533	P	668.385	P	417.206	P	505.438	P			X	1.6475	X	-3.13			No
					248550_at	At5g50210	QS (QUINOLINATE SYNTHASE); quinolinate synthetase A	247.93	P	141.647	P	184.213	P	82.695	A	692.326	P	113.152	A									No
					248539_at	At5g50130	short-chain dehydrogenase/reductase (SDR) family protein	179.213	P	89.953	P	253.643	P	134.942	P	153.659	P	190.072	P									No
					248537_at	At5g50100	similar to PBng143 [Vigna radiata] (GB:BAB82450.1); contains InterPro domain Thioredoxin-like fold; (InterPro:IPR012336); contains InterPro domain Putative thiol-disulphide oxidoreductase DCC; (InterPro:IPR007263)	282.183	P	56.974	P	657.555	P	120.025	P	1544.69	P	191.983	P							X	-6.695	No
			X	-3.01875	248533_at	At5g50020	zinc finger (DHHC type) family protein	121.077	P	121.997	P	583.771	P	631.214	P	329.969	P	366.639	P					X	-3.175	X	-2.8625	No
			X	-5.90125	248560_at	At5g49970	pyridoxamine 5'-phosphate oxidase-related	215.682	P	113.755	P	1168.95	P	790.162	P	1483.3	P	973.21	P					X	-4.39	X	-7.4125	No
					248532_at	At5g49940	NFU2 (NFU domain protein 2)	1303.3	P	2080.07	P	1807.79	P	1372.02	P	2603.25	P	1363.23	P									No
					248583_at	At5g49930	EMB1441 (EMBRYO DEFECTIVE 1441); nucleic acid binding	114.768	P	546.129	P	601.394	P	642.855	P	534.064	P	558.821	P					X	-3.8425			No
					248581_at	At5g49900	similar to unknown protein [Arabidopsis thaliana] (TAIR:AT1G33700.2); similar to unknown protein [Arabidopsis thaliana] (TAIR:AT4G10060.1); similar to unknown protein [Arabidopsis thaliana] (TAIR:AT3G24180.2); similar to unknown protein [Oryza sativa] (GB:AAL31035.1); similar to Os11g0242100 [Oryza sativa (japonica cultivar-group)] (GB:NP_001067588.1); similar to At5g49900 [Oryza sativa (japonica…	3597.33	P	1168.49	P	708.199	P	176.878	P	261.035	P	245.031	P	X	10.66							No
	X	3.89			248580_at	At5g49890	CLC-C (chloride channel C); anion channel/ voltage-gated chloride channel	975.438	P	1232.12	P	300.072	P	185.502	P	239.6	P	200.2	P	X	3.44	X	4.34					No
					248579_at	At5g49880	mitotic checkpoint family protein	89.198	P	320.884	P	432.103	P	447.026	P	198.914	P	278.274	P					X	-3.0925			No
					248575_at	At5g49840	ATP-dependent Clp protease ATP-binding subunit ClpX, putative	419.348	P	204.727	P	408.802	P	365.997	P	505.005	P	386.874	P									No
					248565_at	At5g49710	similar to unknown protein [Arabidopsis thaliana] (TAIR:AT4G24590.1); similar to unknown protein [Primula vulgaris] (GB:ABB82569.1)	87.873	P	430.434	P	57.839	P	51.358	P	49.833	P	52.969	P			X	4.8325					No
					248562_at	At5g49680	Conserved among eukaryotes, similar to Arabidopsis SABRE. The phenotype of the kip/sab double mutant suggests related functions for both genes, however, the KIP protein is mostly required for tip-growth. Predicted to be targeted to the secretory pathway. mRNA was detected in all organs, with most abundance in pollen and roots.	186.996	P	382.662	P	100.18	P	123.497	P	115.644	P	93.926	P			X	2.4925					No
					248586_at	At5g49610	F-box family protein	152.69	P	191.343	P	222.251	P	254.595	P	195.349	P	187.759	P									No
					248587_at	At5g49550	similar to hypothetical protein DDBDRAFT_0205421 [Dictyostelium discoideum AX4] (GB:XP_642335.1); similar to Os02g0190900 [Oryza sativa (japonica cultivar-group)] (GB:NP_001046154.1); contains domain gb def: Hypothetical protein (PTHR10668:SF1); contains domain PHYTOENE DEHYDROGENASE (PTHR10668)	249.216	P	628.604	P	623.534	P	1552.36	P	357.222	P	1123.7	P									No
					248607_at	At5g49480	ATCP1 (CA2+-BINDING PROTEIN 1); calcium ion binding	412.319	P	6529.15	P	1741.8	P	278.043	P	5106.67	P	514.73	P									No
					248606_at	At5g49450	bZIP family transcription factor	426.794	P	4894.27	P	50.704	P	60.375	P	45.289	P	415.213	P			X	51.335					No
					248601_at	At5g49400	zinc knuckle (CCHC-type) family protein	90.996	P	175.008	P	333.195	P	513.386	P	263.2	P	363.937	P					X	-3.0775			No
					248652_at	At5g49270	COBL9/MRH4/SHV2 (COBRA-LIKE 9); hydrolase, hydrolyzing O-glycosyl compounds / polysaccharide binding	133.316	P	3874.06	P	151.599	P	128.411	P	138.642	P	115.961	P			X	19.42					No
			X	-5.56375	248595_at	At5g49230	HRB1 (HYPERSENSITIVE TO RED AND BLUE)	141.905	P	84.254	P	734.043	P	769.113	P	880.879	P	564.616	P					X	-4.205	X	-6.9225	No
					248648_at	At5g49220	similar to unknown protein [Arabidopsis thaliana] (TAIR:AT2G01260.1); similar to hypothetical protein [Oryza sativa (japonica cultivar-group)] (GB:AAO39871.1); similar to hypothetical protein [Oryza sativa (japonica cultivar-group)] (GB:AAP46235.1); contains InterPro domain Protein of unknown function DUF789; (InterPro:IPR008507)	268.317	P	122.599	P	291.348	P	318.696	P	358.819	P	252.68	P							X	-1.8375	No
					248632_at	At5g49010	DNA replication protein-related	157.558	P	77.081	P	427.042	P	828.622	P	111.513	P	339.965	P									No
					248631_at	At5g49000	similar to kelch repeat-containing F-box family protein [Arabidopsis thaliana] (TAIR:AT4G39550.1); similar to 117M18_27 [Brassica rapa] (GB:AAZ66946.1); contains InterPro domain Cyclin-like F-box; (InterPro:IPR001810); contains InterPro domain Galactose oxidase, central; (InterPro:IPR011043); contains InterPro domain Kelch repeat; (InterPro:IPR006652)	115.41	P	775.383	P	667.993	P	861.521	P	311.93	P	574.536	P					X	-4.0675			No
			X	-5.41875	248630_at	At5g48990	kelch repeat-containing F-box family protein	53.789	P	46.125	P	372.023	P	595.549	P	272.08	P	413.683	P					X	-5.1125	X	-5.725	No
					248629_at	At5g48970	mitochondrial substrate carrier family protein	1331.94	P	369.958	P	630.111	P	550.314	P	508.699	P	510.926	P	X	2.14							No
			X	-2.98875	248628_at	At5g48960	5' nucleotidase family protein	83.239	P	61.601	P	341.566	P	349.385	P	160.578	P	366.144	P					X	-2.4875	X	-3.49	No
			X	-10.2675	248678_at	At5g48870	SAD1 (SUPERSENSITIVE TO ABA AND DROUGHT 1)	49.881	P	227.042	P	1044.46	P	1584.55	P	821.288	P	992.129	P					X	-16.6475	X	-3.8875	No
			X	-2.75375	248679_at	At5g48830	similar to unknown protein [Oryza sativa (japonica cultivar-group)] (GB:BAD22996.1)	78.176	P	98.339	P	276.435	P	260.415	P	547.535	P	213.541	P					X	-2.85	X	-2.6575	No
			X	-3.80125	248682_at	At5g48810	ATB5-B (Cytochrome b5 B)	643.693	P	1950.14	P	5734.14	P	5848.72	P	4659.62	P	4705.21	P					X	-5.435	X	-2.1675	No
					248665_at	At5g48655	zinc finger (C3HC4-type RING finger) family protein	1097.16	P	358.91	P	832.935	P	992.535	P	580.453	P	577.765	P							X	-1.6375	No
			X	-2.01375	248666_at	At5g48630	cyclin family protein	171.252	P	101.495	P	268.261	P	362.541	P	332.722	P	329.5	P					X	-1.46	X	-2.5675	No
			X	-4.0125	248664_at	At5g48580	FKBP15-2 (FK506-binding protein 15 kD-2); FK506 binding / peptidyl-prolyl cis-trans isomerase	83.68	P	190.799	P	1102.16	P	889.177	P	326.559	P	630.701	P					X	-4.9425	X	-3.0825	No
					248657_at	At5g48570	peptidyl-prolyl cis-trans isomerase, putative / FK506-binding protein, putative	1591.13	P	599.052	P	1058.42	P	366.029	P	1084.17	P	1013.73	P									No
					248703_at	At5g48430	similar to extracellular dermal glycoprotein, putative / EDGP, putative [Arabidopsis thaliana] (TAIR:AT1G03220.1); similar to putative xylanase inhibitor [Oryza sativa (japonica cultivar-group)] (GB:BAD87305.1); similar to Os01g0937200 [Oryza sativa (japonica cultivar-group)] (GB:NP_001045333.1); contains InterPro domain Peptidase aspartic, catalytic; (InterPro:IPR009007)	134.331	P	80.504	P	133.898	P	121.833	P	146.453	P	115.025	P									No
					248701_at	At5g48410	ATGLR1.3 (Arabidopsis thaliana glutamate receptor 1.3)	190.52	P	249.697	P	143.672	P	151.373	P	172.106	P	170.977	P									No
					248700_at	At5g48400	ATGLR1.2 (Arabidopsis thaliana glutamate receptor 1.2)	96.172	P	93.974	P	112.026	P	87.903	P	133.983	P	108.916	P									No
					248697_at	At5g48370	thioesterase family protein	192.205	P	257.18	P	591.611	P	640.18	P	299.474	P	352.488	P					X	-2.1			No
					248694_at	At5g48340	similar to Os01g0897100 [Oryza sativa (japonica cultivar-group)] (GB:NP_001045085.1); similar to hypothetical protein DDBDRAFT_0218214 [Dictyostelium discoideum AX4] (GB:XP_641450.1); contains domain no description (G3D.1.10.418.10)	139.256	P	216.955	P	339.337	P	378.956	P	285.392	P	285.505	P					X	-1.7575			No
					248745_at	At5g48260*	zinc finger (B-box type) family protein	109.931	P	24.219	P	102.099	P	159.671	P	115.506	P	112.095	P							X	-2.9575	No
					248713_at	At5g48180	kelch repeat-containing protein	1673.22	P	10378.7	P	6761.64	P	2410.15	P	2915.38	P	3952.27	P			X	2.0875					No
					248717_at	At5g48175	similar to PYK10 (phosphate starvation-response 3.1), hydrolase, hydrolyzing O-glycosyl compounds [Arabidopsis thaliana] (TAIR:AT3G09260.1)	190.345	P	142.412	P	156.905	A	130.548	A	283.059	A	166.875	P									No
					248737_at	At5g48120	unknown protein	67.107	P	172.164	P	318.92	P	469.644	P	264.463	P	321.071	P					X	-3.1175			No
					248738_at	At5g48020	similar to hypothetical protein DDBDRAFT_0189346 [Dictyostelium discoideum AX4] (GB:XP_647101.1); similar to Os02g0717500 [Oryza sativa (japonica cultivar-group)] (GB:NP_001047933.1); contains domain no description (G3D.3.50.60.10); contains domain Clavaminate synthase-like (SSF51197); contains domain FE(II)/ ASCORBATE OXIDASE SUPERFAMILY (PTHR10209)	113.524	P	486.962	P	1074.6	P	662.597	P	689.107	P	578.878	P					X	-4.665			No
					248749_at	At5g47880	ERF1-1 (EUKARYOTIC RELEASE FACTOR 1-1); translation release factor	780.784	P	2912.12	P	1509.49	P	551.191	P	1104.98	P	552.395	P			X	3.25					No
					248748_at	At5g47840	adenylate kinase, chloroplast, putative / ATP-AMP transphosphorylase, putative	748.974	P	341.539	P	1599.53	P	1078.35	P	3384.7	P	1344.99	P							X	-4.145	No
			X	-12.9875	248721_at	At5g47780	GAUT4 (Galacturonosyltransferase 4); polygalacturonate 4-alpha-galacturonosyltransferase/ transferase, transferring glycosyl groups	72.74	P	993.194	P	2862.05	P	3299.56	P	1511.56	P	2427.95	P					X	-23.955	X	-2.02	No
					248718_at	At5g47770	FPS1 (FARNESYL DIPHOSPHATE SYNTHASE 1); dimethylallyltranstransferase/ geranyltranstransferase	236.836	P	1156.87	P	977.704	P	1321.34	P	776.994	P	1129.58	P					X	-3.575			No
			X	-4.78625	248720_at	At5g47750	protein kinase, putative	110.662	P	329.65	P	1206.69	P	1749.89	P	596.186	P	772.253	P					X	-7.1675	X	-2.405	No
					248758_at	At5g47620	heterogeneous nuclear ribonucleoprotein, putative / hnRNP, putative	6057.39	P	1069.83	P	2085.97	P	1223.33	P	2361.85	P	1313.66	P	X	3.155							No
					248760_at	At5g47570	similar to hypothetical protein 25.t00006 [Brassica oleracea] (GB:ABD64969.1); similar to hypothetical protein 26.t00015 [Brassica oleracea] (GB:ABD64995.1)	216.567	P	3761.25	P	2627.84	P	2719.55	P	2257.2	P	1782.33	P					X	-9.0175			No
					248756_at	At5g47560	ATSDAT/ATTDT (TONOPLAST DICARBOXYLATE TRANSPORTER); malate transporter/ sodium:dicarboxylate symporter	936.37	P	261.669	P	1095.57	P	237.207	P	2413.16	P	265.312	P									No
			X	-13.6288	248763_at	At5g47550	cysteine protease inhibitor, putative / cystatin, putative	233.132	P	54.805	P	4627.32	P	1244.99	P	1229.95	P	1685.35	P					X	-5.49	X	-21.7675	No
					248751_at	At5g47540	Mo25 family protein	11423.4	P	468.174	P	392.165	P	219.427	P	464.91	P	267.478	P	X	31.06							No
					248809_at	At5g47520	AtRABA5a (Arabidopsis Rab GTPase homolog A5a); GTP binding	934.294	P	450.237	P	569.889	P	731.049	P	290.969	P	356.933	P									No
					248806_at	At5g47490	similar to unknown protein [Arabidopsis thaliana] (TAIR:AT5G47480.1); similar to hypothetical protein 24.t00016 [Brassica oleracea] (GB:ABD64938.1); similar to hypothetical protein 24.t00015 [Brassica oleracea] (GB:ABD64937.1); similar to hypothetical protein 25.t00024 [Brassica oleracea] (GB:ABD64978.1); contains domain RGPR-RELATED (PTHR13402); contains domain SIMILARITY TO UNKNOWN PROTEIN (PTH…	424.376	P	329.206	P	273.628	P	270.868	P	238.435	P	240.066	P	X	1.4325							No
					248805_at	At5g47480	similar to unknown protein [Arabidopsis thaliana] (TAIR:AT5G47490.1); similar to hypothetical protein 24.t00016 [Brassica oleracea] (GB:ABD64938.1); similar to hypothetical protein 24.t00015 [Brassica oleracea] (GB:ABD64937.1); similar to hypothetical protein 25.t00024 [Brassica oleracea] (GB:ABD64978.1); contains domain RGPR-RELATED (PTHR13402); contains domain SIMILARITY TO UNKNOWN PROTEIN (PTH…	131.994	P	570.829	P	1234.14	P	927.096	P	841.479	P	818.033	P					X	-5.5275			No
					248789_at	At5g47440	similar to unknown protein [Arabidopsis thaliana] (TAIR:AT4G17350.1); similar to hypothetical protein 25.t00033 [Brassica oleracea] (GB:ABD64982.1); contains InterPro domain Pleckstrin-like, plant; (InterPro:IPR013666); contains InterPro domain Pleckstrin-like; (InterPro:IPR001849); contains InterPro domain Protein of unknown function DUF828, plant; (InterPro:IPR008546)	78.975	P	85.308	P	110.717	A	108.112	A	169.055	A	145.031	P									No
					248802_at	At5g47435	formyltetrahydrofolate deformylase, putative	4122.92	P	1103.68	P	870.972	P	1332.04	P	1017.23	P	1755.52	P	X	3.225							No
					248788_at	At5g47430	similar to unknown protein [Arabidopsis thaliana] (TAIR:AT4G17410.1); similar to hypothetical protein 31.t00039 [Brassica oleracea] (GB:ABD65123.1); similar to Zinc finger, RING-type; Zinc finger, CCHC-type [Medicago truncatula] (GB:ABE84222.1); similar to hypothetical protein 24.t00020 [Brassica oleracea] (GB:ABD64942.1); contains domain RING/U-box (SSF57850); contains domain Retrovirus zinc fin…	87.284	P	90.108	P	59.621	P	68.902	P	56.217	P	71.921	P									No
			X	-2.2725	248795_at	At5g47390	myb family transcription factor	179.602	P	313.123	P	713.57	P	1040.19	P	556.756	P	604.897	P					X	-2.905	X	-1.64	No
			X	-2.59125	248811_at	At5g47310	similar to unknown protein [Arabidopsis thaliana] (TAIR:AT4G17486.1); similar to hypothetical protein 25.t00041 [Brassica oleracea] (GB:ABD64953.1); contains InterPro domain Protein of unknown function DUF862, eukaryotic; (InterPro:IPR008580)	314.972	P	215.028	P	926.901	P	926.587	P	727.296	P	669.333	P					X	-2.135	X	-3.0475	No
					248792_at	At5g47200	AtRABD2b/AtRab1A (Arabidopsis Rab GTPase homolog D2b); GTP binding	1295.18	P	4607.72	P	2442.08	P	2135.86	P	984.663	P	1447.33	P			X	2.335					No
					248796_at	At5g47180	vesicle-associated membrane family protein / VAMP family protein	1087.24	P	617.341	P	373.343	P	927.507	P	247.551	P	491.58	P									No
					248833_at	At5g47120	ATBI-1 (ARABIDOPSIS BAX INHIBITOR 1)	3394.76	P	5841.85	P	3328.29	P	2749.91	P	3123.85	P	2563.11	P			X	1.545					No
					248827_at	At5g47100	CBL9 (Calcineurin B-like protein 9); calcium ion binding	324.505	P	445.353	P	274.803	P	338.498	P	160.71	P	225.028	P									No
					248826_at	At5g47080	CKB1 (casein kinase II beta chain 1); protein kinase CK2 regulator	91.324	P	200.2	P	379.828	P	526.189	P	321.559	P	359.687	P					X	-3.265			No
					248820_at	At5g47060	senescence-associated protein-related	83.717	P	117.896	P	672.514	P	746.045	P	168.928	P	341.947	P					X	-3.6275			No
					248818_at	At5g47040	Lon protease homolog 1, mitochondrial (LON)	166.186	P	1422.77	P	1034.69	P	1179.11	P	1937.12	P	902.623	P					X	-6.02			No
					248816_at	At5g47010	LBA1/UPF1 (LOW-LEVEL BETA-AMYLASE 1); RNA helicase	322.947	P	241.431	P	503.937	P	801.856	P	324.815	P	394.55	P									No
					248814_at	At5g46910	transcription factor jumonji (jmj) family protein	866.603	P	165.348	P	268.356	P	289.856	P	214.029	P	213.865	P	X	2.7775							No
					248813_at	At5g46860	VAM3 (syntaxin 22); t-SNARE	451.135	P	1829.9	P	696.973	P	643.224	P	311.7	P	749.727	P			X	2.7325					No
			X	-2.17125	248842_at	At5g46850	similar to hypothetical protein MtrDRAFT_AC150505g14v1 [Medicago truncatula] (GB:ABE89245.1); contains InterPro domain PIG-X/PBN1; (InterPro:IPR013233)	107.878	P	130.42	P	394.514	P	489.613	P	213.008	P	321.199	P					X	-2.205	X	-2.1375	No
			X	-10.2425	248838_at	At5g46800	BOU (A BOUT DE SOUFFLE); binding	250.346	P	233.909	P	2666.35	P	1647.11	P	6235.85	P	1440.48	P					X	-9.805	X	-10.68	No
					248868_at	At5g46780	VQ motif-containing protein	128.036	P	134.371	P	97.627	P	56.187	A	381.035	P	117.103	P									No
					248858_at	At5g46630	clathrin adaptor complexes medium subunit family protein	838.922	P	2170.47	P	1796.05	P	1571.97	P	1105.61	P	990.294	P									No
			X	-43.8188	254655_s_at	At5g46430 | At4g18100	[AT5G46430, 60S ribosomal protein L32 (RPL32B)];[AT4G18100, 60S ribosomal protein L32 (RPL32A)]	42.747	P	464.11	P	3717.65	P	5941.31	P	2750.08	P	3587.19	P					X	-80.7975	X	-6.84	No
					248899_at	At5g46390	peptidase S41 family protein	140.105	P	118.521	P	222.144	P	171.38	P	457.235	P	204.21	P									No
					248905_at	At5g46250	RNA recognition motif (RRM)-containing protein	6070.08	P	2379.68	P	1149.43	P	1280.3	P	1795.14	P	1623.8	P	X	3.645							No
			X	-2.19625	248882_at	At5g46210	CUL4 (CULLIN4); protein binding / ubiquitin-protein ligase	428.951	P	655.452	P	1579.58	P	1513.11	P	1362.47	P	1121.73	P					X	-2.74	X	-1.6525	No
					248879_at	At5g46180	delta-OAT (ornithine- delta-aminotransferase); ornithine-oxo-acid transaminase	262.039	P	1740.2	P	706.084	P	445.632	P	475.128	P	532.244	P			X	2.7875	X	-1.675			No
					248885_at	At5g46150	LEM3 (ligand-effect modulator 3) family protein / CDC50 family protein	211.357	P	286.394	P	659.228	P	674.148	P	357.427	P	384.639	P					X	-1.805			No
					248877_at	At5g46140	similar to unknown protein [Arabidopsis thaliana] (TAIR:AT5G46130.1); contains InterPro domain Protein of unknown function DUF295; (InterPro:IPR005174)	151.345	P	47.19	P	108.402	P	111.344	P	132.357	P	117.29	P							X	-2.005	No
			X	-30.0375	248886_at	At5g46110	APE2 (ACCLIMATION OF PHOTOSYNTHESIS TO ENVIRONMENT); antiporter/ triose-phosphate transporter	121.646	P	54.462	P	3528.85	P	842.083	P	7103.94	P	2378.95	P					X	-17.985	X	-42.09	No
					248933_at	At5g46070	GTP binding / GTPase	90.824	P	83.493	P	172.301	P	230.497	P	116.333	P	129.02	P									No
					248884_at	At5g46030	Identical to Transcription elongation factor 1 homolog [Arabidopsis Thaliana] (GB:Q8LEF3;GB:Q9FNL9); similar to hypothetical protein [Oryza sativa (japonica cultivar-group)] (GB:BAD69422.1); similar to Os07g0631100 [Oryza sativa (japonica cultivar-group)] (GB:NP_001060360.1); similar to Os02g0134300 [Oryza sativa (japonica cultivar-group)] (GB:NP_001045811.1); contains InterPro domain Protein of …	485.996	P	894.577	P	1358.96	P	1920.2	P	1080.68	P	1645.91	P					X	-2.58			No
			X	-2.53875	248881_at	At5g46020	similar to cupin family protein [Arabidopsis thaliana] (TAIR:AT2G18540.1); similar to Os01g0752800 [Oryza sativa (japonica cultivar-group)] (GB:NP_001044269.1); similar to hypothetical protein [Oryza sativa (japonica cultivar-group)] (GB:AAT01307.1); contains domain SUBFAMILY NOT NAMED (PTHR22055:SF4); contains domain FAMILY NOT NAMED (PTHR22055)	878.53	P	621.525	P	1853.59	P	2745.11	P	2187.54	P	1936.81	P					X	-2.0575	X	-3.02	No
					248927_at	At5g45900	APG7 (AUTOPHAGY 7)	406.535	P	1080.36	P	667.34	P	699.523	P	431.662	P	571.212	P			X	1.535					No
	X	59.0775			248916_at	At5g45840	leucine-rich repeat transmembrane protein kinase, putative	5401.79	P	682.297	P	28.751	P	25.551	A	66.43	P	32.833	P	X	106.823	X	11.3325					No
			X	-3.19625	248913_at	At5g45760	transducin family protein / WD-40 repeat family protein	89.663	P	56.325	P	293.785	P	459.238	P	263.94	P	262.624	P					X	-2.435	X	-3.9575	No
					248914_at	At5g45750	AtRABA1c (Arabidopsis Rab GTPase homolog A1c); GTP binding	483.6	P	878.822	P	933.44	P	1746.35	P	232.288	P	1030.95	P									No
					248936_at	At5g45710	AT-HSFA4C (Arabidopsis thaliana heat shock transcription factor A4C); DNA binding / transcription factor	626.099	P	282.22	P	218.019	P	216.86	P	200.895	P	207.073	P	X	2.3325							No
					248951_at	At5g45550	mob1/phocein family protein	143.286	P	1181.79	P	916.436	P	530.346	P	613.761	P	449.319	P					X	-2.995			No
					248953_at	At5g45430	protein kinase, putative	298.513	P	864.348	P	1140.04	P	771.707	P	2605.48	P	747.474	P					X	-3.8125			No
			X	-4.1875	248954_at	At5g45420	myb family transcription factor	72.114	P	74.079	P	470.247	P	478.84	P	373.409	P	364.154	P					X	-4.1425	X	-4.2325	No
					248952_at	At5g45410	similar to unknown protein [Arabidopsis thaliana] (TAIR:AT4G25030.2); similar to unknown protein [Oryza sativa (japonica cultivar-group)] (GB:BAD67910.1)	1217.64	P	3453.05	P	1497.89	P	801.058	P	2097.91	P	808.463	P			X	2.635					No
			X	-10.5525	248950_at	At5g45390	CLPP4 (Clp protease proteolytic subunit 4); endopeptidase Clp	59.168	P	206.016	P	1493.1	P	748.027	P	2074.88	P	1231.99	P					X	-15.615	X	-5.49	No
					248970_at	At5g45380	sodium:solute symporter family protein	81.695	P	207.126	P	272.298	P	104.283	A	610.298	P	143.535	P									No
					248965_at	At5g45370	nodulin-related / integral membrane family protein	224.042	P	374.355	P	502.559	P	319.057	P	268.128	P	316.96	P									No
					248966_at	At5g45360	F-box family protein	1183.1	P	1099.83	P	1010.32	P	1251.14	P	851.657	P	894.906	P									No
					248967_at	At5g45350	proline-rich family protein	4952.76	P	1875.13	P	4491.57	P	2461.94	P	5253.81	P	2352.73	P									No
					248988_at	At5g45190	cyclin family protein	440.485	P	479.001	P	638.933	P	703.025	P	543.119	P	515.864	P									No
					248984_at	At5g45140	NRPC2 (nuclear RNA polymerase C 2); DNA binding / DNA-directed RNA polymerase	125.537	P	95.433	P	423.519	P	573.78	P	218.964	P	570.987	P							X	-3.4425	No
					248979_at	At5g45080	ATPP2-A6 (Phloem protein 2-A6); transmembrane receptor	100.315	P	62.971	P	61.486	P	51.279	P	108.759	P	47.557	P									No
					249033_at	At5g44920	Toll-Interleukin-Resistance (TIR) domain-containing protein	136.063	P	96.309	P	202.309	P	174.192	P	238.075	P	200.602	P							X	-1.495	No
					249024_at	At5g44860	similar to unknown protein [Arabidopsis thaliana] (TAIR:AT4G19950.1); similar to conserved hypothetical protein [Medicago truncatula] (GB:ABE90086.1); contains domain gb def: Hypothetical protein AT4g16850 (PTHR22597:SF10); contains domain FAMILY NOT NAMED (PTHR22597)	3739.68	P	2268.25	P	1627.5	P	1409.37	P	814.213	P	1140.61	P	X	2.4475							No
			X	-1.90625	249020_at	At5g44800	CHR4/MI-2-LIKE (chromatin remodeling 4); ATP binding / DNA binding / chromatin binding / helicase	94.646	P	153.806	P	317.445	P	481.492	P	300.265	P	349.49	P					X	-2.1525	X	-1.66	No
					249027_at	At5g44790	RAN1 (RESPONSIVE-TO-ANTAGONIST1); ATPase, coupled to transmembrane movement of ions, phosphorylative mechanism	3353.34	P	1649.96	P	1006.02	P	861.696	P	431.223	P	542.609	P	X	4.275							No
					249019_at	At5g44780	similar to unknown protein [Arabidopsis thaliana] (TAIR:AT4G20020.2); similar to Proteinase inhibitor, propeptide [Medicago truncatula] (GB:ABE87738.1); contains InterPro domain Proteinase inhibitor, propeptide; (InterPro:IPR009020)	167.575	P	150.269	P	113.702	P	147.165	P	105.21	P	128.057	P									No
					249016_at	At5g44750	REV1 (Reversionless 1); damaged DNA binding / magnesium ion binding / nucleotidyltransferase	242.086	P	507.013	P	301.503	P	425.778	P	306.025	P	300.545	P									No
	X	23.2475			249009_at	At5g44610	DREPP plasma membrane polypeptide-related	4607.97	P	8825.71	P	199.912	A	172.5	A	196.941	A	419.012	P	X	15.855	X	30.64					No
					249044_at	At5g44370	transporter-related	204.877	P	196.183	P	419.036	P	374.666	P	304.932	P	327.929	P									No
					249049_at	At5g44340	TUB4 (tubulin beta-4 chain)	16232.2	P	5987.02	P	5108.09	P	4332.46	P	3916.42	P	2351.9	P	X	3.71							No
					249064_at	At5g44250	similar to unknown protein [Arabidopsis thaliana] (TAIR:AT2G15695.1); similar to expressed protein [Oryza sativa (japonica cultivar-group)] (GB:ABA94687.2); contains InterPro domain Protein of unknown function DUF829, eukaryotic; (InterPro:IPR008547)	343.943	P	574.572	P	384.385	P	453.276	P	373.713	P	342.6	P									No
					249089_at	At5g44240	haloacid dehalogenase-like hydrolase family protein	183.029	P	689.173	P	368.731	P	353.781	P	249.283	P	265.567	P			X	1.8525					No
					249035_at	At5g44190	GLK2 (GOLDEN2-LIKE 2); DNA binding / transcription factor	124.033	P	66.894	P	909.105	P	114.819	P	3071.23	P	407.962	P									No
					249063_at	At5g44110	POP1	118.415	P	9055.18	P	503.878	P	188.361	P	602.742	P	165.718	P			X	23.7725					No
					249072_at	At5g44060	similar to unknown protein [Arabidopsis thaliana] (TAIR:AT1G04000.1); similar to Os02g0621600 [Oryza sativa (japonica cultivar-group)] (GB:NP_001047462.1); similar to Os04g0512500 [Oryza sativa (japonica cultivar-group)] (GB:NP_001053299.1)	366.952	P	135.843	P	728.867	P	1029.89	P	287.563	P	574.051	P							X	-3.36	No
					249079_at	At5g43930	transducin family protein / WD-40 repeat family protein	451.299	P	192.279	P	470.882	P	651.959	P	232.249	P	371.243	P									No
					249121_at	At5g43830	similar to unknown protein [Arabidopsis thaliana] (TAIR:AT3G22850.1); similar to aluminum-induced protein-like protein [Thellun (GB:AAM19711.1); contains domain no description (G3D.3.60.20.10); contains domain N-terminal nucleophile aminohydrolases (Ntn hydrolases) (SSF56235)	4755.99	P	5099.55	P	2927.32	P	3849.05	P	2091	P	2563.21	P									No
					256356_s_at	At5g43620 | At1g66500	[AT5G43620, S-locus protein-related];[AT1G66500, zinc finger (C2H2-type) family protein]	1417.64	P	306.622	P	108.447	A	102.494	P	119.737	P	293.063	P	X	9.1925							No
					249100_at	At5g43560	meprin and TRAF homology domain-containing protein / MATH domain-containing protein	1012.27	P	1214.52	P	709.794	P	817.648	P	709.828	P	751.554	P			X	1.31					No
					249156_s_at	At5g43490 | At5g48610	[AT5G43490, similar to unknown protein [Oryza sativa (japonica cultivar-group)] (GB:AAO73284.1)];[AT5G48610, similar to unknown protein [Arabidopsis thaliana] (TAIR:AT3G28770.1); similar to unknown protein [Oryza sativa (japonica cultivar-group)] (GB:AAO73284.1)]	105.265	P	135.129	P	199.922	P	190.115	P	197.269	P	177.898	P					X	-1.395			No
			X	-3.45	249159_at	At5g43460	lesion inducing protein-related	585.649	P	915.664	P	2139.99	P	4740.27	P	2101.61	P	2838.46	P					X	-4.325	X	-2.575	No
					249158_at	At5g43430	ETFBETA; electron carrier	112.725	P	569.593	P	490.776	P	316.863	P	312.531	P	245.227	P					X	-1.96			No
					249147_at	At5g43330	malate dehydrogenase, cytosolic, putative	586.642	P	1018.47	P	1361.1	P	1343.49	P	593.003	P	1290.29	P									No
					249149_at	At5g43320	CKL8 (Casein Kinase I-like 8); casein kinase I/ kinase	566.486	P	2581.34	P	2225.65	P	1092.66	P	969.563	P	1117.99	P					X	-1.8825			No
					249145_at	At5g43280	ATDCI1 (DELTA(3,5),DELTA(2,4)-DIENOYL-COA ISOMERASE 1); delta3,5-delta2,4-dienoyl-CoA isomerase/ enoyl-CoA hydratase	68.256	P	394.712	P	1227.28	P	745.377	P	554.899	P	790.248	P					X	-9.145			No
					249148_at	At5g43260	chaperone protein dnaJ-related	431.807	P	2476.44	P	1472.26	P	448.575	P	2577.7	P	1135.21	P									No
					249143_at	At5g43230	similar to unknown protein [Arabidopsis thaliana] (TAIR:AT3G01810.1); similar to hypothetical protein [Nicotiana tabacum] (GB:BAC53933.1)	52.678	P	1024.32	P	29.094	P	31.813	P	34.611	P	32.964	P			X	25.2775					No
					249140_at	At5g43190	F-box family protein (FBX6)	156.497	P	905.433	P	609.741	P	1112.09	P	421.234	P	515.147	P					X	-3.045			No
					249139_at	At5g43170	AZF3 (ARABIDOPSIS ZINC-FINGER PROTEIN 3); nucleic acid binding / transcription factor/ zinc ion binding	188.799	P	529.603	P	246.935	P	135.98	P	156.03	P	153.198	P			X	2.42					No
					249133_at	At5g43130	transcription initiation factor	1529.71	P	862.039	P	1002.3	P	1150.88	P	1020.46	P	1139.28	P									No
					249138_at	At5g43070	WPP1 (WPP domain protein 1)	392.391	P	101.626	P	361.737	P	406.194	P	374.533	P	323.628	P							X	-2.84	No
	X	8.7875			249187_at	At5g43060	cysteine proteinase, putative / thiol protease, putative	9678.43	P	7457.6	P	3777.51	P	3610.74	P	259.309	P	2031.87	P	X	10.0825	X	7.4925					No
					249186_at	At5g43040	DC1 domain-containing protein	62.033	P	379.131	P	46.236	P	46.52	P	60.716	P	53.474	P			X	5.1725					No
					249180_at	At5g43010	RPT4A (regulatory particle triple-A 4A); ATPase	35.268	P	1545.97	P	1566.43	P	1685.19	P	715.468	P	938.691	P					X	-17.71			No
					249176_at	At5g42980	ATTRX3 (thioredoxin H-type 3); thiol-disulfide exchange intermediate	675.783	P	8173.2	P	4103.82	P	3707.17	P	7902.56	P	4252.47	P					X	-6.145			No
					249175_at	At5g42970	COP8 (CONSTITUTIVE PHOTOMORPHOGENIC 8)	401.349	P	460.289	P	733.856	P	679.104	P	341.481	P	490.579	P									No
			X	-3.73625	249172_at	At5g42950	GYF domain-containing protein	125.608	P	332.636	P	697.647	P	1356.65	P	578.069	P	818.499	P					X	-5.24	X	-2.2325	No
					249171_at	At5g42940	zinc finger (C3HC4-type RING finger) family protein	393.75	P	580.908	P	364.167	P	467.267	P	230.284	P	271.257	P									No
					249181_at	At5g42920	similar to unknown protein [Arabidopsis thaliana] (TAIR:AT1G45233.2); similar to expressed protein-like protein [Glycine max] (GB:ABC47853.1); contains domain FMS INTERACTING PROTEIN (PTHR13375)	61.173	P	421.641	P	736.325	P	1675.46	P	517.058	P	1283.16	P					X	-10.29			No
					249174_at	At5g42900	similar to unknown protein [Arabidopsis thaliana] (TAIR:AT4G33980.1); similar to hypothetical protein MtrDRAFT_AC151424g24v1 [Medicago truncatula] (GB:ABE88920.1)	118.479	P	236.903	P	61.315	P	1453.76	P	54.471	P	1189.44	P									No
					249178_at	At5g42890	sterol carrier protein 2 (SCP-2) family protein	323.18	P	1827.77	P	2544.39	P	3067.9	P	732.917	P	2720.41	P					X	-5.6075			No
	X	17.5			249169_at	At5g42880	similar to unknown protein [Arabidopsis thaliana] (TAIR:AT2G26570.1); similar to unknown protein [Arabidopsis thaliana] (TAIR:AT1G45545.1); similar to IMP dehydrogenase/GMP reductase [Medicago truncatula] (GB:ABE88908.1); contains InterPro domain Protein of unknown function DUF827, plant; (InterPro:IPR008545)	1391.72	P	328.543	P	64.005	P	48.897	A	18.487	A	44.765	P	X	28.4525	X	6.5475					No
					249188_at	At5g42830	transferase family protein	330.624	P	206.835	P	388.119	A	255.269	P	342.276	P	243.442	A									No
					249161_at	At5g42790	PAF1 (proteasome alpha subunit F1); peptidase	98.047	P	1627.5	P	2189.73	P	1624.83	P	1080.69	P	1090.1	P					X	-9.9775			No
					249210_at	At5g42670	agenet domain-containing protein	69.457	P	119.089	P	154.977	P	186.187	P	260.522	P	252.25	P					X	-2.005			No
					249196_at	At5g42560	abscisic acid-responsive HVA22 family protein	222.646	P	605.679	P	422.965	P	462.287	P	216.936	P	333.021	P									No
					249192_at	At5g42470	similar to Os06g0715600 [Oryza sativa (japonica cultivar-group)] (GB:NP_001058586.1); similar to MGC83547 protein [Xenopus laevis] (GB:AAH73095.1); contains InterPro domain Brain and reproductive organ-expressed; (InterPro:IPR010358)	105.95	P	395.823	P	604.211	P	745.114	P	345.393	P	495.21	P					X	-3.415			No
					249220_at	At5g42420	transporter-related	200.686	P	567.434	P	651.122	P	853.142	P	229.914	P	614.713	P									No
					249218_at	At5g42390	metalloendopeptidase	180.085	P	337.535	P	401.637	P	226.445	P	628.06	P	309.448	P									No
					249198_s_at	At5g42350 | At5g42360	[AT5G42350, kelch repeat-containing F-box family protein];[AT5G42360, kelch repeat-containing F-box family protein]	314.884	P	145.513	P	715.854	P	745.539	P	328.512	P	437.545	P							X	-3	No
					249217_at	At5g42300	ubiquitin family protein	910.18	P	5098.27	P	3301.23	P	3322.62	P	2964.68	P	3844.92	P					X	-3.275			No
					249240_at	At5g42220	ubiquitin family protein	1550.67	P	1057.79	P	931.366	P	718.827	P	602.383	P	484.185	P	X	2.075							No
					249233_at	At5g42150	electron carrier/ protein disulfide oxidoreductase	284.789	P	374.117	P	603.325	P	726.069	P	493.741	P	591.838	P					X	-1.7325			No
					249254_at	At5g42110	unknown protein	89.071	P	8.768	P	16.257	P	14.594	A	19.439	A	8.988	A	X	4.1325							No
					249229_at	At5g42090	similar to unknown protein [Arabidopsis thaliana] (TAIR:AT3G09570.1); similar to unknown [Sorghum bicolor] (GB:AAQ06259.1); contains InterPro domain Lung seven transmembrane receptor; (InterPro:IPR009637)	178.554	P	1261.86	P	2070.8	P	1098.09	P	1073.61	P	898.646	P					X	-4.8575			No
					249232_at	At5g42080	ADL1 (ARABIDOPSIS DYNAMIN-LIKE PROTEIN); GTP binding	124.542	P	736.986	P	1051.31	P	1008.54	P	594.319	P	615.288	P					X	-4.145			No
			X	-5.57625	245956_s_at	At5g42020 | At5g28540	[AT5G42020, BIP (LUMINAL BINDING PROTEIN); ATP binding];[AT5G28540, luminal binding protein 1 (BiP-1) (BP1)]	604.039	P	1016.91	P	8000.84	P	4225.06	P	4405.19	P	4503.92	P					X	-7.1025	X	-4.05	No
	X	4.155			249252_at	At5g42010	WD-40 repeat family protein	694.533	P	641.111	P	96.71	P	97.507	P	124.595	P	89.928	A	X	4.585	X	3.725					No
					249251_at	At5g42000	ORMDL family protein	1186.51	P	274.512	P	598	P	573.322	P	409.876	P	379.791	P	X	2.015							No
	X	4.48125			249239_at	At5g41990	WNK8 (Arabidopsis WNK kinase 8); kinase	3675.73	P	1698.57	P	789.407	P	518.222	P	355.117	P	453.105	P	X	6.385	X	2.5775					No
			X	-3.80875	249236_at	At5g41950	unknown protein	170.546	P	406.526	P	1382.88	P	1731.96	P	983.302	P	1066.17	P					X	-5.235	X	-2.3825	No
					249281_at	At5g41940	RabGAP/TBC domain-containing protein	1047.14	P	1885.23	P	1076.63	P	1752.59	P	648.806	P	1300.51	P									No
					249273_at	At5g41850	similar to Os05g0214400 [Oryza sativa (japonica cultivar-group)] (GB:NP_001054927.1); similar to hypothetical protein [Oryza sativa (japonica cultivar-group)] (GB:AAT47105.1); contains InterPro domain Esterase/lipase/thioesterase; (InterPro:IPR000379)	126.116	P	197.952	P	221.236	P	237.224	P	211.929	P	232.664	P									No
					249265_at	At5g41700	UBC8 (UBIQUITIN CONJUGATING ENZYME 8); ubiquitin-protein ligase	3086.34	P	1495.46	P	4490.23	P	4143.82	P	6419.11	P	4130.43	P							X	-2.7375	No
					249266_at	At5g41670	6-phosphogluconate dehydrogenase family protein	440.961	P	1364.89	P	1742.36	P	1323.58	P	1693.97	P	978.509	P					X	-2.235			No
					249286_at	At5g41580	zinc ion binding	120.549	P	66.72	P	153.855	P	212.405	P	159.61	P	135.097	P							X	-1.975	No
					249313_at	At5g41560	similar to Os03g0125700 [Oryza sativa (japonica cultivar-group)] (GB:NP_001048819.1); similar to expressed protein [Oryza sativa (japonica cultivar-group)] (GB:ABF93748.1)	225.1	P	335.909	P	769.391	P	1076.61	P	243.69	P	624.668	P									No
			X	-9.23125	249310_at	At5g41520	40S ribosomal protein S10 (RPS10B)	430.104	P	792.193	P	5447.55	P	8188.75	P	5702.83	P	7060.06	P					X	-12.3825	X	-6.08	No
					249307_s_at	At5g41360 | At5g41370	[AT5G41360, XPB2 (ARABIDOPSIS HOMOLOG OF XERODERMA PIGMENTOSUM COMPLEMENTATION GROUP B 2); ATP-dependent helicase];[AT5G41370, XPB1 (ARABIDOPSIS HOMOLOG OF XERODERMA PIGMENTOSUM COMPLEMENTATION GROUP B 1); ATP-dependent helicase]	336.492	P	259.344	P	310.357	P	294.927	P	215.234	P	202.837	P									No
					249294_at	At5g41270*	expressed protein	211.436	P	162.629	P	165.601	P	370.162	P	173.737	P	228.807	P									No
					249314_at	At5g41180	leucine-rich repeat protein kinase, putative	50.215	P	309.458	P	211.056	P	404.733	P	125.714	P	212.445	P					X	-3.4125			No
					249292_at	At5g41150	UVH1 (ULTRAVIOLET HYPERSENSITIVE 1)	61.339	P	221.245	P	130.036	P	141.879	P	127.3	P	119.326	P			X	1.335	X	-1.6975			No
					249337_at	At5g41080	glycerophosphoryl diester phosphodiesterase family protein	262.4	P	738.031	P	338.964	P	389.039	P	61.957	A	226.195	P			X	3.36					No
					249322_at	At5g40930	TOM20-4 (TRANSLOCASE OF OUTER MEMBRANE 20-4)	808.147	P	674.726	P	1250.81	P	1272.57	P	942.631	P	1163.04	P									No
					249319_s_at	At5g40880 | At5g49200	[AT5G40880, WD-40 repeat family protein / zfwd3 protein (ZFWD3)];[AT5G49200, WD-40 repeat family protein / zfwd4 protein (ZFWD4)]	221.966	P	78.254	P	146.194	P	163.012	P	107.813	P	124.032	P									No
					249344_at	At5g40770	ATPHB3 (PROHIBITIN 3)	134.86	P	638.351	P	2298.8	P	2904.36	P	1233.23	P	2190.3	P					X	-12.6775			No
					249345_at	At5g40740	similar to Os02g0329300 [Oryza sativa (japonica cultivar-group)] (GB:NP_001046716.1); similar to serine-threonine rich antigen [Staphylococcus aureus] (GB:AAL58470.1)	157.18	P	92.248	P	182.645	P	277.625	P	126.561	A	148.376	P									No
	X	16.2563			249375_at	At5g40730	AGP24 (ARABINOGALACTAN PROTEIN 24)	19904.3	P	13283.7	P	3686.44	P	2820.65	P	250.605	P	1694.27	P	X	19.655	X	12.8575					No
					249370_at	At5g40710	zinc finger (C2H2 type) family protein	65.739	P	284.827	P	717.083	P	677.387	P	244.976	P	414.093	P					X	-5.755			No
					249373_at	At5g40670	PQ-loop repeat family protein / transmembrane family protein	4844.58	P	2616.52	P	2081.66	P	1012.82	P	2265.74	P	933.95	P	X	3.09							No
					249343_at	At5g40650	SDH2-2 (succinate dehydrogenase 2-2)	693.95	P	3230.34	P	1293.96	P	831.496	P	729.228	P	669.57	P			X	3.2725					No
					249366_at	At5g40610	glycerol-3-phosphate dehydrogenase (NAD+) / GPDH	1312.95	P	102.624	P	1558.11	P	789.781	P	657.851	P	565.658	P							X	-6.26	No
					249362_at	At5g40550	similar to unknown protein [Arabidopsis thaliana] (TAIR:AT3G27460.1); similar to expressed protein [Oryza sativa (japonica cultivar-group)] (GB:ABA97166.2); similar to Os12g0290600 [Oryza sativa (japonica cultivar-group)] (GB:NP_001066601.1); contains InterPro domain Protein of unknown function DUF1325; (InterPro:IPR010750)	148.034	P	41.946	P	102.374	P	159.597	P	67.226	P	112.684	P									No
					249380_at	At5g40370	glutaredoxin, putative	1512.46	P	1960.92	P	3559.42	P	2106.03	P	3670.02	P	2477.2	P									No
					249409_at	At5g40340	PWWP domain-containing protein	97.555	P	166.296	P	312.256	P	467.944	P	257.887	P	317.329	P					X	-2.57			No
			X	-6.34375	249398_at	At5g40250	zinc finger (C3HC4-type RING finger) family protein	103.546	P	146.889	P	1647.96	P	1287.89	P	489.906	P	892.854	P					X	-6.9225	X	-5.765	No
			X	-1.63	249396_at	At5g40200	DEGP9 (DEGP PROTEASE 9); serine-type peptidase/ trypsin	366.865	P	336.881	P	749.925	P	950.524	P	556.552	P	663.008	P					X	-1.585	X	-1.675	No
			X	-5.24125	249395_at	At5g40190	calmodulin-binding protein	100.643	P	297.584	P	1194.16	P	1413.32	P	699.678	P	1077.29	P					X	-7.7725	X	-2.71	No
					249385_at	At5g39950	ATTRX2 (Arabidopsis thioredoxin h2, thioredoxin H-type 1); thiol-disulfide exchange intermediate	218.808	P	3200.51	P	2609.74	P	3346.62	P	2046.13	P	3039.11	P					X	-10.405			No
					249423_at	At5g39785	similar to unknown protein [Arabidopsis thaliana] (TAIR:AT1G69610.1); similar to conserved hypothetical protein [Medicago truncatula] (GB:ABD32213.1); contains InterPro domain Protein of unknown function DUF1666; (InterPro:IPR012870)	154.904	P	391.683	P	289.835	P	103.516	P	227.569	P	98.382	P									No
					249422_at	At5g39760	ATHB23 (ARABIDOPSIS THALIANA HOMEOBOX PROTEIN 23); DNA binding / transcription factor	18.688	P	1241.8	P	48.283	A	66.751	P	218.023	P	95.195	P			X	10.0175					No
					249415_at	At5g39660	CDF2 (CYCLING DOF FACTOR 2); DNA binding / protein binding / transcription factor	458.504	P	276.678	P	267.653	P	203.338	P	139.792	P	133.747	P	X	2.265							No
					249442_at	At5g39590	similar to hypothetical protein [Prunus persica] (GB:AAO14626.1); contains InterPro domain TLDc; (InterPro:IPR006571)	735.778	P	4585.92	P	803.185	P	996.371	P	996.893	P	719.557	P			X	3.105					No
					249459_at	At5g39580	peroxidase, putative	105.924	P	32.327	P	64.472	P	70.616	P	77.15	A	70.888	P							X	-1.5025	No
					249416_at	At5g39570	unknown protein	361.899	P	10246.9	P	4904.05	P	3999.95	P	4381.93	P	3467.32	P			X	2.1075	X	-8.335			No
					249453_at	At5g39510	VTI11 (VESICLE TRANSPORT V-SNARE 11, vesicle transport v-SNARE 11); receptor	832.502	P	3159.41	P	1665.62	P	1332.67	P	1512.61	P	1254.67	P			X	1.91					No
					249445_at	At5g39380	calmodulin-binding protein-related	134.165	P	45.904	P	70.005	P	48.298	P	31.353	A	47.928	A	X	2.35							No
					249471_at	At5g39360	circadian clock coupling factor-related	115.507	P	326.968	P	475.385	P	431.367	P	350.193	P	350.573	P					X	-2.1425			No
					249469_at	At5g39320	UDP-glucose 6-dehydrogenase, putative	98.853	P	1759.05	P	907.356	P	580.71	P	211.939	P	338.965	P			X	3.1775	X	-3.9825			No
					249499_at	At5g39250	F-box family protein	187.195	P	506.219	P	338.339	P	296.346	P	195.46	P	236.174	P									No
					249495_at	At5g39100	GLP6 (GERMIN-LIKE PROTEIN 6); manganese ion binding / metal ion binding / nutrient reservoir	91.192	P	87.004	P	121.581	P	92.416	A	105.783	A	82.963	A									No
	X	4.6725			249483_at	At5g38895	zinc finger (C3HC4-type RING finger) family protein	1917.18	P	895.592	P	451.318	P	212.661	P	181.846	P	253.513	P	X	6.4325	X	2.9125					No
					249537_at	At5g38830	tRNA synthetase class I (C) family protein	294.026	P	908.166	P	873.193	P	646.272	P	677.825	P	517.04	P					X	-1.8125			No
					249535_at	At5g38820	amino acid transporter family protein	1082.91	P	70.193	P	246.441	P	134.031	P	136.422	P	134.717	P	X	5.34							No
					249525_at	At5g38650	proteasome maturation factor UMP1 family protein	292.583	P	654.426	P	1131.85	P	1320.44	P	745.523	P	1021.96	P					X	-3.055			No
					249523_at	At5g38630	ACYB-1 (Arabidopsis cytochrome b561 -1); carbon-monoxide oxygenase	202.095	P	769.387	P	1159.49	P	1267.63	P	590.935	P	758.58	P					X	-3.725			No
					249514_at	At5g38480	GRF3 (GENERAL REGULATORY FACTOR 3); protein phosphorylated amino acid binding	167.841	P	2569.31	P	4416.23	P	2748.23	P	3082.68	P	1905.3	P					X	-12.375			No
			X	-5.12375	249512_at	At5g38470	DNA repair protein RAD23, putative	203.728	P	526.537	P	2166.48	P	2358.41	P	1478.96	P	1534.57	P					X	-7.4275	X	-2.82	No
			X	-86.4862	264474_s_at	At5g38420 | At5g38430 | At5g38410 | At1g67090	[AT5G38420, ribulose bisphosphate carboxylase small chain 2B / RuBisCO small subunit 2B (RBCS-2B) (ATS2B)];[AT5G38430, ribulose bisphosphate carboxylase small chain 1B / RuBisCO small subunit 1B (RBCS-1B) (ATS1B)];[AT5G38410, ribulose bisphosphate carboxylase small chain 3B / RuBisCO small subunit 3B (RBCS-3B) (ATS3B)];[AT1G67090, ribulose bisphosphate carboxylase small chain 1A / RuBisCO small s…	447.226	P	64.305	P	13886.1	P	9597.15	P	18841.9	P	14146.5	P					X	-23.5325	X	-149.44	No
					249508_at	At5g38380	similar to cation efflux family protein [Arabidopsis thaliana] (TAIR:AT2G04620.1); similar to PREDICTED: similar to Solute carrier family 30 (zinc transporter), member 5 [Strongylocentrotus purpuratus] (GB:XP_784123.2); similar to Os07g0283200 [Oryza sativa (japonica cultivar-group)] (GB:NP_001059381.1)	97.435	P	310.712	P	749.809	P	801.807	P	373.709	P	724.519	P					X	-4.7275			No
					249561_at	At5g38340	disease resistance protein (TIR-NBS-LRR class), putative	75.6	P	28.17	P	56.024	P	61.397	A	68.074	P	75.568	P							X	-1.495	No
					249558_at	At5g38310	unknown protein	210.905	P	92.446	P	166.391	P	103.507	P	254.399	P	115.749	P									No
			X	-2.925	249546_at	At5g38150	PMI15 (plastid movement impaired 15)	50.39	P	28.688	P	132.215	P	116.77	P	225.326	P	109.517	P					X	-2.1875	X	-3.6625	No
					249598_at	At5g37970	S-adenosyl-L-methionine:carboxyl methyltransferase family protein	111.592	P	29.603	P	39.351	A	57.375	P	49.765	A	47.124	A	X	1.5925							No
					249595_at	At5g37930	seven in absentia (SINA) family protein	353.639	P	706.722	P	831.619	P	1038.65	P	444.86	P	725.897	P									No
					249582_at	At5g37780	CAM1 (CALMODULIN 1); calcium ion binding	254.082	P	3208.26	P	1717.44	P	3123.08	P	463.763	P	2064.39	P					X	-5.0925			No
					249616_s_at	At5g37750 | At5g37440	[AT5G37750, heat shock protein binding / unfolded protein binding];[AT5G37440, DNAJ heat shock N-terminal domain-containing protein]	60.512	P	42.646	P	78.553	P	146.652	P	63.573	P	113.435	P									No
					249575_at	At5g37670	15.7 kDa class I-related small heat shock protein-like (HSP15.7-CI)	70.864	P	99.306	P	97.958	P	75.927	P	139.066	P	197.491	P									No
					249627_at	At5g37510	EMB1467 (EMBRYO DEFECTIVE 1467); NADH dehydrogenase	318.496	P	2477.54	P	2505.77	P	2483.74	P	2057.35	P	1762.07	P					X	-5.8275			No
					249618_at	At5g37490	U-box domain-containing protein	127.824	P	141.328	P	146.852	P	122.674	P	144.85	P	128.621	P									No
					249625_at	At5g37480	similar to Os03g0748600 [Oryza sativa (japonica cultivar-group)] (GB:NP_001051270.1)	99.839	P	430.527	P	316.311	P	417.009	P	298.886	P	296.916	P					X	-2.2725			No
					249611_at	At5g37370	ATSRL1; binding	317.891	P	1225.05	P	894.676	P	1383.23	P	593.574	P	956.091	P					X	-2.36			No
					249888_s_at	At5g37340 | At5g22480	[AT5G37340, zinc finger (ZPR1-type) family protein];[AT5G22480, zinc finger (ZPR1-type) family protein]	251.493	P	299.182	P	380.336	P	516.755	P	277.766	P	349.402	P									No
					249604_x_at	At5g37230	zinc finger (C3HC4-type RING finger) family protein	384.879	P	56.361	P	84.216	P	119.637	P	76.771	A	82.969	P	X	3.52							No
			X	-1.5625	249633_at	At5g37180	SUS5; UDP-glycosyltransferase/ sucrose synthase	103.748	P	88.77	P	193.719	P	157.753	P	205.333	P	181.536	P					X	-1.4225	X	-1.7025	No
					249650_at	At5g37055	zinc finger (HIT type) family protein	947.434	P	70.789	P	139.855	P	255.696	P	160.346	A	214.934	P	X	4.055					X	-2.0325	No
			X	-4.68	249651_at	At5g37020	ARF8 (AUXIN RESPONSE FACTOR 8); transcription factor	138.176	P	107.895	P	497.565	P	665.095	P	557.172	P	1062.09	P					X	-4.06	X	-5.3	No
					249638_at	At5g36880	acetyl-CoA synthetase, putative / acetate-CoA ligase, putative	503.846	P	1719.74	P	1072.14	P	1456.06	P	1272.75	P	1281.19	P					X	-2.0175			No
	X	13.935			246616_at	At5g36260	aspartyl protease family protein	2611.33	P	592.679	P	108.783	P	61.678	A	72.76	A	52.019	A	X	22.98	X	4.89					No
					246622_at	At5g36250	protein phosphatase 2C, putative / PP2C, putative	415.934	P	276.936	P	449.101	P	305.183	P	347.853	P	266.447	P									No
					246621_at	At5g36230	eIF4-gamma/eIF5/eIF2-epsilon domain-containing protein	122.953	P	840.624	P	1288.09	P	1677.54	P	1066.79	P	1194.9	P					X	-7.1325			No
					249687_at	At5g36150	ATPEN3 (PUTATIVE PENTACYCLIC TRITERPENE SYNTHASE 3); catalytic/ lupeol synthase	66.474	P	48.379	P	65.336	P	77.171	P	65.578	A	69.755	P									No
					249678_at	At5g35980	protein kinase family protein	229.646	P	506.255	P	354.94	P	317.311	P	263.987	P	209.159	P									No
					249679_at	At5g35980	protein kinase family protein	485.69	P	1012.7	P	947.499	P	935.035	P	693.72	P	666.963	P									No
					249674_at	At5g35930	AMP-dependent synthetase and ligase family protein	214.327	P	199.946	P	352.388	P	492.784	P	314.409	P	383.64	P									No
			X	-3.2	249672_at	At5g35910	3'-5' exonuclease domain-containing protein / helicase and RNase D C-terminal domain-containing protein / HRDC domain-containing protein	121.87	P	129.489	P	484.931	P	739.545	P	248.807	P	519.435	P					X	-3.195	X	-3.205	No
					249665_at	At5g35830	ankyrin repeat family protein	71.127	P	42.229	P	76.712	P	82.96	P	79.614	P	77.863	P							X	-1.3425	No
					249717_at	At5g35730	EXS family protein / ERD1/XPR1/SYG1 family protein	89.254	P	890.14	P	1316.63	P	1155.28	P	629.363	P	1067.22	P					X	-8.92			No
	X	3.215			249720_at	At5g35700	fimbrin-like protein, putative	758.523	P	1276.86	P	363.114	P	271.728	P	209.886	P	249.741	P	X	2.3775	X	4.0525					No
					249711_at	At5g35680	eukaryotic translation initiation factor 1A, putative / eIF-1A, putative / eIF-4C, putative	1347.74	P	4313.64	P	2572.84	P	1492.53	P	2329.57	P	1559.33	P			X	1.8775					No
					249712_at	At5g35620	LSP1 (LOSS OF SUSCEPTIBILITY TO POTYVIRUSES); RNA binding / translation initiation factor	323.873	P	2033.51	P	2988.21	P	3685.75	P	2972.06	P	2823.18	P					X	-7.2275			No
			X	-21.5987	249700_at	At5g35530	40S ribosomal protein S3 (RPS3C)	153.135	P	522.813	P	5291.32	P	9609.61	P	3212.1	P	7194.23	P					X	-33.8775	X	-9.32	No
					249701_at	At5g35460	similar to conserved hypothetical protein [Entamoeba histolytica HM-1:IMSS] (GB:XP_652190.1); similar to Os01g0585100 [Oryza sativa (japonica cultivar-group)] (GB:NP_001043423.1)	871.03	P	2364.09	P	748.718	P	560.544	P	1914.91	P	414.394	P									No
	X	3.835			246614_at	At5g35410	SOS2 (SALT OVERLY SENSITIVE 2); kinase	589.786	P	182.868	P	80.474	P	91.459	P	72.963	P	73.259	P	X	6	X	1.67					No
					246612_at	At5g35320	similar to conserved hypothetical protein [Medicago truncatula] (GB:ABE90606.1)	302.242	P	457.512	P	385.433	P	354.42	P	372.725	P	238.426	P									No
					246659_at	At5g35270	cytochrome P-450 aromatase-related	55.989	P	41.717	P	54.018	P	47.626	P	60.104	A	46.809	A									No
					246653_at	At5g35200	epsin N-terminal homology (ENTH) domain-containing protein	804.113	P	1588.14	P	628.093	P	374.577	P	431.508	P	367.724	P			X	3.165					No
					246660_at	At5g35180	similar to EDR2 (enhanced disease resistance 2), lipid binding [Arabidopsis thaliana] (TAIR:AT4G19040.1); similar to Os08g0439100 [Oryza sativa (japonica cultivar-group)] (GB:NP_001061897.1); similar to pleckstriny domain-containing protein, putative, expressed [Oryza sativa (japonica cultivar-group)] (GB:ABB47745.1); contains InterPro domain Protein of unknown function DUF1336; (InterPro:IPR0097…	651.265	P	2920.22	P	1148.9	P	1750.74	P	1662.65	P	1009.4	P			X	1.8175					No
			X	-3.275	246644_at	At5g35100	peptidyl-prolyl cis-trans isomerase	173.519	P	196.627	P	792.17	P	619.029	P	1080.39	P	636.685	P					X	-3.33	X	-3.22	No
					255859_at	At5g34930	arogenate dehydrogenase	121.14	P	878.45	P	693.377	P	615.079	P	399.314	P	532.96	P					X	-3.525			No
					246636_at	At5g34850	ATPAP26/PAP26 (purple acid phosphatase 26); acid phosphatase/ protein serine/threonine phosphatase	1909.17	P	3852.18	P	3065.41	P	1763.99	P	2050.12	P	2342.15	P									No
					246683_at	At5g33300	chromosome-associated kinesin-related	87.212	P	73.71	P	193.907	P	238.194	P	123.227	P	131.332	P									No
					246171_at	At5g32440	similar to unknown protein [Arabidopsis thaliana] (TAIR:AT1G80040.1); similar to Os06g0642900 [Oryza sativa (japonica cultivar-group)] (GB:NP_001058174.1); similar to Ubiquitin system component Cue; UBA-like [Medicago truncatula] (GB:ABE77893.1); contains InterPro domain UBA-like; (InterPro:IPR009060); contains InterPro domain Ubiquitin system component Cue; (InterPro:IPR003892)	5431.59	P	1177.51	P	1027.16	P	1509.4	P	877.453	P	1087	P	X	4.405							No
					246674_at	At5g30490	similar to BCNT [Hyacinthus orientalis] (GB:AAT08752.1); similar to Os01g0328500 [Oryza sativa (japonica cultivar-group)] (GB:NP_001042916.1); contains InterPro domain Bucentaur or craniofacial development; (InterPro:IPR011421)	662.072	P	272.763	P	260.679	P	419.822	P	179.685	P	320.354	P	X	2.12							No
			X	-6.8725	246050_s_at	At5g28850 | At5g28900	[AT5G28850, calcium-binding EF hand family protein];[AT5G28900, calcium-binding EF hand family protein]	73.777	P	311.188	P	1097.37	P	1405.28	P	949.22	P	1050.09	P					X	-10.81	X	-2.935	No
			X	-4.21375	246051_at	At5g28840	GME (GDP-D-MANNOSE 3',5'-EPIMERASE); GDP-mannose 3,5-epimerase/ NAD binding / catalytic	636.829	P	948.55	P	4095.7	P	3136.33	P	5913.68	P	2879.82	P					X	-5.07	X	-3.3575	No
					251316_s_at	At5g28350 | At3g61480	[AT5G28350, similar to unknown protein [Arabidopsis thaliana] (TAIR:AT3G61480.1); similar to unknown protein [Oryza sativa (japonica cultivar-group)] (GB:BAD19204.1); similar to Os02g0786000 [Oryza sativa (japonica cultivar-group)] (GB:NP_001048332.1); similar to WD40-like [Medicago truncatula] (GB:ABD28704.1); contains InterPro domain Protein of unknown function DUF1339; (InterPro:IPR009771); co…	377.221	P	1164.17	P	1255.55	P	1198.8	P	700.731	P	963.906	P					X	-2.235			No
					246708_at	At5g28150	similar to unknown protein [Arabidopsis thaliana] (TAIR:AT3G04860.1); similar to Os07g0572300 [Oryza sativa (japonica cultivar-group)] (GB:NP_001060057.1); similar to Os03g0806700 [Oryza sativa (japonica cultivar-group)] (GB:NP_001051637.1); similar to Protein of unknown function DUF868, plant [Medicago truncatula] (GB:ABE92686.1); contains InterPro domain Protein of unknown function DUF868, plan…	297.028	P	1252.93	P	1059.62	P	965.425	P	1017.71	P	803.258	P					X	-2.4575			No
					246702_at	At5g28050	cytidine/deoxycytidylate deaminase family protein	113.362	P	4477.94	P	1509.57	P	834.07	P	1247.62	P	1005.04	P			X	3.2925	X	-6.8875			No
					246728_at	At5g28040	transcription regulator	247.616	P	678.277	P	1306.29	P	1207.38	P	760.5	P	740.56	P					X	-3.08			No
					246759_at	At5g27950	kinesin motor protein-related	141.359	P	257.774	P	245.359	P	295.272	P	282.737	P	340.833	P					X	-1.585			No
					246755_at	At5g27920	F-box family protein	134.711	P	4123.43	P	416.233	P	1815.7	P	224.342	P	620.924	P			X	7.8175					No
					246750_at	At5g27860*	expressed protein	48.939	P	127.399	P	134.527	P	474.77	P	118.088	P	426.443	P					X	-3.2975			No
			X	-32.76	246758_at	At5g27850	60S ribosomal protein L18 (RPL18C)	52.58	P	843.258	P	3607.68	P	6820.9	P	2204.51	P	4434.55	P					X	-61.5425	X	-3.9775	No
					246742_at	At5g27840	TOPP8 (Type one serine/threonine protein phosphatase 8); protein phosphatase type 1	783.835	P	815.325	P	691.902	P	861.079	P	687.376	P	584.307	P									No
					246744_at	At5g27760	hypoxia-responsive family protein	561.605	P	1086.22	P	1234.43	P	1061.09	P	815.284	P	701.281	P									No
					246731_at	At5g27630	ACBP5 (ACYL-COA BINDING PROTEIN 5, ACYL-COA-BINDING DOMAIN 5); acyl-CoA binding	74.958	P	117.545	P	110.106	P	100.46	P	66.408	P	87.026	P									No
					246789_at	At5g27600	LACS7 (LONG-CHAIN ACYL-COA SYNTHETASE 7)	107.909	P	712.52	P	398.175	P	371.515	P	234.89	P	320.883	P			X	1.88	X	-2.4825			No
					246779_at	At5g27520	mitochondrial substrate carrier family protein	721.736	P	1408.68	P	320.578	P	668.206	P	154.403	P	363.89	P			X	3.4875					No
					246778_at	At5g27450	MK/MVK; mevalonate kinase	258.684	P	265.387	P	412.316	P	535.355	P	197.719	P	431.552	P									No
			X	-4.5675	246784_at	At5g27430	signal peptidase subunit family protein	85.741	P	187.903	P	775.735	P	1191.79	P	339.81	P	795.36	P					X	-5.5325	X	-3.6025	No
					246767_at	At5g27395	protein translocase	40.441	P	108.483	P	385.394	P	627.217	P	161.396	P	356.108	P					X	-6.29			No
			X	-13.5337	246785_at	At5g27380	GSH2 (GLUTATHIONE SYNTHETASE 2); glutathione synthase	129.156	P	142.296	P	3026.98	P	3108.99	P	1514.8	P	1705.12	P					X	-13.9775	X	-13.09	No
					246783_at	At5g27360	SFP2 (SFP2); carbohydrate transporter/ sugar porter	79.617	P	203.445	P	915.82	P	285.823	P	436.114	P	403.922	P					X	-3.5475			No
			X	-3.21	246815_at	At5g27220	protein transport protein-related	93.438	P	46.009	P	188.138	P	491.845	P	232.634	P	346.437	P					X	-2.25	X	-4.17	No
					246793_at	At5g27210	similar to transmembrane protein, putative [Arabidopsis thaliana] (TAIR:AT3G05010.1); similar to putative expressed protein [Sorghum bicolor] (GB:AAM47585.1); similar to Os03g0756400 [Oryza sativa (japonica cultivar-group)] (GB:NP_001051317.1)	106.056	P	155.309	P	206.023	P	708.145	P	204.405	P	389.011	P					X	-2.5675			No
					246763_at	At5g27150	NHX1 (NA+/H+ EXCHANGER); sodium:hydrogen antiporter	2200.12	P	4149.54	P	783.066	P	573.892	P	1911.35	P	594.255	P			X	4.3775					No
			X	-2.0075	246808_at	At5g27110	pentatricopeptide (PPR) repeat-containing protein	139.379	P	135.698	P	334.336	P	360.338	P	322.905	P	325.147	P					X	-1.98	X	-2.035	No
					246807_at	At5g27100	ATGLR2.1 (Arabidopsis thaliana glutamate receptor 2.1)	202	P	192.571	P	161.487	A	166.736	A	213.817	P	178.234	A									No
					246802_at	At5g27000	ATK4 (ARABIDOPSIS THALIANA KINESIN 4); microtubule motor	1102.85	P	115.781	P	176.238	P	131.618	P	31.923	A	109.71	P	X	9.8875							No
					246824_at	At5g26990	drought-responsive family protein	1610.65	P	912.386	P	629.336	P	556.978	P	506.985	P	457.943	P	X	2.6275							No
					246799_at	At5g26940	exonuclease family protein	126.481	P	590.612	P	523.815	P	483.323	P	335.574	P	440.862	P					X	-2.76			No
					246801_at	At5g26830	threonyl-tRNA synthetase / threonine--tRNA ligase (THRRS)	100.067	P	935.503	P	830.829	P	1252.05	P	410.858	P	769.075	P					X	-4.5375			No
					246847_at	At5g26820	ferroportin-related	1029.39	P	385.485	P	1080.12	P	948.77	P	2262.71	P	1188.32	P							X	-2.905	No
					258743_s_at	At5g26751 | At3g05840	[AT5G26751, ATSK11 (Arabidopsis thaliana SHAGGY-related kinase 11); protein kinase];[AT3G05840, ATSK12 (Arabidopsis thaliana SHAGGY-like kinase 12); protein kinase]	536.076	P	1124.66	P	1654.67	P	2559.16	P	1823.41	P	1320.45	P					X	-2.8525			No
					246843_at	At5g26740	similar to unknown protein [Arabidopsis thaliana] (TAIR:AT3G05940.1); similar to Protein of unknown function [Medicago truncatula] (GB:ABD32854.1); contains InterPro domain Protein of unknown function DUF300; (InterPro:IPR005178)	1199.02	P	2681.33	P	708.97	P	977.692	P	348.135	P	642.668	P			X	3.5975					No
					246839_at	At5g26720	similar to unknown protein [Arabidopsis thaliana] (TAIR:AT3G05935.1); similar to hypothetical protein MtrDRAFT_AC149038g24v1 [Medicago truncatula] (GB:ABD32861.1)	114.225	P	405.174	P	149.537	P	108.269	A	152.771	P	128.55	P			X	2.35					No
					246838_at	At5g26680	endonuclease, putative	202.377	P	118.329	P	242.247	P	490.907	P	164.979	A	303.12	P									No
					246832_at	At5g26600	transaminase	178.35	P	1629.59	P	1159.29	P	1476.59	P	985.367	P	1035.08	P					X	-4.47			No
					246888_at	At5g26270	similar to unknown protein [Arabidopsis thaliana] (TAIR:AT1G26762.1)	153.541	P	1365.14	P	230.881	P	189.872	P	321.515	P	216.127	P			X	4.1875					No
					246886_at	At5g26240	CLC-D (chloride channel D); anion channel/ voltage-gated chloride channel	187.736	P	305.099	P	396.155	P	325.34	P	299.422	P	269.731	P									No
					246883_at	At5g26190	DC1 domain-containing protein	75.467	P	52.456	P	108.864	P	107.621	P	146.813	P	117.828	P							X	-1.5475	No
					246870_at	At5g26030	ferrochelatase I	438.603	P	1507.17	P	1372.55	P	880.636	P	951.884	P	726.031	P									No
					246863_at	At5g25940	early nodulin-related	193.355	P	715.068	P	550.148	P	686.282	P	382.993	P	606.323	P					X	-2.235			No
					246858_at	At5g25930	leucine-rich repeat family protein / protein kinase family protein	59.923	P	1889.85	P	207.502	P	139.508	P	300.16	P	103.938	P			X	9.0375					No
			X	-8.76	246864_at	At5g25900	GA3 (GA REQUIRING 3); oxygen binding	119.726	P	84.315	P	1819.28	P	1483.9	P	489.651	P	1222.52	P					X	-6.9225	X	-10.5975	No
	X	3.00875			246915_at	At5g25880	ATNADP-ME3 (NADP-MALIC ENZYME 3); malate dehydrogenase (oxaloacetate-decarboxylating) (NADP+)/ malic enzyme/ oxidoreductase, acting on NADH or NADPH, NAD or NADP as acceptor	477.075	P	602.785	P	197.481	P	119.389	A	131.151	A	137.634	A	X	2.65	X	3.3675					No
					246910_at	At5g25800	exonuclease family protein	193.902	P	50.142	P	185.719	P	244.72	P	284.318	P	215.069	P							X	-3.1475	No
					246909_at	At5g25770	similar to Os06g0163200 [Oryza sativa (japonica cultivar-group)] (GB:NP_001056894.1); similar to unknown protein [Oryza sativa (japonica cultivar-group)] (GB:BAD67646.1); contains InterPro domain Esterase/lipase/thioesterase; (InterPro:IPR000379)	511.049	P	1840.7	P	891.109	P	1276.46	P	231.174	P	694.854	P									No
					246902_at	At5g25640	similar to rhomboid family protein [Arabidopsis thaliana] (TAIR:AT5G25752.1); similar to Os05g0220600 [Oryza sativa (japonica cultivar-group)] (GB:NP_001054947.1); contains InterPro domain Rhomboid-like protein; (InterPro:IPR002610)	132.734	P	123.241	P	177.425	P	127.524	P	245.671	P	132.166	A									No
					246899_at	At5g25590	similar to unknown protein [Arabidopsis thaliana] (TAIR:AT1G52320.2); similar to Spectrin repeat [Medicago truncatula] (GB:ABE93358.1); similar to Os05g0394200 [Oryza sativa (japonica cultivar-group)] (GB:NP_001055459.1); contains InterPro domain Protein of unknown function DUF632; (InterPro:IPR006867); contains InterPro domain Protein of unknown function DUF630; (InterPro:IPR006868)	126.855	P	152.841	P	532.658	P	780.949	P	243.742	P	577.816	P					X	-3.23			No
					246897_at	At5g25560	zinc finger (C3HC4-type RING finger) family protein	159.012	P	2449.54	P	1203.85	P	1889.65	P	1118.67	P	1827.29	P					X	-6.94			No
					246895_at	At5g25540	CID6 (CTC-Interacting Domain 6); protein binding	1135.59	P	992.236	P	993.262	P	890.5	P	685.311	P	670.448	P									No
					246907_at	At5g25510	serine/threonine protein phosphatase 2A (PP2A) regulatory subunit B', putative	893.619	P	167.875	P	602.688	P	565.151	P	374.443	P	359.705	P	X	1.735					X	-2.195	No
					246944_at	At5g25450	ubiquinol-cytochrome C reductase complex 14 kDa protein, putative	770.895	P	812.79	P	492.072	P	679.647	P	451.673	P	716.973	P									No
					246936_at	At5g25360	similar to unknown protein [Arabidopsis thaliana] (TAIR:AT1G15350.1); similar to hypothetical protein [Glycine max] (GB:AAN03467.1)	228.977	P	221.604	P	563.328	P	352.674	P	465.787	P	311.121	P									No
					246928_at	At5g25270	similar to ubiquitin family protein [Arabidopsis thaliana] (TAIR:AT5G11080.1); similar to AT5g42220/K5J14_2 [Medicago truncatula] (GB:ABE80944.1)	557.478	P	488.895	P	287.453	P	340.91	P	297.601	P	323.394	P	X	1.51							No
			X	-5.405	246923_at	At5g25100	endomembrane protein 70, putative	195.721	P	1355.3	P	2723.43	P	2423.54	P	2201.84	P	2051.22	P					X	-9.365	X	-1.445	No
			X	-2.57	246921_at	At5g25080	similar to Os08g0270200 [Oryza sativa (japonica cultivar-group)] (GB:NP_001061417.1); similar to Putative protein [Hordeum vulgare subsp. vulgare] (GB:ABL11227.1); contains InterPro domain Exosome-associated; (InterPro:IPR011082)	79.214	P	75.058	P	339.622	P	308.933	P	301	P	237.512	P					X	-2.3875	X	-2.7525	No
					246924_at	At5g25060	RNA recognition motif (RRM)-containing protein	284.265	P	402.033	P	450.962	P	492.78	P	317.729	P	439.104	P									No
			X	-2.52625	246973_at	At5g24970	ABC1 family protein	97.58	P	101.427	P	307.889	P	482.89	P	194.958	P	317.423	P					X	-2.745	X	-2.3075	No
					246972_s_at	At5g24950 | At5g24960	[AT5G24950, CYP71A15 (cytochrome P450, family 71, subfamily A, polypeptide 15); oxygen binding];[AT5G24960, CYP71A14 (cytochrome P450, family 71, subfamily A, polypeptide 14); oxygen binding]	207.062	P	157.79	P	115.816	P	85.648	A	151.009	P	100.321	P									No
	X	27.29			246969_at	At5g24880	similar to calmodulin-binding protein-related [Arabidopsis thaliana] (TAIR:AT5G10660.1); similar to PREDICTED: hypothetical protein [Homo sapiens] (GB:XP_001130141.1)	1582.6	P	723.248	P	18.687	A	16.428	P	16.637	A	17.758	A	X	47.555	X	7.025					No
					246968_at	At5g24870	zinc finger (C3HC4-type RING finger) family protein	649.963	P	708.989	P	297.841	P	236.262	P	456.915	P	216.224	P			X	2.0125					No
					246966_at	At5g24850	CRY3 (CRYPTOCHROME 3); DNA binding / DNA photolyase/ FMN binding	53.178	P	640.4	P	444.304	P	355.643	P	369.848	P	238.041	P			X	1.5825	X	-4.5025			No
					246964_at	At5g24830	pentatricopeptide (PPR) repeat-containing protein	99.479	P	155.494	P	160.914	P	168.671	P	144.972	P	140.588	P									No
					246976_s_at	At5g24810	ABC1 family protein	2438.47	P	1384.38	P	2545.35	P	1218.13	P	2353.41	P	1036.23	P									No
					249752_at	At5g24660	similar to unknown protein [Arabidopsis thaliana] (TAIR:AT5G24655.1); similar to unknown protein [Brassica rapa subsp. pekinensis] (GB:AAQ92331.1)	1557.76	P	80.046	P	1104.97	P	393.717	P	2332.07	P	773.57	P							X	-7.2225	No
			X	-3.65875	249751_at	At5g24650	mitochondrial import inner membrane translocase subunit Tim17/Tim22/Tim23 family protein	127.142	P	350.621	P	1053.87	P	833.32	P	919.271	P	795.977	P					X	-5.375	X	-1.9425	No
			X	-4.39625	249753_at	At5g24610	similar to unknown protein [Arabidopsis thaliana] (TAIR:AT3G49550.1); similar to expressed protein [Oryza sativa (japonica cultivar-group)] (GB:ABB47870.1)	156.991	P	219.687	P	551.361	P	1842.6	P	388.732	P	1208.07	P					X	-5.0125	X	-3.78	No
					249746_at	At5g24590	TIP (TCV-INTERACTING PROTEIN); transcription factor	79.078	P	141.187	P	290.996	P	361.51	P	177.71	P	253.712	P					X	-2.515			No
					249745_at	At5g24560	ATPP2-B12 (Phloem protein 2-B12)	378.48	P	64.729	P	121.349	P	163.324	P	147.559	P	133.486	P	X	1.96					X	-1.3975	No
					249736_at	At5g24460	similar to Os06g0712200 [Oryza sativa (japonica cultivar-group)] (GB:NP_001058555.1); contains domain no description (G3D.3.90.79.10); contains domain Nudix (SSF55811)	1738.9	P	1742.48	P	1388.44	P	975.191	P	1816.47	P	1170.31	P									No
					249735_at	At5g24450	similar to unknown protein [Arabidopsis thaliana] (TAIR:AT3G49410.1); similar to Os01g0528100 [Oryza sativa (japonica cultivar-group)] (GB:NP_001043232.1); similar to transcription factor-like protein [Oryza sativa (japonica cultivar-group)] (GB:BAD73508.1); contains domain FAMILY NOT NAMED (PTHR13230); contains domain SUBFAMILY NOT NAMED (PTHR13230:SF1)	77.158	P	347.38	P	411.977	P	405.738	P	291.153	P	337.176	P					X	-3.59			No
					249734_at	At5g24360	protein kinase family protein / Ire1 homolog-1 (IRE1-1)	503.904	P	480.356	P	367.211	P	383.796	P	314.464	P	319.394	P									No
					249790_at	At5g24290	integral membrane family protein	122.928	P	191.831	P	110.915	P	400.513	P	139.407	P	232.194	P									No
					249776_at	At5g24170	similar to unknown protein [Arabidopsis thaliana] (TAIR:AT5G23550.1); similar to Os01g0219100 [Oryza sativa (japonica cultivar-group)] (GB:NP_001042417.1); similar to Os02g0564500 [Oryza sativa (japonica cultivar-group)] (GB:NP_001047161.1); similar to hypothetical protein, conserved [Leishmania major] (GB:CAJ02001.1); contains InterPro domain SFT2-like; (InterPro:IPR011691)	164.491	P	524.674	P	261.939	P	359.132	P	300.322	P	265.77	P					X	-1.445			No
					249769_at	At5g24120	SIGE (RNA polymerase sigma subunit E); DNA binding / DNA-directed RNA polymerase/ sigma factor/ transcription factor	89.6	P	685.084	P	1092.02	P	188.475	P	3001.33	P	132.23	P									No
					249767_at	At5g24090	acidic endochitinase (CHIB1)	110.285	P	4053.08	P	78.938	P	63.393	P	63.423	P	60.026	P			X	35.915					No
					249765_at	At5g24030	C4-dicarboxylate transporter/malic acid transport family protein	378.569	P	279.52	P	115.258	P	34.834	A	264.878	P	266.491	P									No
			X	-7.09125	249816_at	At5g23880	CPSF100 (ENHANCED SILENCING PHENOTYPE 5)	84.514	P	65.394	P	680.585	P	1080.27	P	278.017	P	740.703	P					X	-6.035	X	-8.1475	No
					249797_at	At5g23750	remorin family protein	95.569	P	722.756	P	1086.81	P	60.376	P	637.068	P	156.663	P									No
					249792_at	At5g23720	PHS1 (PROPYZAMIDE-HYPERSENSITIVE 1); protein tyrosine/serine/threonine phosphatase	614.563	P	915.411	P	499.555	P	288.995	P	192.189	P	179.475	P			X	2.63					No
					249799_at	At5g23670	LCB2 (Serine palmitoyltransferase LCB2 (long chain base) subunit gene); serine C-palmitoyltransferase	4119	P	336.491	P	660.487	P	791.912	P	470.316	P	749.949	P	X	5.77							No
					249846_at	At5g23630	(MALE GAMETOGENESIS IMPAIRED ANTHERS); cation-transporting ATPase	544.94	P	424.047	P	982.65	P	1219.28	P	652.95	P	923.248	P							X	-1.895	No
					249845_at	At5g23610	similar to SWI1 (SWITCH1), phospholipase C [Arabidopsis thaliana] (TAIR:AT5G51330.1); similar to meiosis protein, putative, expressed [Oryza sativa (japonica cultivar-group)] (GB:ABF97916.1); similar to Expressed protein [Oryza sativa (japonica cultivar-group)] (GB:AAX95531.1); similar to Os03g0650400 [Oryza sativa (japonica cultivar-group)] (GB:NP_001050785.1)	891.054	P	395.524	P	1011.42	P	1654.22	P	568.805	P	973.466	P									No
					249796_at	At5g23540	26S proteasome regulatory subunit, putative	124.117	P	4524.53	P	2899.99	P	2841.49	P	1601.77	P	1610.47	P					X	-13.305			No
					249794_at	At5g23530	similar to ATGID1C/GID1C (GA INSENSITIVE DWARF1C) [Arabidopsis thaliana] (TAIR:AT5G27320.1); similar to Esterase/lipase/thioesterase [Medicago truncatula] (GB:ABE80317.1); contains InterPro domain Esterase/lipase/thioesterase; (InterPro:IPR000379); contains InterPro domain Alpha/beta hydrolase fold-3; (InterPro:IPR013094)	159.718	P	52.758	P	651.567	P	999.231	P	40.609	A	277.285	P									No
					249840_at	At5g23450	ATLCBK1 (A. THALIANA LONG-CHAIN BASE (LCB) KINASE 1); diacylglycerol kinase	402.875	P	1189.55	P	563.944	P	518.839	P	448.794	P	440.73	P			X	1.99					No
					259990_s_at	At5g23410 | At1g68050 | At5g42730	[AT5G23410, similar to FKF1 (FLAVIN-BINDING KELCH DOMAIN F BOX PROTEIN), ubiquitin-protein ligase [Arabidopsis thaliana] (TAIR:AT1G68050.1); similar to Cyclin-like F-box; Galactose oxidase, central [Medicago truncatula] (GB:ABE90708.1); contains InterPro domain Galactose oxidase, central; (InterPro:IPR011043)];[AT1G68050, FKF1 (FLAVIN-BINDING KELCH DOMAIN F BOX PROTEIN); ubiquitin-protein ligase]	258.483	P	1308.98	P	1099.59	P	2205.17	P	750.346	P	1052.07	P					X	-3.915			No
					249831_at	At5g23340	protein binding	531.736	P	2325.52	P	437.19	P	425.919	P	250.059	P	398.362	P			X	5.3675					No
					249852_at	At5g23270	STP11 (SUGAR TRANSPORTER 11); carbohydrate transporter/ sugar porter	14475.9	P	136.439	P	175.472	P	156.756	P	156.436	P	176.452	P	X	60.0075							No
					249877_at	At5g23150	HUA2 (ENHANCER OF AG-4 2)	758.274	P	79.361	P	126.287	P	142.113	P	124.426	P	114.588	P	X	4.165							No
					249872_at	At5g23130	peptidoglycan-binding LysM domain-containing protein	272.838	P	85.579	P	90.784	P	127.084	P	58.539	P	88.47	P	X	2.755							No
					249869_at	At5g23050	acyl-activating enzyme 17 (AAE17)	648.752	P	544.27	P	776.978	P	1312.85	P	204.947	P	847.007	P									No
					249863_at	At5g22950	SNF7 family protein	154.239	P	1039.94	P	579.671	P	401.328	P	458.581	P	387.583	P			X	1.9425	X	-2.025			No
					249885_at	At5g22940	exostosin family protein	502.582	P	160.734	P	352.623	P	633.837	P	113.893	A	356.953	P									No
					249862_at	At5g22920	zinc finger (C3HC4-type RING finger) family protein	138.829	P	869.01	P	796.656	P	1788.27	P	120.985	A	887.993	P									No
			X	-4.99625	249916_at	At5g22880	histone H2B, putative	49.403	P	40.721	P	383.216	P	1003.72	P	141.414	P	212.332	P					X	-4.75	X	-5.2425	No
					249861_at	At5g22875	similar to Os04g0165500 [Oryza sativa (japonica cultivar-group)] (GB:NP_001052133.1); similar to hypothetical protein [Ipomoea trifida] (GB:AAS79573.1)	189.236	P	49.684	P	207.33	P	316.92	P	191.654	P	275.775	P							X	-3.7675	No
					249915_at	At5g22870	harpin-induced protein-related / HIN1-related / harpin-responsive protein-related	75.489	P	74.337	P	61.033	P	54.347	P	68.152	P	63.942	P									No
			X	-3.01375	249859_at	At5g22840	protein kinase family protein	67.556	P	59.709	P	213.29	P	420.563	P	218.792	P	351.233	P					X	-2.7625	X	-3.265	No
					249909_s_at	At5g22770 | At5g22780	[AT5G22770, ALPHA-ADR (ALPHA-ADAPTIN); binding / structural molecule];[AT5G22780, adaptin family protein]	143.535	P	498.377	P	344.108	P	484.176	P	299.272	P	302.214	P					X	-2.0725			No
					249911_at	At5g22740	ATCSLA02 (Cellulose synthase-like A2); transferase, transferring glycosyl groups	1509.28	P	143.77	P	2073.56	P	1408.6	P	817.103	P	2092.99	P							X	-9.1425	No
	X	1.71875			249889_at	At5g22540	similar to unknown protein [Arabidopsis thaliana] (TAIR:AT5G22550.2); similar to hypothetical protein [Oryza sativa (japonica cultivar-group)] (GB:BAD45208.1); contains InterPro domain Protein of unknown function DUF247, plant; (InterPro:IPR004158)	866.972	P	924.359	P	400.317	P	398.954	A	519.305	P	459.286	P	X	1.68	X	1.7575					No
					249930_at	At5g22360	ATVAMP714 (Vesicle-associated membrane protein 714)	111.724	P	831.994	P	610.628	P	615.917	P	510.801	P	392.358	P					X	-3.435			No
					245686_at	At5g22060	ATJ2 (Arabidopsis thaliana DnaJ homologue 2)	372.483	P	2384.4	P	1824.31	P	769.9	P	1772.77	P	837.937	P					X	-2.6725			No
					245683_at	At5g22030	ubiquitin-specific protease 8, putative (UBP8)	209.528	P	238.43	P	310.814	P	364.973	P	272.492	P	273.758	P									No
					245684_at	At5g22000	CIC7E11; protein binding / zinc ion binding	8479.44	P	3010.25	P	1983.73	P	2458.48	P	1923.61	P	2424.65	P	X	3.415							No
					246028_at	At5g21170	5'-AMP-activated protein kinase beta-2 subunit, putative	298.181	P	527.413	P	299.065	P	1109.48	P	244.043	P	739.113	P									No
					246030_at	At5g21105	L-ascorbate oxidase/ copper ion binding	123.435	P	879.731	P	1611.02	P	957.488	P	857.812	P	1728.61	P					X	-5.715			No
			X	-11.235	246029_at	At5g21090	leucine-rich repeat protein, putative	91.214	P	744.071	P	2992.27	P	2691.74	P	3452.12	P	3283.89	P					X	-19.1375	X	-3.3325	No
					246188_at	At5g21050	similar to unknown protein [Arabidopsis thaliana] (TAIR:AT5G64090.1); similar to Os03g0722000 [Oryza sativa (japonica cultivar-group)] (GB:NP_001051107.1); similar to Os11g0169600 [Oryza sativa (japonica cultivar-group)] (GB:NP_001065852.1); similar to expressed protein [Oryza sativa (japonica cultivar-group)] (GB:ABA91611.2)	878.021	P	147.444	P	203.249	A	427.461	P	167.4	A	1071.03	P									No
					246160_at	At5g21040	F-box family protein / WD-40 repeat family protein	386.363	P	437.94	P	794.739	P	718.08	P	686.708	P	475.603	P									No
					246185_at	At5g20980	ATMS3 (METHIONINE SYNTHASE 3); 5-methyltetrahydropteroyltriglutamate-homocysteine S-methyltransferase/ methionine synthase	112.63	P	95.413	P	564.862	P	179.916	P	493.112	P	176.235	P							X	-3.115	No
					246134_at	At5g20930	TSL (TOUSLED); kinase	113.194	P	201.166	P	351.677	P	492.947	P	238.79	P	328.316	P					X	-2.365			No
					246192_at	At5g20920	EIF2 BETA (EMBRYO DEFECTIVE 1401)	711.318	P	2505.49	P	2913.6	P	3378.59	P	1808.27	P	2104.98	P					X	-2.94			No
					246189_at	At5g20910	zinc finger (C3HC4-type RING finger) family protein	617.511	P	1361.58	P	753.935	P	543.002	P	387.299	P	441.023	P			X	1.9675					No
			X	-10.6925	246191_at	At5g20890	chaperonin, putative	94.4	P	420.124	P	2426.88	P	3093.09	P	1520.77	P	1689.27	P					X	-17.1475	X	-4.2375	No
					246180_at	At5g20840	phosphoinositide phosphatase family protein	287.382	P	382.769	P	493.868	P	384.62	P	739.576	P	417.668	P									No
					245972_at	At5g20680	similar to unknown protein [Arabidopsis thaliana] (TAIR:AT5G64020.1); similar to Os11g0241900 [Oryza sativa (japonica cultivar-group)] (GB:NP_001067587.1); similar to expressed protein [Oryza sativa (japonica cultivar-group)] (GB:ABA92327.1); contains InterPro domain Protein of unknown function DUF231, plant; (InterPro:IPR004253)	474.736	P	451.046	P	298.072	P	335.163	P	411.39	P	318.95	P									No
					245999_at	At5g20650	COPT5 (copper transporter 5); copper ion transporter	155.708	P	3256.12	P	2961.11	P	2407.65	P	1860.68	P	2817.7	P					X	-12.0925			No
					245989_s_at	At5g20620	UBQ4 (ubiquitin 4); protein binding	772.391	P	901.809	P	1097.3	P	1220.65	P	425.719	P	803.959	P									No
					245988_at	At5g20610	similar to unknown protein [Arabidopsis thaliana] (TAIR:AT5G26160.1); similar to unknown protein [Oryza sativa (japonica cultivar-group)] (GB:BAD82279.1); similar to Os01g0714100 [Oryza sativa (japonica cultivar-group)] (GB:NP_001044057.1)	187.454	P	1162.34	P	721.736	P	1038.83	P	757.252	P	641.627	P					X	-2.8975			No
					246090_at	At5g20520	WAV2 (WAVY GROWTH 2)	637.635	P	1333.04	P	420.965	P	793.94	P	363.206	P	656.521	P			X	2.2275					No
			X	-4.17125	246092_at	At5g20500	glutaredoxin, putative	254.706	P	542.141	P	2542.31	P	3144.51	P	1247.76	P	2085.8	P					X	-5.0625	X	-3.28	No
					246120_at	At5g20360	octicosapeptide/Phox/Bem1p (PB1) domain-containing protein / tetratricopeptide repeat (TPR)-containing protein	63.074	P	140.147	P	87.132	P	79.912	P	136.322	P	73.386	P									No
					246119_at	At5g20350	TIP1 (TIP GROWTH DEFECTIVE 1)	2111.43	P	1134.07	P	1333.67	P	1317.71	P	1388.49	P	940.284	P	X	1.515							No
			X	-7.04	246069_at	At5g20220	zinc knuckle (CCHC-type) family protein	74.386	P	43.924	P	375.008	P	296.932	P	1444.53	P	287.061	P					X	-5.1175	X	-8.9625	No
			X	-2.59875	246112_at	At5g20200	nucleoporin-related	94.354	P	174.262	P	444.721	P	615.989	P	436.117	P	398.628	P					X	-3.035	X	-2.1625	No
			X	-4.59	246073_at	At5g20180	ribosomal protein L36 family protein	143.358	P	226.062	P	1353.25	P	1306.57	P	1169.65	P	824.939	P					X	-5.395	X	-3.785	No
			X	-2.36875	246109_at	At5g20120	similar to hypothetical protein MtrDRAFT_AC157983g12v2 [Medicago truncatula] (GB:ABE86509.1)	175.326	P	157.455	P	450.115	P	737.289	P	291.343	P	486.589	P					X	-2.22	X	-2.5175	No
					246156_at	At5g20090	similar to unknown protein [Arabidopsis thaliana] (TAIR:AT4G14695.1); similar to unknown protein [Arabidopsis thaliana] (TAIR:AT4G22310.1); similar to brain protein 44-like [Zea mays] (GB:AAV28624.1); contains InterPro domain Protein of unknown function UPF0041; (InterPro:IPR005336)	606.359	P	3545.08	P	2716.72	P	2711.08	P	2302.57	P	2188.54	P					X	-3.295			No
					246126_at	At5g20070	ATNUDT19 (Arabidopsis thaliana Nudix hydrolase homolog 19); hydrolase	103.332	P	1199.96	P	2230.91	P	1494.99	P	3146.39	P	996.23	P					X	-14.3			No
					246124_at	At5g20060	phospholipase/carboxylesterase family protein	148.035	P	1582.64	P	1843.69	P	1261.99	P	762.248	P	1243.5	P					X	-5.5675			No
					246153_s_at	At5g20010 | At5g20020	[AT5G20010, RAN-1 (Ras-related GTP-binding nuclear protein 1); GTP binding];[AT5G20020, RAN2 (Ras-related GTP-binding nuclear protein 2); GTP binding]	1260.7	P	1103.96	P	2952.46	P	2495.44	P	1685.56	P	1665.52	P									No
					246147_s_at	At5g19990 | At5g20000	[AT5G19990, ATSUG1; ATPase];[AT5G20000, RPT6A (regulatory particle triple-A 6A); ATPase]	183.036	P	2511.42	P	1537.19	P	1216.05	P	847.559	P	916.063	P			X	1.78	X	-4.95			No
					246150_at	At5g19930	integral membrane family protein	143.52	P	684.011	P	582.97	P	603.348	P	567.519	P	476.781	P					X	-2.9625			No
					246139_at	At5g19900	PRLI-interacting factor, putative	667.596	P	397.719	P	547.402	P	252.364	P	338.109	P	214.592	P									No
					245913_at	At5g19860	similar to unknown protein [Arabidopsis thaliana] (TAIR:AT1G55265.1); similar to Protein of unknown function DUF538 [Medicago truncatula] (GB:ABE78677.1); contains InterPro domain Protein of unknown function DUF538; (InterPro:IPR007493)	1610.82	P	1420.89	P	1298.87	P	1669.82	P	1226.5	P	1761.08	P									No
					245969_at	At5g19830	aminoacyl-tRNA hydrolase	207.634	P	133.429	P	337.758	P	342.262	P	335.346	P	316.842	P							X	-1.835	No
					245915_s_at	At5g19780 | At5g19770	[AT5G19780, TUA5 (tubulin alpha-5)];[AT5G19770, TUA3 (tubulin alpha-3)]	940.73	P	2559.39	P	2836.78	P	3385.18	P	1748.73	P	2432.07	P					X	-1.82			No
					245939_at	At5g19760	dicarboxylate/tricarboxylate carrier (DTC)	2004.16	P	4868.3	P	5614.84	P	4054.18	P	6896.56	P	4232.21	P					X	-2.2475			No
			X	-5.28125	245911_at	At5g19690	STT3A (STAUROSPORIN AND TEMPERATURE SENSITIVE 3-LIKE A); oligosaccharyl transferase	96.383	P	366.123	P	1427.65	P	1518.94	P	656.038	P	1038.74	P					X	-7.95	X	-2.6125	No
			X	-10.3975	245949_at	At5g19510	elongation factor 1B alpha-subunit 2 (eEF1Balpha2)	291.327	P	989.527	P	4946.94	P	7312.92	P	4445.16	P	6336.1	P					X	-16.2125	X	-4.5825	No
			X	-1.67375	246039_at	At5g19480	similar to unknown protein [Arabidopsis thaliana] (TAIR:AT5G12230.1); similar to expressed protein [Oryza sativa (japonica cultivar-group)] (GB:ABG22085.1); similar to Os12g0614000 [Oryza sativa (japonica cultivar-group)] (GB:NP_001067267.1)	147.567	P	141.062	P	299.033	P	374.869	P	255.412	P	339.311	P					X	-1.71	X	-1.6375	No
			X	-2.865	246044_at	At5g19450	CDPK19 (CALCIUM-DEPENDENT PROTEIN KINASE 19); calcium- and calmodulin-dependent protein kinase/ kinase	180.842	P	421.699	P	1081.71	P	884.891	P	870.251	P	726.479	P					X	-4.02	X	-1.71	No
					246042_at	At5g19440	cinnamyl-alcohol dehydrogenase, putative (CAD)	115.889	P	7623.96	P	2216.71	P	2359.05	P	813.825	P	1615.44	P			X	4.205	X	-8.86			No
					246066_at	At5g19400	similar to binding [Arabidopsis thaliana] (TAIR:AT1G28260.2); similar to putative cytokinin inducibl protein [Oryza sativa (japonica cultivar-group)] (GB:AAQ56453.1); similar to Os08g0305300 [Oryza sativa (japonica cultivar-group)] (GB:NP_001061501.1); contains domain SMG-7 (SUPPRESSOR WITH MORPHOLOGICAL EFFECT ON GENITALIA PROTEIN 7) (PTHR15696); contains domain TPR-like (SSF48452)	201.478	P	320.238	P	186.564	P	171.266	P	190.67	P	161.445	P			X	1.4175					No
					246062_at	At5g19330	armadillo/beta-catenin repeat family protein / BTB/POZ domain-containing protein	97.864	P	401.815	P	524.285	P	1303.82	P	414.383	P	821.023	P					X	-5.115			No
					246095_at	At5g19310	homeotic gene regulator, putative	292.528	P	73.508	P	207.302	P	213.193	P	128.168	P	233.657	P									No
			X	-9.4625	246041_at	At5g19290	esterase/lipase/thioesterase family protein	638.014	P	123.374	P	3199.9	P	3770.13	P	1872.24	P	1494.65	P					X	-3.4125	X	-15.5125	No
					249924_at	At5g19280	KAPP (Kinase-associated protein phosphatase); protein phosphatase type 2C	733.443	P	476.329	P	574.669	P	618.261	P	459.818	P	595.517	P									No
					249918_at	At5g19240	Identical to Putative GPI-anchored protein At5g19240 precursor [Arabidopsis Thaliana] (GB:Q84VZ5;GB:Q8H7A4); similar to unknown protein [Arabidopsis thaliana] (TAIR:AT5G19230.1); similar to Os07g0645000 [Oryza sativa (japonica cultivar-group)] (GB:NP_001060451.1); similar to unknown protein [Oryza sativa (japonica cultivar-group)] (GB:BAC07018.1); contains domain PR-1-like (SSF55797)	107.283	P	101.739	P	317.13	P	102.776	P	2948.22	P	164.871	P									No
			X	-2.31875	249948_at	At5g19210	DEAD/DEAH box helicase, putative	77.645	P	35.959	P	137.244	P	182.232	P	166.82	P	138.543	P					X	-1.5475	X	-3.09	No
					249968_at	At5g19070	similar to unknown protein [Arabidopsis thaliana] (TAIR:AT1G03260.1); similar to hypothetical protein Tery_1993 [Trichodesmium erythraeum IMS101] (GB:YP_721717.1); similar to Os07g0655900 [Oryza sativa (japonica cultivar-group)] (GB:NP_001060500.1)	394.74	P	419.959	P	623.831	P	417.593	P	398.783	P	347.742	P									No
					249966_at	At5g19030	RNA recognition motif (RRM)-containing protein	149.237	P	106.544	P	182.799	P	378.244	P	172.97	P	250.02	P									No
					249963_at	At5g19000*	speckle-type POZ protein-related	499.334	P	2907.83	P	812.622	P	673.667	P	766.141	P	572.215	P			X	3.515					No
					249956_at	At5g18940	Mo25 family protein	487.686	P	396.878	P	411.035	P	413.726	P	494.675	P	356.319	P									No
					249957_at	At5g18900	oxidoreductase, 2OG-Fe(II) oxygenase family protein	898.979	P	625.579	P	1112.55	P	876.864	P	389.304	P	578.059	P									No
					249960_at	At5g18830	SPL7 (SQUAMOSA PROMOTER BINDING PROTEIN-LIKE 7); DNA binding / transcription factor	333.061	P	611.458	P	404.919	P	299.714	P	251.734	P	249.469	P			X	1.7425					No
					249959_at	At5g18800	NADH-ubiquinone oxidoreductase 19 kDa subunit (NDUFA8) family protein	75.348	P	4538.65	P	2176.85	P	2726.44	P	1607.86	P	2468.1	P			X	1.7675	X	-23.565			No
			X	-3.58625	250005_at	At5g18760	zinc finger (C3HC4-type RING finger) family protein	72.029	P	190.378	P	503.215	P	388.265	P	855.228	P	343.566	P					X	-4.9175	X	-2.255	No
					250004_at	At5g18750	DNAJ heat shock N-terminal domain-containing protein	129.414	P	84.283	P	241.009	P	601.198	P	123.795	A	418.212	P									No
					250001_at	At5g18680	AtTLP11 (TUBBY LIKE PROTEIN 11); phosphoric diester hydrolase/ transcription factor	127.919	P	785.709	P	519.866	P	884.035	P	521.249	P	843.612	P					X	-3.8025			No
	X	5.82375			250000_at	At5g18650	zinc finger (C3HC4-type RING finger) family protein	5057.26	P	3626.75	P	593.752	P	484.304	P	636.531	P	736.862	P	X	6.775	X	4.8725					No
					249999_at	At5g18640	lipase class 3 family protein	124.841	P	635.209	P	250.729	P	374.05	P	176.508	P	324.051	P			X	2.0175					No
					250008_at	At5g18630	lipase class 3 family protein	180.231	P	1433.15	P	277.416	P	314.958	P	393.49	P	312.912	P			X	3.5025					No
					249997_at	At5g18620	CHR17 (CHROMATIN REMODELING FACTOR17); DNA-dependent ATPase	1762.88	P	280.368	P	668.847	P	1209.43	P	255.799	P	551.503	P	X	2.9475							No
					249998_at	At5g18580	FASS (FASS 1)	164.603	P	1503.86	P	2494.62	P	2919	P	1430.44	P	1677.65	P					X	-9.6775			No
					249992_at	At5g18560	AP2 domain-containing transcription factor, putative	122.642	P	48.378	P	182.404	P	242.374	P	163.434	P	291.012	P							X	-3.0775	No
					249990_at	At5g18540	similar to Os07g0669600 [Oryza sativa (japonica cultivar-group)] (GB:NP_001060588.1)	50.309	P	38.749	P	39.603	A	147.734	P	37.274	A	89.239	P									No
					249989_at	At5g18525	WD-40 repeat family protein	305.41	P	298.094	P	174.782	P	325.715	P	122.899	P	214.089	P									No
					249982_at	At5g18520	similar to unknown protein [Arabidopsis thaliana] (TAIR:AT3G09570.1); similar to Os01g0836800 [Oryza sativa (japonica cultivar-group)] (GB:NP_001044733.1); similar to Os05g0462500 [Oryza sativa (japonica cultivar-group)] (GB:NP_001055767.1); similar to unknown [Sorghum bicolor] (GB:AAQ06259.1); contains InterPro domain Lung seven transmembrane receptor; (InterPro:IPR009637)	125.636	P	1182.58	P	2035.08	P	1454.63	P	1482.89	P	991.726	P					X	-8.705			No
					250042_at	At5g18420	similar to expressed protein [Oryza sativa (japonica cultivar-group)] (GB:ABA96658.1); similar to Os11g0240900 [Oryza sativa (japonica cultivar-group)] (GB:NP_001067583.1); contains domain SUBFAMILY NOT NAMED (PTHR15975:SF3); contains domain FAMILY NOT NAMED (PTHR15975)	541.024	P	1033.91	P	1441.97	P	1467.06	P	916.753	P	1013.57	P					X	-1.9			No
					249984_at	At5g18400	similar to Protein of unknown function DUF689 [Medicago truncatula] (GB:ABE78163.1); contains InterPro domain Protein of unknown function DUF689; (InterPro:IPR007785)	289.597	P	519.443	P	617.317	P	544.547	P	383.397	P	455.676	P									No
			X	-5.125	249988_at	At5g18310	similar to unknown protein [Arabidopsis thaliana] (TAIR:AT5G48500.1); similar to conserved hypothetical protein [Medicago truncatula] (GB:ABE90369.1)	67.243	P	160.259	P	630.127	P	408.828	P	561.828	P	1186.72	P					X	-6.86	X	-3.39	No
			X	-3.2825	250035_at	At5g18230	transcription regulator NOT2/NOT3/NOT5 family protein	96.777	P	230.012	P	713.045	P	636.337	P	545.711	P	439.154	P					X	-4.5125	X	-2.0525	No
					250029_at	At5g18200	UDP-glucose:hexose-1-phosphate uridylyltransferase	237.121	P	109.599	P	374.037	P	505.785	P	275.722	P	357.166	P							X	-2.8725	No
					250021_at	At5g18190	protein kinase family protein	169.102	P	529.919	P	764.282	P	465.012	P	485.27	P	370.234	P					X	-2.32			No
	X	5.3675			250018_at	At5g18150	similar to unknown protein [Arabidopsis thaliana] (TAIR:AT5G58375.1); similar to hypothetical protein MtrDRAFT_AC156827g5v1 [Medicago truncatula] (GB:ABE86386.1); contains domain UNCHARACTERIZED METHYLTRANSFERASE (PTHR12133:SF1); contains domain UNCHARACTERIZED METHYLTRANSFERASE (PTHR12133)	5513.01	P	3047.46	P	1497.55	P	530.272	P	442.731	P	533.765	P	X	7.2875	X	3.4475					No
					250030_at	At5g18120	ATAPRL7 (APR-LIKE 7)	536.367	P	610.62	P	646.814	P	836.207	P	420.341	P	433.083	P									No
					250033_at	At5g18110	NCBP (NOVEL CAP-BINDING PROTEIN); RNA binding / translation initiation factor	454.634	P	2095.56	P	1283.8	P	2439.63	P	1097.21	P	1355.22	P					X	-3.01			No
			X	-5.43	250026_at	At5g18090	transcriptional factor B3 family protein	79.257	P	77.197	P	447.408	P	1488.22	P	179.414	A	458.324	P					X	-5.1525	X	-5.7075	No
					259343_s_at	At5g17920 | At3g03780	[AT5G17920, ATCIMS (COBALAMIN-INDEPENDENT METHIONINE SYNTHASE); 5-methyltetrahydropteroyltriglutamate-homocysteine S-methyltransferase/ methionine synthase];[AT3G03780, AtMS2 (Arabidopsis thaliana methionine synthase 2); 5-methyltetrahydropteroyltriglutamate-homocysteine S-methyltransferase]	742.042	P	751.386	P	4921.59	P	1148.65	P	4725.74	P	1086.05	P									No
					250065_at	At5g17910	similar to unknown protein [Arabidopsis thaliana] (TAIR:AT2G29620.1); similar to hypothetical protein [Glycine max] (GB:BAB41198.1)	144.111	P	207.976	P	125.876	A	87.706	A	168.821	P	119.331	P									No
					250053_at	At5g17850	cation exchanger, putative (CAX8)	1401.58	P	690.474	P	528.244	P	315.124	A	293.728	A	615.017	P	X	2.77							No
					250049_at	At5g17780	hydrolase, alpha/beta fold family protein	463.44	P	146.499	P	123.47	P	63.182	A	140.275	P	50.491	A	X	4.4							No
					250055_at	At5g17770	ATCBR (NADH:CYTOCHROME B5 REDUCTASE 1)	556.299	P	1027.22	P	3427.64	P	2747.45	P	1421.87	P	2166.54	P					X	-3.235			No
					246446_at	At5g17640	similar to unknown protein [Arabidopsis thaliana] (TAIR:AT1G10020.1); similar to putative stress-induced protein [Solanum commersonii] (GB:CAJ19269.1); contains InterPro domain Protein of unknown function DUF1005; (InterPro:IPR010410)	188.173	P	703.065	P	224.075	P	594.11	P	334.805	P	412.35	P									No
					246442_at	At5g17610	similar to Putative DNAJ protein [Oryza sativa (japonica cultivar-group)] (GB:AAN05335.1); contains domain alpha/beta-Hydrolases (SSF53474)	228.098	P	151.222	P	320.924	P	430.256	P	213.989	P	307.876	P									No
					246433_at	At5g17510	similar to unknown protein [Arabidopsis thaliana] (TAIR:AT3G03460.1); similar to expressed protein [Oryza sativa (japonica cultivar-group)] (GB:ABG22017.1)	214.804	P	68.108	P	125.433	P	153.795	P	140.22	P	110.613	P							X	-1.41	No
					246436_at	At5g17440	LUC7 N_terminus domain-containing protein	41.22	P	185.057	P	205.676	P	309.94	P	196.94	P	256.463	P					X	-4.37			No
					246427_at	At5g17400	ADP, ATP carrier protein, mitochondrial, putative / ADP/ATP translocase, putative / adenine nucleotide translocator, putative	10540.1	P	316.208	P	416.269	P	557.237	P	505.22	P	479.295	P	X	18.4775							No
					250094_at	At5g17380	pyruvate decarboxylase family protein	357.138	P	3671.06	P	1632.43	P	916.179	P	1200.04	P	800.536	P			X	2.8875	X	-2.41			No
			X	-3.38125	250074_at	At5g17310	UTP--glucose-1-phosphate uridylyltransferase, putative / UDP-glucose pyrophosphorylase, putative / UGPase, putative	294.47	P	214.675	P	886.045	P	698.986	P	1732.03	P	989.561	P					X	-3.0125	X	-3.75	No
					250099_at	At5g17300	myb family transcription factor	127.864	P	82.444	P	151.503	P	174.161	P	113.591	P	152.931	P									No
					250088_at	At5g17290	APG5/ATG5 (AUTOPHAGY 5); transporter	783.916	P	647.344	P	444.765	P	460.69	P	434.496	P	438.738	P	X	1.505							No
					250097_at	At5g17280	similar to oxidoreductase [Trypanosoma cruzi strain CL Brener] (GB:XP_808855.1); similar to Os09g0530900 [Oryza sativa (japonica cultivar-group)] (GB:NP_001063752.1)	359.423	P	302.215	P	185.702	P	137.171	P	184.274	P	194.968	P	X	1.64							No
			X	-3.0925	246469_at	At5g17070	similar to putative protein [Medicago truncatula] (GB:ABE91889.1); contains domain FAMILY NOT NAMED (PTHR16487); contains domain SUBFAMILY NOT NAMED (PTHR16487:SF4)	75.589	P	65.683	P	301.731	P	403.873	P	179.877	P	228.987	P					X	-2.835	X	-3.35	No
					246422_at	At5g17060	ADP-ribosylation factor, putative	379.614	P	733.81	P	410.891	P	415.708	P	336.679	P	317.765	P			X	1.5725					No
			X	-3.52875	246466_at	At5g17010	sugar transporter family protein	203.254	P	173.719	P	1298.9	P	836.269	P	785.561	P	629.879	P					X	-3.2275	X	-3.83	No
					246460_at	At5g16910	ATCSLD2 (Cellulose synthase-like D2); cellulose synthase/ transferase, transferring glycosyl groups	263.098	P	1888.8	P	809.991	P	1155.11	P	458.016	P	897.163	P			X	1.9775					No
					246421_at	At5g16880	VHS domain-containing protein / GAT domain-containing protein	4036.61	P	1039.76	P	1459.62	P	1837.55	P	1082.41	P	954.767	P	X	2.76							No
					246452_at	At5g16840	RNA recognition motif (RRM)-containing protein	272.835	P	2330.29	P	1282.49	P	1019.86	P	969.68	P	931.292	P			X	1.645	X	-2.695			No
					246453_at	At5g16830	SYP21 (syntaxin 21); t-SNARE	1384.83	P	988.194	P	1035.32	P	788.326	P	841.22	P	729.091	P									No
					246448_at	At5g16800	GCN5-related N-acetyltransferase (GNAT) family protein	600.947	P	881.277	P	732.684	P	884.083	P	536.431	P	492.535	P									No
					246447_at	At5g16780	SART-1 family protein	476.693	P	402.243	P	582.725	P	661.231	P	398.894	P	521.508	P									No
					246451_at	At5g16760	inositol 1,3,4-trisphosphate 5/6-kinase	1068.19	P	1591.08	P	1209.85	P	970.352	P	654.789	P	556.942	P									No
			X	-7.53	246454_at	At5g16710	DHAR3 (DEHYDROASCORBATE REDUCTASE 1); glutathione dehydrogenase (ascorbate)	144.249	P	99.244	P	1580.19	P	954.114	P	3163.68	P	1808.46	P					X	-6.2175	X	-8.8425	No
					250077_at	At5g16680	PHD finger family protein	292.914	P	596.484	P	478.462	P	550.072	P	412.887	P	408.741	P									No
					250076_at	At5g16660	similar to unknown protein [Arabidopsis thaliana] (TAIR:AT3G02900.1); similar to hypothetical protein [Plantago major] (GB:CAH59416.1)	72.92	P	512.76	P	889.436	P	597.937	P	1230.65	P	939.729	P					X	-9.0125			No
					250079_at	At5g16650	DNAJ heat shock N-terminal domain-containing protein	425.022	P	689.791	P	413.184	P	681.467	P	585.527	P	607.956	P									No
					250105_at	At5g16630	DNA repair protein Rad4 family	1093.65	P	349.471	P	494.53	P	948.995	P	707.482	P	584.584	P									No
					250131_at	At5g16550	similar to hypothetical protein [Oryza sativa (japonica cultivar-group)] (GB:BAD26450.1); similar to Os08g0425800 [Oryza sativa (japonica cultivar-group)] (GB:NP_001061840.1)	459.026	P	1097.8	P	782.644	P	814.676	P	817.657	P	715.556	P					X	-1.435			No
					250128_at	At5g16540	ZFN3 (ZINC FINGER PROTEIN 3); nucleic acid binding	9413.77	P	136.813	P	383.755	P	209.771	P	489.942	P	309.393	P	X	23.8525							No
					250130_at	At5g16510	reversibly glycosylated polypeptide, putative	1028.6	P	2337.93	P	1416.15	P	1019.03	P	415.96	P	670.419	P			X	2.5575					No
					250119_at	At5g16470	zinc finger (C2H2 type) family protein	1028.96	P	465.007	P	657.224	P	1396.9	P	765.514	P	1108.95	P									No
					246499_at	At5g16260	RNA recognition motif (RRM)-containing protein	91.212	P	361.94	P	513.225	P	518.444	P	275.754	P	376.293	P					X	-3.31			No
					246497_at	At5g16220	octicosapeptide/Phox/Bem1p (PB1) domain-containing protein	256.319	P	142.369	P	348.164	P	296.395	P	365.084	P	193.634	P									No
					246496_at	At5g16210	HEAT repeat-containing protein	215.818	P	383.734	P	448.182	P	482.458	P	322.622	P	323.415	P									No
			X	-5.49125	246508_at	At5g16150	GLT1/PGLCT (GLUCOSE TRANSPORTER 1); carbohydrate transporter/ sugar porter	148.433	P	696.014	P	2366.1	P	2571.03	P	1431.87	P	1950.59	P					X	-8.655	X	-2.3275	No
					246507_at	At5g16120	hydrolase, alpha/beta fold family protein	174.823	P	881.871	P	866.975	P	1254.98	P	435.289	P	642.603	P					X	-2.9775			No
					246491_at	At5g16100	similar to hypothetical protein [Cleome spinosa] (GB:ABD96916.1)	2372.81	P	21.418	P	49.547	P	50.749	P	52.054	P	57.516	P	X	27.5575							No
			X	-2.1	246489_at	At5g16050	GRF5 (GENERAL REGULATORY FACTOR 5); protein phosphorylated amino acid binding	1036.52	P	1097.93	P	3338.66	P	3469.28	P	1859.29	P	2039.72	P					X	-2.245	X	-1.955	No
					246488_at	At5g16010	3-oxo-5-alpha-steroid 4-dehydrogenase family protein / steroid 5-alpha-reductase family protein	326.427	P	3270.07	P	750.933	P	202.107	P	2724.21	P	1150.55	P									No
					246490_at	At5g15950	adenosylmethionine decarboxylase family protein	3958.95	P	440.518	P	934.087	P	138.934	A	4703.28	P	197.934	A									No
					246482_at	At5g15930	PAM1 (PLANT ADHESION MOLECULE 1); RAB GTPase activator	379.466	P	364.34	P	543.833	P	540.2	P	398.91	P	396.215	P									No
					246486_at	At5g15910	dehydrogenase-related	142.006	P	693.27	P	947.18	P	588.815	P	1055.22	P	367.349	P					X	-4.0575			No
					246533_at	At5g15880	similar to unknown protein [Arabidopsis thaliana] (TAIR:AT2G32240.1); similar to hypothetical protein [Cleome spinosa] (GB:ABD96950.1); contains InterPro domain Prefoldin; (InterPro:IPR009053)	292.614	P	609.134	P	667.469	P	672.095	P	445.175	P	550.137	P									No
					259077_s_at	At5g15650 | At3g02230	[AT5G15650, RGP2 (Reversibly glycosylated polypeptide-3); DNA binding / alpha-1,4-glucan-protein synthase (UDP-forming)];[AT3G02230, RGP1 (REVERSIBLY GLYCOSYLATED POLYPEPTIDE 1)]	3845.66	P	6905.84	P	5402.81	P	4415.65	P	2325.95	P	2224.77	P									No
					246528_at	At5g15640	mitochondrial substrate carrier family protein	376.273	P	735.65	P	378.432	P	332.792	P	209.483	P	282.968	P			X	1.8875					No
			X	-4.05625	246564_at	At5g15610	proteasome family protein	166.308	P	317.814	P	953.247	P	1660.4	P	555.571	P	1163.14	P					X	-5.245	X	-2.8675	No
	X	19.3087			246540_at	At5g15600	SP1L4 (SPIRAL1-LIKE4)	12310.6	P	3524.78	P	289.245	P	231.271	P	460.905	P	324.373	P	X	30.5075	X	8.11					No
			X	-1.885	246561_at	At5g15570	similar to unknown protein [Arabidopsis thaliana] (TAIR:AT3G02160.1); similar to hypothetical protein [Cleome spinosa] (GB:ABD96923.1); contains InterPro domain Bromodomain transcription factor; (InterPro:IPR006565); contains InterPro domain Histone-fold; (InterPro:IPR009072)	144.177	P	111.418	P	298.88	P	377.697	P	252.451	P	291.044	P					X	-1.7125	X	-2.0575	No
					246560_at	At5g15560	similar to unknown protein [Arabidopsis thaliana] (TAIR:AT3G02125.1)	131.009	P	32.39	P	177.196	A	89.521	A	206.922	A	123.077	A							*	-2.9625	No
			X	-5.50875	246538_at	At5g15520	40S ribosomal protein S19 (RPS19B)	61.697	P	70.309	P	453.483	P	917.428	P	187.872	P	568.531	P					X	-5.165	X	-5.8525	No
					246555_at	At5g15470	GAUT14 (Galacturonosyltransferase 14); polygalacturonate 4-alpha-galacturonosyltransferase/ transferase, transferring glycosyl groups / transferase, transferring hexosyl groups	586.196	P	278.774	P	445.095	P	126.194	P	151.922	P	130.56	P									No
					246539_at	At5g15460	MUB2 (MEMBRANE-ANCHORED UBIQUITIN-FOLD PROTEIN 2)	349.595	P	435.845	P	647.317	P	1085.4	P	425.517	P	852.656	P									No
			X	-18.11	246554_at	At5g15450	APG6/CLPB-P/CLPB3 (ALBINO AND PALE GREEN 6); ATP binding / ATPase	92.779	P	112.192	P	2530.76	P	794.584	P	5025.33	P	710.922	P					X	-19.9475	X	-16.2725	No
					250168_at	At5g15320	similar to unknown protein [Arabidopsis thaliana] (TAIR:AT3G01130.1); similar to conserved hypothetical protein [Medicago truncatula] (GB:ABE79949.1)	324.65	P	316.593	P	1016.57	P	1108.03	P	845.455	P	866.008	P					X	-2.0025			No
					246546_at	At5g15090	porin, putative / voltage-dependent anion-selective channel protein, putative	115.62	P	3165.13	P	2512.63	P	2072.15	P	2470.7	P	1796.01	P					X	-14.7025			No
					246567_at	At5g14950	ATGMII/GMII (GOLGI ALPHA-MANNOSIDASE II); alpha-mannosidase	198.573	P	192.069	P	379.13	P	366.868	P	259.526	P	242.753	P									No
					246594_at	At5g14800	P5CR (PYRROLINE-5- CARBOXYLATE (P5C) REDUCTASE); pyrroline-5-carboxylate reductase	289.865	P	637.087	P	1314.92	P	4037.03	P	591.908	P	2904.6	P					X	-6.1475			No
					246597_at	At5g14760	AO (L-ASPARTATE OXIDASE); L-aspartate oxidase	585.93	P	241.755	P	265.979	P	139.087	P	897.319	P	110.263	P									No
					246583_at	At5g14720	protein kinase family protein	598.541	P	144.615	P	210.385	P	173.322	P	274.246	P	151.004	P	X	2.565							No
			X	-2.99875	250181_at	At5g14460	pseudouridylate synthase TruB family protein	88.718	P	73.069	P	324.838	P	284.323	P	438.68	P	269.872	P					X	-2.6925	X	-3.305	No
					250185_at	At5g14310	similar to unknown protein [Arabidopsis thaliana] (TAIR:AT3G27320.1); similar to CXE carboxylesterase [Actinidia deliciosa] (GB:ABB89022.1); contains InterPro domain Esterase/lipase/thioesterase; (InterPro:IPR000379); contains InterPro domain Alpha/beta hydrolase fold-3; (InterPro:IPR013094)	562.339	P	643.312	P	637.36	P	514.269	P	412.245	P	393.766	P									No
			X	-2.6125	250170_at	At5g14260	SET domain-containing protein	344.283	P	613.676	P	1293.39	P	976.334	P	2380.19	P	1099.21	P					X	-3.375	X	-1.85	No
					250184_at	At5g14240	similar to Os01g0184800 [Oryza sativa (japonica cultivar-group)] (GB:NP_001042236.1); similar to phosducin-like 3 [Homo sapiens] (GB:NP_076970.1); contains InterPro domain Thioredoxin-like fold; (InterPro:IPR012336); contains InterPro domain Phosducin; (InterPro:IPR001200); contains InterPro domain Thioredoxin fold; (InterPro:IPR012335)	648.132	P	687.819	P	848.125	P	945.92	P	555.353	P	627.877	P									No
					250217_at	At5g14120	nodulin family protein	1832.68	P	3083.02	P	1545.95	P	1083.53	P	2061.5	P	1651.2	P									No
					250206_at	At5g14040	mitochondrial phosphate transporter	587.095	P	4318.18	P	2914.73	P	2366.45	P	2109.9	P	1692.46	P			X	1.61	X	-3.02			No
			X	-2.86	250209_at	At5g14030	translocon-associated protein beta (TRAPB) family protein	739.814	P	1587.42	P	3688.22	P	4650.76	P	2449.54	P	3053.98	P					X	-3.9825	X	-1.7375	No
			X	-12.1325	250203_at	At5g13980	glycosyl hydrolase family 38 protein	80.251	P	111.912	P	1545.78	P	2811.87	P	1259.65	P	1880.16	P					X	-12.995	X	-11.27	No
			X	-3.71875	250202_at	At5g13970	similar to unknown protein [Arabidopsis thaliana] (TAIR:AT5G13310.1); similar to OSJNBa0039C07.6 [Oryza sativa (japonica cultivar-group)] (GB:CAE05150.2); similar to hypothetical protein MA4_111B14.56 [Musa acuminata] (GB:ABF72009.1)	57.839	P	250.342	P	478.122	P	565.731	P	412.559	P	440.015	P					X	-5.885	X	-1.5525	No
					250213_at	At5g13820	TBP1 (TELOMERIC DNA BINDING PROTEIN 1); DNA binding	561.936	P	947.766	P	414.513	P	407.61	P	120.678	A	329.007	P			X	2.9275					No
					250260_at	At5g13810	glutaredoxin family protein	1220.25	P	3483.36	P	1094.36	P	555.758	P	913.841	P	428.866	P			X	4.5925					No
					250257_at	At5g13770	pentatricopeptide (PPR) repeat-containing protein	248.044	P	73.258	P	1950.02	P	371.435	P	3874.97	P	817.785	P							X	-17.6	No
					250249_at	At5g13760	similar to unknown protein [Arabidopsis thaliana] (TAIR:AT3G04440.1); similar to hypothetical protein [Oryza sativa (japonica cultivar-group)] (GB:BAC20799.1); similar to Os07g0656100 [Oryza sativa (japonica cultivar-group)] (GB:NP_001060501.1); contains InterPro domain Protein of unknown function DUF580; (InterPro:IPR007603)	189.718	P	148.666	P	297.917	P	730.617	P	261.289	P	320.733	P							X	-2.1325	No
					250252_at	At5g13750	ZIFL1 (ZINC INDUCED FACILITATOR-LIKE 1); tetracycline:hydrogen antiporter/ transporter	388.801	P	2296.9	P	402.864	P	418.293	P	573.581	P	498.026	P			X	4.23					No
			X	-13.2212	250248_at	At5g13740	ZIF1 (ZINC INDUCED FACILITATOR 1); carbohydrate transporter/ sugar porter	68.767	P	46.383	P	797.361	P	1287.19	P	1074.65	P	1284.6	P					X	-9.7375	X	-16.705	No
					250254_at	At5g13710	SMT1 (STEROL METHYLTRANSFERASE 1)	109.654	P	1762.09	P	1703.05	P	1873.31	P	824.188	P	1010.39	P					X	-8.43			No
					250253_at	At5g13640	ATPDAT (Arabidopsis thaliana phospholipid:diacylglycerol acyltransferase); phosphatidylcholine-sterol O-acyltransferase	403.603	P	1342.22	P	730.373	P	687.046	P	1302.15	P	631.185	P									No
			X	-72.9725	250243_at	At5g13630	GUN5 (GENOMES UNCOUPLED 5)	66.911	P	72.933	P	6665.25	P	3287.23	P	13470.6	P	4909.88	P					X	-76.3575	X	-69.5875	No
					250239_at	At5g13580	ABC transporter family protein	58.759	P	116.771	P	100.352	P	87.229	P	92.415	P	317.033	P									No
					250237_at	At5g13560	similar to unknown protein [Arabidopsis thaliana] (TAIR:AT2G37370.1); similar to Os03g0281300 [Oryza sativa (japonica cultivar-group)] (GB:NP_001049742.1); similar to unknown protein [Oryza sativa (japonica cultivar-group)] (GB:AAT07652.1)	174.015	P	351.53	P	551.085	P	569.61	P	296.987	P	326.778	P					X	-1.9075			No
					245855_at	At5g13550	SULTR4;1 (Sulfate transporter 4.1); sulfate transporter	148.561	P	504.836	P	337.537	P	296.474	P	358.068	P	322.032	P					X	-1.73			No
					245854_at	At5g13490	AAC2 (ADP/ATP CARRIER 2); ATP:ADP antiporter/ binding	1017.43	P	932.495	P	1207.26	P	1266.62	P	425.578	P	909.376	P									No
			X	-2.5925	245848_at	At5g13480	FY (FY)	114.172	P	113.158	P	378.971	P	649.849	P	239.983	P	363.429	P					X	-2.4325	X	-2.7525	No
					250236_at	At5g13450	ATP synthase delta chain, mitochondrial, putative / H(+)-transporting two-sector ATPase, delta (OSCP) subunit, putative	182.228	P	2797.2	P	2195.68	P	1648.31	P	1985.23	P	1422.39	P					X	-5.7475			No
					250235_s_at	At5g13430 | At5g13440	[AT5G13430, ubiquinol-cytochrome C reductase iron-sulfur subunit, mitochondrial, putative / Rieske iron-sulfur protein, putative];[AT5G13440, ubiquinol-cytochrome C reductase iron-sulfur subunit, mitochondrial, putative / Rieske iron-sulfur protein, putative]	3084.89	P	6639.3	P	2223.05	P	1725.21	P	2502.56	P	1559.03	P			X	3.02					No
					250234_at	At5g13420	transaldolase, putative	510.965	P	2130.18	P	2210.01	P	938.476	P	797.061	P	725.789	P									No
					250290_at	At5g13310	similar to unknown protein [Arabidopsis thaliana] (TAIR:AT5G13970.1); similar to OSJNBa0039C07.6 [Oryza sativa (japonica cultivar-group)] (GB:CAE05150.2); similar to hypothetical protein MA4_111B14.56 [Musa acuminata] (GB:ABF72009.1)	260.164	P	215.222	P	246.312	P	280.41	P	216.715	P	219.161	P									No
			X	-2.0875	250291_at	At5g13280	AK-LYS1 (ASPARTATE KINASE 1)	233.455	P	387.426	P	901.773	P	939.421	P	652.366	P	645.323	P					X	-2.505	X	-1.67	No
					250281_at	At5g13240	similar to conserved hypothetical protein [Medicago truncatula] (GB:ABE92223.1); contains domain FAMILY NOT NAMED (PTHR22504); contains domain gb def: Hypothetical protein T31B5_60 (PTHR22504:SF5)	335.934	P	755.938	P	879.575	P	927.625	P	956.981	P	844.843	P					X	-2.2275			No
					250289_at	At5g13190	similar to LITAF-domain-containing protein [Pisum sativum] (GB:AAY40471.1); similar to Os02g0515600 [Oryza sativa (japonica cultivar-group)] (GB:NP_001046956.1); contains InterPro domain LPS-induced tumor necrosis factor alpha factor; (InterPro:IPR006629)	957.37	P	3402.42	P	987.212	P	773.906	P	1255.57	P	673.571	P			X	2.9875					No
			X	-15.105	245985_at	At5g13120	peptidyl-prolyl cis-trans isomerase cyclophilin-type family protein	54.748	P	293.355	P	2721.83	P	1772.9	P	3304.24	P	1933.06	P					X	-23.995	X	-6.215	No
					245977_at	At5g13110	G6PD2 (GLUCOSE-6-PHOSPHATE DEHYDROGENASE 2); glucose-6-phosphate 1-dehydrogenase	109.027	P	3886.17	P	703.619	P	436.061	P	662.778	P	306.072	P			X	6.4075	X	-2.9825			No
					245981_at	At5g13100	similar to Os01g0102500 [Oryza sativa (japonica cultivar-group)] (GB:NP_001041749.1); contains domain no description (G3D.3.40.109.10); contains domain NADH oxidase/flavin reductase (SSF55469)	1810.68	P	325.408	P	797.802	P	1246.96	P	1576.55	P	1061.05	P							X	-2.88	No
			X	-2.40625	245984_at	At5g13090	similar to unknown protein [Arabidopsis thaliana] (TAIR:AT1G24270.1); similar to hypothetical protein [Oryza sativa (japonica cultivar-group)] (GB:BAD23186.1)	76.281	P	132.002	P	361.52	P	293.348	P	355.516	P	253.822	P					X	-2.9325	X	-1.88	No
					245975_at	At5g13070	MSF1-like family protein	223.937	P	229.473	P	506.202	P	461.181	P	864.978	P	1558.53	P									No
					250273_at	At5g13010	EMB3011 (EMBRYO DEFECTIVE 3011); RNA helicase	881.383	P	531.207	P	908.411	P	1316.19	P	696.155	P	1084.1	P									No
					250271_at	At5g12990	CLE40 (CLAVATA3/ESR-RELATED 40); receptor binding	114.13	P	25.097	P	55.324	A	59.456	P	70.996	P	56.061	A							X	-1.65	No
					250268_s_at	At5g12950 | At5g12960	[AT5G12950, similar to unknown protein [Arabidopsis thaliana] (TAIR:AT5G12960.1); similar to Os06g0612900 [Oryza sativa (japonica cultivar-group)] (GB:NP_001058067.1); similar to Os02g0195500 [Oryza sativa (japonica cultivar-group)] (GB:NP_001046185.1); similar to hypothetical protein [Oryza sativa (japonica cultivar-group)] (GB:BAD35522.1); contains InterPro domain Six-hairpin glycosidase; (Inte…	12355.8	P	101.717	P	1694.78	P	854.062	P	400.17	P	1019.11	P	X	11.8725					X	-5.7975	No
					250264_at	At5g12890	UDP-glucoronosyl/UDP-glucosyl transferase family protein	479.167	P	354.302	P	594.303	P	335.422	P	953.9	P	789.727	P									No
					245155_at	At5g12470	similar to unknown protein [Arabidopsis thaliana] (TAIR:AT2G40400.2); similar to Trimeric LpxA-like [Medicago truncatula] (GB:ABE84885.1); similar to Os01g0957200 [Oryza sativa (japonica cultivar-group)] (GB:NP_001045446.1); similar to Os05g0388600 [Oryza sativa (japonica cultivar-group)] (GB:NP_001055430.1)	96.026	P	840.744	P	1720.04	P	807.54	P	3622.6	P	394.802	P					X	-11.8825			No
					245182_at	At5g12430	DNAJ heat shock N-terminal domain-containing protein	153.634	P	236.237	P	145.947	P	102.275	P	128.221	P	98.049	P									No
	X	4.855			245178_at	At5g12390	unknown protein	8369.89	P	2108.8	P	1018.35	P	965.914	P	752.657	P	767.13	P	X	7.9175	X	1.7925					No
					245211_at	At5g12370	SEC10 (EXOCYST COMPLEX COMPONENT SEC10)	115.204	P	755.863	P	845.629	P	981.922	P	496.718	P	529.968	P					X	-4.55			No
					245207_at	At5g12310	zinc finger (C3HC4-type RING finger) family protein	282.026	P	759.422	P	694.655	P	838.201	P	762.379	P	506.874	P					X	-1.7975			No
			X	-2.115	250311_at	At5g12240	similar to unknown protein [Oryza sativa (japonica cultivar-group)] (GB:BAC16476.1); similar to Os07g0641800 [Oryza sativa (japonica cultivar-group)] (GB:NP_001060432.1)	47.556	P	85.076	P	183.355	P	263.452	P	140.801	P	199.063	P					X	-2.4325	X	-1.7975	No
					250310_at	At5g12230	similar to unknown protein [Arabidopsis thaliana] (TAIR:AT5G19480.2); similar to expressed protein [Oryza sativa (japonica cultivar-group)] (GB:ABG22085.1); similar to Os12g0614000 [Oryza sativa (japonica cultivar-group)] (GB:NP_001067267.1)	120.379	P	137.254	P	202.953	P	288.467	P	177.363	P	216.132	P									No
					250316_at	At5g12140	ATCYS1 (A. THALIANA CYSTATIN-1); cysteine protease inhibitor	949.68	P	3273.24	P	1654.61	P	1823.17	P	1943.62	P	1395.33	P			X	1.605	X	-1.48			No
			X	-2.5675	250315_at	At5g12130	PDE149 (PIGMENT DEFECTIVE 149)	185.341	P	271.222	P	583.834	P	441.792	P	1308.58	P	572.933	P					X	-3.025	X	-2.11	No
					250319_at	At5g12120	ubiquitin-associated (UBA)/TS-N domain-containing protein	982.327	P	1111.77	P	895.423	P	1147.34	P	1035.35	P	942.037	P									No
			X	-7.71875	250326_at	At5g12080	mechanosensitive ion channel domain-containing protein / MS ion channel domain-containing protein	70.779	P	77.646	P	506.754	P	1418.25	P	575.67	P	890.344	P					X	-7.8075	X	-7.63	No
					250351_at	At5g12030	AT-HSP17.6A (Arabidopsis thaliana heat shock protein 17.6A)	826.179	P	169.382	P	91.98	P	95.134	P	62.868	P	467.485	P	X	6.015							No
					250296_at	At5g12020	17.6 kDa class II heat shock protein (HSP17.6-CII)	1161.32	P	124.443	P	115.501	A	72.567	A	144.349	P	560.173	P	X	6.49							No
					250347_at	At5g11960	similar to permease-related [Arabidopsis thaliana] (TAIR:AT4G13800.1); similar to hypothetical protein MtrDRAFT_AC152551g11v1 [Medicago truncatula] (GB:ABE86250.1); contains InterPro domain Protein of unknown function DUF6, transmembrane; (InterPro:IPR000620)	1605.8	P	717.829	P	676.869	P	529.648	P	430.603	P	348.957	P	X	3.065							No
					250302_at	At5g11920	ATCWINV6 (6-&1-FRUCTAN EXOHYDROLASE); hydrolase, hydrolyzing O-glycosyl compounds / inulinase/ levanase	119.591	P	97.242	P	94.214	P	75.212	P	102.779	P	74.296	P									No
			X	-2.275	250299_at	At5g11910	esterase/lipase/thioesterase family protein	173.759	P	280.889	P	587.474	P	814.513	P	685.455	P	527.619	P					X	-2.9875	X	-1.5625	No
					250330_at	At5g11810	similar to Os02g0135600 [Oryza sativa (japonica cultivar-group)] (GB:NP_001045818.1)	67.295	P	798.068	P	868.453	P	545.733	P	330.965	P	383.496	P					X	-4.55			No
					250337_at	At5g11790	Ndr family protein	1799.28	P	548.553	P	1856.32	P	169.052	P	1292.83	P	318.924	P									No
					250334_at	At5g11770	NADH-ubiquinone oxidoreductase 20 kDa subunit, mitochondrial	2356.84	P	5115.83	P	3596.91	P	3310.53	P	3497.79	P	2549.81	P			X	1.4075					No
			X	-6.31875	250358_at	At5g11740	AGP15 (ARABINOGALACTAN PROTEIN 15)	454.929	P	2933.84	P	9681.25	P	5781.85	P	5325.39	P	6468.09	P					X	-10.8025	X	-1.835	No
					250356_at	At5g11710	(EPSIN1); binding	412.113	P	960.347	P	1174.86	P	895.019	P	916.735	P	581.2	P									No
					250355_at	At5g11700	glycine-rich protein	128.845	P	308.264	P	325.779	P	293.027	P	360.559	P	238.245	P					X	-1.9025			No
	X	2.865			250332_at	At5g11680	similar to hypothetical protein TTHERM_00502170 [Tetrahymena thermophila SB210] (GB:XP_001022271.1); similar to Os09g0512900 [Oryza sativa (japonica cultivar-group)] (GB:NP_001063646.1)	1958.99	P	3189.46	P	1007.07	P	525.947	P	758.441	P	590.401	P	X	2.405	X	3.325					No
					250335_at	At5g11650	hydrolase, alpha/beta fold family protein	465.896	P	583.595	P	479.428	P	327.547	P	818.468	P	211.354	P									No
					250384_at	At5g11500	similar to unknown protein [Oryza sativa (japonica cultivar-group)] (GB:AAT07560.1); contains InterPro domain Protein of unknown function DUF814; (InterPro:IPR008532)	2595.39	P	1349.95	P	1685.26	P	1509.25	P	1394.24	P	1223.65	P	X	1.4675							No
	X	1.33875			250370_at	At5g11430	transcription elongation factor-related	594.377	P	595.13	P	365.226	P	386.103	P	399.482	P	381.314	P	X	1.3125	X	1.365					No
					250363_at	At5g11390	similar to unknown protein [Arabidopsis thaliana] (TAIR:AT1G68910.1); similar to putative protein [Medicago truncatula] (GB:ABE91791.1); contains InterPro domain Prefoldin; (InterPro:IPR009053)	395.965	P	329.373	P	957.509	P	608.38	P	302.767	P	380.418	P									No
					250362_at	At5g11380	DXPS3 (1-DEOXY-D-XYLULOSE 5-PHOSPHATE SYNTHASE 3); 1-deoxy-D-xylulose-5-phosphate synthase	164.026	P	103.022	P	350.536	P	290.637	P	350.573	P	227.167	P							X	-2.2175	No
					250390_at	At5g11340	GCN5-related N-acetyltransferase (GNAT) family protein	544.47	P	971.005	P	1141.47	P	1990.37	P	612.209	P	1261.85	P									No
			X	-2.5975	250413_at	At5g11160	APT5 (ADENINE PHOSPHORIBOSYLTRANSFERASE 5); adenine phosphoribosyltransferase	103.754	P	75.248	P	327.341	P	356.274	P	192.409	P	251.931	P					X	-2.0925	X	-3.1025	No
	X	12.74			245904_at	At5g11110	ATSPS2F (sucrose phosphate synthase 2F); sucrose-phosphate synthase	465.668	P	4213.74	P	227.107	P	130.865	P	106.08	P	149.475	P	X	2.1825	X	23.2975					No
					245903_at	At5g11100	C2 domain-containing protein	64.077	P	1540.84	P	69.813	P	100.969	P	50.044	A	109.828	P			X	11.455					No
					245906_at	At5g11070	similar to unknown protein [Arabidopsis thaliana] (TAIR:AT5G35090.1)	2047.36	P	769.032	P	1096.32	P	289.448	P	195.805	P	793.472	P	X	4.25							No
			X	-2.7075	245900_at	At5g11040	similar to Os04g0502200 [Oryza sativa (japonica cultivar-group)] (GB:NP_001053234.1); similar to H0311C03.11 [Oryza sativa (indica cultivar-group)] (GB:CAH67557.1); similar to OSJNBa0029H02.30 [Oryza sativa (japonica cultivar-group)] (GB:CAE01639.1); contains domain TPR-like (SSF48452); contains domain FAMILY NOT NAMED (PTHR21512); contains domain gb def: Hypothetical protein T5K6_30 (PTHR21512:S…	116.129	P	291.51	P	702.383	P	717.556	P	453.588	P	485.896	P					X	-3.7525	X	-1.6625	No
					250397_at	At5g10980	histone H3	1112.08	P	3161.75	P	3131.37	P	5886.76	P	2284.89	P	2742.74	P					X	-2.3525			No
					250404_at	At5g10960	CCR4-NOT transcription complex protein, putative	292.408	P	4172.44	P	2451.85	P	3012.19	P	2041.85	P	1514.24	P					X	-5.735			No
					250395_at	At5g10950	cylicin-related	1604.39	P	522.689	P	321.243	P	267.277	P	346.824	P	175.442	P	X	4.9475							No
					250402_at	At5g10940	transducin family protein / WD-40 repeat family protein	272.407	P	382.579	P	283.788	P	260.317	P	226.587	P	231.244	P									No
					250409_at	At5g10860	CBS domain-containing protein	191.7	P	3360.65	P	2258.1	P	4828.66	P	1409.95	P	4040.46	P					X	-11.775			No
					250448_at	At5g10820	integral membrane transporter family protein	92.004	P	2236.15	P	603.662	P	651.477	P	127.034	P	445.95	P			X	5.6925					No
					250405_at	At5g10790	UBP22 (UBIQUITIN-SPECIFIC PROTEASE 22); ubiquitin-specific protease	238.188	P	670.244	P	539.771	P	592.584	P	322.573	P	545.809	P									No
					250401_at	At5g10780	similar to Os03g0360500 [Oryza sativa (japonica cultivar-group)] (GB:NP_001050154.1); similar to expressed protein [Oryza sativa (japonica cultivar-group)] (GB:ABF96076.1); contains InterPro domain Protein of unknown function DUF1077; (InterPro:IPR009445)	226.123	P	760.226	P	1480.35	P	1765.8	P	924.626	P	1696.19	P					X	-4.165			No
			X	-1.8425	250399_at	At5g10750	similar to unknown protein [Arabidopsis thaliana] (TAIR:AT5G24990.1); similar to Os10g0455900 [Oryza sativa (japonica cultivar-group)] (GB:NP_001064750.1); similar to Os08g0152600 [Oryza sativa (japonica cultivar-group)] (GB:NP_001061005.1); similar to pleckstriny domain-containing protein, putative, expressed [Oryza sativa (japonica cultivar-group)] (GB:ABB47745.1); contains InterPro domain Prot…	340.003	P	248.609	P	601.959	P	898.337	P	618.939	P	624.084	P					X	-1.7525	X	-1.9325	No
					250400_at	At5g10740	protein phosphatase 2C-related / PP2C-related	2970.69	P	860.369	P	627.647	P	423.394	P	193.402	P	293.105	P	X	7.0675							No
					246017_at	At5g10730	catalytic/ coenzyme binding	438.36	P	915.094	P	595.221	P	559.749	P	466.231	P	337.83	P									No
			X	-2.15625	246015_at	At5g10700	protein tyrosine phosphatase	84.438	P	74.677	P	236.644	P	270.324	P	211.443	P	223.184	P					X	-1.8775	X	-2.435	No
	X	6.96375			246018_at	At5g10695	similar to unknown protein [Arabidopsis thaliana] (TAIR:AT5G57123.1); similar to conserved hypothetical protein [Medicago truncatula] (GB:ABD28467.1); contains domain Glucocorticoid receptor-like (DNA-binding domain) (SSF57716)	2377.44	P	563.572	P	228.719	P	120.269	P	137.586	P	195.826	P	X	11.44	X	2.4875					No
					246012_at	At5g10650	zinc finger (C3HC4-type RING finger) family protein	317.438	P	905.668	P	334.736	P	280.407	P	219.573	P	232.514	P			X	2.6575					No
					250452_at	At5g10630	elongation factor 1-alpha, putative / EF-1-alpha, putative	122.017	P	280.72	P	545.094	P	418.134	P	466.329	P	315.646	P					X	-2.7375			No
			X	-7.67625	250444_at	At5g10560	glycosyl hydrolase family 3 protein	89.322	P	83.622	P	824.285	P	1112.76	P	673.642	P	679.376	P					X	-7.145	X	-8.2075	No
					250424_at	At5g10550	DNA-binding bromodomain-containing protein	846.516	P	434.669	P	1622.53	P	1065.58	P	1060.54	P	866.554	P									No
			X	-8.04625	250434_at	At5g10390	histone H3	103.067	P	80.148	P	1095.52	P	1898.58	P	361.341	P	355.131	P					X	-6.9475	X	-9.145	No
			X	-9.03625	250440_at	At5g10360	EMB3010 (EMBRYO DEFECTIVE 3010); structural constituent of ribosome	267.628	P	402.864	P	3374.31	P	6244.45	P	2898.1	P	4037.03	P					X	-9.8	X	-8.2725	No
			X	-4.1675	250436_at	At5g10350	polyadenylate-binding protein family protein / PABP family protein	76.24	P	361.478	P	735.7	P	907.917	P	615.602	P	790.059	P					X	-6.6925	X	-1.6425	No
					250479_at	At5g10260	AtRABH1e (Arabidopsis Rab GTPase homolog H1e); GTP binding	1451.9	P	73.391	P	109.528	P	22.426	A	21.698	A	19.688	A	X	38.05							No
					250461_at	At5g10010	similar to unknown protein [Arabidopsis thaliana] (TAIR:AT5G64910.1); similar to 117M18_4 [Brassica rapa] (GB:AAZ66923.1)	273.688	P	144.61	P	375.889	P	457.55	P	427.563	P	347.857	P							X	-2.2325	No
			X	-3.35	250510_at	At5g09920	RPB15.9 (RNA polymerase II 15.9)	213.792	P	319.222	P	1038.8	P	1463.2	P	804.118	P	1060.31	P					X	-4.2475	X	-2.4525	No
			X	-2.38875	250457_at	At5g09880	RNA recognition motif (RRM)-containing protein	311.454	P	502.786	P	975.589	P	1663.05	P	898.703	P	982.774	P					X	-2.9525	X	-1.825	No
			X	-5.8525	250505_at	At5g09870	CESA5 (CELLULASE SYNTHASE 5); transferase, transferring glycosyl groups	126.303	P	259.732	P	1836.69	P	598.832	P	2188.4	P	652.053	P					X	-8.14	X	-3.565	No
					250460_at	At5g09850	transcription elongation factor-related	371.762	P	310.147	P	504.089	P	322.267	P	441.571	P	343.17	P									No
			X	-17.9112	250458_s_at	At5g09810	ACT7 (actin 7)	134.177	P	388.521	P	6201.94	P	5272.38	P	4486.9	P	3738.96	P					X	-26.4075	X	-9.415	No
			X	-12.1363	250490_at	At5g09760	pectinesterase family protein	128.812	P	147.022	P	2456.02	P	3794.15	P	2451.64	P	2093.89	P					X	-11.405	X	-12.8675	No
					250494_at	At5g09740	histone acetyltransferase, putative	80.238	P	124.709	P	340.766	P	251.608	P	185.657	P	197.392	P					X	-2.4025			No
					250487_at	At5g09690	magnesium transporter CorA-like family protein (MRS2-7)	98.812	P	352.295	P	184.124	P	320.091	P	101.668	P	172.204	P									No
			X	-16.9462	250496_at	At5g09650	inorganic pyrophosphatase family protein	83.693	P	149.338	P	1681.75	P	1931.53	P	3746.47	P	2818.96	P					X	-20.3775	X	-13.515	No
			X	-4.1675	250502_at	At5g09590	mtHSC70-2 (HEAT SHOCK PROTEIN 70); ATP binding / unfolded protein binding	164.821	P	226.443	P	1444.19	P	568.659	P	1366.88	P	586.995	P					X	-4.8825	X	-3.4525	No
					250514_at	At5g09550	RAB GDP-dissociation inhibitor	2577.02	P	38.881	P	78.185	P	83.611	P	83.303	P	74.871	A	X	23.24							No
					245880_at	At5g09430	hydrolase	2362.85	P	70.757	P	52.654	A	63.732	P	37.413	A	65.494	P	X	33.4325							No
					245910_at	At5g09410	EICBP.B (ETHYLENE INDUCED CALMODULIN BINDING PROTEIN); calmodulin binding / transcription regulator	213.305	P	499.915	P	1024.34	P	1132.12	P	852.698	P	746.203	P					X	-3.105			No
					245887_at	At5g09390	CD2-binding protein-related	695.116	P	411.953	P	671.144	P	936.441	P	535.348	P	552.786	P									No
					245893_at	At5g09270	similar to conserved hypothetical protein [Medicago truncatula] (GB:ABE83174.1)	135.974	P	94.335	P	392.485	P	905.756	P	219.02	P	644.542	P							X	-4.4825	No
					245896_at	At5g09250	KIWI; DNA binding / transcription coactivator	999.918	P	377.134	P	314.704	P	716.848	P	178.094	P	263.59	P									No
					245895_at	At5g09230	SRT2; DNA binding	205.47	P	864.979	P	1016.63	P	478.118	P	1078.9	P	460.438	P					X	-3.1175			No
					245715_s_at	At5g08670 | At5g08690	[AT5G08670, ATP synthase beta chain 1, mitochondrial];[AT5G08690, ATP synthase beta chain 2, mitochondrial]	186.262	P	7425.24	P	3470.4	P	3848.57	P	2657.97	P	2610.45	P			X	2.015	X	-13.78			No
					250530_at	At5g08630	DDT domain-containing protein	204.707	P	208.045	P	229.125	P	271.788	P	160.605	P	203.948	P									No
			X	-4.535	250538_at	At5g08620	DEAD box RNA helicase (RH25)	110.765	P	98.068	P	413.821	P	1156.64	P	361.582	P	686.355	P					X	-4.05	X	-5.02	No
					250529_at	At5g08610	DEAD box RNA helicase (RH26)	320.692	P	64.214	P	219.008	P	684.056	P	223.25	P	833.793	P							X	-5.285	No
					250537_at	At5g08565	positive transcription elongation factor/ zinc ion binding	453.527	P	128.166	P	308.379	P	480.745	P	164.516	A	303.404	P									No
					250539_at	At5g08560	transducin family protein / WD-40 repeat family protein	360.574	P	1264.22	P	1036.38	P	981.332	P	571.173	P	718.264	P					X	-1.9375			No
					250536_at	At5g08535	D111/G-patch domain-containing protein	219.362	P	903.307	P	607.779	P	590.106	P	291.709	P	433.176	P			X	1.72					No
					250534_at	At5g08530	NADH-ubiquinone oxidoreductase 51 kDa subunit, mitochondrial, putative	149.079	P	4017.05	P	2880.78	P	1934.45	P	2392.61	P	1783.35	P			X	1.55	X	-10.62			No
					246059_at	At5g08450	similar to unknown protein [Arabidopsis thaliana] (TAIR:AT3G28770.1); similar to Os07g0477500 [Oryza sativa (japonica cultivar-group)] (GB:NP_001059629.1); similar to conserved hypothetical protein [Medicago truncatula] (GB:ABE80313.1); contains domain LCCL domain (SSF69848)	325.551	P	500.421	P	1242.57	P	1208.83	P	626.218	P	775.458	P					X	-2.1925			No
					246058_at	At5g08430	SWIB complex BAF60b domain-containing protein / plus-3 domain-containing protein / GYF domain-containing protein	125.02	P	285.48	P	493.045	P	619.211	P	696.759	P	487.925	P					X	-3.4375			No
			X	-4.055	246005_at	At5g08415	lipoic acid synthase family protein	88.208	P	115.164	P	1102.43	P	349.45	P	436.016	P	281.508	P					X	-4.365	X	-3.745	No
			X	-3.33125	246007_at	At5g08410	FTRA2 (ferredoxin/thioredoxin reductase subunit A (variable subunit) 2); ferredoxin:thioredoxin reductase	443.232	P	621.476	P	2465.42	P	1169.83	P	2847.9	P	2313.15	P					X	-3.8475	X	-2.815	No
			X	-2.59375	246053_at	At5g08340	riboflavin biosynthesis protein-related	93.109	P	73.872	P	257.388	P	435.118	P	269.175	P	276.819	P					X	-2.4175	X	-2.77	No
					246006_at	At5g08290	YLS8 (yellow-leaf-specific gene 8); catalytic	1313.64	P	2925.88	P	5236.29	P	4918.43	P	4324.06	P	3772.72	P					X	-2.75			No
	X	7.7625			250575_at	At5g08240	similar to unknown protein [Arabidopsis thaliana] (TAIR:AT5G23160.1)	1495.52	P	1263.55	P	161.992	P	90.962	A	167.321	P	96.342	A	X	8.3675	X	7.1575					No
					250571_at	At5g08200	peptidoglycan-binding LysM domain-containing protein	458.868	P	225.341	P	313.04	P	256.495	P	295.127	P	225.005	P	X	1.415							No
					250543_at	At5g08190	TATA-binding protein-associated phosphoprotein Dr1 protein, putative	58.433	P	182.966	P	239.015	P	407.091	P	125.01	P	225.518	P					X	-2.7075			No
					250545_at	At5g08160	ATPK3 (Arabidopsis thaliana serine/threonine protein kinase 3); kinase	358.769	P	1530.61	P	1770.25	P	1510.3	P	1001.62	P	986.419	P					X	-2.775			No
					250518_at	At5g08139	zinc finger (C3HC4-type RING finger) family protein	224.36	P	686.019	P	529.336	P	345.442	P	693.627	P	310.964	P									No
					250568_at	At5g08110	DEAD/DEAH box helicase, putative	232.172	P	124.056	P	205.922	P	325.717	P	144.605	A	237.492	P									No
					250544_at	At5g08080	SYP132 (syntaxin 132); t-SNARE	855.577	P	3968.77	P	1541.81	P	1530.28	P	1389.87	P	1330.54	P			X	2.105	X	-1.3575			No
					250564_at	At5g08060	similar to Os01g0763300 [Oryza sativa (japonica cultivar-group)] (GB:NP_001044334.1); similar to unknown protein [Oryza sativa (japonica cultivar-group)] (GB:BAD87355.1)	192.095	P	368.235	P	394.304	P	368.205	P	350.141	P	323.282	P					X	-1.3425			No
					250562_at	At5g08040	TOM5 (MITOCHONDRIAL IMPORT RECEPTOR SUBUNIT TOM5 HOMOLOG)	1306.49	P	411.911	P	1466.22	P	2544.55	P	878.027	P	1770.7	P							X	-3.1925	No
					250559_at	At5g08010	similar to unknown protein [Arabidopsis thaliana] (TAIR:AT5G61040.1); similar to expressed protein [Oryza sativa (japonica cultivar-group)] (GB:ABA99007.2)	260.184	P	415.946	P	443.704	P	442.926	P	507.503	P	571.877	P					X	-1.5175			No
			X	-2.3975	250602_s_at	At5g07940 | At5g07980	[AT5G07940, similar to dentin sialophosphoprotein-related [Arabidopsis thaliana] (TAIR:AT5G07970.1); similar to dentin sialophosphoprotein-related [Arabidopsis thaliana] (TAIR:AT5G07980.1); similar to Conserved Unknown protein [Oryza sativa] (GB:AAK51589.1); similar to Os03g0213300 [Oryza sativa (japonica cultivar-group)] (GB:NP_001049361.1); similar to Unknown protein [Oryza sativa] (GB:AAK92566…	93.725	P	195.236	P	346.545	P	587.522	P	320.377	P	365.427	P					X	-3.0275	X	-1.7675	No
					250556_at	At5g07920	DGK1 (DIACYLGLYCEROL KINASE 1, DIACYLGLYCEROL KINASE1); diacylglycerol kinase	109.453	P	965.541	P	640.983	P	469.434	P	347.964	P	341.114	P			X	1.8525	X	-3.3975			No
					250577_at	At5g07910	leucine-rich repeat family protein	233.357	P	441.994	P	250.94	P	166.926	P	194.339	P	134.469	P			X	2.0975					No
					250552_at	At5g07890	myosin heavy chain-related	266.88	P	671.58	P	335.231	P	306.846	P	386.645	P	298.543	P			X	1.6425					No
					250601_at	At5g07810	SNF2 domain-containing protein / helicase domain-containing protein / HNH endonuclease domain-containing protein	460.972	P	75.15	P	117.629	P	159.762	P	54.184	A	92.051	P	X	3.9							No
					250599_at	At5g07730	similar to unknown protein [Arabidopsis thaliana] (TAIR:AT5G61360.1)	215.724	P	276.385	P	337.632	P	567.106	P	181.481	A	463.975	P									No
					250590_at	At5g07710	exonuclease family protein	187.989	P	113.316	P	228.942	P	242.936	P	304.06	P	267.351	P							X	-1.7125	No
	X	2.06125			250609_at	At5g07470	PMSR3 (PEPTIDEMETHIONINE SULFOXIDE REDUCTASE 3); protein-methionine-S-oxide reductase	2445.49	P	2702.39	P	1224.26	P	1202.42	P	1026.02	P	878.759	P	X	1.9375	X	2.185					No
	X	10.05			250580_at	At5g07440	GDH2 (GLUTAMATE DEHYDROGENASE 2); oxidoreductase	6835.21	P	7156.64	P	830.826	P	824.03	P	230.134	P	508.37	P	X	9.955	X	10.145					No
					250607_at	At5g07370	IPK2a (INOSITOL POLYPHOSPHATE KINASE 2 ALPHA); inositol or phosphatidylinositol kinase	79.737	P	1010.73	P	951.603	P	791.68	P	1558.03	P	1243.44	P					X	-8.555			No
					250626_at	At5g07350*	tudor domain-containing protein / nuclease family protein	172.099	P	1724.55	P	1607.5	P	1838.78	P	979.35	P	1326.71	P					X	-5.985			No
			X	-2.16	250623_at	At5g07320	mitochondrial substrate carrier family protein	169.476	P	188.855	P	502.612	P	504.866	P	413.662	P	408.697	P					X	-2.24	X	-2.08	No
					250617_at	At5g07290	(ARABIDOPSIS MEI2-LIKE); RNA binding	576.657	P	247.92	P	179.244	P	409.409	P	201.14	P	224.244	P									No
					250615_at	At5g07270	ankyrin repeat family protein	179.475	P	359.614	P	340.403	P	325.53	P	315.796	P	216.801	P									No
					250621_at	At5g07250	rhomboid family protein	883.464	P	1407.91	P	1272.12	P	1000.7	P	1165.55	P	701.188	P									No
					250663_at	At5g07110	prenylated rab acceptor (PRA1) family protein	140.616	P	946.074	P	302.127	P	136.663	P	373.782	P	220.801	P			X	3.2575					No
					250653_at	At5g06930	similar to nucleolar protein gar2-related [Arabidopsis thaliana] (TAIR:AT2G42320.2); similar to hypothetical protein [Nicotiana tabacum] (GB:BAC53933.1)	154.623	P	650.415	P	779.341	P	101.478	A	122.379	P	83.146	A									No
					250672_at	At5g06910	ATJ6 (ARABIDOPSIS J-DOMAIN PROTEIN 6); heat shock protein binding / unfolded protein binding	131.091	P	456.362	P	491.956	P	654.505	P	228.814	P	445.036	P					X	-2.6175			No
					250700_at	At5g06830	Identical to CDK5RAP3-like protein [Arabidopsis Thaliana] (GB:Q9FG23); similar to Os06g0320100 [Oryza sativa (japonica cultivar-group)] (GB:NP_001057510.1); similar to CDK5 regulatory subunit associated protein 3 [Mus musculus] (GB:NP_084524.1); contains InterPro domain Protein of unknown function DUF773; (InterPro:IPR008491)	97.566	P	230.017	P	268.029	P	226.171	P	120.978	P	180.824	P									No
					250697_at	At5g06800	myb family transcription factor	69.201	P	425.858	P	40.466	A	36.32	A	59.5	P	36.666	A			X	7.4775					No
					250644_at	At5g06750	protein phosphatase 2C family protein / PP2C family protein	115.064	P	247.849	P	431.189	P	543.555	P	320.165	P	462.662	P					X	-2.57			No
					250646_at	At5g06720	peroxidase, putative	50.471	P	29.561	P	104.296	P	50.336	P	122.992	P	1836.53	P									No
					250693_at	At5g06600	UBP12 (UBIQUITIN-SPECIFIC PROTEASE 12); ubiquitin-specific protease	267.605	P	559.794	P	573.559	P	560.083	P	546.904	P	414.237	P									No
					250692_at	At5g06560	similar to unknown protein [Arabidopsis thaliana] (TAIR:AT3G11850.2); similar to expressed protein [Oryza sativa (japonica cultivar-group)] (GB:ABA98276.1); similar to Os11g0575900 [Oryza sativa (japonica cultivar-group)] (GB:NP_001068136.1); similar to Os03g0650800 [Oryza sativa (japonica cultivar-group)] (GB:NP_001050787.1); contains InterPro domain Protein of unknown function DUF593; (InterPro…	2600.18	P	579.104	P	339.856	P	431.061	P	272.571	P	289.881	P	X	6.7375							No
			X	-6.80625	250729_at	At5g06460	ATUBA2 (Arabidopsis thaliana ubiquitin activating enzyme 2); ubiquitin activating enzyme	94.485	P	290.846	P	1805.12	P	1699.37	P	713.273	P	1149.92	P					X	-9.575	X	-4.0375	No
					250737_at	At5g06370	NC domain-containing protein	252.361	P	601.376	P	862.628	P	1049.97	P	581.767	P	647.378	P					X	-2.4025			No
			X	-4.17125	250705_at	At5g06340	diadenosine 5',5'''-P1,P4-tetraphosphate hydrolase, putative	861.192	P	265.296	P	1273.75	P	2322.08	P	2263.31	P	2882.95	P					X	-2.1725	X	-6.17	No
					250723_at	At5g06300	carboxy-lyase	77.781	P	3900.52	P	54.235	P	39.975	P	76.891	P	30.964	P			X	55.3025					No
					250735_at	At5g06280	similar to unknown protein [Arabidopsis thaliana] (TAIR:AT3G52520.1)	188.637	P	677.637	P	628.859	P	501.698	P	1111.72	P	561.303	P					X	-2.6625			No
					250675_at	At5g06260	nucleolar protein-related	408.886	P	1429.97	P	740.358	P	476.904	P	511.203	P	455.268	P			X	2.185					No
			X	-2.34	250715_at	At5g06160	splicing factor-related	81.175	P	99.502	P	278.955	P	340.405	P	180.099	P	227.074	P					X	-2.6375	X	-2.0425	No
			X	-1.74875	250710_at	At5g06100	ATMYB33/MYB33 (myb domain protein 33); DNA binding / transcription factor	68.683	P	74.963	P	196.047	P	179.024	P	156.128	P	165.566	P					X	-1.7475	X	-1.75	No
			X	-10.565	250763_at	At5g06060	tropinone reductase, putative / tropine dehydrogenase, putative	93.967	P	73.981	P	1464.59	P	1087.89	P	2479.35	P	608.079	P					X	-8.2275	X	-12.9025	No
			X	-2.87	250758_at	At5g06000	EIF3G2 (eukaryotic translation initiation factor 3G2); RNA binding / translation initiation factor	109.294	P	83.846	P	324.19	P	528.511	P	296.016	P	508.867	P					X	-2.6675	X	-3.0725	No
					250765_at	At5g05930	guanylyl cyclase-related (GC1)	761.014	P	533.133	P	473.621	P	359.534	P	439.035	P	343.726	P	X	1.595							No
			X	-2.4325	250742_at	At5g05800	similar to unknown protein [Arabidopsis thaliana] (TAIR:AT3G11290.1); similar to PIF-like orf1 [Daucus carota] (GB:ABB83643.1); contains InterPro domain Homeodomain-like; (InterPro:IPR009057)	189.302	P	215.301	P	641.156	P	863.675	P	566.961	P	529.544	P					X	-2.575	X	-2.29	No
					250755_at	At5g05750	DNAJ heat shock N-terminal domain-containing protein	908.232	P	333.294	P	270.035	P	410.653	P	234.205	P	261.294	P	X	2.57							No
					250748_at	At5g05710	pleckstrin homology (PH) domain-containing protein	214.935	P	221.794	P	327.968	P	304.553	P	311.573	P	303.764	P									No
					250754_at	At5g05700	ATE1 (DELAYED LEAF SENESCENCE 1); arginyltransferase	62.347	P	1415.84	P	249.739	P	258.303	P	210.077	P	294.379	P			X	4.4475	X	-2.34			No
					250769_at	At5g05680	nuclear pore complex protein-related	131.226	P	117.413	P	168.185	P	717.734	P	118.022	P	361.104	P									No
					250767_at	At5g05660	transcription factor	230.523	P	417.072	P	418.154	P	514.224	P	342.573	P	388.162	P					X	-1.505			No
					250779_at	At5g05470	EIF2 ALPHA (eukaryotic translation initiation factor 2 alpha subunit); RNA binding	349.32	P	267.127	P	622.389	P	736.925	P	521.606	P	477.855	P							X	-1.8775	No
	X	7.765			250781_at	At5g05410	DREB2A (DRE-BINDING PROTEIN 2A); DNA binding / transcription factor/ transcriptional activator	570.944	P	3548.76	P	114.227	P	166.251	P	114.209	P	345.011	P	X	2.5975	X	12.9325					No
					250800_at	At5g05370	ubiquinol-cytochrome C reductase complex ubiquinone-binding protein, putative / ubiquinol-cytochrome C reductase complex 8.2 kDa protein, putative	669.218	P	3634.27	P	1360.15	P	1496.06	P	1113.25	P	1257.54	P			X	2.3575	X	-1.5775			No
					250797_at	At5g05310	similar to expressed protein [Oryza sativa (japonica cultivar-group)] (GB:ABA96262.1); similar to Os12g0112300 [Oryza sativa (japonica cultivar-group)] (GB:NP_001065973.1)	178.424	P	255.725	P	340.836	P	360.753	P	364.335	P	294.508	P					X	-1.505			No
					250827_at	At5g05170	CESA3 (CELLULASE SYNTHASE 3); cellulose synthase/ transferase, transferring glycosyl groups	159.12	P	4049.94	P	5210.08	P	3556.87	P	4494.8	P	2821.59	P					X	-18.9875			No
	X	2.75625			250809_at	At5g05140	transcription elongation factor-related	413.071	P	354.366	P	101.351	P	81.91	P	81.676	P	105.473	P	X	3.3425	X	2.17					No
					250807_at	At5g05130	SNF2 domain-containing protein / helicase domain-containing protein / RING finger domain-containing protein	359.143	P	74.727	P	228.035	P	275.304	P	177.306	P	217.535	P							X	-2.41	No
					250811_at	At5g05110	cysteine protease inhibitor, putative / cystatin, putative	230.852	P	640.555	P	927.365	P	423.601	P	440.412	P	435.359	P					X	-1.7975			No
					250819_at	At5g05100	nucleic acid binding	2112.49	P	1473.22	P	929.025	P	1947.42	P	746.554	P	1107.63	P									No
					250814_at	At5g05080	UBC22 (ubiquitin-conjugating enzyme 18); ubiquitin-protein ligase	307.257	P	1004.95	P	1554.7	P	1205.26	P	695.121	P	848.793	P					X	-2.7825			No
			X	-4.985	250815_s_at	At5g05040 | At5g05060	[AT5G05040, cysteine protease inhibitor];[AT5G05060, similar to cysteine protease inhibitor [Arabidopsis thaliana] (TAIR:AT5G05040.1); contains InterPro domain Arabidopsis thaliana cystatin-related protein; (InterPro:IPR006525)]	310.316	P	101.526	P	1009.5	P	1670.03	P	565.047	P	1106.13	P					X	-2.63	X	-7.34	No
					250804_at	At5g05030	similar to unknown protein [Arabidopsis thaliana] (TAIR:AT5G11660.1); similar to hypothetical protein 25.t00048 [Brassica oleracea] (GB:ABD64955.1); contains InterPro domain Protein of unknown function DUF239, plant; (InterPro:IPR004314)	72.085	P	45.135	P	889.486	P	53.464	P	53.493	A	46.927	A									No
					250817_at	At5g04940	SUVH1 (SU(VAR)3-9 HOMOLOG 1)	80.801	P	235.735	P	288.676	P	291.074	P	232.783	P	189.377	P					X	-1.7875			No
					250818_at	At5g04930	ALA1 (AMINOPHOSPHOLIPID ATPASE1); ATPase, coupled to transmembrane movement of ions, phosphorylative mechanism	868.384	P	2801.35	P	1106.66	P	1137.67	P	1199.69	P	1046.95	P			X	1.98					No
					250831_at	At5g04920	vacuolar protein sorting 36 family protein / VPS36 family protein	219.764	P	1006.7	P	672.683	P	579.06	P	586.344	P	459.669	P			X	1.4225	X	-1.9275			No
					246982_s_at	At5g04860 | At2g10560	[AT5G04860, similar to unknown protein [Arabidopsis thaliana] (TAIR:AT3G11760.1); similar to conserved hypothetical protein [Medicago truncatula] (GB:ABE84189.1)];[AT2G10560, similar to unknown protein [Arabidopsis thaliana] (TAIR:AT5G04860.1); similar to conserved hypothetical protein [Medicago truncatula] (GB:ABE84189.1)]	43.927	P	541.925	P	99.711	P	88.897	P	49.044	P	60.058	P			X	5.56					No
					246954_at	At5g04830	similar to hypothetical protein AN2221.2 [Asper (GB:XP_659825.1); similar to Os01g0965900 [Oryza sativa (japonica cultivar-group)] (GB:NP_001045497.1); contains domain NTF2-like (SSF54427)	172.544	P	4347.98	P	1546.23	P	790.985	P	2338.22	P	1305.58	P			X	2.8175	X	-6.44			No
					250857_at	At5g04790	unknown protein	244.378	P	109.26	P	236.806	P	434.579	P	384.566	P	316.202	P							X	-2.2375	No
					250858_at	At5g04760	myb family transcription factor	188.706	P	1100.6	P	1128.46	P	733.178	P	561.955	P	518.505	P					X	-2.8925			No
					250861_at	At5g04740	ACT domain-containing protein	39.887	P	4840.04	P	704.679	P	615.929	P	388.78	P	588.229	P			X	6.915	X	-9.245			No
					250833_at	At5g04540	inositol or phosphatidylinositol phosphatase/ phosphoric monoester hydrolase	755.094	P	1709.25	P	822.853	P	864.217	P	619.27	P	549.302	P			X	2.0475					No
					250888_at	At5g04460	protein binding / zinc ion binding	1435.57	P	407.819	P	519.788	P	365.32	P	233.004	P	280.812	P	X	3.9625							No
					250849_at	At5g04410	NAC2 (Arabidopsis NAC domain containing protein 78); transcription factor	416.072	P	2446.04	P	3096.3	P	2524.82	P	3048.71	P	2216.78	P					X	-5.035			No
	X	2.32375			245699_at	At5g04250	OTU-like cysteine protease family protein	880.513	P	1098.78	P	321.935	P	358.32	P	194.663	P	455.531	P	X	2.2575	X	2.39					No
					245691_at	At5g04240	ELF6 (EARLY FLOWERING 6); transcription factor	160.379	P	289.766	P	437.107	P	557.768	P	319.63	P	394.94	P					X	-2.1725			No
					245698_at	At5g04160	phosphate translocator-related	340.915	P	679.801	P	1165.9	P	429.264	P	466.987	P	354.457	P									No
			X	-3.235	259138_s_at	At5g04130 | At3g10270	[AT5G04130, DNA topoisomerase, ATP-hydrolyzing, putative / DNA topoisomerase II, putative / DNA gyrase, putative];[AT3G10270, DNA topoisomerase, ATP-hydrolyzing, putative / DNA topoisomerase II, putative / DNA gyrase, putative]	88.693	P	112.484	P	322.446	P	398.728	P	579.248	P	351.714	P					X	-3.705	X	-2.765	No
					245718_at	At5g04110	DNA topoisomerase II family protein	607.753	P	321.5	P	735.715	P	641.126	P	639.107	P	531.297	P							X	-1.6175	No
					250877_at	At5g04040	SDP1 (SUGAR-DEPENDENT1); triacylglycerol lipase	611.84	P	1014.06	P	340.405	P	416.602	P	254.092	P	454.556	P			X	2.46					No
			X	-5.65875	250883_at	At5g03970	F-box family protein	70.701	P	55.782	P	537.457	P	868.75	P	268.936	P	475.83	P					X	-4.415	X	-6.9025	No
	X	2.15125			250866_at	At5g03905	hesB-like domain-containing protein	1877.84	P	1326.44	P	722.227	P	489.887	P	653.799	P	524.937	P	X	2.5025	X	1.8					No
					250865_at	At5g03900	Identical to Protein At5g03900 precursor [Arabidopsis Thaliana] (GB:Q8GW20;GB:Q8L632;GB:Q8LG15;GB:Q9FFM9;GB:Q9LZB9); similar to unknown protein [Oryza sativa (japonica cultivar-group)] (GB:BAD28426.1); similar to Os02g0533000 [Oryza sativa (japonica cultivar-group)] (GB:NP_001047028.1); contains InterPro domain HesB/YadR/YfhF; (InterPro:IPR000361)	47.562	P	127.231	P	308.655	P	190.959	P	608.418	P	181.097	P					X	-4.6775			No
			X	-11.8025	250895_at	At5g03850	40S ribosomal protein S28 (RPS28B)	181.068	P	362.869	P	2987.01	P	4883	P	2507	P	3119.66	P					X	-16.025	X	-7.58	No
			X	-6.07625	250912_at	At5g03740	HD2C (HISTONE DEACETYLASE 2C); nucleic acid binding / zinc ion binding	106.937	P	188.565	P	975.053	P	1729.16	P	491.487	P	1044.35	P					X	-7.885	X	-4.2675	No
					250911_at	At5g03730	CTR1 (CONSTITUTIVE TRIPLE RESPONSE 1); kinase/ protein threonine/tyrosine kinase	210.012	P	603.57	P	510.595	P	613.347	P	332.61	P	375.866	P									No
					250909_at	At5g03700	PAN domain-containing protein	112.492	P	292.662	P	141.869	A	196.778	P	124.473	A	149.318	P									No
					250917_at	At5g03690	fructose-bisphosphate aldolase, putative	3458.3	P	145.227	P	228.774	P	250.498	P	310.313	P	203.373	P	X	11.7625							No
					250952_at	At5g03570	iron-responsive transporter-related	260.062	P	108.309	P	292.259	P	377.635	P	318.779	P	346.676	P							X	-2.4275	No
					250896_at	At5g03560	nucleobase:cation symporter	286.954	P	158.812	P	252.271	P	247.137	P	343.396	P	250.855	P									No
					250900_at	At5g03470	ATB' ALPHA (PP2A, B' subunit, alpha isoform); protein phosphatase type 2A regulator	425.11	P	540.251	P	322.771	P	541.052	P	176.259	P	367.014	P									No
					250921_at	At5g03460	similar to Os02g0823600 [Oryza sativa (japonica cultivar-group)] (GB:NP_001048570.1); similar to F12E4.230-like protein [Hyacinthus orientalis] (GB:AAS20978.1)	397.749	P	1150.83	P	652.133	P	528.388	P	328.755	P	621.698	P			X	1.77					No
					250923_at	At5g03455	CDC25	376.409	P	688.366	P	965.449	P	1282.65	P	924.864	P	1656.68	P					X	-2.7875			No
					250925_at	At5g03370	acylphosphatase family	598.46	P	194.019	P	315.835	P	306.57	P	442.221	P	207.789	P									No
					250922_at	At5g03345	similar to PREDICTED: similar to CG15168-PA [Apis mellifera] (GB:XP_001121144.1); similar to Os12g0566400 [Oryza sativa (japonica cultivar-group)] (GB:NP_001067053.1); contains domain FAMILY NOT NAMED (PTHR21181); contains domain gb def: Hypothetical protein (PTHR21181:SF6)	270.15	P	1257.15	P	2025.92	P	2209.37	P	1185.66	P	1897.15	P					X	-5.395			No
			X	-4.93125	250898_at	At5g03300	ADK2 (ADENOSINE KINASE 2); kinase	378.805	P	615.23	P	3724.67	P	2820.16	P	2619.62	P	2059.2	P					X	-6.1275	X	-3.735	No
					250929_at	At5g03290	isocitrate dehydrogenase, putative / NAD+ isocitrate dehydrogenase, putative	338.782	P	5427.06	P	1267.94	P	1427.82	P	1200.42	P	896.987	P			X	3.96	X	-2.82			No
	X	3.025			250935_at	At5g03240	UBQ3 (POLYUBIQUITIN 3); protein binding	225.688	P	215.31	P	62.181	P	50.864	P	33.73	P	48.42	P	X	2.965	X	3.085					No
					250932_s_at	At5g03220 | At5g03500	[AT5G03220, transcriptional co-activator-related];[AT5G03500, transcription coactivator]	80.233	P	291.13	P	263.044	P	438.432	P	271.124	P	291.021	P					X	-2.7575			No
					250956_at	At5g03210	unknown protein	3283.78	P	184.959	P	193.826	P	165.165	A	984.982	P	146.383	P	X	13.0825							No
			X	-4.84875	250931_at	At5g03200	zinc finger (C3HC4-type RING finger) family protein	102.88	P	163.663	P	1361.23	P	1250.24	P	459.006	P	711.601	P					X	-5.0275	X	-4.67	No
					250930_at	At5g03160	DNAJ heat shock N-terminal domain-containing protein	177.27	P	201.843	P	613.069	P	395.59	P	298.679	P	326.057	P					X	-1.8025			No
					250977_at	At5g03070	unknown protein	236.694	P	241.337	P	350.536	P	362.352	P	340.878	P	280.228	P									No
					250934_at	At5g03030	DNAJ heat shock N-terminal domain-containing protein	682.729	P	1306.34	P	807.062	P	811.848	P	760.219	P	787.813	P			X	1.3175					No
					250966_at	At5g02910	F-box family protein	307.627	P	177.946	P	274.683	P	317.954	P	227.444	P	216.503	P									No
					250988_at	At5g02880	UPL4 (ubiquitin-protein ligase 4)	264.565	P	1244.65	P	730.652	P	798.618	P	445.701	P	555.062	P			X	1.79	X	-1.92			No
					250972_at	At5g02840	myb family transcription factor	653.888	P	187.367	P	795.12	P	545.17	P	1349.1	P	601.09	P							X	-3.4625	No
			X	-3.56375	250971_at	At5g02810	PRR7 (PSEUDO-RESPONSE REGULATOR 7); transcription regulator	112.105	P	81.474	P	450.752	P	319.314	P	741.733	P	426.336	P					X	-3.19	X	-3.9375	No
			X	-13.8325	251007_at	At5g02610	60S ribosomal protein L35 (RPL35D)	66.04	P	104.238	P	1071.19	P	2168.93	P	949.638	P	1789.05	P					X	-15.145	X	-12.52	No
					250995_at	At5g02500	HSC70-1 (heat shock cognate 70 kDa protein 1); ATP binding	364.292	P	3938.78	P	7606.73	P	4038.65	P	12712.5	P	4107.52	P					X	-14.9			No
					251049_at	At5g02430	WD-40 repeat family protein	1288.15	P	338.74	P	225.577	P	183.238	P	161.042	P	166.306	P	X	5.6175							No
			X	-2.92625	251048_at	At5g02410	DIE2/ALG10 family	89.027	P	62.494	P	362.28	P	287.787	P	225.634	P	236.592	P					X	-2.37	X	-3.4825	No
			X	-4.29875	250991_at	At5g02380	MT2B (METALLOTHIONEIN 2B)	3555.25	P	1287.16	P	11868.1	P	6751.28	P	13626.3	P	9681.07	P					X	-2.3025	X	-6.295	No
					251046_at	At5g02370	kinesin motor protein-related	320.774	P	54.171	P	170.971	P	198.122	P	90.703	A	157.096	P	X	1.8775							No
					265301_s_at	At5g02320 | At2g13960	[AT5G02320, MYB3R-5 (myb domain protein 3R-5); DNA binding / transcription factor];[AT2G13960, myb family transcription factor]	73.997	P	27.746	P	50.79	P	105.022	P	56.579	P	67.025	P							X	-1.8925	No
					250993_at	At5g02280	synbindin, putative	141.107	P	565.578	P	1114.23	P	1004.3	P	958.072	P	577.23	P					X	-3.725			No
					251020_at	At5g02270	ATNAP9 (Non-intrinsic ABC protein 9)	802.028	P	6658.28	P	1117.73	P	226.379	P	913.855	P	164.95	P			X	16.5875					No
					251040_at	At5g02250	EMB2730 (EMBRYO DEFECTIVE 2730); RNA binding / ribonuclease	208.785	P	166.34	P	285.352	P	352.252	P	441.979	P	373.369	P							X	-1.6425	No
					251028_at	At5g02230	haloacid dehalogenase-like hydrolase family protein	1388.96	P	496.685	P	406.144	P	976.017	P	728.03	P	760.514	P									No
					251023_at	At5g02170	amino acid transporter family protein	209.44	P	65.789	P	115.925	P	114.905	P	119.256	P	167.113	P									No
					251037_at	At5g02100	UNE18 (unfertilized embryo sac 18); oxysterol binding	1853.59	P	1016.52	P	746.931	P	385.264	P	201.954	P	242.648	P	X	4.485							No
					251034_at	At5g02040	prenylated rab acceptor (PRA1) family protein	118.285	P	657.483	P	462.887	P	373.515	P	290.415	P	299.699	P					X	-2.21			No
					251039_at	At5g02020	similar to unknown protein [Arabidopsis thaliana] (TAIR:AT5G59080.1)	1702.69	P	239.459	P	431.242	P	382.634	P	191.576	P	254.574	P	X	4.4375							No
					251077_at	At5g01980	zinc finger (C3HC4-type RING finger) family protein	453.967	P	456.19	P	548.533	P	801.987	P	513.237	P	484.705	P									No
					251033_at	At5g01960	zinc finger (C3HC4-type RING finger) family protein	408.647	P	682.047	P	857.081	P	816.854	P	557.721	P	613.383	P									No
			X	-4.895	251068_at	At5g01920	STN8 (state transition 8); kinase	326.33	P	136.159	P	1270.03	P	818.821	P	2065.91	P	1012.57	P					X	-3.255	X	-6.535	No
	X	2.37375			251060_at	At5g01820	ATSR1 (SERINE/THREONINE PROTEIN KINASE 1); kinase	5459.6	P	3211.96	P	1267.55	P	1465.65	P	1358.65	P	1718.26	P	X	3.0625	X	1.685					No
					251059_at	At5g01810	CIPK15 (CBL-INTERACTING PROTEIN KINASE 15); kinase/ protein kinase	738.852	P	1060.06	P	1539.22	P	452.721	P	965.921	P	541.296	P									No
	X	3.0175			251074_at	At5g01800	saposin B domain-containing protein	4054.16	P	3277.95	P	1225.32	P	1487.4	P	674.431	P	1052.11	P	X	3.47	X	2.565					No
					251073_at	At5g01750	Identical to Protein At5g01750 [Arabidopsis Thaliana] (GB:Q9LZX1;GB:Q8LEK9); similar to unknown protein [Arabidopsis thaliana] (TAIR:AT3G11740.1); similar to Protein of unknown function DUF567 [Medicago truncatula] (GB:ABE88870.1); contains InterPro domain Protein of unknown function DUF567; (InterPro:IPR007612)	190.507	P	2207.71	P	1234.66	P	3270.71	P	3088.16	P	2240.33	P					X	-9.345			No
					251055_at	At5g01710	similar to unknown protein [Arabidopsis thaliana] (TAIR:AT4G24805.1); similar to hypothetical protein [Oryza sativa (japonica cultivar-group)] (GB:BAC75560.1); contains InterPro domain Methyltransferase FkbM; (InterPro:IPR006342)	4277.88	P	1181.54	P	2268.03	P	2003.54	P	1339.21	P	1986.89	P	X	2.0475							No
	X	13.2025			251103_at	At5g01700	protein phosphatase 2C, putative / PP2C, putative	1619.11	P	218.16	P	57.274	P	56.843	A	49.893	A	58.812	A	X	23.695	X	2.71					No
			X	-7.34875	251108_at	At5g01620	similar to unknown protein [Arabidopsis thaliana] (TAIR:AT2G38320.1); similar to Os03g0817900 [Oryza sativa (japonica cultivar-group)] (GB:NP_001051703.1); similar to Os03g0817500 [Oryza sativa (japonica cultivar-group)] (GB:NP_001051701.1); similar to Protein of unknown function DUF231, plant [Medicago truncatula] (GB:ABE79610.1); contains InterPro domain Protein of unknown function DUF231, plan…	54.409	P	110.635	P	647.268	P	1625.43	P	264.942	P	690.754	P					X	-10.095	X	-4.6025	No
	X	19.1075			251107_at	At5g01610	Identical to Protein At5g01610 [Arabidopsis Thaliana] (GB:Q9M015;GB:Q84VV4); similar to unknown protein [Arabidopsis thaliana] (TAIR:AT3G08890.2); similar to Protein of unknown function, DUF538 [Medicago truncatula] (GB:ABE91533.1); contains InterPro domain Protein of unknown function DUF538; (InterPro:IPR007493)	4318.95	P	1054.39	P	123.839	P	133.107	P	102.742	P	85.023	P	X	31.7925	X	6.4225					No
			X	-10.0913	251109_at	At5g01600	ATFER1 (ferretin 1); ferric iron binding	198.72	P	238	P	3270.03	P	2825.82	P	3957.79	P	2008.85	P					X	-11.57	X	-8.6125	No
					251087_at	At5g01460	LMBR1 integral membrane family protein	1108.87	P	1044.4	P	812.867	P	908.269	P	549.113	P	521.324	P									No
	X	2.22625			251086_at	At5g01450	protein binding / zinc ion binding	684.421	P	689.11	P	391.161	P	330.655	P	193.711	P	200.355	P	X	2.235	X	2.2175					No
					252271_s_at	At5g01430 | At3g49420	[AT5G01430, Got1-like family protein];[AT3G49420, Got1-like family protein]	292.977	P	413.382	P	810.341	P	1241.21	P	562.366	P	765.35	P					X	-2.4225			No
					251091_at	At5g01410	PDX1 (PYRIDOXINE BIOSYNTHESIS 1.3); protein heterodimerization/ protein homodimerization	6705.74	P	2339.18	P	6417.92	P	2546.03	P	10679.2	P	2502.81	P									No
			X	-4.59625	251089_at	At5g01390	DNAJ heat shock protein, putative	122.804	P	64.682	P	521.887	P	808.375	P	279.047	P	467.557	P					X	-3.24	X	-5.9525	No
					251094_at	At5g01350	similar to Os04g0508100 [Oryza sativa (japonica cultivar-group)] (GB:NP_001053268.1)	2084.47	P	377.103	P	1164.99	P	1964.9	P	773.669	P	1284.09	P							X	-2.7275	No
					251090_at	At5g01340	mitochondrial substrate carrier family protein	677.132	P	1206.59	P	1070.87	P	528.185	P	231.118	P	385.142	P									No
					251136_at	At5g01290	mRNA guanylyltransferase	416.533	P	466.535	P	449.789	P	421.782	P	351.055	P	388.013	P									No
			X	-2.67	251139_at	At5g01230	FtsJ-like methyltransferase family protein	116.194	P	95.239	P	355.988	P	635.903	P	228.783	P	366.208	P					X	-2.4125	X	-2.9275	No
			X	-2.54375	251144_at	At5g01215 | At5g01210	[AT5G01210, transferase family protein]	110.437	P	93.016	P	407.623	P	190.96	P	303.036	P	476.483	P					X	-2.4375	X	-2.65	No
					251130_at	At5g01180	proton-dependent oligopeptide transport (POT) family protein	404.791	P	40.285	P	1056.91	P	460.546	P	85.331	P	143.305	P							X	-7.3525	No
					251138_at	At5g01160	e-cadherin binding protein-related	184.801	P	294.077	P	443.256	P	830.419	P	285.416	P	499.045	P									No
			X	-14.4612	251122_at	At5g01020	protein kinase family protein	63.868	P	78.434	P	1238.88	P	2467.87	P	1249.44	P	1449.57	P					X	-13.6625	X	-15.26	No
					251142_at	At5g01015	similar to unknown protein [Arabidopsis thaliana] (TAIR:AT1G65295.1); similar to Os11g0463700 [Oryza sativa (japonica cultivar-group)] (GB:NP_001067867.1); similar to conserved hypothetical protein [Medicago truncatula] (GB:ABD28368.1)	120.716	P	49.969	P	392.848	P	162.21	P	1551.73	P	1370.67	P							X	-9.86	No
					245862_at	At5g01010	similar to emp24/gp25L/p24 [Medicago truncatula] (GB:ABE93045.1); contains InterPro domain emp24/gp25L/p24; (InterPro:IPR000348); contains InterPro domain GOLD; (InterPro:IPR009038)	392.406	P	627.852	P	468.312	P	467.116	P	448.673	P	347.845	P									No
					252834_at	At4g40070	protein binding / zinc ion binding	68.261	P	562.763	P	70.923	P	70.45	P	65.759	P	42.501	P			X	6.4925					No
					252849_at	At4g40040	histone H3.2	1293.19	P	4235.89	P	3906.3	P	6370.69	P	3124.66	P	3023.75	P					X	-2.6225			No
					252872_at	At4g40010	SNRK2-7/SNRK2.7/SRK2F (SNF1-RELATED PROTEIN KINASE 2-7, SNF1-RELATED PROTEIN KINASE 2.7); kinase	106.489	P	1367.81	P	1537.04	P	561.487	P	180.182	P	289.943	P									No
					252832_at	At4g39910	ATUBP3 (UBIQUITIN-SPECIFIC PROTEASE 3); ubiquitin-specific protease	157.198	P	767.49	P	261.547	P	353.967	P	207.775	P	212.629	P			X	2.675					No
					252867_at	At4g39870	similar to unknown protein [Arabidopsis thaliana] (TAIR:AT2G05590.2); similar to Os06g0221100 [Oryza sativa (japonica cultivar-group)] (GB:NP_001057175.1); similar to Os02g0754000 [Oryza sativa (japonica cultivar-group)] (GB:NP_001048151.1); similar to TLD, putative [Medicago truncatula] (GB:ABE87991.1); contains InterPro domain TLDc; (InterPro:IPR006571)	6751.3	P	369.397	P	751.371	P	641.715	P	386.462	P	388.382	P	X	11.51							No
					252821_at	At4g39860	similar to unknown protein [Arabidopsis thaliana] (TAIR:AT1G78150.2); similar to TPA: TPA_inf: HN1-like protein isoform 1 [Oryza sativa (japonica cultivar-group)] (GB:DAA01822.1); similar to Os04g0455600 [Oryza sativa (japonica cultivar-group)] (GB:NP_001052962.1); similar to Os02g0574600 [Oryza sativa (japonica cultivar-group)] (GB:NP_001047207.1)	915.939	P	188.096	P	951.129	P	1442.34	P	157.241	P	671.929	P									No
			X	-2.88	252830_at	At4g39850	PXA1 (PEROXISOMAL ABC TRANSPORTER 1)	156.425	P	434.266	P	894.467	P	679.021	P	766.177	P	793.939	P					X	-4.2	X	-1.56	No
					252862_at	At4g39830	L-ascorbate oxidase, putative	72.689	P	63.338	P	111.395	A	107.654	P	208.323	P	131.824	P							X	-1.5475	No
			X	-26.7338	252863_at	At4g39800	MI-1-P SYNTHASE (Myo-inositol-1-phosphate synthase); inositol-3-phosphate synthase	129.238	P	161.775	P	7310.16	P	667.234	P	11784.4	P	851.774	P					X	-29.195	X	-24.2725	No
					252860_at	At4g39790	similar to unknown protein [Arabidopsis thaliana] (TAIR:AT2G27090.1); similar to hypothetical protein [Oryza sativa (japonica cultivar-group)] (GB:AAU44340.1); contains InterPro domain Protein of unknown function DUF632; (InterPro:IPR006867); contains InterPro domain t-snare; (InterPro:IPR010989); contains InterPro domain Protein of unknown function DUF630; (InterPro:IPR006868)	73.058	P	49.097	P	166.581	P	155.933	P	70.406	P	88.125	P									No
			X	-2.13375	252909_at	At4g39680	SAP domain-containing protein	297.637	P	288.459	P	690.482	P	963.03	P	718.515	P	627.339	P					X	-1.9975	X	-2.27	No
	X	20.3287			252908_at	At4g39670	similar to ACD11 (ACCELERATED CELL DEATH 11) [Arabidopsis thaliana] (TAIR:AT2G34690.1); similar to Os03g0710700 [Oryza sativa (japonica cultivar-group)] (GB:NP_001051050.1); similar to expressed protein [Oryza sativa (japonica cultivar-group)] (GB:ABF98504.1); contains domain GLYCOLIPID TRANSFER PROTEIN-RELATED (PTHR10219)	4837.49	P	1872.81	P	212.321	P	87.803	A	119.101	A	98.901	A	X	30.25	X	10.4075					No
			X	-2.495	252903_at	At4g39570	kelch repeat-containing F-box family protein	91.834	P	107.357	P	355.401	P	623.846	P	224.614	P	394.833	P					X	-2.325	X	-2.665	No
					252883_at	At4g39520	GTP-binding protein, putative	237.204	P	667.671	P	1047.94	P	1302.65	P	955.734	P	1008.2	P					X	-3.7975			No
					252892_at	At4g39420	unknown protein	96.175	P	71.982	P	95.947	A	92.894	A	97.851	P	77.649	A									No
					252879_at	At4g39390	transporter-related	117.957	P	298.766	P	1107.8	P	499.067	P	194.117	P	354.289	P									No
					252886_at	At4g39350	CESA2 (CELLULASE SYNTHASE 2); cellulose synthase/ transferase, transferring glycosyl groups	285.427	P	698.955	P	3634.42	P	1050.06	P	3157.93	P	1071.4	P					X	-5.6075			No
			X	-2.05	252887_at	At4g39240	kelch repeat-containing F-box family protein	384.219	P	455.587	P	1530.39	P	1123.89	P	1034.04	P	806.247	P					X	-2.2175	X	-1.8825	No
					252913_at	At4g39220	ATRER1A (Arabidopsis thaliana endoplasmic reticulum retrieval protein 1A)	320.122	P	539.377	P	996.201	P	1154.82	P	486.439	P	630.723	P					X	-1.9775			No
					252884_at	At4g39170	SEC14 cytosolic factor, putative / phosphoglyceride transfer protein, putative	172.5	P	381.874	P	1231.29	P	1331.43	P	370.334	P	642.838	P					X	-3.745			No
					252936_at	At4g39160	DNA binding / transcription factor	114.309	P	122.929	P	115.981	P	115.39	P	120.317	P	178.715	P									No
					252927_at	At4g39090	RD19 (RESPONSIVE TO DEHYDRATION 19); cysteine-type peptidase	2286.38	P	12937	P	5479.76	P	8847.25	P	1163.89	P	5711.97	P			X	3.28					No
	X	3.575			252932_at	At4g39080	VHA-A3 (VACUOLAR PROTON ATPASE A3); ATPase	2363.56	P	6142.88	P	1161.55	P	708.443	P	1316.23	P	580.083	P	X	1.905	X	5.245					No
					252918_at	At4g38980	unknown protein	237.022	P	344.4	P	353.381	P	489.911	P	345.695	P	445.668	P					X	-1.49			No
			X	-79.975	252929_at	At4g38970	fructose-bisphosphate aldolase, putative	100.15	P	66.947	P	10516.9	P	760.7	P	17307.8	P	5955.19	P					X	-67.745	X	-92.205	No
					252928_at	At4g38940	kelch repeat-containing F-box family protein	1226.38	P	1214.59	P	801.999	P	1015.5	P	423.175	A	594.278	P									No
					252931_at	At4g38930	ubiquitin fusion degradation UFD1 family protein	158.564	P	384.991	P	466.486	P	380.422	P	328.928	P	322.749	P					X	-1.875			No
					252926_at	At4g38920	ATVHA-C3/AVA-P3 (vacuolar-type H(+)-ATPase C3); ATPase	579.554	P	10473	P	4847.97	P	4794.7	P	4927.51	P	3826.64	P			X	2.0675	X	-6.5925			No
					252974_at	At4g38800	ATMTN1; catalytic/ methylthioadenosine nucleosidase	3553.06	P	5607.97	P	3940.44	P	6844.32	P	3809.32	P	6043.61	P									No
			X	-7.71875	252973_s_at	At4g38740	ROC1 (rotamase CyP 1); peptidyl-prolyl cis-trans isomerase	388.316	P	2540.74	P	5720.27	P	6421.81	P	7735.59	P	5324.65	P					X	-13.4925	X	-1.945	No
					252952_at	At4g38710	glycine-rich protein	220.87	P	334.459	P	557.961	P	312.209	P	1074.95	P	319.806	P									No
					252955_at	At4g38630	AT-MCB1 (MULTIUBIQUITIN CHAIN BINDING PROTEIN 1)	242.924	P	2500.32	P	1865.91	P	1665.43	P	904.598	P	1107.6	P					X	-3.7075			No
					252947_at	At4g38600	KAK (KAKTUS)	221.439	P	352.223	P	266.783	P	395.122	P	183.845	P	213.844	P									No
					252978_at	At4g38590	BGAL14 (beta-galactosidase 14); beta-galactosidase	300.539	P	242.376	P	209.024	P	189.043	P	331.795	P	219.715	P									No
					252953_at	At4g38570	CDP-diacylglycerol--inositol 3-phosphatidyltransferase, putative / phosphatidylinositol synthase, putative	304.058	P	276.742	P	940.102	P	1152.82	P	441.515	P	735.708	P							X	-2.53	No
					252993_at	At4g38540	monooxygenase, putative (MO2)	131.388	P	2650.59	P	130.807	P	106.528	A	285.837	P	229.52	P			X	11.27					No
					252998_at	At4g38510	(VACUOLAR ATP SYNTHASE SUBUNIT B2); hydrogen ion transporting ATP synthase, rotational mechanism	286.456	P	1498.81	P	1579.31	P	1191.54	P	1379.19	P	1020.07	P					X	-3.7125			No
					252991_at	At4g38470	protein kinase family protein	808.1	P	646.05	P	307.215	P	543.388	P	220.398	P	263.375	P									No
					253000_at	At4g38360	similar to unknown protein [Arabidopsis thaliana] (TAIR:AT1G77220.1); similar to Protein of unknown function [Medicago truncatula] (GB:ABE78441.1); contains InterPro domain Protein of unknown function DUF300; (InterPro:IPR005178)	128.033	P	406.564	P	380.758	P	242.78	P	314.662	P	214.206	P									No
					266075_s_at	At4g38290 | At2g40710 | At4g37680	[AT4G38290, similar to HHP4 (heptahelical protein 4), receptor [Arabidopsis thaliana] (TAIR:AT4G37680.1); similar to Haemolysin-III related family protein, expressed [Oryza sativa (japonica cultivar-group)] (GB:ABF94486.1); similar to Os03g0232900 [Oryza sativa (japonica cultivar-group)] (GB:NP_001049471.1); contains InterPro domain Hly-III related proteins; (InterPro:IPR004254)];[AT2G40710, simi…	8075.34	P	3052.95	P	3679.02	P	3166.99	P	4030	P	3095.11	P	X	2.035							No
					253004_at	At4g38280 | At4g38330 | At2g45250	[AT4G38280, similar to unknown protein [Arabidopsis thaliana] (TAIR:AT2G45250.1); similar to hypothetical protein MtrDRAFT_AC121239g16v1 [Medicago truncatula] (GB:ABE78436.1)];[AT4G38330, similar to unknown protein [Arabidopsis thaliana] (TAIR:AT4G38290.1); contains domain ADIPONECTIN RECEPTOR-RELATED (PTHR20855:SF8); contains domain ADIPOR/PROGESTIN RECEPTOR-RELATED (PTHR20855)];[AT2G45250, simi…	333.75	P	161.478	P	373.026	P	693.135	P	409.42	P	660.073	P							X	-2.32	No
			X	-3.06375	245134_s_at	At4g38280 | At2g45250	[AT4G38280, similar to unknown protein [Arabidopsis thaliana] (TAIR:AT2G45250.1); similar to hypothetical protein MtrDRAFT_AC121239g16v1 [Medicago truncatula] (GB:ABE78436.1)];[AT2G45250, similar to unknown protein [Arabidopsis thaliana] (TAIR:AT4G38280.1); similar to hypothetical protein MtrDRAFT_AC121239g16v1 [Medicago truncatula] (GB:ABE78436.1)]	88.972	P	43.495	P	207.031	P	314.217	P	193.666	P	290.151	P					X	-2.245	X	-3.8825	No
					252981_at	At4g38260	similar to unknown protein [Arabidopsis thaliana] (TAIR:AT1G20740.1); similar to H0409D10.8 [Oryza sativa (indica cultivar-group)] (GB:CAH66750.1); similar to Os09g0323500 [Oryza sativa (japonica cultivar-group)] (GB:NP_001062871.1); contains InterPro domain Protein of unknown function DUF833; (InterPro:IPR008551)	1403.46	P	350.564	P	382.674	P	299.001	P	295.917	P	249.357	P	X	3.7725							No
					253006_at	At4g38250	amino acid transporter family protein	1656.76	P	6904.89	P	3109.67	P	1737.75	P	3340	P	2002.59	P			X	2.3					No
					253035_at	At4g38240	CGL1 (COMPLEX GLYCAN LESS); transferase, transferring glycosyl groups	172.707	P	370.094	P	345.454	P	560.458	P	279.945	P	322.313	P					X	-1.945			No
					253034_at	At4g38230	CPK26 (calcium-dependent protein kinase 26); calcium- and calmodulin-dependent protein kinase/ kinase	1566.52	P	130.412	P	84.914	P	78.121	P	65.461	A	77.982	P	X	15.4775							No
					253032_at	At4g38200	guanine nucleotide exchange family protein	103.393	P	567.094	P	357.579	P	368.428	P	256.235	P	231.807	P			X	1.625	X	-2.01			No
					253027_at	At4g38150	pentatricopeptide (PPR) repeat-containing protein	148.279	P	63.596	P	228.958	P	494.011	P	180.564	P	262.464	P							X	-3.3125	No
			X	-4.2975	252982_at	At4g38130	HD1 (HISTONE DEACETYLASE 19, HISTONE DEACETYLASE19); histone deacetylase	149.662	P	229.121	P	1184.69	P	1316.24	P	716.723	P	626.217	P					X	-5.18	X	-3.415	No
					253022_at	At4g38060	similar to unknown protein [Arabidopsis thaliana] (TAIR:AT5G65480.1); similar to unknown [Lycopersicon esculentum] (GB:AAK84476.1)	300.692	P	4533.99	P	649.045	P	434.256	P	634.36	P	471.974	P			X	7.0225					No
					252984_at	At4g37990	ELI3-2 (ELICITOR-ACTIVATED GENE 3)	790.282	P	138.766	P	152.162	A	152.878	P	219.47	P	679.322	P									No
			X	-3.21	253011_at	At4g37890	EDA40 (embryo sac development arrest 40); protein binding / ubiquitin-protein ligase/ zinc ion binding	69.925	P	73.979	P	129.909	P	414.088	P	198.553	P	565.945	P					X	-3.18	X	-3.24	No
					253041_at	At4g37870	phosphoenolpyruvate carboxykinase (ATP), putative / PEP carboxykinase, putative / PEPCK, putative	216.934	P	4401.72	P	3034.33	P	6575.58	P	1813.79	P	4060.38	P					X	-13.53			No
					253072_at	At4g37830	cytochrome c oxidase-related	953.377	P	6000.9	P	3788.95	P	5191.74	P	3926.78	P	4669.08	P					X	-3.9775			No
					253039_at	At4g37760	squalene monooxygenase, putative / squalene epoxidase, putative	3342.1	P	661.682	P	1647.7	P	99.453	P	3217.11	P	359.872	P									No
					253059_s_at	At4g37680 | At4g38320	[AT4G37680, HHP4 (heptahelical protein 4); receptor];[AT4G38320, HHP5 (heptahelical protein 5); receptor]	1963.13	P	422.719	P	1146.12	P	861.127	P	1228.63	P	769.662	P	X	1.6675							No
					253063_at	At4g37640	ACA2 (CALCIUM ATPASE 2); calmodulin binding	433.696	P	1962.27	P	1157.72	P	2456.76	P	1154.62	P	1087.13	P					X	-2.645			No
					253061_at	At4g37610	BT5 (BTB and TAZ domain protein 5); protein binding / transcription regulator	600.593	P	2057.34	P	220.284	P	1029.76	P	154.749	P	441.012	P									No
					246234_at	At4g37280	MRG family protein	6523.76	P	804.371	P	612.258	P	586.062	P	414.237	P	680.082	P	X	9.9675							No
					246276_at	At4g37270	HMA1 (Heavy metal ATPase 1); copper-exporting ATPase	188.196	P	1061.1	P	1691.24	P	1011.06	P	1980.31	P	1028.34	P					X	-6.2			No
			X	-4.11625	246220_at	At4g37210	tetratricopeptide repeat (TPR)-containing protein	112.043	P	242.979	P	907.082	P	1630.29	P	455.873	P	577.676	P					X	-5.0825	X	-3.15	No
					246215_at	At4g37180	myb family transcription factor	263.015	P	184.711	P	248.63	P	396.567	P	254.632	P	502.538	P									No
					246221_at	At4g37120	SMP2 (swellmap 2)	415.715	P	967.334	P	1074.08	P	1005.35	P	708.011	P	888.369	P					X	-1.8825			No
					246207_at	At4g36960	RNA recognition motif (RRM)-containing protein	425.741	P	825.909	P	995.469	P	729.782	P	524.135	P	619.355	P									No
					246212_at	At4g36930	SPT (SPATULA); DNA binding / transcription factor	73.696	P	77.154	P	357.493	P	378.21	P	97.625	P	468.824	P									No
					246235_at	At4g36830	GNS1/SUR4 membrane family protein	399.595	P	119.218	P	572.485	P	266.688	P	522.767	P	393.529	P							X	-2.975	No
					246218_at	At4g36800	RCE1 (RUB1 CONJUGATING ENZYME 1); small protein conjugating enzyme	637.661	P	829.493	P	894.305	P	623.289	P	995.79	P	426.841	P									No
					246219_at	At4g36760	ATAPP1 (aminopeptidase P1)	68.94	P	751.192	P	1123.48	P	769.415	P	392.879	P	912.839	P					X	-7.7375			No
					246257_at	At4g36690	ATU2AF65A; RNA binding	2258.69	P	1111.11	P	1971.14	P	2457.66	P	1865.36	P	2282.5	P							X	-1.5475	No
					246247_at	At4g36640	SEC14 cytosolic factor family protein / phosphoglyceride transfer family protein	235.27	P	460.358	P	1415.2	P	140.635	P	465.904	P	247.689	P									No
					246232_at	At4g36630	EMB2754 (EMBRYO DEFECTIVE 2754); small GTPase regulator	221.317	P	675.125	P	309.102	P	349.761	P	313.347	P	237.162	P			X	1.9775					No
					246245_at	At4g36440	similar to putative protein [Medicago truncatula] (GB:ABE84072.1)	454.417	P	569.298	P	533.01	P	886.987	P	429.415	P	614.533	P									No
					246162_at	At4g36400	FAD linked oxidase family protein	54.491	P	192.668	P	300.184	P	161.058	P	208.259	P	216.652	P					X	-2.605			No
					253081_at	At4g36210	similar to unknown protein [Arabidopsis thaliana] (TAIR:AT2G18100.1); similar to expressed protein [Oryza sativa (japonica cultivar-group)] (GB:ABF93615.1); similar to Os03g0112800 [Oryza sativa (japonica cultivar-group)] (GB:NP_001048731.1); contains InterPro domain Protein of unknown function DUF726; (InterPro:IPR007941)	751.006	P	678.85	P	830.306	P	637.949	P	616.715	P	503.239	P									No
					253079_s_at	At4g36190 | At4g36195	[AT4G36190, serine carboxypeptidase S28 family protein];[AT4G36195, serine carboxypeptidase S28 family protein]	929.07	P	1408.63	P	1653.57	P	905.889	P	1053.74	P	1092	P									No
			X	-2.96875	253126_at	At4g36050	endonuclease/exonuclease/phosphatase family protein	84.204	P	77.663	P	252.59	P	465.341	P	184.869	P	321.062	P					X	-2.7925	X	-3.145	No
					253125_at	At4g36040	DNAJ heat shock N-terminal domain-containing protein (J11)	147.411	P	3173.36	P	981.144	P	1365.18	P	1544.45	P	1909.94	P					X	-5.5925			No
			X	-4.21375	253129_at	At4g36020	CSDP1 (COLD SHOCK DOMAIN PROTEIN 1); nucleic acid binding	175.517	P	639.612	P	1368.9	P	1628.41	P	1920.22	P	1087.37	P					X	-6.5275	X	-1.9	No
					253113_at	At4g35985	senescence/dehydration-associated protein-related	116.222	P	2983.76	P	440.542	P	121.043	P	194.196	P	198.989	P			X	12.185					No
					253119_at	At4g35980	similar to hypothetical protein MtrDRAFT_AC148217g8v1 [Medicago truncatula] (GB:ABE88169.1); contains domain gb def: Hypothetical protein (PTHR21068:SF3); contains domain FAMILY NOT NAMED (PTHR21068)	112.781	P	144.983	P	337.538	P	494.558	P	258.866	P	352.752	P					X	-2.685			No
					253118_at	At4g35950	ARAC6/AtROP7/RAC2 (rho-related protein from plants 7); GTP binding	1984.72	P	1375.42	P	1167.66	P	1440.26	P	1194.18	P	1044.12	P									No
					253111_at	At4g35940	similar to unknown protein [Arabidopsis thaliana] (TAIR:AT2G17787.1); similar to glutamic acid-rich protein [Plasmodium falciparum] (GB:AAG14291.1)	1584.31	P	375.081	P	395.163	P	711.9	P	287.38	P	523.099	P	X	3.1025							No
			X	-3.09	253115_at	At4g35910	similar to Os12g0588900 [Oryza sativa (japonica cultivar-group)] (GB:NP_001067163.1); similar to hypothetical protein LOC614194 [Bos taurus] (GB:NP_001030521.1); contains domain no description (G3D.3.40.50.610); contains domain FAMILY NOT NAMED (PTHR20882); contains domain SUBFAMILY NOT NAMED (PTHR20882:SF1); contains domain Adenine nucleotide alpha hydrolases-like (SSF52402)	115.115	P	150.519	P	424.995	P	687.547	P	418.867	P	494.238	P					X	-3.52	X	-2.66	No
					253121_at	At4g35890	La domain-containing protein	1457.52	P	1814.12	P	1561.68	P	2448.07	P	985.806	P	1474.24	P									No
					253106_at	At4g35870	similar to early-responsive to dehydration protein-related / ERD protein-related [Arabidopsis thaliana] (TAIR:AT3G21620.1); similar to Os03g0137400 [Oryza sativa (japonica cultivar-group)] (GB:NP_001048901.1); similar to unknown [Sorghum bicolor] (GB:ABE77195.1); contains InterPro domain Protein of unknown function DUF221; (InterPro:IPR003864)	124.227	P	115.396	P	194.368	P	214.214	P	160.271	P	139.922	P									No
					253114_at	At4g35860	ATGB2 (GTP-BINDING 2); GTP binding	221.273	P	611.086	P	537.682	P	552.647	P	348.685	P	372.479	P					X	-1.555			No
			X	-6.7825	253116_at	At4g35850	pentatricopeptide (PPR) repeat-containing protein	48.259	P	166.874	P	796.618	P	1277.79	P	298.834	P	883.657	P					X	-9.7225	X	-3.8425	No
					253135_at	At4g35830	aconitate hydratase, cytoplasmic / citrate hydro-lyase / aconitase (ACO)	930.716	P	1347.28	P	3281.85	P	2179.04	P	3560.2	P	1693.19	P					X	-2.36			No
	X	7.1375			253120_at	At4g35790	ATPLDDELTA (Arabidopsis thaliana phospholipase D delta); phospholipase D	6970.81	P	4238.71	P	676.609	P	792.225	P	526.867	P	656.832	P	X	9.185	X	5.09					No
			X	-4.34875	253160_at	At4g35760	electron carrier/ protein disulfide oxidoreductase	80.064	P	69.742	P	478.904	P	324.009	P	769.946	P	306.857	P					X	-4.06	X	-4.6375	No
					253152_at	At4g35690	similar to unknown protein [Arabidopsis thaliana] (TAIR:AT4G35710.1); similar to hypothetical protein [Glycine max] (GB:AAK01735.1); contains InterPro domain Protein of unknown function DUF241, plant; (InterPro:IPR004320)	46.549	P	597.35	P	61.042	P	221.664	P	50.474	P	99.823	P			X	5.6025					No
					253145_at	At4g35560	similar to transducin family protein / WD-40 repeat family protein [Arabidopsis thaliana] (TAIR:AT5G05570.1); similar to Os07g0693700 [Oryza sativa (japonica cultivar-group)] (GB:NP_001060732.1); similar to hypothetical protein [Oryza sativa (japonica cultivar-group)] (GB:BAC75571.1); contains InterPro domain Cytochrome cd1-nitrite reductase-like, C-terminal haem d1; (InterPro:IPR011048); contain…	304.836	P	110.199	P	430.28	P	379.099	P	210.451	P	229.482	P							X	-2.0925	No
					253144_at	At4g35540	zinc ion binding	317.857	P	235.943	P	369.005	P	316.857	P	259.74	P	329.351	P									No
					253143_at	At4g35530	phosphatidylinositolglycan-related	153.484	P	351.063	P	301.52	P	474.226	P	282.546	P	445.716	P					X	-1.6825			No
					253130_at	At4g35510	similar to unknown protein [Arabidopsis thaliana] (TAIR:AT2G17540.1); similar to Os06g0728500 [Oryza sativa (japonica cultivar-group)] (GB:NP_001058643.1)	122.055	P	162.792	P	140.184	P	77.947	P	179.759	P	90.029	P									No
	X	3.92625			253137_at	At4g35500	protein kinase family protein	636.304	P	1451.04	P	354.683	P	174.716	P	129.154	P	190.005	P	X	2.2975	X	5.555					No
					264904_s_at	At4g35460 | At2g17420	[AT4G35460, NTR1 (NADPH-dependent thioredoxin reductase 1)];[AT2G17420, NTRA (NADPH-dependent thioredoxin reductase 2)]	735.162	P	4934.05	P	1189.93	P	1278	P	1296.52	P	1015.99	P			X	3.83	X	-1.46			No
					253139_at	At4g35450	AKR2 (ANKYRIN REPEAT-CONTAINING PROTEIN 2); protein binding	278.03	P	1877.75	P	2948.86	P	1990.38	P	5690.91	P	2363.82	P					X	-9.9675			No
	X	8.50375			253193_at	At4g35380	guanine nucleotide exchange family protein	476.444	P	2063.9	P	102.135	A	125.552	P	117.39	A	118.239	P	X	3.2	X	13.8075					No
					253183_at	At4g35220	cyclase family protein	523.862	P	740.751	P	1495.8	P	1255.66	P	678.004	P	1177.64	P									No
					253174_at	At4g35090	CAT2 (CATALASE 2); catalase	550.226	P	2507.39	P	6847.81	P	285.046	P	14664.5	P	1039.33	P									No
					253175_at	At4g35050	MSI3 (NUCLEOSOME/CHROMATIN ASSEMBLY FACTOR GROUP C 3)	102.674	P	70.701	P	286.321	P	909.028	P	94.529	A	506.643	P									No
					253171_at	At4g35040	bZIP transcription factor family protein	88.34	P	2116.53	P	880.211	P	691.824	P	1460.96	P	570.339	P					X	-6.5375			No
			X	-4.60375	253223_at	At4g35000	APX3 (ASCORBATE PEROXIDASE 3); L-ascorbate peroxidase	258.866	P	1198.81	P	2629.64	P	1894.82	P	4627.47	P	2148.62	P					X	-7.3775	X	-1.83	No
					253220_s_at	At4g34930 | At4g34920	[AT4G34930, 1-phosphatidylinositol phosphodiesterase-related];[AT4G34920, 1-phosphatidylinositol phosphodiesterase-related]	392.964	P	1943.39	P	443.899	P	154.537	P	1028.29	P	718.861	P			X	4.2675					No
					253210_at	At4g34840	ATMTN2; methylthioadenosine nucleosidase	165.766	P	117.141	P	201.64	P	305.161	P	173.525	P	236.338	P									No
					253253_at	At4g34750	auxin-responsive protein, putative / small auxin up RNA (SAUR_E)	7013.6	P	366.269	P	225.311	P	192.185	P	134.809	A	164.531	P	X	26.7975							No
					253200_at	At4g34720	AVA-P1 (vacuolar H+-pumping ATPase 16 kDa proteolipid subunit 1); ATPase/ hydrogen ion transporting ATPase, rotational mechanism	4363.67	P	7312.7	P	3722.65	P	1717.14	P	4644.8	P	2013.71	P			X	2.4625					No
					253203_at	At4g34710	ADC2 (ARGININE DECARBOXYLASE 2)	4931.2	P	3373.97	P	1411.63	P	1312.3	P	1939.28	P	2691.64	P	X	2.1025							No
					253230_at	At4g34700	complex 1 family protein / LVR family protein	408.381	P	2123.04	P	2481.95	P	2712.5	P	2182.75	P	2027.8	P					X	-5.0025			No
					253206_at	At4g34640	SQS1 (SQUALENE SYNTHASE 1); farnesyl-diphosphate farnesyltransferase	971.425	P	1628.29	P	2084.73	P	2018.55	P	1540.13	P	1262.33	P									No
					253245_at	At4g34590	GBF6 (G-box binding factor 6); DNA binding / transcription factor	122.251	P	60.955	P	3706.62	P	2248.6	P	218.543	P	1734.12	P							X	-15.4	No
					263601_s_at	At4g34570 | At2g16370	[AT4G34570, THY-2 (THYMIDYLATE SYNTHASE 2)];[AT2G16370, THY-1 (THYMIDYLATE SYNTHASE 1)]	243.514	P	130.518	P	348.621	P	524.719	P	258.465	P	345.879	P							X	-2.34	No
					253205_at	At4g34490	ATCAP1 (CYCLASE ASSOCIATED PROTEIN 1)	1084.07	P	2133.6	P	1587.26	P	1043.08	P	1308.84	P	891.705	P									No
					253231_at	At4g34450	coatomer gamma-2 subunit, putative / gamma-2 coat protein, putative / gamma-2 COP, putative	424.996	P	3835.27	P	4289.74	P	4162.68	P	2188.62	P	2739.88	P					X	-6.0525			No
					253261_at	At4g34430	CHB3 (Arabidopsis thaliana switch 3D); DNA binding / transcription factor	141.016	P	104.116	P	204.13	P	321.371	P	163.768	P	181.914	P									No
					253257_at	At4g34390	XLG2 (extra-large GTP-binding protein 2); signal transducer	102.959	P	1107.02	P	149.957	P	156.057	P	248.22	P	162.47	P			X	5.23					No
					253236_at	At4g34370	IBR domain-containing protein	197.474	P	206.452	P	256.026	P	384.832	P	173.928	P	339.134	P									No
					253235_at	At4g34350	CLB6 (CHLOROPLAST BIOGENESIS 6); 4-hydroxy-3-methylbut-2-en-1-yl diphosphate reductase	163.953	P	1692.94	P	4283.94	P	1762.07	P	9073.24	P	2293.78	P					X	-20.5775			No
					253232_at	At4g34340	similar to unknown protein [Arabidopsis thaliana] (TAIR:AT5G15570.1); similar to Bromodomain associated family protein, expressed [Oryza sativa (japonica cultivar-group)] (GB:ABA98992.1); similar to Os12g0574800 [Oryza sativa (japonica cultivar-group)] (GB:NP_001067103.1); contains InterPro domain Bromodomain transcription factor; (InterPro:IPR006565); contains InterPro domain Histone-fold; (Inte…	259.193	P	163.471	P	258.669	P	465.323	P	216.577	P	232.138	P									No
					253289_at	At4g34320	similar to unknown protein [Arabidopsis thaliana] (TAIR:AT4G34330.1); similar to Os03g0199100 [Oryza sativa (japonica cultivar-group)] (GB:NP_001049283.1); similar to hypothetical protein [Oryza sativa (japonica cultivar-group)] (GB:AAL58139.1); contains InterPro domain Protein of unknown function DUF677; (InterPro:IPR007749)	41.731	P	970.645	P	118.04	P	33.502	A	48.042	A	82.853	P			X	12.4125					No
					253288_at	At4g34310	unknown protein	279.154	P	210.85	P	187.787	P	208.246	P	204.259	P	168.486	P									No
			X	-5.4525	253234_at	At4g34265	similar to unknown protein [Arabidopsis thaliana] (TAIR:AT2G15000.3)	62.021	P	147.49	P	587.387	P	856.646	P	748.003	P	574.416	P					X	-6.99	X	-3.915	No
					253284_at	At4g34150	C2 domain-containing protein	223.224	P	297.723	P	368.959	P	222.202	P	527.027	P	196.056	P									No
					253268_s_at	At4g34131 | At4g34135	[AT4G34131, UGT73B3 (UDP-glucosyl transferase 73B3); UDP-glycosyltransferase/ abscisic acid glucosyltransferase/ transferase, transferring hexosyl groups];[AT4G34135, UGT73B2; UDP-glucosyltransferase/ UDP-glycosyltransferase/ flavonol 3-O-glucosyltransferase]	132.687	P	8370.98	P	97.29	P	43.315	A	247.292	P	134.208	P			X	76.655					No
					253280_at	At4g34110	PAB2 (POLY(A)-BINDING PROTEIN 2); RNA binding	3594.74	P	9391.77	P	6331.32	P	6827.02	P	5799.69	P	5637.99	P					X	-1.455			No
					253267_at	At4g34100	protein binding / zinc ion binding	1843.98	P	1169.9	P	1088.96	P	1113.51	P	856.673	P	785.363	P	X	1.7125							No
			X	-13.7325	253283_at	At4g34090	similar to unknown protein [Arabidopsis thaliana] (TAIR:AT2G23370.1); similar to Hypothetical protein [Oryza sativa (japonica cultivar-group)] (GB:AAN61482.1); similar to Os03g0109700 [Oryza sativa (japonica cultivar-group)] (GB:NP_001048710.1); contains domain TPR-like (SSF48452)	72.886	P	38.827	P	915.257	P	363.289	P	1941.32	P	743.779	P					X	-10.0175	X	-17.4475	No
					253265_at	At4g34040	zinc finger (C3HC4-type RING finger) family protein	151.933	P	530.24	P	745.916	P	590.281	P	483.204	P	461.007	P					X	-3.155			No
			X	-5.82625	253279_at	At4g34030	MCCB (3-METHYLCROTONYL-COA CARBOXYLASE); biotin carboxylase	104.101	P	519.201	P	1448.39	P	1740.07	P	845.45	P	1363.67	P					X	-9.48	X	-2.1725	No
					253263_at	At4g34000	ABF3/DPBF5 (ABSCISIC ACID RESPONSIVE ELEMENTS-BINDING FACTOR 3); DNA binding / protein binding / transcription factor/ transcriptional activator	104.706	P	1083.85	P	179.64	P	268.374	P	497.138	P	184.177	P			X	2.99					No
					253322_at	At4g33980	similar to unknown protein [Arabidopsis thaliana] (TAIR:AT5G42900.2)	211.549	P	263.396	P	55.63	P	794.87	P	31.985	A	369.408	P									No
					253324_at	At4g33940	zinc finger (C3HC4-type RING finger) family protein	546.288	P	1720.38	P	812.131	P	1332.44	P	546.584	P	774.679	P									No
					253323_at	At4g33920	protein phosphatase 2C family protein / PP2C family protein	155.335	P	369.21	P	170.331	P	143.782	P	136.811	P	120.878	P			X	2.09					No
					253321_at	At4g33910	oxidoreductase, 2OG-Fe(II) oxygenase family protein	115.546	P	303.468	P	914.135	P	1466.87	P	443.787	P	953.611	P					X	-4.71			No
					253293_at	At4g33905	peroxisomal membrane protein 22 kDa, putative	317.719	P	71.992	P	192.636	P	148.451	P	209.191	P	127.747	P							X	-1.565	No
					253311_s_at	At4g33840 | At4g33830	[AT4G33840, glycosyl hydrolase family 10 protein];[AT4G33830, glycosyl hydrolase family 10 protein]	114.656	P	166.054	P	258.827	P	146.685	P	197.581	A	155.047	P									No
					253297_at	At4g33810	glycosyl hydrolase family 10 protein	189.228	P	36.166	P	871.63	P	59.483	A	130.704	P	120.244	P									No
					253299_at	At4g33800	similar to Os03g0199500 [Oryza sativa (japonica cultivar-group)] (GB:NP_001049286.1)	67.65	P	35.256	P	77.251	A	84.472	P	90.727	A	126.366	P							X	-1.9275	No
					253303_at	At4g33780	similar to unknown protein [Arabidopsis thaliana] (TAIR:AT1G69935.1); similar to expressed protein [Oryza sativa (japonica cultivar-group)] (GB:ABF94797.1)	236.178	P	606.551	P	933.137	P	504.88	P	712.11	P	407.555	P					X	-2.075			No
			X	-12.7012	253308_at	At4g33680	AGD2 (ABERRANT GROWTH AND DEATH 2); transaminase	107.634	P	300.488	P	3284.47	P	2645.62	P	2280.16	P	2558.15	P					X	-18.035	X	-7.3675	No
			X	-3.97875	253307_at	At4g33670	L-galactose dehydrogenase (L-GalDH)	186.062	P	255.243	P	1092.79	P	1296.94	P	877.575	P	1488.93	P					X	-4.375	X	-3.5825	No
					253306_at	At4g33650	ADL2 (ARABIDOPSIS DYNAMIN-LIKE 2); GTP binding / GTPase	41.769	P	775.346	P	339.662	P	315.758	P	297.916	P	264.055	P			X	1.89	X	-4.5825			No
					253310_at	At4g33630	EX1 (EXECUTER1)	494.779	P	445.612	P	683.544	P	464.123	P	1376.51	P	441.52	P									No
					253344_at	At4g33550	lipid binding	155.951	P	91.514	P	722.314	P	74.437	P	199.164	P	159.187	P									No
					253330_at	At4g33530	KUP5 (K+ uptake permease 5); potassium ion transporter	345.821	P	876.454	P	731.958	P	557.387	P	683.045	P	440.297	P									No
			X	-3.2275	253339_at	At4g33520	PAA1 (metal-transporting P-type ATPase 1)	110.647	P	79.353	P	343.22	P	415.839	P	487.311	P	372.112	P					X	-2.6225	X	-3.8325	No
					253333_at	At4g33510	DHS2 (3-DEOXY-D-ARABINO-HEPTULOSONATE 7-PHOSPHATE SYNTHASE); 3-deoxy-7-phosphoheptulonate synthase	189.376	P	1800.45	P	2308.76	P	2398.32	P	2938.8	P	2716.39	P					X	-11.0825			No
					253326_at	At4g33440	glycoside hydrolase family 28 protein / polygalacturonase (pectinase) family protein	780.074	P	127.525	P	342.208	P	506.568	P	195.472	A	361.012	P	X	2.0525							No
					253341_at	At4g33410	signal peptide peptidase family protein	369.15	P	218.867	P	838.913	P	1198.61	P	515.936	P	782.018	P							X	-3.015	No
					253357_at	At4g33400	dem protein-related / defective embryo and meristems protein-related	209.09	P	151.499	P	762.882	P	1517.21	P	251.194	P	624.709	P							X	-4.4675	No
					253355_at	At4g33380*	expressed protein	159.394	P	447.722	P	808.701	P	627.069	P	941.48	P	687.036	P					X	-3.955			No
					253377_at	At4g33300	ADR1-L1 (ADR1-LIKE 1); ATP binding / protein binding	86.517	P	1778.44	P	1015.97	P	1124.86	P	1187.15	P	968.191	P					X	-6.9875			No
					253340_s_at	At4g33270 | At4g33260	[AT4G33270, CDC20.1; signal transducer];[AT4G33260, CDC20.2; signal transducer]	281.675	P	147.321	P	1376.02	P	3041.59	P	121.327	A	1659.41	P									No
					253371_at	At4g33240	1-phosphatidylinositol-4-phosphate 5-kinase/ zinc ion binding	290.074	P	1114.62	P	377.315	P	592.328	P	491.041	P	413.669	P			X	2.0525					No
					253369_at	At4g33210	F-box family protein (FBL15)	359.767	P	286.524	P	719.032	P	856.98	P	491.303	P	573.256	P							X	-1.8375	No
			X	-1.90125	253368_at	At4g33200	XI-I (Myosin-like protein XI-I); motor/ protein binding	99.662	P	117.66	P	256.203	P	412.184	P	245.1	P	219.631	P					X	-2.025	X	-1.7775	No
					253373_at	At4g33150	LKR (SACCHAROPINE DEHYDROGENASE)	1304.68	P	1568.07	P	1369.03	P	963.657	P	258.764	P	1780.29	P									No
					253374_at	At4g33140	similar to tac7077 [Zea mays] (GB:AAV64220.1); contains domain no description (G3D.3.40.50.1000); contains domain HAD-like (SSF56784)	823.567	P	213.345	P	852.426	P	714.279	P	239.936	P	403.943	P									No
					253361_at	At4g33100	Identical to Uncharacterized protein At4g33100 [Arabidopsis Thaliana] (GB:Q9SMZ9;GB:Q680I9); similar to Os09g0361700 [Oryza sativa (japonica cultivar-group)] (GB:NP_001062985.1); similar to p53-inducible cell-survival factor [Xenopus tropicalis] (GB:NP_001016268.1); contains InterPro domain Protein of unknown function UPF0203; (InterPro:IPR007918)	131.755	P	257.01	P	271.158	P	453.069	P	138.21	P	354.218	P									No
			X	-5.555	253382_at	At4g33040	glutaredoxin family protein	84.714	P	119.295	P	1183.69	P	364.476	P	810.831	P	794.378	P					X	-6.0375	X	-5.0725	No
			X	-14.7725	253387_at	At4g33010	glycine dehydrogenase (decarboxylating), putative / glycine decarboxylase, putative / glycine cleavage system P-protein, putative	382.119	P	200.914	P	7605.35	P	730.505	P	13283.2	P	2817.62	P					X	-11.2125	X	-18.3325	No
					253409_at	At4g32960	similar to unknown protein [Arabidopsis thaliana] (TAIR:AT4G32970.1); similar to PREDICTED: similar to MGC84305 protein [Strongylocentrotus purpuratus] (GB:XP_793273.1); similar to Os06g0150100 [Oryza sativa (japonica cultivar-group)] (GB:NP_001056821.1)	84.262	P	243.765	P	417.408	P	681.536	P	259.407	P	365.25	P					X	-3.7225			No
					253358_at	At4g32940	GAMMA-VPE (Vacuolar processing enzyme gamma); cysteine-type endopeptidase	1227.89	P	6909.5	P	5845.44	P	1819.81	P	2779.24	P	2131.21	P									No
					253407_at	At4g32920	glycine-rich protein	587.552	P	244.775	P	859.648	P	533.716	P	1065.53	P	435.885	P									No
					253399_at	At4g32850	nPAP (NUCLEAR POLY(A) POLYMERASE); nucleotidyltransferase	515.185	P	347.273	P	593.177	P	569.47	P	341.367	P	441.724	P									No
					253403_at	At4g32830	ATAUR1 (ATAURORA1); histone serine kinase(H3-S10 specific) / kinase/ protein serine/threonine kinase	3751.32	P	58.49	P	499.12	P	760.83	P	129.405	P	374.697	P	X	8.7275							No
					253418_at	At4g32760	protein transporter	729.396	P	930.57	P	939.201	P	1010.2	P	790.267	P	723.389	P									No
					253389_at	At4g32680	similar to Unknown protein [Medicago truncatula] (GB:ABE84119.1)	112.626	P	652.1	P	690.72	P	626.038	P	474.375	P	371.372	P					X	-3.72			No
					253395_at	At4g32660	AME3; kinase	242.609	P	599.427	P	588.305	P	649.82	P	658.089	P	546.291	P					X	-2.0325			No
					253446_at	At4g32620	nucleic acid binding	334.375	P	181.155	P	561.085	P	633.915	P	335.653	P	422.658	P							X	-2.18	No
					253444_at	At4g32600	zinc finger (C3HC4-type RING finger) family protein	1446.66	P	1367.37	P	1112.64	P	1096.38	P	1647.35	P	919.404	P									No
					253441_at	At4g32560	paramyosin-related	92.986	P	227.131	P	314.288	P	277.388	P	185.734	P	237.323	P					X	-2.0325			No
					253442_at	At4g32530	vacuolar ATP synthase, putative / V-ATPase, putative	1646.95	P	6821.8	P	1858	P	1392.8	P	1477.21	P	1588.28	P			X	3.84					No
					253436_at	At4g32470	ubiquinol-cytochrome C reductase complex 14 kDa protein, putative	548.871	P	4313.66	P	3383.77	P	3057.59	P	3058.32	P	2576.83	P					X	-4.68			No
					253432_at	At4g32450	pentatricopeptide (PPR) repeat-containing protein	99.029	P	194.369	P	125.648	P	194.54	P	110.643	P	227.554	P									No
	X	3.30625			253431_at	At4g32440	agenet domain-containing protein	1073.11	P	705.712	P	279.129	P	252.791	P	191.6	P	179.547	P	X	4.0975	X	2.515					No
			X	-5.58	253429_at	At4g32420	peptidyl-prolyl cis-trans isomerase cyclophilin-type family protein	137.923	P	94.328	P	658.348	P	1029.24	P	804.777	P	810.696	P					X	-4.5425	X	-6.6175	No
					253428_at	At4g32410	CESA1 (CELLULASE SYNTHASE 1); transferase, transferring glycosyl groups	170.637	P	2822.87	P	2958.98	P	1760.36	P	3133.76	P	1770.73	P					X	-10.5125			No
					253478_at	At4g32350	similar to unknown protein [Arabidopsis thaliana] (TAIR:AT1G79910.1); similar to hypothetical protein [Oryza sativa (japonica cultivar-group)] (GB:BAD46051.1); similar to Os02g0159200 [Oryza sativa (japonica cultivar-group)] (GB:NP_001045961.1); contains InterPro domain Protein of unknown function DUF292, eukaryotic; (InterPro:IPR005061)	63.278	P	92.49	P	300.138	P	132.389	P	165.365	P	138.686	P					X	-2.0025			No
			X	-2.19125	253477_at	At4g32320	APX6 (ASCORBATE PEROXIDASE 6); L-ascorbate peroxidase	176.863	P	285.118	P	685.18	P	497.536	P	762.746	P	554.203	P					X	-2.7375	X	-1.645	No
			X	-2.285	253476_at	At4g32300	lectin protein kinase family protein	217.145	P	141.279	P	469.739	P	632.662	P	545.867	P	390.821	P					X	-1.8875	X	-2.6825	No
					253422_at	At4g32240	unknown protein	1007.68	P	785.063	P	1189.37	P	1293.29	P	867.409	P	1311.57	P									No
					253470_s_at	At4g32210 | At5g09600	[AT5G09600, SDH3-1 (succinate dehydrogenase 3-1)]	242.533	P	2075.88	P	1979.75	P	1957.64	P	1737.7	P	1349.13	P					X	-5.7225			No
					253468_at	At4g32160	phox (PX) domain-containing protein	347.975	P	402.583	P	326.595	P	381.375	P	319.64	P	311.192	P									No
					253462_at	At4g32150	VAMP7C (VESICLE-ASSOCIATED MEMBRANE PROTEIN 7C)	1149.36	P	259.631	P	221.24	P	298.854	P	259.203	P	254.021	P	X	3.685							No
			X	-2.12875	253460_at	At4g32130*	expressed protein	195.987	P	182.405	P	677.147	P	720.184	P	370.751	P	383.516	P					X	-1.995	X	-2.2625	No
					253457_at	At4g32060	calcium-binding EF hand family protein	2853.77	P	2598.38	P	1553.48	P	2075.45	P	1703.29	P	1812.13	P									No
					253455_at	At4g32020	similar to unknown protein [Arabidopsis thaliana] (TAIR:AT2G25250.1); similar to Os02g0797600 [Oryza sativa (japonica cultivar-group)] (GB:NP_001048398.1)	308.552	P	1272.12	P	910.457	P	659.556	P	2135.11	P	591.617	P									No
			X	-3.3525	253497_at	At4g31880	unknown protein	111.408	P	202.131	P	676.131	P	940.62	P	424.002	P	643.907	P					X	-4.205	X	-2.5	No
					253496_at	At4g31870	ATGPX7 (GLUTATHIONE PEROXIDASE 7); glutathione peroxidase	242.926	P	196.979	P	1029.72	P	376.96	P	2263	P	482.27	P									No
					253453_at	At4g31860	protein phosphatase 2C, putative / PP2C, putative	526.959	P	1557.27	P	859.161	P	559.846	P	587.05	P	549.116	P			X	2.1275					No
			X	-4.15	253489_at	At4g31780	MGD1 (MONOGALACTOSYLDIACYLGLYCEROL SYNTHASE 1, MONOGALACTOSYLDIACYLGLYCEROL SYNTHASE A); 1,2-diacylglycerol 3-beta-galactosyltransferase/ transferase, transferring glycosyl groups	264.867	P	163.987	P	836.782	P	759.587	P	1717.4	P	988.737	P					X	-3.015	X	-5.285	No
					253512_at	At4g31750	protein phosphatase 2C, putative / PP2C, putative	376.974	P	522.3	P	637.162	P	474.006	P	421.474	P	424.213	P									No
					253484_at	At4g31720	TAFII15 (SALT TOLERANCE DURING GERMINATION 1); transcription factor	713.17	P	781.879	P	1061.19	P	1641.37	P	918.622	P	864.179	P									No
					253509_at	At4g31710	ATGLR2.4 (Arabidopsis thaliana glutamate receptor 2.4)	158.851	P	165.73	P	238.613	P	180.88	P	194.925	P	180.069	P									No
			X	-16.0925	253487_at	At4g31700	RPS6 (RIBOSOMAL PROTEIN S6); structural constituent of ribosome	86.242	P	1392.06	P	4434.48	P	5483.42	P	3408.87	P	3948.44	P					X	-29.6075	X	-2.5775	No
			X	-3.84875	253536_at	At4g31580	SRZ-22 (serine/arginine-rich 22)	182.079	P	393.161	P	1379.47	P	1342.51	P	1051.16	P	1031.89	P					X	-5.1075	X	-2.59	No
					253528_s_at	At4g31480 | At4g31490	[AT4G31480, coatomer beta subunit, putative / beta-coat protein, putative / beta-COP, putative];[AT4G31490, coatomer beta subunit, putative / beta-coat protein, putative / beta-COP, putative]	181.971	P	627.33	P	1526.67	P	1318.83	P	789.715	P	1051.59	P					X	-5.0525			No
					253539_at	At4g31450	zinc finger (C3HC4-type RING finger) family protein	319.6	P	560.001	P	340.463	P	219.51	P	491.333	P	205.699	P									No
					253524_at	At4g31430	similar to nucleoporin-related [Arabidopsis thaliana] (TAIR:AT5G20200.1); similar to conserved hypothetical protein [Medicago truncatula] (GB:ABE80407.1)	408.248	P	87.764	P	203.097	P	347.058	P	188	P	210.522	P							X	-2.0425	No
	X	3.715			253526_at	At4g31420	zinc finger (C2H2 type) family protein	3965.7	P	1789.72	P	961.942	P	897.662	P	404.702	P	578.404	P	X	5.285	X	2.145					No
					253523_at	At4g31340	myosin heavy chain-related	860.373	P	510.906	P	2041.1	P	2123.53	P	919.169	P	1450.72	P							X	-2.57	No
					253522_at	At4g31290	ChaC-like family protein	5977.97	P	2473.71	P	459.017	P	3072.88	P	416.364	P	2117.68	P	X	6.99							No
			X	-2.49375	253566_at	At4g31210	DNA topoisomerase family protein	83.975	P	92.95	P	311.645	P	342.897	P	237.199	P	392.273	P					X	-2.45	X	-2.5375	No
					253561_at	At4g31180	aspartyl-tRNA synthetase, putative / aspartate--tRNA ligase, putative	91.568	P	1912.47	P	2294.63	P	4649.07	P	2014.86	P	2682.51	P					X	-26.24			No
					253563_at	At4g31150	endonuclease V family protein	90.759	P	119.863	P	188.499	P	309.93	P	160.7	P	205.492	P					X	-1.655			No
					253562_at	At4g31130	similar to Protein of unknown function DUF1218 [Medicago truncatula] (GB:ABE80387.1); contains InterPro domain Protein of unknown function DUF1218; (InterPro:IPR009606)	142.175	P	1078.78	P	790.239	P	734.674	P	477.742	P	590.777	P					X	-3.595			No
					253555_at	At4g31080	similar to unknown protein [Arabidopsis thaliana] (TAIR:AT2G24330.1); similar to Os02g0631000 [Oryza sativa (japonica cultivar-group)] (GB:NP_001047497.1); similar to Os04g0672900 [Oryza sativa (japonica cultivar-group)] (GB:NP_001054229.1); similar to H0322F07.6 [Oryza sativa (indica cultivar-group)] (GB:CAH67769.1); contains domain FAMILY NOT NAMED (PTHR22166); contains domain SUBFAMILY NOT NAM…	1664.44	P	592.125	P	446.928	P	367.577	P	467.384	P	368.702	P	X	3.655							No
					253577_at	At4g31080	similar to unknown protein [Arabidopsis thaliana] (TAIR:AT2G24330.1); similar to Os02g0631000 [Oryza sativa (japonica cultivar-group)] (GB:NP_001047497.1); similar to Os04g0672900 [Oryza sativa (japonica cultivar-group)] (GB:NP_001054229.1); similar to H0322F07.6 [Oryza sativa (indica cultivar-group)] (GB:CAH67769.1); contains domain FAMILY NOT NAMED (PTHR22166); contains domain SUBFAMILY NOT NAM…	386.606	P	158.132	P	161.412	P	118.992	A	153.242	A	117.629	A	X	2.3575							No
					253573_at	At4g31020	similar to unknown protein [Arabidopsis thaliana] (TAIR:AT2G24320.1); similar to Esterase/lipase/thioesterase [Medicago truncatula] (GB:ABD32255.1); similar to Os02g0796600 [Oryza sativa (japonica cultivar-group)] (GB:NP_001048390.1); contains InterPro domain Esterase/lipase/thioesterase; (InterPro:IPR000379)	1061.76	P	108.047	P	106.89	P	261.64	P	35.005	P	54.383	P	X	10.8625							No
			X	-6.31625	253548_at	At4g30993	similar to unknown protein [Oryza sativa (japonica cultivar-group)] (GB:BAD72545.1); contains domain no description (G3D.3.60.21.10)	98.076	P	138.389	P	1326.52	P	582.442	P	1776.42	P	469.712	P					X	-7.1025	X	-5.53	No
					253603_at	At4g30935	WRKY32 (WRKY DNA-binding protein 32); transcription factor	163.768	P	113.756	P	310.381	P	554.616	P	193.151	P	327.119	P							X	-2.51	No
					253601_at	At4g30900	similar to hypothetical protein MtrDRAFT_AC152068g2v2 [Medicago truncatula] (GB:ABE88728.1); similar to Os05g0279600 [Oryza sativa (japonica cultivar-group)] (GB:NP_001055085.1); contains domain no description (G3D.3.60.10.10); contains domain DNase I-like (SSF56219)	144.28	P	468.852	P	353.217	P	514.874	P	314.689	P	372.296	P					X	-2.21			No
					253552_at	At4g30890	UBP24 (UBIQUITIN-SPECIFIC PROTEASE 24); ubiquitin-specific protease	308.223	P	571.133	P	980.466	P	1177.42	P	793.63	P	873.422	P					X	-2.685			No
	X	8.60625			253590_at	At4g30850*	expressed protein	6630.96	P	1413.55	P	538.328	P	550.885	P	122.447	P	559.02	P	X	14.4075	X	2.805					No
					253592_at	At4g30840	WD-40 repeat protein family	112.521	P	57.819	P	214.102	P	346.119	P	155.933	P	231.413	P							X	-3.145	No
					253588_at	At4g30790	similar to protein transport protein-related [Arabidopsis thaliana] (TAIR:AT4G27595.1); similar to Ubiquitin [Medicago truncatula] (GB:ABE79505.1); similar to Os02g0179800 [Oryza sativa (japonica cultivar-group)] (GB:NP_001046086.1); contains InterPro domain Spectrin repeat; (InterPro:IPR002017)	381.442	P	917.148	P	449.226	P	765.101	P	403.221	P	454.054	P									No
					253593_at	At4g30760	similar to unknown protein [Arabidopsis thaliana] (TAIR:AT3G62050.1); similar to Os07g0637200 [Oryza sativa (japonica cultivar-group)] (GB:NP_001060400.1); similar to expressed protein [Oryza sativa (japonica cultivar-group)] (GB:ABF96170.1); similar to Os03g0370200 [Oryza sativa (japonica cultivar-group)] (GB:NP_001050197.1); contains InterPro domain Protein of unknown function DUF537; (InterPro…	2316.85	P	1068.58	P	1590.78	P	3064.18	P	1399.08	P	1662.64	P									No
					253597_at	At4g30690	translation initiation factor 3 (IF-3) family protein	231.21	P	94.67	P	194.093	P	483.797	P	279.64	P	643.368	P							X	-3	No
					253625_at	At4g30600	signal recognition particle receptor alpha subunit family protein	3358.46	P	2081.76	P	3218.7	P	3079.06	P	1941.02	P	1975.24	P									No
			X	-2.71625	253624_at	At4g30580	ATS2 (EMBRYO DEFECTIVE 1995); 1-acylglycerol-3-phosphate O-acyltransferase/ acyltransferase	330.962	P	229.776	P	818.446	P	845.171	P	1120.37	P	932.473	P					X	-2.355	X	-3.0775	No
					253623_at	At4g30570	GDP-mannose pyrophosphorylase, putative	131.945	P	168.865	P	228.74	P	177.952	P	247.79	P	238.643	P									No
					253622_at	At4g30560	ATCNGC9 (CYCLIC NUCLEOTIDE GATED CHANNEL 9); calmodulin binding / cyclic nucleotide binding / ion channel	110.694	P	2668.19	P	168.641	P	256.134	P	59.77	A	192.851	P			X	13.8175					No
					253639_at	At4g30550	glutamine amidotransferase class-I domain-containing protein	1330.11	P	698.421	P	1055.3	P	1138.56	P	668.188	P	1146.73	P									No
					253636_at	At4g30500	similar to unknown protein [Arabidopsis thaliana] (TAIR:AT2G23940.1); similar to Protein of unknown function DUF788 [Medicago truncatula] (GB:ABE94694.1); contains InterPro domain Protein of unknown function DUF788; (InterPro:IPR008506)	78.78	P	160.799	P	889.144	P	480.704	P	70.214	P	403.459	P									No
					253630_at	At4g30490	AFG1-like ATPase family protein	427.518	P	1332.09	P	426.23	P	199.68	P	815.99	P	209.068	P			X	3.525					No
					253638_at	At4g30470	cinnamoyl-CoA reductase-related	72.892	P	1023.89	P	3512.18	P	1207.53	P	791.571	P	620.598	P					X	-17.16			No
					253631_at	At4g30440	GAE1 (UDP-D-GLUCURONATE 4-EPIMERASE 1); UDP-glucuronate 4-epimerase/ catalytic	8248.88	P	2703.48	P	3561.61	P	610.689	P	2255.06	P	2076.02	P	X	4.59							No
					253637_at	At4g30390	unknown protein	600.613	P	297.023	P	400.35	P	480.736	P	293.601	P	302.557	P									No
					253614_at	At4g30350	heat shock protein-related	128.872	P	101.108	P	461.826	P	478.557	P	103.417	P	248.799	P									No
					253612_at	At4g30310	ribitol kinase, putative	689.69	P	547.181	P	948.242	P	774.411	P	1382.28	P	727.273	P									No
					266949_s_at	At4g30260 | At2g18840	[AT4G30260, integral membrane Yip1 family protein];[AT2G18840, integral membrane Yip1 family protein]	672.921	P	275.928	P	1406.46	P	1093.73	P	847.834	P	795.079	P							X	-3.095	No
					253664_at	At4g30210	ATR2 (ARABIDOPSIS P450 REDUCTASE 2)	389.022	P	459.388	P	962.813	P	632.349	P	1161.5	P	524.856	P									No
					253610_at	At4g30200	similar to VIN3 (VERNALIZATION INSENSITIVE 3), zinc ion binding [Arabidopsis thaliana] (TAIR:AT5G57380.1); similar to Fibronectin, type III-like fold [Medicago truncatula] (GB:ABE86602.1); contains InterPro domain Fibronectin, type III; (InterPro:IPR003961)	2147.23	P	1228.84	P	1476.72	P	1257.99	P	893.936	P	1128.17	P	X	1.6							No
					253654_at	At4g30060	similar to unknown protein [Arabidopsis thaliana] (TAIR:AT2G19160.1); similar to Protein of unknown function DUF266, plant [Medicago truncatula] (GB:ABD28621.1); contains InterPro domain Protein of unknown function DUF266, plant; (InterPro:IPR004949)	225.051	P	497.947	P	86.673	A	95.292	A	155.414	P	54.237	A			X	4.5025					No
					253670_at	At4g30010	similar to fiber protein Fb15 [Gossypium barbadense] (GB:AAP34362.1)	809.077	P	3968.67	P	1840.37	P	1609.58	P	1546.25	P	1248.51	P			X	2.1125	X	-1.55			No
					253642_at	At4g29960	similar to conserved hypothetical protein [Medicago truncatula] (GB:ABE84586.1)	420.942	P	467.346	P	881.612	P	1099.29	P	505.679	P	639.218	P									No
					253647_at	At4g29950	microtubule-associated protein	812.446	P	1647.15	P	531.22	P	406.719	P	827.662	P	380.026	P			X	2.7775					No
			X	-2.5975	253700_at	At4g29840	MTO2 (METHIONINE OVER-ACCUMULATOR); threonine synthase	282.656	P	364.389	P	997.282	P	916.823	P	1453.01	P	882.017	P					X	-2.8975	X	-2.2975	No
					253649_at	At4g29790	similar to unknown protein [Arabidopsis thaliana] (TAIR:AT2G19390.1); similar to Os01g0967100 [Oryza sativa (japonica cultivar-group)] (GB:NP_001045507.1); similar to unknown protein [Oryza sativa (japonica cultivar-group)] (GB:AAU44129.1); similar to Os05g0350700 [Oryza sativa (japonica cultivar-group)] (GB:NP_001055276.1); contains domain DHS-like NAD/FAD-binding domain (SSF52467); contains dom…	219.671	P	137.128	P	165.132	P	243.741	P	181.065	P	175.734	P									No
					253643_at	At4g29780	similar to unknown protein [Arabidopsis thaliana] (TAIR:AT5G12010.1); similar to Os01g0582600 [Oryza sativa (japonica cultivar-group)] (GB:NP_001043414.1); similar to Os05g0593000 [Oryza sativa (japonica cultivar-group)] (GB:NP_001056499.1); similar to unknown protein [Oryza sativa (japonica cultivar-group)] (GB:BAD72250.1)	91.267	P	995.09	P	467.06	P	277.343	P	300.566	P	324.312	P									No
			X	-7.5275	253694_at	At4g29735	similar to hypothetical protein [Gossypium hirsutum] (GB:CAE75665.1); similar to Os06g0567000 [Oryza sativa (japonica cultivar-group)] (GB:NP_001057897.1); contains InterPro domain Protein of unknown function UPF0197; (InterPro:IPR007915)	156.544	P	383.842	P	1918.28	P	3382.85	P	1029.15	P	2287.37	P					X	-11.2475	X	-3.8075	No
					253693_at	At4g29670	thioredoxin family protein	590.623	P	450.931	P	951.128	P	591.27	P	1643.2	P	844.095	P									No
	X	2.19625			253690_at	At4g29550	similar to unknown protein [Arabidopsis thaliana] (TAIR:AT2G20620.1); contains InterPro domain Protein of unknown function DUF626, Arabidopsis thaliana; (InterPro:IPR006462)	232.9	P	153.735	P	79.941	P	94.895	P	59.849	A	55.378	P	X	2.675	X	1.7175					No
					253704_at	At4g29490	X-Pro dipeptidase	144.569	P	1796.31	P	930.241	P	854.229	P	642.532	P	612.668	P			X	1.93	X	-3.63			No
					253717_at	At4g29440	similar to unknown protein [Arabidopsis thaliana] (TAIR:AT2G19710.1); similar to MAPK activating protein-like [Oryza sativa (japonica cultivar-group)] (GB:BAD82253.1); similar to Os01g0706400 [Oryza sativa (japonica cultivar-group)] (GB:NP_001044016.1); contains InterPro domain Protein of unknown function DUF292, eukaryotic; (InterPro:IPR005061)	501.794	P	281.985	P	252.891	P	228.638	P	285.605	P	244.161	P	X	1.77							No
					253716_at	At4g29420	F-box family protein	103.823	P	118.556	P	95.399	P	73.047	P	84.857	P	74.806	P									No
					253714_at	At4g29380	protein kinase family protein / WD-40 repeat family protein	495.673	P	1364.54	P	545.143	P	693.136	P	340.583	P	549.103	P			X	2.335					No
	X	16.6588			253725_at	At4g29340	PRF4 (PROFILIN 4); actin binding	2582.33	P	741.534	P	60.852	A	60.265	P	62.22	A	75.312	P	X	26.2525	X	7.065					No
					253731_at	At4g29260	acid phosphatase class B family protein	368.934	P	149.748	P	787.195	P	539.365	P	490.842	P	387.503	P							X	-2.86	No
					253709_at	At4g29220	phosphofructokinase family protein	240.942	P	1992.29	P	588.345	P	406.742	P	1283.6	P	643.588	P			X	2.7525	X	-2.2825			No
					253705_at	At4g29130	ATHXK1 (GLUCOSE INSENSITIVE 2); ATP binding / hexokinase	730.432	P	1533.13	P	1335.59	P	831.072	P	1196.04	P	703.705	P									No
			X	-4.035	253706_at	At4g29120	6-phosphogluconate dehydrogenase NAD-binding domain-containing protein	214.153	P	613.755	P	2238.8	P	1882.77	P	1964.36	P	1389.59	P					X	-5.665	X	-2.405	No
			X	-4.20125	253751_at	At4g29070	similar to hypothetical protein [Platanus x acerifolia] (GB:CAL07987.1); contains domain Phospholipase A2, PLA2 (SSF48619); contains domain no description (G3D.1.20.90.10)	169.986	P	192.826	P	1336.06	P	497.423	P	1539.59	P	473.539	P					X	-4.4325	X	-3.97	No
					253754_at	At4g29020	glycine-rich protein	144.791	P	267.984	P	787.213	P	3327.05	P	565.456	P	1837.43	P					X	-6.22			No
					253750_at	At4g29000	tesmin/TSO1-like CXC domain-containing protein	125.855	P	62.935	P	82.262	P	98.982	P	77.373	A	72.387	P									No
					253748_at	At4g28990	RNA-binding protein-related	217.136	P	109.701	P	169.64	P	231.966	P	180.871	P	186.976	P									No
					253756_at	At4g28980	CAK1AT (CDK-ACTIVATING KINASE 1AT); kinase/ protein serine/threonine kinase	413.112	P	694.359	P	671.315	P	695.985	P	618.19	P	539.658	P									No
					253766_at	At4g28770	similar to unknown protein [Arabidopsis thaliana] (TAIR:AT2G20230.1); similar to CD9/CD37/CD63 antigen [Medicago truncatula] (GB:ABE93060.1); contains InterPro domain CD9/CD37/CD63 antigen; (InterPro:IPR000301)	824.007	P	3293.72	P	1226.29	P	949.971	P	804.958	P	851.769	P			X	2.7825					No
					253793_at	At4g28710	XIH (Myosin-like protein XIH)	133.454	P	77.154	P	191.072	P	132.635	A	319.332	P	161.312	P									No
					253790_at	At4g28660	photosystem II reaction centre W (PsbW) family protein	169.998	P	98.724	P	1145.94	P	326.479	P	3128.34	P	698.431	P							X	-9.3775	No
					253784_at	At4g28610	PHR1 (PHOSPHATE STARVATION RESPONSE 1); transcription factor	94.005	P	122.827	P	125.225	P	124.807	P	203.559	P	90.105	P									No
					253783_at	At4g28600	NPGR2 (NO POLLEN GERMINATION RELATED 2); calmodulin binding	167.257	P	543.043	P	535.225	P	404.601	P	379.442	P	338.138	P					X	-1.9825			No
			X	-5.49125	253789_at	At4g28570	alcohol oxidase-related	51.609	P	133.834	P	889.665	P	461.311	P	672.066	P	812.874	P					X	-7.035	X	-3.9475	No
	X	2.4325			253770_at	At4g28540	CKL6/PAPK1 (Casein Kinase I-like 6); casein kinase I/ kinase	830.324	P	712.773	P	245.244	P	293.491	P	185.536	P	258.573	P	X	2.705	X	2.16					No
					253778_at	At4g28480	DNAJ heat shock family protein	1607.54	P	640.93	P	1134.74	P	346.998	P	769.217	P	280.817	P									No
					253796_at	At4g28460	unknown protein	132.727	P	470.621	P	119.196	P	133.16	P	147.844	P	163.801	P			X	2.56					No
					253820_at	At4g28370	zinc ion binding	94.098	P	757.274	P	1313.51	P	247.547	P	279.941	P	222.322	P					X	-3.4225			No
					253814_at	At4g28290	unknown protein	652.252	P	99.945	P	499.396	P	469.963	P	1326.68	P	429.384	P							X	-4.7925	No
					253805_at	At4g28260	similar to expressed protein [Oryza sativa (japonica cultivar-group)] (GB:ABB47837.2)	438.786	P	2953.25	P	1052.73	P	2118.81	P	760.893	P	1121.17	P					X	-2.175			No
					253811_at	At4g28190	ULT1 (ULTRAPETALA1); DNA binding	1383.83	P	104.884	P	2336.7	P	2559.09	P	185.632	A	1153.02	P							X	-12.5725	No
			X	-5.545	253856_at	At4g28100	Identical to Uncharacterized GPI-anchored protein At4g28100 precursor [Arabidopsis Thaliana] (GB:Q9SUC9;GB:Q8L9X7); similar to unknown protein [Arabidopsis thaliana] (TAIR:AT3G18050.1); similar to hypothetical protein MtrDRAFT_AC139526g8v1 [Medicago truncatula] (GB:ABE80139.1); similar to Os07g0557700 [Oryza sativa (japonica cultivar-group)] (GB:NP_001059970.1)	108.777	P	47.123	P	375.116	P	797.745	P	645.739	P	448.75	P					X	-3.1875	X	-7.9025	No
					253855_at	At4g28050	TET7 (TETRASPANIN7)	223.25	P	1036.4	P	947.788	P	776.464	P	404.546	P	710.811	P					X	-2.51			No
					253848_at	At4g28020	similar to Protein of unknown function UPF0066 [Medicago truncatula] (GB:ABE81280.1); contains InterPro domain Protein of unknown function UPF0066; (InterPro:IPR001378)	287.317	P	131.838	P	297.449	P	384.06	P	428.63	A	320.417	P							X	-2.3125	No
			X	-5.65	253857_at	At4g27990	YGGT family protein	112.513	P	165.789	P	1357.61	P	614.67	P	1417.92	P	605.354	P					X	-6.505	X	-4.795	No
					253828_at	At4g27970	C4-dicarboxylate transporter/malic acid transport family protein	172.571	P	80.273	P	153.016	P	148.243	P	197.439	P	138.097	P							X	-1.455	No
					253826_s_at	At4g27960 | At5g53300	[AT4G27960, UBC9 (UBIQUITIN CONJUGATING ENZYME 9); ubiquitin-protein ligase];[AT5G53300, UBC10 (ubiquitin-conjugating enzyme 10); ubiquitin-protein ligase]	8193.95	P	3264.04	P	6195.99	P	9602.47	P	7496.58	P	7810.13	P							X	-1.9025	No
					253824_at	At4g27940	mitochondrial substrate carrier family protein	461.855	P	725.335	P	681.284	P	786.57	P	844.403	P	453.943	P									No
					253839_at	At4g27890	nuclear movement family protein	102.087	P	63.505	P	257.611	P	88.546	P	87.337	P	82.987	P									No
					253838_at	At4g27880	seven in absentia (SINA) family protein	4729.29	P	376.827	P	680.304	P	647.071	P	345.585	P	389.248	P	X	8.5525							No
					253837_at	At4g27850	proline-rich family protein	90.38	P	72.006	P	148.355	A	184.433	P	205.845	P	157.541	P							X	-1.895	No
					253836_at	At4g27840	similar to vesicle-associated membrane protein-related [Arabidopsis thaliana] (TAIR:AT5G52990.1); similar to Os08g0558600 [Oryza sativa (japonica cultivar-group)] (GB:NP_001062495.1); similar to Os08g0110300 [Oryza sativa (japonica cultivar-group)] (GB:NP_001060818.1); contains InterPro domain Longin; (InterPro:IPR010908); contains InterPro domain Longin-like; (InterPro:IPR011012)	149.019	P	75.583	P	66.626	P	57.136	P	85.993	P	56.233	P	X	1.8325							No
					253841_at	At4g27830	glycosyl hydrolase family 1 protein	38.909	P	356.873	P	483.829	P	129.57	P	599.736	P	239.112	P					X	-5.5075			No
			X	-14.09	253834_at	At4g27800	protein phosphatase 2C PPH1 / PP2C PPH1 (PPH1)	75.628	P	81.671	P	1692.86	P	1022.14	P	2476.99	P	1428.66	P					X	-13.87	X	-14.31	No
					253888_at	At4g27750	ISI1 (IMPAIRED SUCROSE INDUCTION 1); binding	1885.99	P	665.03	P	958.413	P	1873.71	P	706.175	P	1134.01	P									No
					253861_at	At4g27680	MSP1 protein, putative / intramitochondrial sorting protein, putative	155.259	P	524.294	P	746.814	P	619.978	P	855.541	P	438.951	P					X	-3.3325			No
					253882_at	At4g27650	PEL1 (PELOTA); translation release factor	115.616	P	614.008	P	545.066	P	479.041	P	767.976	P	526.863	P					X	-3.325			No
					253858_at	At4g27600	pfkB-type carbohydrate kinase family protein	883.185	P	1071.8	P	1456.47	P	931.827	P	2623.36	P	1689.57	P									No
					253868_at	At4g27500	PPI1 (PROTON PUMP INTERACTOR 1)	4297.12	P	2049.79	P	3280.82	P	2424.28	P	2143.44	P	2489.55	P									No
					253865_at	At4g27470	zinc finger (C3HC4-type RING finger) family protein	1375.15	P	287.053	P	236.079	P	286.983	P	217.447	P	270.331	P	X	4.34							No
			X	-8.37	253874_at	At4g27450	similar to unknown protein [Arabidopsis thaliana] (TAIR:AT3G15450.1); similar to unknown [Glycine max] (GB:AAG00940.1); contains domain no description (G3D.3.60.20.10); contains domain N-terminal nucleophile aminohydrolases (Ntn hydrolases) (SSF56235)	51.023	P	54.06	P	929.318	P	1409.38	P	414.266	P	606	P					X	-8.27	X	-8.47	No
					253872_at	At4g27410	RD26 (RESPONSIVE TO DESSICATION 26); transcription factor	99.215	P	4923.99	P	232.354	P	648.214	P	1101.97	P	425.5	P			X	8.9525					No
	X	13.735			253919_at	At4g27350	similar to unknown protein [Arabidopsis thaliana] (TAIR:AT5G54240.1); similar to membrane lipoprotein lipid attachment site-containing protein -like [Oryza sativa (japonica cultivar-group)] (GB:BAC84042.1); contains InterPro domain Protein of unknown function DUF1223; (InterPro:IPR010634)	10394.5	P	1877.76	P	417.639	P	360.7	P	252.125	P	371.603	P	X	23.97	X	3.5					No
					253908_at	At4g27260	GH3.5/WES1; indole-3-acetic acid amido synthetase	105.206	P	434.253	P	355.545	P	427.123	P	150.481	P	631.979	P									No
					253900_at	At4g27130	eukaryotic translation initiation factor SUI1, putative	2266.95	P	1008.01	P	1290.91	P	3750.66	P	1127.99	P	2866.54	P									No
					253897_at	At4g27120	similar to DEAD box RNA helicase, putative [Arabidopsis thaliana] (TAIR:AT1G20920.1); similar to putative protein [Medicago truncatula] (GB:ABE91154.1); contains InterPro domain Winged helix repressor DNA-binding; (InterPro:IPR011991)	217.53	P	505.374	P	842.71	P	959.522	P	510.467	P	778.829	P					X	-2.74			No
			X	-3.2275	253899_at	At4g27080	ATPDIL5-4 (PDI-LIKE 5-4); electron carrier/ protein disulfide oxidoreductase	139.758	P	329.571	P	867.321	P	1145.12	P	551.199	P	792.208	P					X	-4.24	X	-2.215	No
					253944_at	At4g27040	similar to unknown protein [Arabidopsis thaliana] (TAIR:AT3G31960.1); similar to EAP30 subunit of ELL complex [Xenopus tropicalis] (GB:NP_001011185.1); contains InterPro domain EAP30; (InterPro:IPR007286)	270.36	P	995.456	P	1025.05	P	1013.15	P	807.047	P	824.918	P					X	-2.3775			No
					253955_at	At4g27000	RNA-binding protein 45 (RBP45), putative	298.072	P	632.236	P	420.025	P	553.944	P	340.318	P	342.98	P									No
					253954_at	At4g26970	aconitate hydratase, cytoplasmic, putative / citrate hydro-lyase/aconitase, putative	491.863	P	6644.73	P	2410.1	P	1593.27	P	2767.91	P	1581.91	P			X	2.9	X	-3.4425			No
					253922_at	At4g26850	VTC2 (VITAMIN C DEFECTIVE 2)	2228.92	P	1127.42	P	4674.89	P	2307.78	P	13004.4	P	3611.44	P							X	-3.88	No
			X	-13.8387	253952_at	At4g26840	SUM1 (SMALL UBIQUITIN-LIKE MODIFIER 1)	90.404	P	422.516	P	2658.61	P	4546.05	P	1388.58	P	2581.39	P					X	-22.6125	X	-5.065	No
					253953_at	At4g26750	hydroxyproline-rich glycoprotein family protein	107.988	P	882.838	P	297.306	P	355.514	P	188.905	P	249.599	P			X	2.955	X	-1.7725			No
					253927_at	At4g26710	ATP synthase subunit H family protein	1905.91	P	1775.11	P	1521.38	P	1090.3	P	1891.27	P	1593.58	P									No
	X	3.6975			253926_at	At4g26650	RNA recognition motif (RRM)-containing protein	3140.41	P	1818.61	P	626.133	P	563.894	P	607.323	P	448.192	P	X	4.955	X	2.44					No
					253982_at	At4g26570	ATCBL3 (CALCINEURIN B-LIKE 3)	1333.5	P	879.585	P	1046	P	856.158	P	635.898	P	675.438	P									No
					253970_at	At4g26510	uracil phosphoribosyltransferase / UMP pyrophosphorylase (UPT1)	335.17	P	292.309	P	803.98	P	401.689	P	632.022	P	450.602	P									No
	X	10.4863			253963_at	At4g26470	calcium ion binding	897.106	P	1306.81	P	221.6	P	63.11	P	58.698	A	37.37	A	X	8.5525	X	12.42					No
					253959_at	At4g26410	similar to unknown protein [Arabidopsis thaliana] (TAIR:AT2G45060.1); similar to conserved hypothetical protein [Medicago truncatula] (GB:ABE90926.1)	513.943	P	1035.99	P	1279.58	P	1424.96	P	910.381	P	1219.24	P					X	-2.1075			No
					253958_at	At4g26400	zinc finger (C3HC4-type RING finger) family protein	11749	P	498.117	P	816.311	P	1633.84	P	535.086	P	890.597	P	X	11.955							No
					254010_at	At4g26240	similar to Os01g0559300 [Oryza sativa (japonica cultivar-group)] (GB:NP_001043342.1)	163.42	P	406.702	P	588.092	P	685.912	P	485.352	P	546.233	P					X	-2.695			No
					254018_at	At4g26180	mitochondrial substrate carrier family protein	237.712	P	261.62	P	207.153	P	262.433	P	171.454	A	191.038	P									No
					253995_at	At4g26100	CK1 (casein kinase 1-like protein 1); casein kinase I/ kinase	429.216	P	261.05	P	468.332	P	573.011	P	294.373	P	367.177	P									No
					253994_at	At4g26080	ABI1 (ABA INSENSITIVE 1); calcium ion binding / protein phosphatase type 2C	483.951	P	3946.34	P	1254.04	P	955.637	P	2252.1	P	1078.73	P			X	2.5125	X	-1.9525			No
			X	-2.9825	253993_at	At4g26070	MEK1 (mitogen-activated protein kinase kinase 1); MAP kinase kinase/ kinase	91.284	P	68.016	P	310.55	P	182	P	517.24	P	261.864	P					X	-2.495	X	-3.47	No
					254035_at	At4g25970	PSD2 (Phosphatidylserine decarboxylase 2)	155.329	P	1347.95	P	1233.63	P	1786.21	P	840.878	P	1293.09	P					X	-5.625			No
	X	2.01			254032_at	At4g25940	epsin N-terminal homology (ENTH) domain-containing protein	323.172	P	418.423	P	146.472	A	136.101	A	189.909	P	141.557	A	X	1.7575	X	2.2625					No
	X	10.75			254040_at	At4g25900	aldose 1-epimerase family protein	8442.14	P	2363.42	P	361.647	P	267.537	P	615.593	P	508.905	P	X	17.245	X	4.255					No
					254039_at	At4g25840	GPP1 (GLYCEROL-3-PHOSPHATASE 1); hydrolase	303.464	P	377.085	P	507.545	P	496.945	P	310.383	P	336.912	P									No
					254048_at	At4g25680	similar to unknown protein [Arabidopsis thaliana] (TAIR:AT4G25660.1); similar to Protein of unknown function DUF862, eukaryotic [Medicago truncatula] (GB:ABE85315.1); similar to Os10g0533900 [Oryza sativa (japonica cultivar-group)] (GB:NP_001065158.1); contains InterPro domain Protein of unknown function DUF862, eukaryotic; (InterPro:IPR008580)	104.151	P	355.149	P	595.468	P	536.705	P	317.968	P	359.316	P					X	-3.465			No
					254050_s_at	At4g25670 | At4g25690	[AT4G25670, similar to unknown protein [Arabidopsis thaliana] (TAIR:AT4G25690.2); similar to conserved hypothetical protein [Medicago truncatula] (GB:ABE85314.1)];[AT4G25690, similar to unknown protein [Arabidopsis thaliana] (TAIR:AT4G25670.1); similar to conserved hypothetical protein [Medicago truncatula] (GB:ABE85314.1)]	95.031	P	1065.78	P	945.014	P	500.087	P	1093.9	P	569.541	P					X	-6.83			No
					254021_at	At4g25650	ACD1-LIKE; electron carrier	1288.89	P	477.281	P	2624.36	P	666.562	P	3412.01	P	1283.51	P									No
					245229_at	At4g25620	hydroxyproline-rich glycoprotein family protein	77.932	P	162.213	P	591.179	P	259.787	P	421.787	P	707.63	P					X	-4.2425			No
					245236_at	At4g25540	MSH3 (ARABIDOPSIS HOMOLOG OF DNA MISMATCH REPAIR PROTEIN MSH3)	206.085	P	61.019	P	206.493	P	244.215	P	178.24	P	181.283	P							X	-2.465	No
					254062_at	At4g25380	zinc finger (AN1-like) family protein	101.485	P	179.161	P	44.59	A	75.515	P	55.894	A	71.362	P			X	1.985					No
					254052_at	At4g25280	adenylate kinase family protein	162.174	P	536.372	P	304.252	P	361.474	P	375.872	P	341.427	P					X	-1.7175			No
	X	3.03875			254108_at	At4g25230	RIN2 (RPM1 INTERACTING PROTEIN 2); protein binding / zinc ion binding	1368.99	P	864.984	P	554.188	P	289.895	P	283.888	P	265.16	P	X	3.705	X	2.3725					No
			X	-4.59875	254058_at	At4g25210	transcription regulator	89.075	P	422.958	P	1213.65	P	1613.27	P	870.038	P	984.599	P					X	-7.045	X	-2.1525	No
					254096_at	At4g25150	acid phosphatase, putative	6644.46	P	90.304	P	172.647	P	242.373	P	108.435	P	191.955	P	X	31.23							No
					254099_at	At4g25130	peptide methionine sulfoxide reductase, putative	210.87	P	690.834	P	2540.8	P	1025.32	P	3691.27	P	2033.04	P					X	-8.2675			No
					254103_at	At4g25030	similar to unknown protein [Arabidopsis thaliana] (TAIR:AT5G45410.3); similar to Os07g0159500 [Oryza sativa (japonica cultivar-group)] (GB:NP_001058932.1); similar to Os10g0580900 [Oryza sativa (japonica cultivar-group)] (GB:NP_001065517.1); similar to unknown protein [Oryza sativa (japonica cultivar-group)] (GB:BAD67910.1)	477.415	P	4077.42	P	1314.97	P	913.623	P	1378.43	P	807.078	P			X	3.305					No
			X	-2.4875	254085_at	At4g24960	ATHVA22D (Arabidopsis thaliana HVA22 homologue D)	155.051	P	177.154	P	643.627	P	604.054	P	582.844	P	316.566	P					X	-2.7575	X	-2.2175	No
			X	-9.19875	254137_at	At4g24930	thylakoid lumenal 17.9 kDa protein, chloroplast	103.741	P	56.689	P	910.971	P	371.209	P	2416.86	P	710.64	P					X	-6.8275	X	-11.57	No
					254083_at	At4g24920	protein transport protein SEC61 gamma subunit, putative	489.113	P	1287.96	P	2137.3	P	1428.78	P	1108.85	P	1003.22	P					X	-2.4575			No
					254087_at	At4g24840	similar to Os03g0849600 [Oryza sativa (japonica cultivar-group)] (GB:NP_001051898.1); similar to Low density lipoprotein receptor (ISS) [Ostreococcus tauri] (GB:CAL52868.1); contains InterPro domain COG complex component, COG2; (InterPro:IPR009316)	119.922	P	672.834	P	796.298	P	816.041	P	476.206	P	493.742	P					X	-3.52			No
					254089_at	At4g24800	MA3 domain-containing protein	105.065	P	220.798	P	256.951	P	959.678	P	213.481	P	516.057	P					X	-3.0875			No
					254131_at	At4g24740	AFC2 (ARABIDOPSIS FUS3-COMPLEMENTING GENE 1); kinase	758.49	P	1033.8	P	686.128	P	1000.89	P	898.084	P	826.35	P									No
					254116_at	At4g24730	calcineurin-like phosphoesterase family protein	814.905	P	452.862	P	504.662	P	476.752	P	367.691	P	412.602	P	X	1.64							No
					254144_at	At4g24690	ubiquitin-associated (UBA)/TS-N domain-containing protein / octicosapeptide/Phox/Bemp1 (PB1) domain-containing protein	550.971	P	3647.93	P	3344.04	P	3463.35	P	1790.4	P	2676.3	P					X	-3.4175			No
					254140_at	At4g24610	similar to unknown protein [Arabidopsis thaliana] (TAIR:AT5G65440.1); similar to unknown protein [Arabidopsis thaliana] (TAIR:AT5G48310.1); similar to Os02g0760200 [Oryza sativa (japonica cultivar-group)] (GB:NP_001048187.1); similar to Os02g0198400 [Oryza sativa (japonica cultivar-group)] (GB:NP_001046207.1); similar to unknown protein [Oryza sativa (japonica cultivar-group)] (GB:BAD19403.1); co…	93.985	P	96.961	P	681.323	P	988.982	P	151.301	A	753.415	P									No
					254120_at	At4g24570	mitochondrial substrate carrier family protein	189.178	P	238.777	P	354.269	P	252.996	P	448.443	P	246.512	P									No
					254128_at	At4g24560	UBP16 (UBIQUITIN-SPECIFIC PROTEASE 16); ubiquitin-specific protease	396.777	P	356.727	P	431.025	P	564.613	P	337.561	P	391.213	P									No
					254172_at	At4g24550	clathrin adaptor complexes medium subunit family protein	174.767	P	1581.68	P	1645.69	P	1634.96	P	950.202	P	1203.89	P					X	-4.6425			No
					254127_at	At4g24520	ATR1 (ARABIDOPSIS CYTOCHROME REDUCTASE)	149.272	P	455.621	P	525.093	P	757.4	P	467.961	P	754.315	P					X	-3.295			No
			X	-2.16125	254164_at	At4g24470	ZIM (ZINC-FINGER PROTEIN EXPRESSED IN INFLORESCENCE MERISTEM); transcription factor	465.696	P	719.359	P	1608.52	P	1798.58	P	1263.62	P	1086.05	P					X	-2.615	X	-1.7075	No
					254154_at	At4g24460	similar to unknown protein [Arabidopsis thaliana] (TAIR:AT5G19380.1); similar to conserved hypothetical protein [Medicago truncatula] (GB:ABE77682.1); similar to Os12g0511300 [Oryza sativa (japonica cultivar-group)] (GB:NP_001066868.1)	251.929	P	131.674	P	345.584	P	310.899	P	420.382	P	298.333	P							X	-2.0425	No
					254162_at	At4g24440	transcription initiation factor IIA gamma chain / TFIIA-gamma (TFIIA-S)	1005.09	P	660.885	P	926.923	P	1819.12	P	458.789	P	1020.87	P									No
					254158_at	At4g24380	hydrolase, acting on ester bonds	2439.52	P	1186.07	P	714.196	P	301.861	P	677.01	P	1002.43	P	X	3.5225							No
					254161_at	At4g24370	similar to hypothetical protein [Oryza sativa (japonica cultivar-group)] (GB:BAC65001.1); similar to Os08g0151500 [Oryza sativa (japonica cultivar-group)] (GB:NP_001060999.1)	79.951	P	73.357	P	144.254	P	148.384	P	130.725	P	121.477	P							X	-1.535	No
					254146_at	At4g24260	endo-1,4-beta-glucanase, putative / cellulase, putative	113.489	P	74.77	P	1627.44	P	1052.04	P	137.556	P	300.148	P									No
					254157_at	At4g24220	VEP1 (VEIN PATTERNING 1)	322.014	P	1623.55	P	1151.2	P	605.856	P	818.505	P	639.677	P					X	-1.835			No
					254176_at	At4g24200	similar to bromo-adjacent homology (BAH) domain-containing protein [Arabidopsis thaliana] (TAIR:AT3G48060.1); similar to Os06g0631300 [Oryza sativa (japonica cultivar-group)] (GB:NP_001058124.1); similar to unknown protein [Oryza sativa (japonica cultivar-group)] (GB:BAD38587.1); contains InterPro domain Transcription factors TFIIS, elongin A, CRSP70, conserved; (InterPro:IPR010990)	192.098	P	253.441	P	232.737	P	248.498	P	203.702	P	186.785	P									No
			X	-23.435	254166_at	At4g24190	SHD (SHEPHERD); ATP binding	95.963	P	405.759	P	6943.11	P	5133.9	P	3104.87	P	5056.17	P					X	-37.7875	X	-9.0825	No
					254204_at	At4g24160	hydrolase, alpha/beta fold family protein	678.263	P	5199.23	P	1132.15	P	759.363	P	693.867	P	576.047	P			X	6.07					No
					254182_at	At4g23950	similar to unknown protein [Arabidopsis thaliana] (TAIR:AT1G22882.1); similar to Os01g0876400 [Oryza sativa (japonica cultivar-group)] (GB:NP_001044969.1); similar to membrane protein CH1-like [Oryza sativa (japonica cultivar-group)] (GB:BAB92455.1); contains InterPro domain Galactose-binding like; (InterPro:IPR008979); contains InterPro domain Sad1/UNC-like, C-terminal; (InterPro:IPR012919)	348.132	P	68.868	P	237.981	P	503.326	P	126.891	P	286.052	P							X	-2.8625	No
					254190_at	At4g23885	similar to unknown protein [Arabidopsis thaliana] (TAIR:AT5G24165.1)	305.453	P	683.101	P	362.133	P	402.814	P	122.731	P	331.477	P			X	2.285					No
					254223_at	At4g23730	aldose 1-epimerase family protein	138.099	P	222.318	P	301.116	P	173.106	P	688.746	P	203.522	P									No
					254216_at	At4g23710	(VACUOLAR ATP SYNTHASE SUBUNIT G 2, VACUOLAR ATP SYNTHASE SUBUNIT G2); unknown protein	364.059	P	1958.75	P	335.54	P	246.717	P	196.425	P	201.452	P			X	6.5675					No
					254230_at	At4g23660	ATPPT1 (Arabidopsis thaliana polyprenyltransferase 1); prenyltransferase	148.18	P	138.207	P	198.466	P	239.009	P	187.081	P	190.899	P									No
					254214_at	At4g23640	TRH1 (TINY ROOT HAIR 1); potassium ion transporter	206.469	P	547.445	P	684.426	P	546.697	P	639.935	P	522.417	P					X	-2.1475			No
					254227_at	At4g23630	BTI1 (VIRB2-INTERACTING PROTEIN 1)	2555.99	P	4529.4	P	4467.47	P	3871.66	P	4248.4	P	2435.03	P									No
					254260_at	At4g23440	transmembrane receptor	38.697	P	264.939	P	179.601	P	371.785	P	163.066	P	332.798	P					X	-4.265			No
					254291_at	At4g23010	ATUTR2/UTR2 (UDP-GALACTOSE TRANSPORTER 2)	205.649	P	1561.77	P	1745.23	P	1367.69	P	1142.38	P	612.56	P					X	-4.23			No
					254287_at	At4g22960	similar to unknown protein [Arabidopsis thaliana] (TAIR:AT4G11860.1); similar to PREDICTED: similar to Y55F3AM.9 [Macaca mulatta] (GB:XP_001106845.1); similar to Os06g0712400 [Oryza sativa (japonica cultivar-group)] (GB:NP_001058557.1); contains InterPro domain Protein of unknown function DUF544; (InterPro:IPR007518)	161.071	P	86.908	P	130.019	P	155.076	P	155.813	P	142.651	P									No
					254284_at	At4g22910	signal transducer	53.223	P	222.747	P	220.904	P	74.368	P	106.242	P	113.736	P									No
					254272_at	At4g22850	similar to unknown protein [Arabidopsis thaliana] (TAIR:AT4G12000.1); similar to At1g12450-related [Medicago truncatula] (GB:ABE81486.1); contains domain UNCHARACTERIZED (PTHR12677)	205.715	P	344.303	P	508.636	P	569.333	P	261.313	P	273.545	P									No
			X	-3.695	254281_at	At4g22840	bile acid:sodium symporter family protein	64.405	P	105.154	P	809.036	P	293.447	P	367.663	P	203.884	P					X	-4.3575	X	-3.0325	No
					254276_at	At4g22820	zinc finger (AN1-like) family protein	319.335	P	1828.18	P	1352.68	P	647.64	P	866.863	P	544.855	P			X	2.0825	X	-2.2875			No
					254300_at	At4g22780	ACR7 (ACT Domain Repeat 7)	994.687	P	211.931	P	477.277	P	300.467	P	266.709	P	170.9	P	X	3.105							No
					254279_at	At4g22750	zinc finger (DHHC type) family protein	806.551	P	1289.06	P	1637.3	P	1661.82	P	1000.24	P	1149.9	P									No
					254278_at	At4g22740	glycine-rich protein	632.053	P	589.492	P	1435.67	P	1063.14	P	1075.16	P	775.338	P									No
	X	4.76375			254321_at	At4g22590	trehalose-6-phosphate phosphatase, putative	2939.1	P	2257.35	P	1056.18	P	326.497	P	406.31	P	406.301	P	X	5.5975	X	3.93					No
					254320_at	At4g22580	exostosin family protein	35.749	P	80.573	P	225.46	P	94.665	P	220.745	P	90.161	P									No
			X	-1.87125	254319_at	At4g22560	similar to unknown protein [Arabidopsis thaliana] (TAIR:AT4G12450.1); similar to hypothetical protein [Oryza sativa (japonica cultivar-group)] (GB:BAD25627.1); contains domain ADP-ribosylation (SSF56399)	99.94	P	111.586	P	281.458	P	297.799	P	435.551	P	239.547	P					X	-1.8825	X	-1.86	No
					254329_at	At4g22540	oxysterol-binding family protein	291.657	P	266.081	P	473.494	P	298.503	P	277.498	P	306.802	P									No
					254327_at	At4g22490	protease inhibitor/seed storage/lipid transfer protein (LTP) family protein	138.225	P	56.633	P	80.502	P	78.089	P	97.376	P	168.746	P									No
					254359_at	At4g22360	SWIB complex BAF60b domain-containing protein	505.22	P	410.374	P	429.318	P	945.653	P	265.051	P	475.132	P									No
					254360_at	At4g22340	phosphatidate cytidylyltransferase, putative / CDP-diglyceride synthetase, putative	155.407	P	85.251	P	625.485	P	236.598	P	588.154	P	319.936	P							X	-4.17	No
					254306_at	At4g22330	ATCES1 (ATCES1); catalytic	361.762	P	470.999	P	478.626	P	677.537	P	234.557	P	459.423	P									No
					254358_at	At4g22310	similar to unknown protein [Arabidopsis thaliana] (TAIR:AT4G14695.1); similar to Os08g0344300 [Oryza sativa (japonica cultivar-group)] (GB:NP_001061597.1); similar to Os07g0449100 [Oryza sativa (japonica cultivar-group)] (GB:NP_001059546.1); similar to Protein of unknown function UPF0041 [Medicago truncatula] (GB:ABD28486.1); contains InterPro domain Protein of unknown function UPF0041; (InterPro…	180.692	P	1623.92	P	1179.29	P	1483.59	P	1318.46	P	1410.02	P					X	-5.735			No
			X	-5.28125	254353_s_at	At4g22285 | At4g22350	[AT4G22285, ubiquitin thiolesterase/ zinc ion binding];[AT4G22350, ubiquitin carboxyl-terminal hydrolase family protein]	51.698	P	168.01	P	609.966	P	715.923	P	483.703	P	541.507	P					X	-7.8025	X	-2.76	No
					254304_at	At4g22270	similar to unknown protein [Arabidopsis thaliana] (TAIR:AT4G03820.1); similar to AT3g20300/MQC12_5 [Medicago truncatula] (GB:ABD32643.1)	291.425	P	531.119	P	336.062	P	158.903	P	139.512	P	116.175	P									No
					254335_at	At4g22260	IM (IMMUTANS)	249.237	P	154.815	P	438.758	P	324.029	P	525.495	P	278.567	P							X	-1.87	No
					254357_at	At4g22220	ISU1 (Iron-sulfur cluster assembly complex protein)	864.371	P	345.659	P	732.216	P	779.928	P	887.94	P	637.416	P							X	-1.6025	No
					254341_at	At4g22130	kinase	131.155	P	76.01	P	960.874	P	755.296	P	227.617	P	293.369	P							X	-5.2575	No
					254363_at	At4g22010	SKS4 (SKU5 Similar 4); copper ion binding / oxidoreductase	138.978	P	77.647	P	155.548	P	510.108	P	209.731	P	426.823	P							X	-2.985	No
					254343_at	At4g21990	APR3 (APS REDUCTASE 3)	2989.68	P	1947.06	P	1668.82	P	748.819	P	2306.88	P	870.392	P									No
					254346_at	At4g21980	APG8A (autophagy 8A)	159.92	P	4113.01	P	1224.8	P	1122.48	P	529.873	P	959.289	P			X	4.105	X	-4.93			No
			X	-48.43	254386_at	At4g21960	PRXR1 (peroxidase 42); peroxidase	81.832	P	209.309	P	10682.8	P	5252.46	P	11265.9	P	3953.07	P					X	-67.525	X	-29.335	No
					254385_s_at	At4g21830 | At4g21840	[AT4G21830, methionine sulfoxide reductase domain-containing protein / SeIR domain-containing protein];[AT4G21840, methionine sulfoxide reductase domain-containing protein / SelR domain-containing protein]	42.327	P	111.402	P	64.581	A	66.579	A	576.164	P	59.763	A									No
					254378_at	At4g21810	Der1-like family protein / degradation in the ER-like family protein	285.662	P	880.889	P	1000.9	P	1105.94	P	624.534	P	743.352	P					X	-2.2925			No
					254376_at	At4g21790	TOM1 (TOBAMOVIRUS MULTIPLICATION 1)	820.001	P	2937.07	P	1465.38	P	1881.34	P	1926.82	P	1338.44	P			X	1.465	X	-1.5975			No
					254368_at	At4g21710	NRPB2 (EMBRYO DEFECTIVE 1989); DNA binding	213.642	P	581.058	P	823.856	P	1023.91	P	463.502	P	843.004	P					X	-2.7875			No
					261872_s_at	At4g21660 | At1g11520	[AT4G21660, proline-rich spliceosome-associated (PSP) family protein];[AT1G11520, pliceosome associated protein-related]	118.104	P	208.049	P	296.364	P	364.936	P	283.127	P	308.299	P					X	-2.18			No
					254422_at	At4g21560	vacuolar protein sorting-associated protein 28 family protein / VPS28 family protein	532.954	P	999.472	P	922.084	P	1119.94	P	670.249	P	826.57	P									No
					254418_at	At4g21480	glucose transporter, putative	609.479	P	267.358	P	1947.31	P	6347.97	P	127.739	P	1566.05	P									No
					254410_at	At4g21410	protein kinase family protein	47.394	P	73.862	P	114.269	P	191.497	P	102.207	P	179.248	P									No
					254407_at	At4g21370	S-locus protein kinase, putative	168.986	P	70.786	P	70.011	P	79.671	P	79.422	P	74.256	P	X	1.8							No
					254405_at	At4g21350	B80; binding / ubiquitin-protein ligase	149.135	P	129.365	P	267.11	P	278.108	P	211.824	P	233.285	P							X	-1.5525	No
					254414_at	At4g21320*	(2R)-phospho-3-sulfolactate synthase-related	243.114	P	408.783	P	409.135	P	412.624	P	223.462	P	484.68	P									No
					254428_at	At4g21160	ZAC (ARF-GAP DOMAIN 12); ARF GTPase activator	1216.68	P	2264.02	P	865.304	P	824.84	P	1052.64	P	812.925	P			X	2.04					No
					254399_at	At4g21110	G10 family protein	711.167	P	1118.55	P	1812.85	P	3555.86	P	1430.18	P	2224.89	P					X	-2.76			No
					254429_at	At4g21105	similar to hypothetical protein MtrDRAFT_AC137510g19v1 [Medicago truncatula] (GB:ABE81487.1)	237.281	P	1153.82	P	1070.71	P	950.805	P	897.562	P	942.165	P					X	-3.4025			No
			X	-2.54125	254451_at	At4g21090	adrenodoxin-like ferredoxin 1	111.527	P	156.881	P	325.859	P	629.434	P	369.72	P	417.203	P					X	-2.8075	X	-2.275	No
			X	-1.6375	254442_at	At4g21060	galactosyltransferase family protein	115.367	P	102.552	P	193.888	P	261.298	P	182.761	P	253.138	P					X	-1.605	X	-1.67	No
					254446_at	At4g20890	TUB9 (tubulin beta-9 chain); structural molecule	14088.1	P	1330.71	P	2143.87	P	1820.18	P	809.876	P	1247.78	P	X	8.8975							No
					254434_at	At4g20880	ethylene-responsive nuclear protein / ethylene-regulated nuclear protein (ERT2)	3754.32	P	237.805	P	498.76	P	398.118	P	350.588	P	376.985	P	X	8.2025							No
					254448_at	At4g20870	fatty acid hydroxylase, putative	11879	P	835.578	P	1210.52	P	1482.53	P	737.355	P	1428.89	P	X	8.64							No
					254433_at	At4g20850	TPP2 (TRIPEPTIDYL PEPTIDASE II); subtilase	297.597	P	2455.36	P	2110.24	P	2431.21	P	2440.82	P	2320.07	P					X	-6.7375			No
					254432_at	At4g20830	FAD-binding domain-containing protein	410.308	P	1805.05	P	515.916	P	546.783	P	829.211	P	956.409	P			X	2.1275					No
					254487_at	At4g20780	calcium-binding protein, putative	96.679	P	162.001	P	383.792	P	330.454	A	547.701	P	475.25	P					X	-2.2725			No
			X	-2.8025	254484_at	At4g20750*	short-chain dehydrogenase/reductase (SDR) family protein	45.86	P	58.625	P	284.665	P	131.247	P	405.321	P	124.076	P					X	-3.09	X	-2.515	No
					254473_s_at	At4g20570 | At4g20560 | At4g20540 | At4g20590 | At4g20550 | At4g20600 | At4g20650 | At4g20630 | At4g20530 | At4g20640 | At4g20710 | At4g20520 | At4g20620 | At4g20610 | At4g20700 | At4g20580	[AT4G20570, receptor-like protein kinase-related];[AT4G20560, receptor-like protein kinase-related];[AT4G20540, receptor-like protein kinase-related];[AT4G20590, receptor-like protein kinase-related];[AT4G20550, receptor-like protein kinase-related];[AT4G20600, receptor-like protein kinase-related];[AT4G20650, similar to receptor-like protein kinase-related [Arabidopsis thaliana] (TAIR:AT4G20630.…	509.045	P	68.961	P	48.722	A	109.074	P	73.782	A	37.25	A	X	6.5675							No
			X	-4.84625	254481_at	At4g20480	similar to unknown protein [Arabidopsis thaliana] (TAIR:AT1G05400.1); similar to 80C09_3 [Brassica rapa subsp. pekinensis] (GB:AAZ41814.1); similar to Os07g0637200 [Oryza sativa (japonica cultivar-group)] (GB:NP_001060400.1); similar to Os11g0167300 [Oryza sativa (japonica cultivar-group)] (GB:NP_001065838.1); contains InterPro domain Protein of unknown function DUF537; (InterPro:IPR007491)	244.985	P	385.427	P	1731.87	P	2600.88	P	892.769	P	1989.64	P					X	-6.185	X	-3.5075	No
					254468_at	At4g20460	NAD-dependent epimerase/dehydratase family protein	606.29	P	1108.28	P	304.114	P	773.594	P	171.302	P	560.86	P									No
					254476_at	At4g20410	GSNAP (GAMMA-SOLUBLE NSF ATTACHMENT PROTEIN); intracellular transporter	545.434	P	1641.44	P	1466.08	P	989.405	P	525.475	P	664.251	P									No
					254478_at	At4g20330	transcription initiation factor-related	659.635	P	683.292	P	789.94	P	599.124	P	410.797	P	453.174	P									No
					254491_at	At4g20300	similar to unknown protein [Arabidopsis thaliana] (TAIR:AT1G55340.1); similar to unknown protein [Oryza sativa (japonica cultivar-group)] (GB:BAD73751.1); contains InterPro domain Protein of unknown function DUF1639; (InterPro:IPR012438)	556.215	P	485.738	P	500.454	P	286.508	P	657.32	P	478.388	P									No
					254492_at	At4g20260	DREPP plasma membrane polypeptide family protein	355.107	P	5204.02	P	1916.07	P	1119.82	P	2334.93	P	2532.29	P			X	2.3575	X	-3.7875			No
					254462_at	At4g20150	similar to unknown protein [Phytophthora infestans] (GB:AAY43427.1); similar to Os07g0498300 [Oryza sativa (japonica cultivar-group)] (GB:NP_001059709.1)	188.832	P	4539.17	P	3271.66	P	3670.63	P	3131.69	P	3180.66	P					X	-12.8075			No
					254496_at	At4g20070	ATAAH (ARABIDOPSIS THALIANA ALLANTOATE AMIDOHYDROLASE); allantoate deiminase/ metallopeptidase	1084.76	P	102.689	P	786.465	P	145.812	A	914.656	P	104.849	A									No
					254520_at	At4g19960	potassium ion transporter	109.623	P	394.076	P	220.655	P	127.107	P	367.848	P	197.646	P									No
					254547_at	At4g19860	lecithin:cholesterol acyltransferase family protein / LACT family protein	851.059	P	4838.9	P	1156.99	P	1310.04	P	924.373	P	1006.12	P			X	3.5925					No
					254545_at	At4g19830	immunophilin / FKBP-type peptidyl-prolyl cis-trans isomerase family protein	319.774	P	100.894	P	293.364	P	285.692	P	662.559	P	232.803	P							X	-3.125	No
					254530_at	At4g19640	ARA7; GTP binding	2257.31	P	6189.86	P	3307.95	P	2840.84	P	1868.66	P	1835.29	P			X	2.1025					No
					254526_at	At4g19600	cyclin family protein	350.839	P	241.849	P	318.865	P	518.271	P	261.813	P	384.25	P									No
			X	-3.2825	254529_at	At4g19540	similar to HCF101 (HIGH-CHLOROPHYLL-FLUORESCENCE 101), ATP binding [Arabidopsis thaliana] (TAIR:AT3G24430.1); similar to putative nucleotide-binding protein [Oryza sativa] (GB:AAL31687.1); contains domain NUCLEOTIDE-BINDING PROTEIN NBP35(YEAST)-RELATED (PTHR23264); contains domain no description (G3D.3.40.50.300); contains domain P-loop containing nucleoside triphosphate hydrolases (SSF52540); co…	126.508	P	108	P	444.102	P	572.771	P	453.488	P	426.757	P					X	-3.0525	X	-3.5125	No
			X	-2.9825	254585_at	At4g19500	disease resistance protein (TIR-NBS-LRR class), putative	162.937	P	156.044	P	526.155	P	546.24	P	638.843	P	683.044	P					X	-3.0125	X	-2.9525	No
					254584_at	At4g19490*	expressed protein	95.369	P	252.964	P	390.335	P	301.365	P	237.864	P	226.174	P					X	-2.14			No
	X	1.455			254581_at	At4g19440	pentatricopeptide (PPR) repeat-containing protein	167.778	P	158.098	P	93.756	P	76.182	P	95.918	A	86.945	P	X	1.585	X	1.325					No
					254615_at	At4g19210	ATRLI2 (Arabidopsis thaliana RNase L inhibitor protein 2)	96.249	P	881.317	P	1262.48	P	1442.23	P	1103.72	P	1133.9	P					X	-9.5925			No
					254559_at	At4g19200	proline-rich family protein	1823.02	P	1071.51	P	1165.74	P	874.89	P	1119.71	P	450.224	P	X	1.795							No
					254563_at	At4g19120	ERD3 (EARLY-RESPONSIVE TO DEHYDRATION 3)	5072.79	P	670.877	P	1003.49	P	299.417	A	1179.84	P	1339.12	P	X	6.0075							No
	X	3.355			254560_at	At4g19110	protein kinase, putative	1722.84	P	1184.67	P	465.887	P	425.698	P	301.326	P	278.267	P	X	4.125	X	2.585					No
					254602_at	At4g19040	EDR2 (enhanced disease resistance 2); lipid binding	1215.04	P	740.767	P	711.1	P	613.426	P	500.148	P	451.329	P	X	1.8625							No
	X	4.68125			254605_at	At4g18950	ankyrin protein kinase, putative	704.614	P	1428.6	P	228.322	P	133.409	P	239.865	P	187.404	P	X	3.0525	X	6.31					No
			X	-3.1125	254594_at	At4g18930	cyclic phosphodiesterase	133.441	P	302.498	P	798.577	P	837.76	P	711.9	P	512.403	P					X	-4.285	X	-1.94	No
					254636_at	At4g18700	CIPK12 (CIPK12); kinase	16685.8	P	710.092	P	679.635	P	119.796	P	1648.26	P	311.097	P	X	37.1275							No
	X	22.435			254633_at	At4g18640	MRH1 (morphogenesis of root hair 1); ATP binding / protein serine/threonine kinase	6056.3	P	1941.85	P	610.641	P	64.589	P	107.944	P	116.91	P	X	34.715	X	10.155					No
					254624_at	At4g18580	unknown protein	913.847	P	669.647	P	804.831	P	799.42	P	194.943	P	556.808	P									No
					254673_at	At4g18430	AtRABA1e (Arabidopsis Rab GTPase homolog A1e); GTP binding	56.302	P	2009.95	P	86.71	P	54.819	P	69.586	P	73.956	P			X	16.7575					No
					254630_at	At4g18360	(S)-2-hydroxy-acid oxidase, peroxisomal, putative / glycolate oxidase, putative / short chain alpha-hydroxy acid oxidase, putative	72.689	P	60.796	P	153.523	P	182.355	P	83.443	A	129.084	P									No
					254664_at	At4g18300	eIF4-gamma/eIF5/eIF2-epsilon domain-containing protein	88.685	P	209.179	P	577.841	P	555.355	P	212.829	P	334.744	P					X	-3.51			No
			X	-3.04875	254658_at	At4g18230	similar to unknown [Solanum tuberosum] (GB:ABA81886.1); contains domain UDP-Glycosyltransferase/glycogen phosphorylase (SSF53756); contains domain no description (G3D.3.40.50.2000); contains domain FAMILY NOT NAMED (PTHR12154); contains domain SUBFAMILY NOT NAMED (PTHR12154:SF8)	76.533	P	117.792	P	359.067	P	415.773	P	314.05	P	416.853	P					X	-3.4775	X	-2.62	No
			X	-2.925	254651_at	At4g18160	KCO6 (CA2+ ACTIVATED OUTWARD RECTIFYING K+ CHANNEL 6); outward rectifier potassium channel	163.711	P	118.506	P	504.581	P	605.027	P	539.563	P	402.358	P					X	-2.6175	X	-3.2325	No
					254681_at	At4g18140	similar to NLI interacting factor (NIF) family protein [Arabidopsis thaliana] (TAIR:AT5G46410.1); similar to CTD-phosphatase-like protein [Hordeum vulgare subsp. vulgare] (GB:AAQ92971.1); similar to Os01g0629400 [Oryza sativa (japonica cultivar-group)] (GB:NP_001043640.1); contains InterPro domain NLI interacting factor; (InterPro:IPR004274)	74.483	P	381.031	P	264.971	P	333.524	P	200.135	P	270.294	P					X	-2.5875			No
					254656_at	At4g18070	similar to unknown protein [Arabidopsis thaliana] (TAIR:AT1G29530.1); similar to hypothetical protein [Yarrowia lipolytica] (GB:XP_500773.1)	232.424	P	128.413	P	721.941	P	495.468	P	618.769	P	348.748	P							X	-3.285	No
			X	-10.2837	254654_at	At4g18040	EIF4E (EUKARYOTIC TRANSLATION INITATION FACTOR 4E); RNA binding / translation initiation factor	62.898	P	862.825	P	1574.09	P	1860.46	P	1805.59	P	1620.94	P					X	-18.985	X	-1.5825	No
					254702_at	At4g17940	unknown protein	988.273	P	616.599	P	813.469	P	611.474	P	453.462	P	526.045	P									No
			X	-2.445	254709_at	At4g17890	UBP20 (UBIQUITIN-SPECIFIC PROTEASE 20); DNA binding	379.379	P	288.232	P	1401.1	P	888.46	P	773.369	P	849.977	P					X	-2.0925	X	-2.7975	No
					254705_at	At4g17870	similar to unknown protein [Arabidopsis thaliana] (TAIR:AT5G46790.1); similar to Streptomyces cyclase/dehydrase family protein [Brassica oleracea] (GB:ABD65175.1); contains InterPro domain Streptomyces cyclase/dehydrase; (InterPro:IPR005031)	160.4	P	718.201	P	618.77	P	1078.6	P	617.908	P	1054.8	P					X	-3.6225			No
					254691_at	At4g17840	similar to unknown protein [Arabidopsis thaliana] (TAIR:AT2G35260.1); similar to hypothetical protein 23.t00040 [Brassica oleracea] (GB:ABD65626.1); similar to hypothetical protein 40.t00061 [Brassica oleracea] (GB:ABD65174.1)	81.51	P	816.798	P	2922.49	P	478.139	P	3078.03	P	755.025	P					X	-14.6925			No
					254690_at	At4g17830	peptidase M20/M25/M40 family protein	215.547	P	1143.91	P	1743.88	P	1040.97	P	1448.01	P	989.379	P					X	-4.3775			No
					245361_at	At4g17790	similar to unknown protein [Arabidopsis thaliana] (TAIR:AT1G71940.1); similar to hypothetical protein 23.t00026 [Brassica oleracea] (GB:ABD65614.1); contains domain UNCHARACTERIZED (PTHR12677)	14064.6	P	1498.29	P	1693.95	P	2306.54	P	963.791	P	1223.45	P	X	8.805							No
			X	-5.095	245263_at	At4g17740	C-terminal processing protease, putative	117.894	P	111.412	P	604.568	P	603.345	P	1016.05	P	851.621	P					X	-4.67	X	-5.52	No
					245278_at	At4g17730	SYP23 (syntaxin 23); t-SNARE	585.495	P	256.101	P	652.088	P	885.706	P	507.537	P	672.668	P							X	-1.7975	No
					245365_at	At4g17720	RNA recognition motif (RRM)-containing protein	1093.85	P	149.386	P	717.189	P	355.766	P	641.909	P	362.168	P							X	-2.6075	No
					245376_at	At4g17690	peroxidase, putative	696.68	P	37.82	P	51.808	P	39.878	P	62.637	P	51.514	P	X	9.56							No
					245390_at	At4g17650	aromatic-rich family protein	563.534	P	258.561	P	496.379	P	327.648	P	407.166	P	275.355	P									No
					245351_at	At4g17640	CKB2 (casein kinase II beta chain 2); protein kinase CK2 regulator	1229.3	P	671.451	P	1127.62	P	1208.31	P	833.645	P	848.309	P									No
					245374_at	At4g17620	glycine-rich protein	108.166	P	840.183	P	1035.11	P	1330.66	P	761.593	P	784.605	P					X	-7.2675			No
					245251_at	At4g17615	CBL1 (CALCINEURIN B-LIKE PROTEIN 1); calcium ion binding	311.927	P	970.835	P	286.455	P	251.214	P	224.391	P	219.276	P			X	3.29					No
					245427_at	At4g17550	transporter-related	1082.83	P	1153.99	P	1113.5	P	301.794	P	1430.21	P	269.747	P									No
					245299_at	At4g17530	RAB1C; GTP binding	225.498	P	3192.56	P	2414.77	P	946.248	P	2120.37	P	776.672	P					X	-5.595			No
					245425_at	At4g17510	ubiquitin carboxyl-terminal hydrolase, putative / ubiquitin thiolesterase, putative	157.018	P	517.694	P	879.822	P	930.684	P	404.863	P	698.729	P					X	-3.6275			No
					245308_at	At4g17486	Identical to UPF0326 protein At4g17486 [Arabidopsis Thaliana] (GB:Q93VG8;GB:O23591;GB:Q9FPJ0); similar to unknown protein [Arabidopsis thaliana] (TAIR:AT5G47310.1); similar to hypothetical protein 40.t00020 [Brassica oleracea] (GB:ABD65143.1); contains InterPro domain Protein of unknown function DUF862, eukaryotic; (InterPro:IPR008580)	339.253	P	935.026	P	494.98	P	709.091	P	259.267	P	595.275	P									No
					245423_at	At4g17483	palmitoyl protein thioesterase family protein	1317.76	P	82.993	P	150.185	P	376.374	P	68.19	A	152.633	P	X	7.86							No
			X	-13.9712	245355_at	At4g17390	60S ribosomal protein L15 (RPL15B)	176.293	P	451.322	P	4466.23	P	5893.94	P	3699.69	P	4151.18	P					X	-20.25	X	-7.6925	No
					245418_at	At4g17370	oxidoreductase family protein	101.677	P	146.97	P	370.727	P	127.139	P	1029	P	320.951	P									No
					245416_at	At4g17350	similar to unknown protein [Arabidopsis thaliana] (TAIR:AT5G47440.1); similar to hypothetical protein 40.t00010 [Brassica oleracea] (GB:ABD65135.1); similar to hypothetical protein 31.t00035 [Brassica oleracea] (GB:ABD65121.1); contains InterPro domain Pleckstrin-like, plant; (InterPro:IPR013666); contains InterPro domain Pleckstrin-like; (InterPro:IPR001849); contains InterPro domain Protein of …	156.239	P	943.466	P	494.649	P	1442.08	P	577.801	P	287.265	P					X	-3.5175			No
					245407_at	At4g17170	AT-RAB2 (Arabidopsis Rab GTPase homolog B1c); GTP binding	4876.03	P	2372.76	P	1750.12	P	702.27	P	1816.26	P	783.646	P	X	4.0575							No
					245433_at	At4g17110	similar to unknown protein [Arabidopsis thaliana] (TAIR:AT4G17120.1); similar to unknown protein [Oryza sativa] (GB:AAG60185.1); similar to Os10g0565300 [Oryza sativa (japonica cultivar-group)] (GB:NP_001065419.1)	2109.44	P	1164.07	P	469.411	P	769.219	P	304.555	P	540.213	P	X	2.98							No
					245266_at	At4g17070	similar to Os03g0100300 [Oryza sativa (japonica cultivar-group)] (GB:NP_001048644.1); contains InterPro domain Peptidyl-prolyl cis-trans isomerase, cyclophilin type; (InterPro:IPR002130)	151.653	P	462.783	P	895.631	P	733.015	P	425.478	P	516.996	P					X	-3.14			No
					245430_at	At4g17060	similar to transcription factor [Arabidopsis thaliana] (TAIR:AT2G44730.1); contains domain Origin of replication-binding domain, RBD-like (SSF55464)	406.523	P	275.297	P	716.117	P	852.915	P	514.228	P	554.449	P							X	-1.88	No
					245456_at	At4g16950	RPP5 (RECOGNITION OF PERONOSPORA PARASITICA 5)	170.676	P	82.874	P	510.047	P	180.19	P	1151.86	P	413.906	P							X	-4.515	No
					245280_at	At4g16845	VRN2 (REDUCED VERNALIZATION RESPONSE 2); transcription factor	81.046	P	360.554	P	542.203	P	661.917	P	277.986	P	471.297	P					X	-4.6075			No
					245249_at	At4g16760	ACX1 (ACYL-COA OXIDASE 1)	1116.18	P	3066.69	P	2052.54	P	2317.54	P	2042.66	P	1755.67	P					X	-1.555			No
					245466_at	At4g16600	glycogenin glucosyltransferase (glycogenin)-related	171.812	P	415.327	P	376.516	P	436.725	P	215.311	P	228.913	P									No
					245337_at	At4g16566	histidine triad family protein / HIT family protein	157.55	P	314.229	P	453.285	P	400.133	P	404.789	P	264.748	P					X	-1.955			No
					245297_at	At4g16510	YbaK/prolyl-tRNA synthetase-related	385.447	P	271.722	P	302.537	P	366.606	P	310.508	P	303.394	P									No
					245323_at	At4g16500	cysteine protease inhibitor family protein / cystatin family protein	773.803	P	2378.57	P	2548.84	P	3335.27	P	940.621	P	1894.61	P									No
					245394_at	At4g16450	similar to Os08g0431500 [Oryza sativa (japonica cultivar-group)] (GB:NP_001061863.1); similar to unknown protein [Oryza sativa (japonica cultivar-group)] (GB:BAC99342.1)	140.213	P	2919.43	P	2327.32	P	2594.58	P	1755.51	P	2274.01	P					X	-12.22			No
					245320_at	At4g16444	similar to Os06g0198700 [Oryza sativa (japonica cultivar-group)] (GB:NP_001057061.1); contains domain NITRATE, FROMATE, IRON DEHYDROGENASE (PTHR11615); contains domain gb def: Hypothetical protein (PTHR11615:SF3)	545.58	P	791.029	P	922.178	P	1191.15	P	572.36	P	787.869	P									No
					245493_at	At4g16380	metal ion binding	84.972	P	48.76	P	141.693	P	72.129	P	171.254	P	97.695	P									No
					245491_at	At4g16320*	expressed protein	149.834	P	85.129	P	138.768	P	155.365	P	144.797	P	141.091	P							X	-1.345	No
			X	-4.47125	245481_at	At4g16170	similar to unknown protein [Arabidopsis thaliana] (TAIR:AT3G28720.1); similar to expressed protein [Oryza sativa (japonica cultivar-group)] (GB:ABF95572.1)	118.651	P	291.254	P	993.441	P	1733	P	688.618	P	1358.53	P					X	-5.8675	X	-3.075	No
					245319_at	At4g16146	similar to unknown protein [Arabidopsis thaliana] (TAIR:AT1G69510.2); similar to negatively light-regulated protein, putative, expressed [Oryza sativa (japonica cultivar-group)] (GB:ABA97694.2); contains InterPro domain Lg106-like; (InterPro:IPR012482)	95.358	P	126.323	P	106.749	P	213.651	P	141.817	P	377.031	P									No
			X	-2.3625	245216_at	At4g16143	importin alpha-2, putative (IMPA-2)	136.797	P	211.333	P	635.361	P	408.131	P	634.133	P	374.472	P					X	-2.775	X	-1.95	No
					245479_at	At4g16140	proline-rich family protein	167.432	P	100.317	P	255.137	P	278.666	P	364.684	P	602.451	P							X	-2.55	No
					245478_at	At4g16130	ARA1 (ARABINOSE SENSITIVE 1); ATP binding / galactokinase	88.524	P	471.14	P	1957.64	P	1189.54	P	475.358	P	1257.64	P					X	-8.1775			No
					245477_at	At4g16110	ARR2 (ARABIDOPSIS RESPONSE REGULATOR 2); transcription factor/ two-component response regulator	391.294	P	262.572	P	166.492	P	215.253	P	131.834	P	163.477	P	X	1.915							No
					245295_at	At4g16100	similar to unknown protein [Arabidopsis thaliana] (TAIR:AT5G49220.1); similar to hypothetical protein [Oryza sativa (japonica cultivar-group)] (GB:AAO39871.1); similar to Os01g0306900 [Oryza sativa (japonica cultivar-group)] (GB:NP_001042847.1); similar to hypothetical protein [Oryza sativa (japonica cultivar-group)] (GB:AAP46235.1); contains InterPro domain Protein of unknown function DUF789; (I…	458.449	P	492.801	P	660.412	P	802.425	P	616.511	P	569.986	P									No
			X	-3.5125	245526_at	At4g15950	contains domain DNA-DIRECTED RNA POLYMERASE II (PTHR21297)	50.734	P	39.97	P	232.053	P	453.247	P	122.255	P	217.252	P					X	-3.265	X	-3.76	No
					245332_at	At4g15940	fumarylacetoacetate hydrolase family protein	816.874	P	1392.8	P	1494.66	P	867.083	P	908.306	P	723.902	P									No
					245524_at	At4g15920	nodulin MtN3 family protein	76.928	P	60.056	P	1613.13	P	113.514	P	2279.07	P	712.674	P									No
					245523_at	At4g15910	ATDI21 (Arabidopsis thaliana drought-induced 21)	274.025	P	377.668	P	568.073	P	2707.73	P	188.294	P	1656.37	P									No
					245522_at	At4g15890	unknown protein	287.251	P	161.785	P	260.405	P	298.434	P	216.924	P	231.457	P									No
			X	-1.5275	245521_at	At4g15880	ESD4 (EARLY IN SHORT DAYS 4); cysteine-type peptidase	211.143	P	198.038	P	381.327	P	524.671	P	329.935	P	316.132	P					X	-1.5075	X	-1.5475	No
					245343_at	At4g15830	unknown protein	160.641	P	67.789	P	554.292	P	1210.43	P	112.092	P	534.163	P									No
					245530_at	At4g15590	non-LTR retrotransposon family (LINE)	167.298	P	80.864	P	100.882	A	88.483	P	111.958	A	90.007	P									No
					245529_at	At4g15570	tRNA-splicing endonuclease positive effector-related	98.884	P	165.398	P	253.761	P	472.386	P	200.21	P	503.174	P					X	-2.7475			No
			X	-21.18	245281_at	At4g15560	CLA1 (CLOROPLASTOS ALTERADOS 1)	123.63	P	165.943	P	4414.23	P	3346.53	P	7344.46	P	4401.11	P					X	-21.52	X	-20.84	No
					245528_at	At4g15530	PPDK (PYRUVATE ORTHOPHOSPHATE DIKINASE); kinase/ pyruvate, phosphate dikinase	6935.09	P	182.902	P	2007.44	P	81.972	A	3125.59	P	244.299	P	X	23.2125							No
					245344_at	At4g15475	F-box family protein (FBL4)	141.079	P	965.125	P	693.978	P	644.577	P	501.508	P	471.14	P					X	-3.3725			No
					245289_at	At4g15470	similar to glutamate binding [Arabidopsis thaliana] (TAIR:AT1G03070.1); similar to Os05g0402300 [Oryza sativa (japonica cultivar-group)] (GB:NP_001055493.1); similar to putative receptor associated protein [Capsicum chinense] (GB:CAI53895.2); contains InterPro domain Protein of unknown function UPF0005; (InterPro:IPR006214)	4859.79	P	3779.02	P	4274.18	P	3450.66	P	2687.02	P	2433.9	P									No
					245313_at	At4g15420	PRLI-interacting factor K	866.218	P	2331.24	P	952.133	P	828.018	P	540.084	P	633.766	P			X	2.6875					No
					245248_at	At4g15415	serine/threonine protein phosphatase 2A (PP2A) regulatory subunit B' (B'gamma)	212.462	P	176.401	P	327.83	P	320.13	P	255.139	P	217.293	P									No
					245543_at	At4g15260	UDP-glucoronosyl/UDP-glucosyl transferase family protein	36.44	P	138.203	P	132.07	P	94.914	P	153.615	P	143.3	P					X	-2.3975			No
					245541_at	At4g15240*	fringe-related protein	115.544	P	127.136	P	145.563	P	125.002	P	182.901	P	128.196	P									No
					245536_at	At4g15180*	SET domain-containing protein	96.655	P	106.109	P	141.445	P	179.994	P	137.609	P	143.536	P									No
					245309_at	At4g15140	similar to OSJNBa0014K14.13 [Oryza sativa (japonica cultivar-group)] (GB:CAE02941.3); similar to Os04g0504200 [Oryza sativa (japonica cultivar-group)] (GB:NP_001053245.1)	76.867	P	31.23	P	164.402	P	182.092	P	75.597	P	137.789	P							X	-2.965	No
					245533_at	At4g15130	cholinephosphate cytidylyltransferase, putative / phosphorylcholine transferase, putative / CTP:phosphocholine cytidylyltransferase, putative	1369.4	P	297.34	P	293.684	P	304.507	P	316.87	P	209.001	P	X	4.29							No
			X	-9.47	245532_at	At4g15110	CYP97B3 (cytochrome P450, family 97, subfamily B, polypeptide 3); oxygen binding	54.095	P	74.491	P	712.628	P	509.737	P	1553.66	P	621.584	P					X	-9.72	X	-9.22	No
	X	5.35			245292_at	At4g15093	catalytic LigB subunit of aromatic ring-opening dioxygenase family	2176.09	P	2495.5	P	377.13	P	315.299	P	337.796	P	292.472	P	X	5.3	X	5.4					No
					245270_at	At4g14960	TUA6 (tubulin alpha-6 chiain)	1507.91	P	2236.84	P	3268.18	P	2706.28	P	1506.83	P	2134.22	P									No
					245273_at	At4g14950	similar to unknown protein [Arabidopsis thaliana] (TAIR:AT1G05360.1); similar to conserved hypothetical protein [Medicago truncatula] (GB:ABE91712.1); contains domain VACUOLE MEMBRANE PROTEIN 1 (PTHR10281:SF1); contains domain MEMBRANE ASSOCIATED PROGESTERONE RECEPTOR-RELATED (PTHR10281)	609.358	P	626.799	P	735.673	P	610.76	P	458.77	P	494.218	P									No
					245584_at	At4g14940	ATAO1 (Arabidosis thaliana amine oxidase 1); copper ion binding	34.876	P	35.739	P	49.363	P	41.497	P	54.213	P	55.772	P									No
					245330_at	At4g14930	acid phosphatase survival protein SurE, putative	176.532	P	432.658	P	1530.8	P	2431.44	P	540.348	P	1619.07	P					X	-6.085			No
					245583_at	At4g14920	PHD finger transcription factor, putative	181.205	P	129.065	P	235.989	P	292.467	P	183.035	P	201.564	P									No
					245286_at	At4g14880	OASA1 (O-ACETYLSERINE (THIOL) LYASE (OAS-TL) ISOFORM A1)	106.12	P	3344.93	P	2913.43	P	1428.4	P	4684.25	P	3302.86	P					X	-20.675			No
					245578_at	At4g14790	ATSUV3 (embryo sac development arrest 15)	249.468	P	164.599	P	243.935	P	232.298	P	285.191	P	216.48	P									No
					245577_at	At4g14780	protein kinase, putative	2633.26	P	138.804	P	649.774	P	191.38	A	225.679	A	177.497	A	X	8.76							No
					245373_s_at	At4g14716 | At4g14710	[AT4G14716, ATARD1; acireductone dioxygenase (Fe2+-requiring)/ metal ion binding];[AT4G14710, ATARD2; acireductone dioxygenase (Fe2+-requiring)/ metal ion binding]	148.18	P	2079.18	P	2200.22	P	1533.2	P	1653.34	P	1872.5	P					X	-10.215			No
					245333_at	At4g14615	similar to unknown protein [Arabidopsis thaliana] (TAIR:AT1G52825.1); similar to Os07g0181800 [Oryza sativa (japonica cultivar-group)] (GB:NP_001059047.1); similar to hypothetical protein [Oryza sativa (japonica cultivar-group)] (GB:BAC83054.1)	974.599	P	273.872	P	1170.19	P	1175.68	P	1084.69	P	1637.92	P							X	-3.61	No
					245563_at	At4g14580	CIPK4 (CBL-INTERACTING PROTEIN KINASE 4); kinase	96.094	P	78.53	P	883.11	P	291.815	P	319.746	P	197.676	P									No
					245269_at	At4g14500	similar to unknown protein [Arabidopsis thaliana] (TAIR:AT3G23080.1); similar to putative membrane related protein CP5 [Oryza sativa (japonica cultivar-group)] (GB:BAC83004.1); contains InterPro domain Lipid-binding START; (InterPro:IPR002913)	1783.63	P	1556.82	P	1431.17	P	2308.86	P	1598.44	P	1921.6	P									No
					245359_at	At4g14430	enoyl-CoA hydratase/isomerase family protein	1682.86	P	3646.61	P	2335.42	P	3221.51	P	1642.09	P	1927.67	P									No
			X	-5.9075	245340_at	At4g14420	lesion inducing protein-related	131.184	P	284.038	P	1623.28	P	2477.17	P	540.74	P	1342.49	P					X	-7.5975	X	-4.2175	No
					245331_at	At4g14410	basic helix-loop-helix (bHLH) family protein	500.316	P	1771.28	P	805.35	P	984.032	P	1216.21	P	807.547	P					X	-1.5775			No
					245611_at	At4g14390	ankyrin repeat family protein	84.679	P	70.799	P	89.858	P	90.366	P	421.734	P	89.099	P									No
					245329_at	At4g14365	zinc finger (C3HC4-type RING finger) family protein / ankyrin repeat family protein	91.449	P	123.135	P	125.329	P	113.579	A	942.496	P	189.97	P									No
					245606_at	At4g14310*	hypothetical protein	349.743	P	189.24	P	470.465	P	320.265	P	348.707	P	312.567	P							X	-1.5125	No
					245604_at	At4g14290	similar to unknown protein [Arabidopsis thaliana] (TAIR:AT3G23540.1); similar to expressed protein [Oryza sativa (japonica cultivar-group)] (GB:ABF96061.1); contains InterPro domain Esterase/lipase/thioesterase; (InterPro:IPR000379); contains InterPro domain Alpha/beta hydrolase fold-1; (InterPro:IPR000073)	84.28	P	66.546	P	98.876	P	108.788	P	57.151	A	75.133	P									No
			X	-13.5925	245602_at	At4g14270	Protein containing PAM2 motif which mediates interaction with the PABC domain of polyadenyl binding proteins.	187.925	P	107.729	P	555.698	P	5528.75	P	367.1	P	3321.46	P					X	-10.78	X	-16.405	No
					245600_at	At4g14230	CBS domain-containing protein-related	349.305	P	675.886	P	488.713	P	430.116	P	347.895	P	465.379	P									No
			X	-7.30375	245316_at	At4g14000	similar to unknown protein [Arabidopsis thaliana] (TAIR:AT2G43320.2); similar to Os09g0359900 [Oryza sativa (japonica cultivar-group)] (GB:NP_001062976.1); similar to H0425E08.4 [Oryza sativa (indica cultivar-group)] (GB:CAH67536.1); contains domain no description (G3D.3.40.50.150); contains domain S-adenosyl-L-methionine-dependent methyltransferases (SSF53335); contains domain UNCHARACTERIZED (P…	72.612	P	141.698	P	1214.33	P	1522.7	P	736.097	P	910.538	P					X	-8.495	X	-6.1125	No
					245283_at	At4g13980	AT-HSFA5 (Arabidopsis thaliana heat shock transcription factor A5); DNA binding / transcription factor	557.94	P	111.809	P	141.841	P	208.623	P	125.777	P	129.902	P	X	3.3725							No
			X	-10.5175	245356_at	At4g13940	HOG1 (HOMOLOGY-DEPENDENT GENE SILENCING 1); adenosylhomocysteinase	401.182	P	1338.07	P	9477.88	P	9512.89	P	8629.39	P	7035.33	P					X	-15.8	X	-5.235	No
					254740_s_at	At4g13930 | At4g13890	[AT4G13930, SHM4 (SERINE HYDROXYMETHYLTRANSFERASE 4); glycine hydroxymethyltransferase];[AT4G13890, SHM5 (SERINE HYDROXYMETHYLTRANSFERASE 5); glycine hydroxymethyltransferase]	189.027	P	379.703	P	4281.96	P	814.78	P	1559.17	P	573.834	P					X	-8.505			No
					254734_at	At4g13780	methionine--tRNA ligase, putative / methionyl-tRNA synthetase, putative / MetRS, putative	476.889	P	1338.91	P	1754.82	P	2422.22	P	1135.81	P	1492.17	P					X	-2.5025			No
					254731_at	At4g13740	EMB2597 (EMBRYO DEFECTIVE 2597)	140.277	P	45.822	P	66.755	P	91.77	P	73.545	P	97.519	P									No
					254730_at	At4g13730	RabGAP/TBC domain-containing protein	105.568	P	619.696	P	597.125	P	578.238	P	479.369	P	410.894	P					X	-3.515			No
					254742_at	At4g13430	aconitase family protein / aconitate hydratase family protein	247.349	P	2115.21	P	3773.19	P	2775.81	P	5640.73	P	3051.67	P					X	-12.445			No
					254776_at	At4g13360	catalytic	68.776	P	341.447	P	666.181	P	314.761	P	335.733	P	366.349	P					X	-4.8875			No
					254758_at	At4g13260	YUC2 (YUCCA2); monooxygenase/ oxidoreductase	152.254	P	95.098	P	254.912	P	226.386	P	251.316	P	205.815	P							X	-2.0175	No
					254747_at	At4g13020	MHK; kinase	757.641	P	893.332	P	597.847	P	501.841	P	660.68	P	387.748	P			X	1.51					No
					254804_at	At4g13010	oxidoreductase, zinc-binding dehydrogenase family protein	3222.25	P	1625.99	P	2585.37	P	739.106	P	4003.25	P	684.926	P									No
			X	-2.605	254788_at	At4g12790	ATP-binding family protein	282.622	P	460.312	P	1076.27	P	1145.41	P	1113.5	P	926.082	P					X	-3.205	X	-2.005	No
					254780_s_at	At4g12770 | At4g12780	[AT4G12770, heat shock protein binding];[AT4G12780, auxilin-related]	142.507	P	427.597	P	178.664	P	233.442	P	128.625	P	171.082	P			X	1.64					No
					254787_at	At4g12690	similar to unknown protein [Arabidopsis thaliana] (TAIR:AT2G04220.1); similar to Protein of unknown function DUF868, plant [Medicago truncatula] (GB:ABE92686.1); contains InterPro domain Protein of unknown function DUF868, plant; (InterPro:IPR008586)	319.256	P	774.072	P	144.887	A	222.955	P	268.297	P	242.666	A			X	3.0225					No
					254806_at	At4g12430	trehalose-6-phosphate phosphatase, putative	1962.69	P	42.246	P	140.124	P	107.693	P	132.796	P	168.921	P	X	12.22					X	-2.2075	No
					254839_at	At4g12400	stress-inducible protein, putative	291.055	P	1615.87	P	469.296	P	186.91	P	147.955	P	392.41	P									No
					254811_at	At4g12230	esterase/lipase/thioesterase family protein	186.44	P	704.586	P	532.86	P	426.005	P	341.708	P	303.699	P									No
	X	4.47			254857_at	At4g12120	SEC1B; protein transporter	594.49	P	956.621	P	180.77	P	184.682	P	103.512	P	101.471	P	X	3.3975	X	5.5425					No
					254861_at	At4g12040	zinc finger (AN1-like) family protein	1655.08	P	1015.91	P	890.988	P	965.704	P	619.74	P	693.528	P	X	1.805							No
					254862_at	At4g12030	bile acid:sodium symporter family protein	95.884	P	74.563	P	428.198	P	181.463	P	2495.4	P	1293.06	P							X	-11.3825	No
					254852_at	At4g12020*	protein kinase family protein	101.773	P	663.039	P	269.452	P	335.253	P	436.061	P	242.28	P			X	1.7175	X	-2.275			No
					254871_at	At4g11920	WD-40 repeat family protein	226.08	P	152.727	P	163.136	P	180.811	P	117.671	A	126.002	P									No
					254843_at	At4g11860	similar to unknown protein [Arabidopsis thaliana] (TAIR:AT4G22960.1); similar to hypothetical protein LOC505719 [Bos taurus] (GB:NP_001039389.1); similar to Os06g0712400 [Oryza sativa (japonica cultivar-group)] (GB:NP_001058557.1); contains InterPro domain Protein of unknown function DUF544; (InterPro:IPR007518)	286.724	P	615.734	P	733.511	P	692.061	P	492.995	P	477.957	P					X	-1.67			No
					254846_at	At4g11830	phospholipase D gamma 2 / PLD gamma 2 (PLDGAMMA2)	151.167	P	381.507	P	437.526	P	443.659	P	292.651	P	526.207	P					X	-2.2325			No
					254845_at	At4g11820	BAP1 (hydroxymethylglutaryl-CoA synthase); acetyl-CoA C-acetyltransferase/ hydroxymethylglutaryl-CoA synthase	765.208	P	778.406	P	1120.99	P	380.814	P	458.976	P	473.485	P									No
					254892_at	At4g11800	calcineurin-like phosphoesterase family protein	309.171	P	991.041	P	1033.09	P	1166.01	P	754.534	P	1184.99	P					X	-2.9025			No
					254891_at	At4g11740	SAY1	162.088	P	458.825	P	699.479	P	608.038	P	535.104	P	484.17	P					X	-2.935			No
					254879_at	At4g11670	similar to unknown protein [Arabidopsis thaliana] (TAIR:AT5G06970.1); similar to Protein of unknown function DUF810 [Medicago truncatula] (GB:ABE85501.1); similar to OSIGBa0139P06.4 [Oryza sativa (indica cultivar-group)] (GB:CAH67031.1); similar to Os03g0683700 [Oryza sativa (japonica cultivar-group)] (GB:NP_001050913.1); contains InterPro domain Protein of unknown function DUF810; (InterPro:IPR0…	127.691	P	228.544	P	293.932	P	447.934	P	227.742	P	317.135	P					X	-1.9275			No
					254878_at	At4g11660	AT-HSFB2B (Arabidopsis thaliana heat shock transcription factor B2B); transcription factor	85.741	P	143.161	P	173.236	P	101.644	P	201.955	P	89.913	P									No
			X	-4.6125	254877_at	At4g11640	ATSR (ARABIDOPSIS THALIANA SIGNAL-RESPONSIVE); serine racemase	71.434	P	87.406	P	352.317	P	756.573	P	389.688	P	570.882	P					X	-4.9875	X	-4.2375	No
					254876_at	At4g11610	NTRB (NADPH-dependent thioredoxin reductase B)	314.983	P	96.403	P	122.543	P	116.269	P	158.457	P	140.03	P	X	1.7775							No
					254874_at	At4g11570	haloacid dehalogenase-like hydrolase family protein	404.208	P	1247.05	P	2283.03	P	402.233	P	3183.53	P	555.125	P									No
					254872_at	At4g11560	bromo-adjacent homology (BAH) domain-containing protein	839.571	P	1436.45	P	1322.68	P	1639.61	P	719.959	P	1200.07	P									No
			X	-4.3125	254873_at	At4g11420	EIF3A (eukaryotic translation initiation factor 3A)	118.13	P	213.071	P	765.825	P	1428.08	P	658.055	P	747.835	P					X	-5.6875	X	-2.9375	No
					254925_at	At4g11380	beta-adaptin, putative	261.214	P	1368.57	P	1476.14	P	1401.99	P	873.408	P	893.526	P					X	-3.7425			No
					254922_at	At4g11370	RHA1A (RING-H2 finger A1A); protein binding / zinc ion binding	47.976	P	57.996	P	98.674	P	91.428	P	100.149	P	105.954	P					X	-1.45			No
					254926_at	At4g11280	ACS6 (1-AMINOCYCLOPROPANE-1-CARBOXYLIC ACID (ACC) SYNTHASE 6)	164.984	P	97.225	P	330.728	P	180.513	P	626.457	P	230.808	P							X	-2.545	No
					254913_at	At4g11270	transducin family protein / WD-40 repeat family protein	266.224	P	620.761	P	684.333	P	769.1	P	480.67	P	616.78	P					X	-1.82			No
					254920_at	At4g11220	BTI2 (VIRB2-INTERACTING PROTEIN 2)	1207.44	P	6706.81	P	2661.28	P	1090.6	P	1434.02	P	1057.41	P			X	4.1025					No
					254904_at	At4g11160	translation initiation factor IF-2, mitochondrial, putative	118.082	P	1096.03	P	1220.69	P	1359.39	P	695.257	P	1041.17	P					X	-7.745			No
					254903_at	At4g11150	TUF (VACUOLAR ATP SYNTHASE SUBUNIT E1)	802.259	P	12026.1	P	5698.73	P	5073.81	P	6390.24	P	4615.73	P			X	1.795	X	-4.9775			No
					254966_at	At4g11110	SPA2 (SPA1-RELATED 2); signal transducer	99.233	P	198.024	P	155.044	P	179.719	P	135.495	P	120.077	P									No
					254958_at	At4g11010	NDPK3 (NUCLEOSIDE DIPHOSPHATE KINASE 3); ATP binding / nucleoside diphosphate kinase	112.488	P	3155.14	P	3121.41	P	2086.53	P	2409.14	P	1967.79	P					X	-16.1075			No
					254957_at	At4g10970	similar to unknown protein [Arabidopsis thaliana] (TAIR:AT4G23910.1); similar to unknown protein [Oryza sativa (japonica cultivar-group)] (GB:BAD05314.1)	167.723	P	676.949	P	967.504	P	968.933	P	792.949	P	966.048	P					X	-4.1975			No
					254952_at	At4g10955 | At4g10960	[AT4G10955, lipase class 3 family protein];[AT4G10960, UGE5 (UDP-D-glucose/UDP-D-galactose 4-epimerase 5); UDP-glucose 4-epimerase/ protein dimerization]	170.67	P	1438.37	P	281.824	P	134.057	A	279.296	P	146.834	P			X	5.735					No
					254953_at	At4g10925	F-box family protein	240.356	P	294.855	P	411.559	P	832.714	P	267.199	P	463.44	P									No
			X	-3.42625	254955_at	At4g10920	KELP; DNA binding / transcription coactivator	108.709	P	137.206	P	395.448	P	560.832	P	402.819	P	618.552	P					X	-3.775	X	-3.0775	No
					254951_at	At4g10840	kinesin light chain-related	200.316	P	3049.68	P	3463.09	P	2503.42	P	1618.61	P	1731.04	P					X	-7.5875			No
					254950_at	At4g10810	similar to Os10g0502100 [Oryza sativa (japonica cultivar-group)] (GB:NP_001064990.1); similar to Os02g0826400 [Oryza sativa (japonica cultivar-group)] (GB:NP_001048586.1)	821.225	P	561.292	P	661.721	P	496.019	P	516.709	P	461.571	P									No
			X	-3.15125	254936_at	At4g10790	UBX domain-containing protein	107.487	P	340.899	P	968.087	P	706.033	P	696.36	P	595.144	P					X	-4.5425	X	-1.76	No
					254992_at	At4g10710	SPT16 (GLOBAL TRANSCRIPTION FACTOR C); metalloexopeptidase	346.96	P	817.374	P	1057.08	P	1076.61	P	836.747	P	953.423	P					X	-2.485			No
					254984_s_at	At4g10590 | At4g10570	[AT4G10590, ubiquitin carboxyl-terminal hydrolase family protein];[AT4G10570, ubiquitin carboxyl-terminal hydrolase family protein]	519.34	P	539.055	P	526.172	P	437.073	P	294.209	P	315.921	P									No
					266373_x_at	At4g10580 | At3g31970 | At2g14650 | At1g42605	gypsy-like retrotransposon family	249.082	P	88.554	P	75.667	A	189.055	P	113.762	P	72.342	A									No
					254969_at	At4g10360	similar to unknown protein [Arabidopsis thaliana] (TAIR:AT1G31300.2); similar to unknown protein [Oryza sativa (japonica cultivar-group)] (GB:BAD53332.1); similar to Os05g0485300 [Oryza sativa (japonica cultivar-group)] (GB:NP_001055873.1); similar to Os01g0817100 [Oryza sativa (japonica cultivar-group)] (GB:NP_001044622.1); contains InterPro domain TRAM, LAG1 and CLN8 homology; (InterPro:IPR0066…	374.486	P	1213.98	P	787.996	P	493.07	P	701.5	P	357.211	P									No
					255020_at	At4g10320*	isoleucyl-tRNA synthetase, putative / isoleucine--tRNA ligase, putative	174.013	P	1794.01	P	2402.66	P	2807.65	P	1906.62	P	2443.14	P					X	-10.65			No
			X	-6.18625	255799_at	At4g10180	DET1 (DE-ETIOLATED 1)	89.412	P	57.561	P	522.081	P	784.046	P	623.217	P	604.739	P					X	-4.7825	X	-7.59	No
					255810_at	At4g10140	similar to unknown protein [Arabidopsis thaliana] (TAIR:AT1G33490.1); similar to hypothetical protein LB305 [Leptospira interrogans serovar Lai str. 56601] (GB:NP_714849.1); similar to Os05g0105500 [Oryza sativa (japonica cultivar-group)] (GB:NP_001054411.1)	529.823	P	693.669	P	934.703	P	691.831	P	526.012	P	640.818	P									No
			X	-3.7475	255017_at	At4g10100	CNX7/SIR5; catalytic	187.963	P	584.407	P	1197.52	P	1422.49	P	1620.86	P	1056.38	P					X	-5.715	X	-1.78	No
			X	-2.91875	255018_at	At4g10090	similar to unknown protein [Oryza sativa (japonica cultivar-group)] (GB:AAN64485.1)	106.609	P	65.298	P	316.026	P	406.033	P	256.523	P	311.55	P					X	-1.8775	X	-3.96	No
					255009_at	At4g10070	KH domain-containing protein	106.574	P	93.083	P	180.635	P	286.959	P	162.889	P	231.188	P							X	-1.7	No
	X	2.60875			255011_at	At4g10040	CYTC-2 (CYTOCHROME C-2); electron carrier	1635.2	P	1940.49	P	1034.57	P	307.137	P	1017.08	P	468.574	P	X	2.485	X	2.7325					No
			X	-36.2575	255014_at	At4g09960	STK (SEEDSTICK); transcription factor	57.082	P	41.068	P	3117.01	P	4775.03	P	212.531	A	1484.65	P					X	-28.1875	X	-44.3275	No
					254999_at	At4g09830	similar to unknown protein [Arabidopsis thaliana] (TAIR:AT5G64780.1); similar to conserved hypothetical protein [Medicago truncatula] (GB:ABE81201.1); contains InterPro domain Tetraspanin; (InterPro:IPR008952)	764.582	P	319.513	P	1004.04	P	1637.41	P	854.624	P	1265.81	P							X	-2.8675	No
					255052_at	At4g09720	AtRABG3a; GTP binding	1701.34	P	1731.08	P	1576.44	P	1145.92	P	1187.97	P	1418.07	P									No
					255051_at	At4g09710	non-LTR retrotransposon family (LINE)	105.84	P	85.46	P	180.536	P	150.541	P	188.401	P	245.162	P									No
			X	-1.885	255044_at	At4g09680	similar to Os09g0376000 [Oryza sativa (japonica cultivar-group)] (GB:NP_001063041.1)	136.808	P	225.653	P	322.425	P	479.23	P	399.05	P	420.52	P					X	-2.3	X	-1.47	No
					255041_at	At4g09620	similar to unnamed protein product [Ostreococcus tauri] (GB:CAL57113.1); similar to Os03g0838900 [Oryza sativa (japonica cultivar-group)] (GB:NP_001051838.1); contains InterPro domain Mitochodrial transcription termination factor-related; (InterPro:IPR003690)	402.899	P	598.456	P	1068.04	P	682.802	P	1872.95	P	618.385	P									No
					255039_at	At4g09570	CPK4 (calcium-dependent protein kinase 4); calcium- and calmodulin-dependent protein kinase/ kinase	168.639	P	1658.38	P	299.053	P	492.218	P	339.907	P	291.625	P			X	3.8675					No
					255087_at	At4g09340	SPla/RYanodine receptor (SPRY) domain-containing protein	80.573	P	213.571	P	444.967	P	395.626	P	285.787	P	355.904	P					X	-3.5			No
			X	-15.8112	255089_at	At4g09320	NDPK1 (nucleoside diphosphate kinase 1); ATP binding / nucleoside diphosphate kinase	186.564	P	1431.45	P	8151.86	P	11580.6	P	8929.22	P	8808.74	P					X	-26.7725	X	-4.85	No
	X	1.4775			255077_at	At4g09150	T-complex protein 11	890.204	P	818.964	P	433.291	P	457.3	P	452.299	P	387.257	P	X	1.6325	X	1.3225					No
					255079_s_at	At4g09000 | At1g35160	[AT4G09000, GRF1 (GENERAL REGULATORY FACTOR 1); protein phosphorylated amino acid binding];[AT1G35160, GRF4 (GENERAL REGULATORY FACTOR 4); protein phosphorylated amino acid binding]	6113.18	P	10865	P	5269.07	P	4806.17	P	5636.34	P	3979.46	P			X	1.88					No
					255067_at	At4g08960	phosphotyrosyl phosphatase activator (PTPA) family protein	193.293	P	483.173	P	843.761	P	924.206	P	506.981	P	506.389	P					X	-2.9025			No
					255061_at	At4g08930	ATAPRL6 (APR-LIKE 6); electron carrier/ protein disulfide oxidoreductase	157.612	P	822.357	P	986.861	P	530.883	P	789.848	P	488.38	P					X	-2.8825			No
			X	-18.4625	255065_s_at	At4g08870 | At4g08900	[AT4G08870, arginase, putative];[AT4G08900, arginase]	73.641	P	68.779	P	2341.53	P	486.058	P	3021.41	P	881.927	P					X	-18.215	X	-18.71	No
			X	-16.235	255104_at	At4g08685	SAH7	77.74	P	128.613	P	3091.52	P	1234.42	P	2006.65	P	3510.75	P					X	-17.4375	X	-15.0325	No
					255093_s_at	At4g08580 | At5g17900	[AT4G08580, microfibrillar-associated protein-related];[AT5G17900, similar to microfibrillar-associated protein-related [Arabidopsis thaliana] (TAIR:AT4G08580.1); similar to Micro-fibrillar-associated 1, C-terminal [Medicago truncatula] (GB:ABE90452.1); contains InterPro domain Micro-fibrillar-associated 1, C-terminal; (InterPro:IPR009730)]	449.706	P	314.32	P	685.477	P	890.927	P	546.076	P	672.636	P							X	-1.8	No
					255148_at	At4g08470	MAPKKK10 (Mitogen-activated protein kinase kinase kinase 10); kinase	139.388	P	53.368	P	190.77	P	255.078	P	435.589	P	244.397	P							X	-3.8275	No
					255147_at	At4g08460	similar to unknown protein [Arabidopsis thaliana] (TAIR:AT1G77770.2); similar to Pm27 [Prunus mume] (GB:BAE48661.1); contains InterPro domain Protein of unknown function DUF1644; (InterPro:IPR012866)	527.863	P	234.775	P	620.122	P	908.469	P	447.893	P	517.557	P							X	-2.055	No
					255140_x_at	At4g08410	proline-rich extensin-like family protein	172.29	P	1582.31	P	105.885	A	98.625	P	136.336	P	104.172	P			X	8.15					No
					255134_at	At4g08330	similar to protein-methionine-S-oxide reductase [Arabidopsis thaliana] (TAIR:AT2G17705.1); similar to hypothetical protein MtrDRAFT_AC152348g2v1 [Medicago truncatula] (GB:ABE86174.1); similar to Os01g0833400 [Oryza sativa (japonica cultivar-group)] (GB:NP_001044712.1); similar to Os05g0466700 [Oryza sativa (japonica cultivar-group)] (GB:NP_001055787.1)	164.441	P	280.434	P	260.306	P	269.789	P	240.087	P	199.922	P									No
					255133_at	At4g08320	tetratricopeptide repeat (TPR)-containing protein	240.115	P	193.812	P	333.417	P	373.142	P	325.123	P	226.618	P									No
					255130_at	At4g08240	similar to Os02g0567000 [Oryza sativa (japonica cultivar-group)] (GB:NP_001047176.1); contains domain no description (G3D.4.10.850.10)	460.765	P	175.519	P	482.832	P	571.356	P	418.206	P	426.03	P							X	-2.085	No
					255155_at	At4g08230*	glycine-rich protein	32.925	P	31.064	P	49.243	P	25.662	P	50.566	P	37.307	P									No
					255154_at	At4g08220	Mutator-like transposase family	98.304	P	576.752	P	520.598	P	772.649	P	440.082	P	563.319	P					X	-4.7075			No
					255151_at	At4g08180	oxysterol-binding family protein	832.233	P	528.499	P	366.683	P	327.177	P	235.326	P	259.669	P	X	2.425							No
			X	-1.7475	255132_at	At4g08170	inositol 1,3,4-trisphosphate 5/6-kinase family protein	229.076	P	159.003	P	415.739	P	435.731	P	368.898	P	336.959	P					X	-1.4475	X	-2.0475	No
					255171_at	At4g07990	DNAJ heat shock N-terminal domain-containing protein	75.285	P	348.068	P	177.464	P	104.595	P	158.436	P	119.371	P			X	2.0825					No
	X	11.5712			255175_at	At4g07960	ATCSLC12 (Cellulose synthase-like C12); transferase, transferring glycosyl groups	5267.89	P	465.075	P	154.541	P	241.952	P	126.77	P	220.956	P	X	21.405	X	1.7375					No
					255167_at	At4g07920	pseudogene	93.074	P	74.856	P	153.64	P	117.018	P	192.914	P	117.059	P									No
					255199_at	At4g07390	PQ-loop repeat family protein / transmembrane family protein	169.256	P	900.988	P	1329.52	P	1430.46	P	641.106	P	1107.86	P					X	-4.46			No
					255240_at	At4g05530	short-chain dehydrogenase/reductase (SDR) family protein	236.595	P	619.737	P	1310.83	P	1231.91	P	938.059	P	841.374	P					X	-3.565			No
					255231_at	At4g05460	F-box family protein (FBL20)	89.603	P	661.383	P	698.969	P	1309.85	P	356.489	P	755.089	P					X	-5.53			No
			X	-2.5225	255227_at	At4g05440	EDA35 (embryo sac development arrest 35)	290.255	P	194.416	P	689.317	P	857.982	P	549.64	P	924.948	P					X	-2.0675	X	-2.9775	No
	X	19.195			255232_at	At4g05330	AGD13 (ARF-GAP DOMAIN 13)	6334.85	P	291.185	P	122.398	P	163.122	P	97.465	P	165.38	P	X	36.75	X	1.64					No
					255220_at	At4g05320	UBQ10 (POLYUBIQUITIN 10); protein binding	9090.9	P	6906.86	P	7273.38	P	7830.66	P	9158.23	P	7259.92	P									No
			X	-5.4675	255249_at	At4g05090	inositol monophosphatase family protein	128.085	P	57.576	P	473.466	P	371.953	P	1119.7	P	310.951	P					X	-3.6725	X	-7.2625	No
					255257_at	At4g05050	UBQ11 (UBIQUITIN 11); protein binding	7551.26	P	5969.7	P	7711.39	P	6899.55	P	7703.94	P	5699.3	P									No
					255259_at	At4g05020	NDB2 (NAD(P)H DEHYDROGENASE B2); disulfide oxidoreductase	219.385	P	2303.01	P	624.136	P	429.673	P	832.58	P	298.819	P			X	3.9425					No
					255253_at	At4g05000	vacuolar protein sorting-associated protein 28 family protein / VPS28 family protein	143.179	P	331.972	P	423.024	P	551.271	P	369.229	P	386.092	P					X	-2.3375			No
					255310_at	At4g04955	ATALN (ARABIDOPSIS ALLANTOINASE); allantoinase/ hydrolase	169.336	P	433.684	P	1120.77	P	488.289	P	267.946	P	341.792	P					X	-2.6125			No
					255308_at	At4g04910	NSF (N-ETHYLMALEIMIDE SENSITIVE FACTOR); ATP binding / nucleoside-triphosphatase/ nucleotide binding	327.563	P	1377.81	P	589.593	P	511.394	P	243.274	P	321.157	P			X	2.5025					No
					255300_at	At4g04870	CLS (CARDIOLIPIN SYNTHASE); cardiolipin synthase/ phosphatidyltransferase	93.908	P	230.075	P	530.426	P	592.135	P	369.922	P	315.792	P					X	-3.0325			No
					255303_at	At4g04860	Der1-like family protein / degradation in the ER-like family protein	297.778	P	1045.96	P	773.665	P	931.73	P	463.443	P	524.432	P					X	-1.885			No
			X	-5.48	255302_at	At4g04830	methionine sulfoxide reductase domain-containing protein / SeIR domain-containing protein	205.267	P	165.605	P	1608.13	P	2511.27	P	1703.68	P	2043.94	P					X	-5.205	X	-5.755	No
					255301_at	At4g04800	methionine sulfoxide reductase domain-containing protein / SeIR domain-containing protein	482.111	P	1758.51	P	513.087	P	582.806	P	764.275	P	405.855	P			X	2.71					No
					255296_at	At4g04790	similar to pentatricopeptide (PPR) repeat-containing protein [Arabidopsis thaliana] (TAIR:AT4G21880.1); similar to putative pentatricopeptide (PPR) repeat-containing protein [Oryza sativa (japonica cultivar-group)] (GB:BAD07992.1); contains InterPro domain Pentatricopeptide repeat; (InterPro:IPR002885)	45.505	P	51.852	P	109.793	P	146.913	P	68.792	P	145.667	P									No
					255305_at	At4g04770	ATABC1 (ARABIDOPSIS THALIANA NUCLEOSOME ASSEMBLY PROTEIN 1)	264.724	P	1655.54	P	3153.19	P	1453.61	P	4599.6	P	1747.41	P					X	-7.9675			No
					255291_at	At4g04700*	calcium-dependent protein kinase, putative / CDPK, putative	112.951	P	113.206	P	165.411	A	172.412	P	173.401	A	152.552	P									No
					255289_at	At4g04690	F-box family protein (FBX15)	250.78	P	85.058	P	135.579	A	120.694	A	145.056	A	127.842	P	X	1.39							No
					255288_at	At4g04670	Met-10+ like family protein / kelch repeat-containing protein	121.325	P	74.469	P	171.503	P	211.869	P	153.884	P	204.698	P							X	-1.9675	No
					255283_at	At4g04620	ATG8B (AUTOPHAGY 8B); microtubule binding	104.815	P	480.953	P	551.239	P	1353.15	P	179.911	P	1011.69	P					X	-5.81			No
					255284_at	At4g04610	APR1 (PAPS REDUCTASE HOMOLOG 19)	4277.84	P	1234	P	1491.79	P	620.961	P	3338.32	P	1081.89	P									No
					255341_at	At4g04500	protein kinase family protein	84.989	P	42.966	P	83.011	P	79.973	P	238.52	P	105.63	P							X	-1.64	No
					255327_at	At4g04320	malonyl-CoA decarboxylase family protein	421.879	P	767.113	P	855.827	P	631.844	P	631.002	P	593.101	P									No
			X	-3.82625	255360_at	At4g03960	tyrosine specific protein phosphatase family protein	84.261	P	79.329	P	380.391	P	565.743	P	321.199	P	367.565	P					X	-3.71	X	-3.9425	No
					255349_at	At4g03830	myosin heavy chain-related	197.22	P	122.562	P	122.154	A	107.454	P	140.125	A	104.616	A									No
					255380_at	At4g03560	ATTPC1 (TWO-PORE CHANNEL 1); calcium channel/ voltage-gated calcium channel	159.89	P	2171.04	P	2064.6	P	1814.49	P	2212.72	P	1295.89	P					X	-9.015			No
					255378_at	At4g03550	ATGSL05 (GLUCAN SYNTHASE-LIKE 5); 1,3-beta-glucan synthase/ transferase, transferring glycosyl groups	483.381	P	271.092	P	722.385	P	883.751	P	512.078	P	576.218	P							X	-2.1625	No
					255381_at	At4g03510	RMA1 (Ring finger protein with Membrane Anchor 1); protein binding / ubiquitin-protein ligase/ zinc ion binding	53.206	P	973.598	P	308.278	P	500.377	P	145.001	P	429.163	P			X	2.705	X	-3.7125			No
					255382_at	At4g03430	STA1 (STABILIZED1); RNA splicing factor, transesterification mechanism	504.251	P	236.103	P	551.997	P	616.02	P	326.439	P	511.467	P									No
					255430_at	At4g03320	TIC20-IV (TRANSLOCON AT THE INNER ENVELOPE MEMBRANE OF CHLOROPLASTS 20-IV); protein translocase	1064.36	P	2808.48	P	793.842	P	643.363	P	124.204	A	699.032	P			X	6.195					No
					255421_at	At4g03260	leucine-rich repeat family protein	560.696	P	1152.23	P	1067.63	P	926.691	P	1836.09	P	906.072	P					X	-1.7475			No
					255420_at	At4g03240	ATFH/FH (FRATAXIN HOMOLOG)	370.859	P	146.172	P	199.693	P	272.142	P	218.215	P	216.165	P	X	1.4425							No
					255419_at	At4g03230	S-locus lectin protein kinase family protein	298.905	P	145.492	P	229.9	P	427.379	P	199.133	P	416.937	P									No
			X	-3.69375	255418_at	At4g03200	similar to PREDICTED: similar to sperm protein SSP411 [Tribolium castaneum] (GB:XP_973977.1); similar to cold-induced thioredoxin domain-containing protein [Ammopiptanthus mongolicus] (GB:ABI97349.1); contains InterPro domain Six-hairpin glycosidase; (InterPro:IPR008928); contains InterPro domain Thioredoxin-like fold; (InterPro:IPR012336); contains InterPro domain Protein of unknown function DUF…	179.33	P	517.885	P	1257.6	P	1070.91	P	1940.86	P	941.958	P					X	-5.5525	X	-1.835	No
					255411_at	At4g03110	RNA-binding protein, putative	2998.46	P	793.337	P	455.365	P	240.178	P	492.735	P	280.99	P	X	7.225							No
					255469_at	At4g03030	kelch repeat-containing F-box family protein	1310.78	P	565.136	P	594.417	P	587.842	P	466.988	P	436.775	P	X	2.1975							No
					255455_at	At4g02930	elongation factor Tu, putative / EF-Tu, putative	145.027	P	870.597	P	1451.81	P	2121.94	P	714.096	P	1788.41	P					X	-6.4125			No
					255459_at	At4g02890	UBQ14 (ubiquitin 14); protein binding	6166.95	P	4328.82	P	4527.94	P	3728.21	P	5236.46	P	2885.66	P									No
					255452_at	At4g02880	similar to unknown protein [Arabidopsis thaliana] (TAIR:AT1G03290.1); similar to conserved hypothetical protein [Medicago truncatula] (GB:ABE77463.1); contains InterPro domain UBA-like; (InterPro:IPR009060)	759.652	P	370.68	P	375.916	P	441.917	P	312.929	P	304.173	P	X	1.8							No
	X	2.72			255499_at	At4g02730	transducin family protein / WD-40 repeat family protein	339.579	P	708.913	P	193.853	P	211.798	P	103.833	A	142.134	P	X	1.72	X	3.72					No
					255496_at	At4g02640	BZO2H1 (basic leucine zipper O2 homolog 1); DNA binding / sequence-specific DNA binding / transcription factor	109.98	P	503.545	P	591.502	P	463.811	P	408.321	P	347.15	P					X	-2.7025			No
					255498_at	At4g02620	(VACUOLAR ATPASE SUBUNIT F); hydrogen ion transporting ATP synthase, rotational mechanism / hydrogen ion transporting ATPase, rotational mechanism	2436.61	P	7186.05	P	2434.97	P	1915.65	P	2345.14	P	2013.59	P			X	3.04					No
					255486_at	At4g02600	ATMLO1/MLO1 (MILDEW RESISTANCE LOCUS O 1); calmodulin binding	206.402	P	530.706	P	1073.27	P	947.024	P	1020.33	P	653.426	P					X	-3.35			No
					255442_at	At4g02580	NADH-ubiquinone oxidoreductase 24 kDa subunit, putative	274.472	P	1184.55	P	2339.35	P	2041.81	P	2069.23	P	1770.85	P					X	-6.27			No
					255441_at	At4g02570	ATCUL1 (CULLIN 1)	4659.19	P	2038.79	P	1769.59	P	1548.99	P	933.885	P	1105.88	P	X	3.235							No
					255444_at	At4g02560	LD (LUMINIDEPENDENS); transcription factor	207.679	P	147.093	P	316.997	P	476.307	P	253.735	P	371.055	P							X	-1.705	No
					255485_at	At4g02550	similar to unknown protein [Arabidopsis thaliana] (TAIR:AT4G02210.1); similar to hypothetical protein MtrDRAFT_AC152405g9v1 [Medicago truncatula] (GB:ABE86214.1)	142.359	P	113.035	P	145.804	A	152.247	P	132.632	A	159.275	A									No
					255475_at	At4g02480*	AAA-type ATPase family protein	115.241	P	59.308	P	140.78	P	126.395	P	174.404	A	95.938	A									No
					255474_at	At4g02480	AAA-type ATPase family protein	2517.76	P	1394.75	P	1307.27	P	1765.59	P	995.561	P	1108.75	P	X	1.795							No
	X	20.7437			255479_at	At4g02380	SAG21 (SENESCENCE-ASSOCIATED GENE 21)	20698.4	P	8121.03	P	341.9	P	293.175	P	1468.48	P	753.79	P	X	30.2475	X	11.24					No
					255477_at	At4g02370	similar to unknown protein [Arabidopsis thaliana] (TAIR:AT1G02816.1); similar to Os05g0362300 [Oryza sativa (japonica cultivar-group)] (GB:NP_001055314.1); similar to Protein of unknown function, DUF538 [Oryza sativa (japonica cultivar-group)] (GB:AAX95409.1); similar to Os05g0362500 [Oryza sativa (japonica cultivar-group)] (GB:NP_001055315.1); contains InterPro domain Protein of unknown function…	160.541	P	3673.05	P	962.47	P	1484.41	P	572.639	P	1410.06	P			X	3.0725	X	-4.8925			No
			X	-2.5975	255525_at	At4g02340	epoxide hydrolase, putative	173.29	P	183.734	P	912.99	P	597.483	P	630.287	P	581.404	P					X	-2.7975	X	-2.3975	No
			X	-9.37625	255520_at	At4g02230	60S ribosomal protein L19 (RPL19C)	165.248	P	654.888	P	2994.62	P	4999.42	P	2159.25	P	3689.37	P					X	-14.5725	X	-4.18	No
					255512_at	At4g02195	SYP42 (SYNTAXIN OF PLANTS 41); t-SNARE	543.579	P	387.868	P	399.947	P	428.121	P	267.903	P	382.38	P									No
					255532_at	At4g02170	similar to unknown protein [Arabidopsis thaliana] (TAIR:AT5G38700.1); similar to At5g38700 [Medicago truncatula] (GB:ABE84418.1)	92.206	P	72.094	P	73.093	P	64.9	A	77.068	A	58.171	A									No
					255507_at	At4g02150	ATIMPALPHA3/MOS6; protein transporter	208.936	P	473.442	P	689.841	P	1340.1	P	299.612	P	749.429	P									No
					255529_at	At4g02120	CTP synthase, putative / UTP--ammonia ligase, putative	146.444	P	318.66	P	413.251	P	345.285	P	581.473	P	307.945	P					X	-2.305			No
					255505_at	At4g02080	ASAR1 (Arabidopsis thaliana secretion-associated RAS super family 2); GTP binding	199.749	P	1630.37	P	2188.45	P	1620.06	P	1615.8	P	1395.26	P					X	-5.715			No
					255513_at	At4g02060	PRL (PROLIFERA); ATP binding / DNA binding / DNA-dependent ATPase	511.69	P	59.248	P	688.11	P	1646.76	P	158.974	P	649.274	P							X	-8.94	No
					255561_at	At4g02050	sugar transporter, putative	137.478	P	1624.69	P	2336.84	P	1659.52	P	615.561	P	846.911	P					X	-7			No
					255560_at	At4g02030	similar to unknown protein [Arabidopsis thaliana] (TAIR:AT1G21170.1); similar to unknown protein [Oryza sativa (japonica cultivar-group)] (GB:AAR07074.1); similar to Os03g0737800 [Oryza sativa (japonica cultivar-group)] (GB:NP_001051205.1); similar to unknown protein [Oryza sativa (japonica cultivar-group)] (GB:AAP03421.1); contains domain FAMILY NOT NAMED (PTHR15954); contains domain SUBFAMILY N…	172.262	P	563.01	P	588.704	P	620.986	P	401.828	P	451.796	P					X	-2.02			No
					255553_at	At4g01960	similar to unknown protein [Arabidopsis thaliana] (TAIR:AT1G02380.1); similar to hypothetical protein MtrDRAFT_AC153352g19v1 [Medicago truncatula] (GB:ABE87668.1)	3342.08	P	437.522	P	419.329	P	995.98	P	367.384	P	610.242	P	X	5.4675							No
					255548_at	At4g01930	DC1 domain-containing protein	103.049	P	222.181	P	112.408	P	135.844	P	71.661	A	76.088	P			X	1.7425					No
			X	-2.72625	255558_at	At4g01900	GLB1 (glutamine synthetase B1)	110.381	P	175.44	P	800.485	P	417.468	P	371.228	P	407.632	P					X	-3.29	X	-2.1625	No
			X	-8.03625	255552_at	At4g01850	MAT2/SAM-2 (S-adenosylmethionine synthetase 2); methionine adenosyltransferase	330.103	P	1115.71	P	6981.44	P	4105.33	P	3169.32	P	6008.45	P					X	-12.55	X	-3.5225	No
					255555_at	At4g01810	protein transport protein-related	226.644	P	433.787	P	777.18	P	598.279	P	523.856	P	528.028	P					X	-1.79			No
					255597_at	At4g01730	zinc finger (DHHC type) family protein	153.867	P	55.911	P	314.869	P	565.663	P	128.848	P	323.468	P							X	-4.585	No
					255537_at	At4g01690	PPOX (PROTOPORPHYRINOGEN OXIDASE); protoporphyrinogen oxidase	168.514	P	1514.72	P	1816.34	P	1029.46	P	3175.16	P	1088.56	P					X	-8.1725			No
					255594_at	At4g01660	ABC1At (ARABIDOPSIS THALIANA ABC TRANSPORTER 1)	552.616	P	1045.23	P	525.784	P	547.349	P	437.895	P	473.384	P			X	1.6325					No
			X	-3.24	255589_s_at	At4g01590 | At4g35680	[AT4G01590, similar to unknown protein [Arabidopsis thaliana] (TAIR:AT4G35680.1); similar to Calcium-binding EF-hand [Medicago truncatula] (GB:ABE94451.1); similar to Os07g0611600 [Oryza sativa (japonica cultivar-group)] (GB:NP_001060249.1)];[AT4G35680, similar to unknown protein [Arabidopsis thaliana] (TAIR:AT4G01590.1); similar to hypothetical protein [Glycine max] (GB:AAK01735.1); contains Int…	47.41	P	30.513	P	169.692	P	166.161	P	166.837	P	163.338	P					X	-2.4075	X	-4.0725	No
					255536_at	At4g01575	serine protease inhibitor, Kazal-type family protein	7496.28	P	608.514	P	393.019	P	422.772	P	91.447	P	209.688	P	X	28.585							No
					255587_at	At4g01480	inorganic pyrophosphatase, putative (soluble) / pyrophosphate phospho-hydrolase, putative / PPase, putative	486.107	P	2423.47	P	867.567	P	170.416	P	698.243	P	231.177	P			X	6.3025					No
					255578_at	At4g01450	nodulin MtN21 family protein	102.643	P	86.289	P	423.328	P	192.076	P	1161.3	P	152.787	P							X	-4.075	No
					255573_at	At4g01400	pentatricopeptide (PPR) repeat-containing protein	358.929	P	526.229	P	763.591	P	612	P	343.779	P	332.507	P									No
					255569_at	At4g01320	ATSTE24	131.296	P	666.042	P	941.966	P	1464.6	P	766.333	P	826.93	P					X	-5.0575			No
					255615_at	At4g01290	similar to unknown [Oryza sativa] (GB:AAF00138.1); similar to Os06g0105900 [Oryza sativa (japonica cultivar-group)] (GB:NP_001056560.1)	731.928	P	1894.3	P	2466.87	P	3240.16	P	1923.24	P	2315.46	P					X	-3.1325			No
					255616_at	At4g01290	similar to unknown [Oryza sativa] (GB:AAF00138.1); similar to Os06g0105900 [Oryza sativa (japonica cultivar-group)] (GB:NP_001056560.1)	96.296	P	64.795	P	148.046	P	136.218	P	142.876	P	114.335	P							X	-1.52	No
					255614_at	At4g01280	myb family transcription factor	167.748	P	105.941	P	188.617	P	189.971	P	253.297	P	162.056	P							X	-1.4525	No
					255568_at	At4g01250	WRKY22 (WRKY DNA-binding protein 22); transcription factor	45.966	P	41.615	P	70.442	P	57.334	P	87.274	P	51.288	P									No
					255625_at	At4g01120	GBF2 (G-BOX BINDING FACTOR 2); DNA binding / transcription factor	148.706	P	1523.63	P	260.239	P	366.548	P	267.241	P	409.876	P			X	3.675	X	-1.5625			No
					255570_at	At4g01100	mitochondrial substrate carrier family protein	470.407	P	521.766	P	639.286	P	685.441	P	499.35	P	352.933	P									No
					255622_at	At4g01070	UDP-glucoronosyl/UDP-glucosyl transferase family protein	407.214	P	5790.87	P	3047.82	P	545.051	P	3442.37	P	963.149	P			X	4.01					No
[truncated: 2,990 more rows]
