# Supplementary material for: Transcriptional profiling of Arabidopsis root hairs and pollen defines an apical cell growth signature
Source: BMC Plant Biol. 2014 Aug 1;14:197. doi: 10.1186/s12870-014-0197-3 (PMC4236730; doi:10.1186/s12870-014-0197-3)
Supplement: Additional file 5: Table S4. — Genes used for comparative Gene Ontology analysis, sorted in their respective functional classes. [file s12870-014-0197-3-S5.xlsx]

## Sheet: Response to ROS
Response to ROS
Probe Set	AGI ID	Gene
259544_at	At1g20620	CAT3 (CATALASE 3); catalase
245796_at	At1g32230	RCD1 (RADICAL-INDUCED CELL DEATH1)
245868_at	At1g58032	CAT2 (CATIONIC AMINO ACID TRANSPORTER 2); amino acid transporter
260571_at	At2g43790	ATMPK6 (MAP KINASE 6); MAP kinase/ kinase
255629_at	At4g00860	ATOZI1 (Arabidopsis thaliana ozone-induced protein 1)
255479_at	At4g02380	SAG21 (SENESCENCE-ASSOCIATED GENE 21)
254477_at	At4g20380	LSD1 (LESION SIMULATING DISEASE)
253993_at	At4g26070	MEK1 (mitogen-activated protein kinase kinase 1); MAP kinase kinase/ kinase
251109_at	At5g01600	ATFER1 (ferretin 1); ferric iron binding
249176_at	At5g42980	ATTRX3 (thioredoxin H-type 3); thiol-disulfide exchange intermediate

## Sheet: Oxidative Phosphorylation
Oxidative Phosphorylation
Probe Set	AGI ID	Gene
262593_at	At1g15120	ubiquinol-cytochrome C reductase complex 7.8 kDa protein, putative / mitochondrial hinge protein, putative
262354_at	At1g64200	VHA-E3 (VACUOLAR H+-ATPASE SUBUNIT E ISOFORM 3); hydrogen ion transporting ATP synthase, rotational mechanism / hydrogen ion transporting ATPase, rotational mechanism
262684_s_at	At1g76030 | At1g20260	[AT1G76030, (VACUOLAR ATP SYNTHASE SUBUNIT B1); hydrogen ion transporting ATP synthase, rotational mechanism];[AT1G20260, (VACUOLAR ATP SYNTHASE SUBUNIT B3); ATP binding / hydrogen ion transporting ATP synthase, rotational mechanism / hydrogen ion transporting ATPase, rotational mechanism]
262206_at	At2g01090	ubiquinol-cytochrome C reductase complex 7.8 kDa protein, putative / mitochondrial hinge protein, putative
265219_at	At2g02050	NADH-ubiquinone oxidoreductase B18 subunit, putative
244920_s_at	At2g07751 | Atmg00990	[AT2G07751, NADH-ubiquinone oxidoreductase chain 3, putative];[ATMG00990, NADH dehydrogenase subunit 3]
263267_at	At2g16510	vacuolar ATP synthase 16 kDa proteolipid subunit 5 / V-ATPase 16 kDa proteolipid subunit 5 (AVAP5)
265910_at	At2g25610	H+-transporting two-sector ATPase, C subunit family protein
267600_at	At2g33040	ATP synthase gamma chain, mitochondrial (ATPC)
257713_at	At3g27380	SDH2-1 (succinate dehydrogenase 2-1)
252012_at	At3g52730	ubiquinol-cytochrome C reductase UQCRX/QCR9-like family protein
255442_at	At4g02580	NADH-ubiquinone oxidoreductase 24 kDa subunit, putative
253927_at	At4g26710	ATP synthase subunit H family protein
253470_s_at	At4g32210 | At5g09600	[AT5G09600, SDH3-1 (succinate dehydrogenase 3-1)]
253436_at	At4g32470	ubiquinol-cytochrome C reductase complex 14 kDa protein, putative
253442_at	At4g32530	vacuolar ATP synthase, putative / V-ATPase, putative
253200_at	At4g34720	AVA-P1 (vacuolar H+-pumping ATPase 16 kDa proteolipid subunit 1); ATPase/ hydrogen ion transporting ATPase, rotational mechanism
252998_at	At4g38510	(VACUOLAR ATP SYNTHASE SUBUNIT B2); hydrogen ion transporting ATP synthase, rotational mechanism
252926_at	At4g38920	ATVHA-C3/AVA-P3 (vacuolar-type H(+)-ATPase C3); ATPase
250715_at	At5g06160	splicing factor-related
250534_at	At5g08530	NADH-ubiquinone oxidoreductase 51 kDa subunit, mitochondrial, putative
245715_s_at	At5g08670 | At5g08690	[AT5G08670, ATP synthase beta chain 1, mitochondrial];[AT5G08690, ATP synthase beta chain 2, mitochondrial]
250334_at	At5g11770	NADH-ubiquinone oxidoreductase 20 kDa subunit, mitochondrial
249959_at	At5g18800	NADH-ubiquinone oxidoreductase 19 kDa subunit (NDUFA8) family protein
246944_at	At5g25450	ubiquinol-cytochrome C reductase complex 14 kDa protein, putative
249343_at	At5g40650	SDH2-2 (succinate dehydrogenase 2-2)
248098_at	At5g55290	ATP synthase subunit H family protein
247060_at	At5g66760	SDH1-1 (Succinate dehydrogenase 1-1)
244921_s_at	Atmg01000	expressed protein

## Sheet: Small GTPase Signalling
Small GTPase Signalling
Probe Set	AGI ID	Gene
264252_at	At1g09180	ATSAR1/ATSARA1A (ARABIDOPSIS THALIANA SECRETION-ASSOCIATED RAS SUPER FAMILY 1); GTP binding
261831_at	At1g10630	ADP-ribosylation factor, putative
260870_at	At1g43890	ATRAB18 (Arabidopsis Rab GTPase homolog C1); GTP binding
262401_at	At1g49300	ATRAB7/ATRABG3E/AtRABG3e; GTP binding
259611_at	At1g52280	AtRABG3d (Arabidopsis Rab GTPase homolog G3d); GTP binding
265337_at	At2g18390	TTN5 (TITAN 5); GTP binding
263876_at	At2g21880	AtRABG2/AtRab7A (Arabidopsis Rab GTPase homolog G2); GTP binding
263529_at	At2g24765	ARF3/ARL1/ATARL1 (ADP-RIBOSYLATION FACTOR 3); protein binding
266885_at	At2g44610	RAB6; GTP binding
263321_at	At2g47170	ARF1A1c (ADP-RIBOSYLATION FACTOR 1); GTP binding / phospholipase activator/ protein binding
258876_at	At3g03120	ATARFB1C (ADP-ribosylation factor B1C); GTP binding
258656_at	At3g09900	AtRABE1e/AtRab8E (Arabidopsis Rab GTPase homolog E1e); GTP binding
257235_at	At3g15060	AtRABA1g (Arabidopsis Rab GTPase homolog A1g); GTP binding
258314_at	At3g16100	AtRABG3c/AtRab7D (Arabidopsis Rab GTPase homolog G3c); GTP binding
257754_at	At3g18820	AtRABG3f/AtRab7B (Arabidopsis Rab GTPase homolog G3f); GTP binding
257951_at	At3g21700	GTP binding
256838_at	At3g22950	ATARFC1 (ADP-ribosylation factor C1); GTP binding
252224_at	At3g49860	ATARLA1B (ADP-ribosylation factor-like A1B); GTP binding
251960_at	At3g53610	ATRAB8; GTP binding
251817_at	At3g54840	ARA6; GTP binding
251257_at	At3g62290	ATARFA1E (ADP-ribosylation factor A1E); GTP binding / phospholipase activator/ protein binding
255052_at	At4g09720	AtRABG3a; GTP binding
245407_at	At4g17170	AT-RAB2 (Arabidopsis Rab GTPase homolog B1c); GTP binding
245299_at	At4g17530	RAB1C; GTP binding
254673_at	At4g18430	AtRABA1e (Arabidopsis Rab GTPase homolog A1e); GTP binding
254530_at	At4g19640	ARA7; GTP binding
253114_at	At4g35860	ATGB2 (GTP-BINDING 2); GTP binding
250479_at	At5g10260	AtRABH1e (Arabidopsis Rab GTPase homolog H1e); GTP binding
250143_at	At5g14670	ATARFA1B (ADP-ribosylation factor A1B); GTP binding / phospholipase activator/ protein binding
246422_at	At5g17060	ADP-ribosylation factor, putative
248914_at	At5g45750	AtRABA1c (Arabidopsis Rab GTPase homolog A1c); GTP binding
248792_at	At5g47200	AtRABD2b/AtRab1A (Arabidopsis Rab GTPase homolog D2b); GTP binding
248809_at	At5g47520	AtRABA5a (Arabidopsis Rab GTPase homolog A5a); GTP binding
248346_at	At5g52210	ATGB1 (Arabidopsis thaliana GTP-binding protein 1); GTP binding
247722_at	At5g59150	AtRABA2d (Arabidopsis Rab GTPase homolog A2d); GTP binding
247699_at	At5g59840	Ras-related GTP-binding family protein
247597_at	At5g60860	AtRABA1f (Arabidopsis Rab GTPase homolog A1f); GTP binding
247008_at	At5g67560	ATARLA1D (ADP-ribosylation factor-like A1D); GTP binding

## Sheet: Mitochondrial Transport
Mitochondrial Transport
Probe Set	AGI ID	Gene
260777_at	At1g14560	mitochondrial substrate carrier family protein
255736_at	At1g25380	mitochondrial substrate carrier family protein
256007_at	At1g34065	SAMC2 (S-adenosylmethionine carrier 2); binding
262355_at	At1g72820	mitochondrial substrate carrier family protein
260082_at	At1g78180	unknown protein
264000_at	At2g22500	mitochondrial substrate carrier family protein
267274_at	At2g30160	mitochondrial substrate carrier family protein
245152_at	At2g47490	mitochondrial substrate carrier family protein
256819_at	At3g21390	mitochondrial substrate carrier family protein
251902_at	At3g54110	ATPUMP1/UCP1 (UNCOUPLING PROTEIN 1); binding / oxidative phosphorylation uncoupler
255570_at	At4g01100	mitochondrial substrate carrier family protein
254120_at	At4g24570	mitochondrial substrate carrier family protein
254018_at	At4g26180	mitochondrial substrate carrier family protein
253824_at	At4g27940	mitochondrial substrate carrier family protein
251090_at	At5g01340	mitochondrial substrate carrier family protein
246528_at	At5g15640	mitochondrial substrate carrier family protein
245939_at	At5g19760	dicarboxylate/tricarboxylate carrier (DTC)
246779_at	At5g27520	mitochondrial substrate carrier family protein
248629_at	At5g48970	mitochondrial substrate carrier family protein
248023_at	At5g56450	mitochondrial substrate carrier family protein
247233_at	At5g64970	mitochondrial substrate carrier family protein

## Sheet: Membrane Lipid Metabolism
Membrane Lipid Metabolism
Probe Set	AGI ID	Gene
256134_at	At1g13560	AAPT1 (AMINOALCOHOLPHOSPHOTRANSFERASE 1); phosphatidyltransferase
259687_at	At1g63110	cell division cycle protein-related
260006_at	At1g68000	ATPIS1 (Arabidopsis thaliana phosphatidylinositol synthase 1); CDP-diacylglycerol-inositol 3-phosphatidyltransferase
263433_at	At2g22240	inositol-3-phosphate synthase isozyme 2 / myo-inositol-1-phosphate synthase 2 / MI-1-P synthase 2 / IPS 2
259070_at	At3g11670	DGD1 (DIGALACTOSYL DIACYLGLYCEROL DEFICIENT 1); galactolipid galactosyltransferase/ transferase, transferring glycosyl groups
257933_at	At3g25585	AAPT2 (AMINOALCOHOLPHOSPHOTRANSFERASE); phosphatidyltransferase
252331_s_at	At3g48780 | At3g48790	[AT3G48780, serine C-palmitoyltransferase, putative];[AT3G48790, serine C-palmitoyltransferase, putative]
252075_at	At3g51730	saposin B domain-containing protein
251819_at	At3g55030	PGPS2 (phosphatidylglycerolphosphate synthase 2); CDP-alcohol phosphatidyltransferase/ CDP-diacylglycerol-glycerol-3-phosphate 3-phosphatidyltransferase
251460_at	At3g59770	SAC9 (suppressor of actin 9)
255681_at	At4g00550	DGD2 (digalactosyldiacylglycerol synthase 2); UDP-galactose:MGDG galactosyltransferase/ transferase, transferring glycosyl groups
255300_at	At4g04870	CLS (CARDIOLIPIN SYNTHASE); cardiolipin synthase/ phosphatidyltransferase
254306_at	At4g22330	ATCES1 (ATCES1); catalytic
254360_at	At4g22340	phosphatidate cytidylyltransferase, putative / CDP-diglyceride synthetase, putative
253489_at	At4g31780	MGD1 (MONOGALACTOSYLDIACYLGLYCEROL SYNTHASE 1, MONOGALACTOSYLDIACYLGLYCEROL SYNTHASE A); 1,2-diacylglycerol 3-beta-galactosyltransferase/ transferase, transferring glycosyl groups
253120_at	At4g35790	ATPLDDELTA (Arabidopsis thaliana phospholipase D delta); phospholipase D
251074_at	At5g01800	saposin B domain-containing protein
249840_at	At5g23450	ATLCBK1 (A. THALIANA LONG-CHAIN BASE (LCB) KINASE 1); diacylglycerol kinase
249799_at	At5g23670	LCB2 (Serine palmitoyltransferase LCB2 (long chain base) subunit gene); serine C-palmitoyltransferase
247960_at	At5g57020	NMT1 (N-MYRISTOYLTRANSFERASE 1)
247321_s_at	At5g64070 | At5g09350	[AT5G64070, phosphatidylinositol 4-kinase (PI4K)];[AT5G09350, phosphatidylinositol 4-kinase, putative]

## Sheet: Vesicle Mediated Transport
Vesicle Mediated Transport
Probe Set	AGI ID	Gene
265043_at	At1g03900	ATNAP4 (ARABIDOPSIS THALIANA NON-INTRINSIC ABC PROTEIN 4)
264252_at	At1g09180	ATSAR1/ATSARA1A (ARABIDOPSIS THALIANA SECRETION-ASSOCIATED RAS SUPER FAMILY 1); GTP binding
261831_at	At1g10630	ADP-ribosylation factor, putative
262709_at	At1g16240	SYP51 (SYNTAXIN OF PLANTS 51)
263223_at	At1g30630	coatomer protein epsilon subunit family protein / COPE family protein
261299_at	At1g48550	vacuolar protein sorting-associated protein 26 family protein / VPS26 family protein
256224_at	At1g56330	SAR1 (SECRETION-ASSOCIATED RAS); GTP binding
264309_at	At1g62020	coatomer protein complex, subunit alpha, putative
262695_at	At1g75850	similar to vacuolar protein sorting-associated protein 35 family protein / VPS35 family protein [Arabidopsis thaliana] (TAIR:AT3G51310.1); similar to unknown protein [Arabidopsis thaliana] (TAIR:AT2G17790.1); similar to Zgc:136268 protein [Danio rerio] (GB:AAI17574.1); similar to novel protein simlar to human and mouse vacuolar protein sorting 35 (yeast) (VPS35) [Danio rerio] (GB:CAE49237.1); sim…
261403_at	At1g79590	SYP52 (SYNTAXIN OF PLANTS 52)
262051_at	At1g79990	coatomer protein complex, subunit beta 2 (beta prime), putative
260281_at	At1g80500	intracellular transporter
265337_at	At2g18390	TTN5 (TITAN 5); GTP binding
263743_at	At2g21390	coatomer protein complex, subunit alpha, putative
263516_at	At2g21600	ATRER1B (Arabidopsis thaliana endoplasmatic reticulum retrieval protein 1B)
245083_at	At2g23310	ATRER1C1 (Arabidopsis thaliana endoplasmatic reticulum retrieval protein 1C)
263529_at	At2g24765	ARF3/ARL1/ATARL1 (ADP-RIBOSYLATION FACTOR 3); protein binding
266858_at	At2g26890	GRV2 (KATAMARI2); binding / heat shock protein binding
263439_at	At2g28650	ATEXO70H8 (exocyst subunit EXO70 family protein H8); protein binding
267277_at	At2g30050	transducin family protein / WD-40 repeat family protein
267052_at	At2g38410	VHS domain-containing protein / GAT domain-containing protein
266880_at	At2g44770	phagocytosis and cell motility protein ELMO1-related
263321_at	At2g47170	ARF1A1c (ADP-RIBOSYLATION FACTOR 1); GTP binding / phospholipase activator/ protein binding
258876_at	At3g03120	ATARFB1C (ADP-ribosylation factor B1C); GTP binding
259198_at	At3g03610	phagocytosis and cell motility protein ELMO1-related
259156_at	At3g10380	SEC8 (secretion 8)
256838_at	At3g22950	ATARFC1 (ADP-ribosylation factor C1); GTP binding
257971_at	At3g27530	vesicle tethering family protein
251877_at	At3g54300	ATVAMP727 (Arabidopsis thaliana vesicle-associated membrane protein 727)
251817_at	At3g54840	ARA6; GTP binding
251832_at	At3g55150	ATEXO70H1 (exocyst subunit EXO70 family protein H1); protein binding
251406_at	At3g60260	phagocytosis and cell motility protein ELMO1-related
251257_at	At3g62290	ATARFA1E (ADP-ribosylation factor A1E); GTP binding / phospholipase activator/ protein binding
255555_at	At4g01810	protein transport protein-related
254891_at	At4g11740	SAY1
245407_at	At4g17170	AT-RAB2 (Arabidopsis Rab GTPase homolog B1c); GTP binding
253836_at	At4g27840	similar to vesicle-associated membrane protein-related [Arabidopsis thaliana] (TAIR:AT5G52990.1); similar to Os08g0558600 [Oryza sativa (japonica cultivar-group)] (GB:NP_001062495.1); similar to Os08g0110300 [Oryza sativa (japonica cultivar-group)] (GB:NP_001060818.1); contains InterPro domain Longin; (InterPro:IPR010908); contains InterPro domain Longin-like; (InterPro:IPR011012)
253418_at	At4g32760	protein transporter
252913_at	At4g39220	ATRER1A (Arabidopsis thaliana endoplasmic reticulum retrieval protein 1A)
252271_s_at	At5g01430 | At3g49420	[AT5G01430, Got1-like family protein];[AT3G49420, Got1-like family protein]
250993_at	At5g02280	synbindin, putative
245211_at	At5g12370	SEC10 (EXOCYST COMPLEX COMPONENT SEC10)
245979_at	At5g13150	ATEXO70C1 (exocyst subunit EXO70 family protein C1); protein binding
250204_at	At5g13990	ATEXO70C2 (exocyst subunit EXO70 family protein C2); protein binding
250143_at	At5g14670	ATARFA1B (ADP-ribosylation factor A1B); GTP binding / phospholipase activator/ protein binding
246453_at	At5g16830	SYP21 (syntaxin 21); t-SNARE
246421_at	At5g16880	VHS domain-containing protein / GAT domain-containing protein
246422_at	At5g17060	ADP-ribosylation factor, putative
248497_at	At5g50380	ATEXO70F1 (exocyst subunit EXO70 family protein F1); protein binding
248127_at	At5g54750	transport protein particle (TRAPP) component Bet3, putative
247842_at	At5g58030	transport protein particle (TRAPP) component Bet3 family protein

## Sheet: Coenzyme Metabolism
Coenzyme Metabolism
Probe Set	AGI ID	Gene
261833_at	At1g10670	ACLA-1 (ATP-citrate lyase A-1)
261210_at	At1g12840	DET3 (DE-ETIOLATED 3)
261492_at	At1g14290	acid phosphatase, putative
263044_at	At1g23360	UbiE/COQ5 methyltransferase family protein
261979_at	At1g37130	NIA2 (NITRATE REDUCTASE 2)
256184_at	At1g51650	ATP synthase epsilon chain, mitochondrial
264244_at	At1g60440	ATCOAA/ATPANK1 (PANTOTHENATE KINASE 1); pantothenate kinase
264916_at	At1g60810	ACLA-2 (ATP-citrate lyase A-2)
262354_at	At1g64200	VHA-E3 (VACUOLAR H+-ATPASE SUBUNIT E ISOFORM 3); hydrogen ion transporting ATP synthase, rotational mechanism / hydrogen ion transporting ATPase, rotational mechanism
260421_at	At1g69640	acid phosphatase, putative
259747_at	At1g71170	6-phosphogluconate dehydrogenase NAD-binding domain-containing protein
262684_s_at	At1g76030 | At1g20260	[AT1G76030, (VACUOLAR ATP SYNTHASE SUBUNIT B1); hydrogen ion transporting ATP synthase, rotational mechanism];[AT1G20260, (VACUOLAR ATP SYNTHASE SUBUNIT B3); ATP binding / hydrogen ion transporting ATP synthase, rotational mechanism / hydrogen ion transporting ATPase, rotational mechanism]
263267_at	At2g16510	vacuolar ATP synthase 16 kDa proteolipid subunit 5 / V-ATPase 16 kDa proteolipid subunit 5 (AVAP5)
267280_at	At2g19450	TAG1 (TRIACYLGLYCEROL BIOSYNTHESIS DEFECT 1); diacylglycerol O-acyltransferase
265257_at	At2g20420	succinyl-CoA ligase (GDP-forming) beta-chain, mitochondrial, putative / succinyl-CoA synthetase, beta chain, putative / SCS-beta, putative
265392_at	At2g20860	LIP1 (Lipoic acid synthase 1); lipoic acid synthase
265910_at	At2g25610	H+-transporting two-sector ATPase, C subunit family protein
265637_at	At2g27490	ATCOAE; ATP binding / dephospho-CoA kinase
267600_at	At2g33040	ATP synthase gamma chain, mitochondrial (ATPC)
245168_at	At2g33150	PED1 (PEROXISOME DEFECTIVE 1); acetyl-CoA C-acyltransferase
263921_at	At2g36460	fructose-bisphosphate aldolase, putative
266414_at	At2g38700	MVD1 (mevalonate diphosphate decarboxylase 1)
267368_at	At2g44350	ATCS (CITRATE SYNTHASE 4); citrate (SI)-synthase
266888_s_at	At2g44750 | At1g02880	[AT2G44750, thiamin pyrophosphokinase, putative];[AT1G02880, thiamin pyrophosphokinase, putative]
265456_at	At2g46505	SDH4 (Succinate dehydrogenase subunit 4)
248461_s_at	At2g47510 | At5g50950	[AT2G47510, FUM1 (FUMARASE 1); fumarate hydratase];[AT5G50950, fumarate hydratase, putative / fumarase, putative]
256328_at	At3g02360	6-phosphogluconate dehydrogenase family protein
258515_at	At3g06650	ACLB-1 (ATP-citrate lyase B-1)
256263_at	At3g12290	tetrahydrofolate dehydrogenase/cyclohydrolase, putative
257194_at	At3g13110	AtSerat2;2 (SERINE ACETYLTRANSFERASE 1); serine O-acetyltransferase
252331_s_at	At3g48780 | At3g48790	[AT3G48780, serine C-palmitoyltransferase, putative];[AT3G48790, serine C-palmitoyltransferase, putative]
252022_at	At3g52930	fructose-bisphosphate aldolase, putative
251759_at	At3g55630	ATDFD (A. THALIANA DHFS-FPGS HOMOLOG D); tetrahydrofolylpolyglutamate synthase
255679_at	At4g00520	acyl-CoA thioesterase
254845_at	At4g11820	BAP1 (hydroxymethylglutaryl-CoA synthase); acetyl-CoA C-acetyltransferase/ hydroxymethylglutaryl-CoA synthase
254414_at	At4g21320*	(2R)-phospho-3-sulfolactate synthase-related
253927_at	At4g26710	ATP synthase subunit H family protein
253950_at	At4g26910	2-oxoacid dehydrogenase family protein
253954_at	At4g26970	aconitate hydratase, cytoplasmic, putative / citrate hydro-lyase/aconitase, putative
253706_at	At4g29120	6-phosphogluconate dehydrogenase NAD-binding domain-containing protein
253470_s_at	At4g32210 | At5g09600	[AT5G09600, SDH3-1 (succinate dehydrogenase 3-1)]
253442_at	At4g32530	vacuolar ATP synthase, putative / V-ATPase, putative
253200_at	At4g34720	AVA-P1 (vacuolar H+-pumping ATPase 16 kDa proteolipid subunit 1); ATPase/ hydrogen ion transporting ATPase, rotational mechanism
253196_at	At4g35260	IDH1 (ISOCITRATE DEHYDROGENASE 1); isocitrate dehydrogenase (NAD+)
252998_at	At4g38510	(VACUOLAR ATP SYNTHASE SUBUNIT B2); hydrogen ion transporting ATP synthase, rotational mechanism
252926_at	At4g38920	ATVHA-C3/AVA-P3 (vacuolar-type H(+)-ATPase C3); ATPase
252929_at	At4g38970	fructose-bisphosphate aldolase, putative
250917_at	At5g03690	fructose-bisphosphate aldolase, putative
250715_at	At5g06160	splicing factor-related
246005_at	At5g08415	lipoic acid synthase family protein
245715_s_at	At5g08670 | At5g08690	[AT5G08670, ATP synthase beta chain 1, mitochondrial];[AT5G08690, ATP synthase beta chain 2, mitochondrial]
245977_at	At5g13110	G6PD2 (GLUCOSE-6-PHOSPHATE DEHYDROGENASE 2); glucose-6-phosphate 1-dehydrogenase
246597_at	At5g14760	AO (L-ASPARTATE OXIDASE); L-aspartate oxidase
246785_at	At5g27380	GSH2 (GLUTATHIONE SYNTHETASE 2); glutathione synthase
249281_at	At5g41940	RabGAP/TBC domain-containing protein
248550_at	At5g50210	QS (QUINOLINATE SYNTHASE); quinolinate synthetase A
248098_at	At5g55290	ATP synthase subunit H family protein
247982_at	At5g56760	AtSerat1;1 (SERINE ACETYLTRANSFERASE 52); serine O-acetyltransferase
247886_at	At5g57850	aminotransferase class IV family protein

## Sheet: Biopolymer Modification
Biopolymer Modification
Probe Set	AGI ID	Gene
261581_at	At1g01140	CIPK9 (CBL-INTERACTING PROTEIN KINASE 9); kinase
265045_s_at	At1g03930 | At5g44100	[AT1G03930, ADK1 (DUAL SPECIFICITY KINASE 1); kinase];[AT5G44100, CKL7 (Casein Kinase I-like 7); casein kinase I/ kinase]
264602_at	At1g04700	protein kinase family protein
261127_at	At1g04790	zinc finger (C3HC4-type RING finger) family protein
261250_at	At1g05890	zinc finger protein-related
260835_at	At1g06700	serine/threonine protein kinase, putative
261720_at	At1g08460	HDA08 (histone deacetylase 8); histone deacetylase
264460_at	At1g10170	NF-X1 type zinc finger family protein
261832_at	At1g10650	protein binding / zinc ion binding
260479_at	At1g11020	zinc finger (C3HC4-type RING finger) family protein
262451_at	At1g11130	SUB (STRUBBELIG); protein binding
262479_at	At1g11130	leucine-rich repeat family protein / protein kinase family protein
262458_at	At1g11280	S-locus protein kinase, putative
255936_at	At1g12680	PEPKR2 (PHOSPHOENOLPYRUVATE CARBOXYLASE-RELATED KINASE 2); kinase
262782_at	At1g13195	zinc finger (C3HC4-type RING finger) family protein
259362_s_at	At1g13350 | At3g53640	[AT1G13350, protein kinase family protein];[AT3G53640, protein kinase family protein]
262656_at	At1g14200	zinc finger (C3HC4-type RING finger) family protein
261484_at	At1g14400	UBC1 (UBIQUITIN CARRIER PROTEIN 1); ubiquitin-protein ligase
262573_at	At1g15390	PDF1A (PEPTIDE DEFORMYLASE 1A); peptide deformylase
261841_at	At1g15920	CCR4-NOT transcription complex protein, putative
262934_s_at	At1g16270 | At1g79570	[AT1G16270, protein kinase family protein];[AT1G79570, protein kinase family protein]
264303_s_at	At1g16890 | At1g78870	[AT1G16890, UBC36; ubiquitin-protein ligase];[AT1G78870, UBC35; ubiquitin-protein ligase]
262512_at	At1g17145	protein binding / zinc ion binding
262537_s_at	At1g17280 | At5g50430	[AT1G17280, UBC34 (ubiquitin-conjugating enzyme 32); ubiquitin-protein ligase];[AT5G50430, UBC33; ubiquitin-protein ligase]
259404_at	At1g17720	ATB BETA (Arabidopsis thaliana serine/threonine protein phosphatase 2A 55 kDa regulatory subunit B beta isofor); nucleotide binding
256075_at	At1g18150	ATMPK8 (Arabidopsis thaliana MAP kinase 21); MAP kinase
261677_at	At1g18470	zinc finger (C3HC4-type RING finger) family protein
260671_at	At1g19310	zinc finger (C3HC4-type RING finger) family protein
261140_at	At1g19680	protein binding / zinc ion binding
259542_at	At1g20575	dolichyl-phosphate beta-D-mannosyltransferase, putative / dolichol-phosphate mannosyltransferase, putative / mannose-P-dolichol synthase, putative
262990_at	At1g23260	MMZ1 (MMS ZWEI HOMOLOGE 1); ubiquitin-protein ligase
257401_at	At1g23550	SRO2 (SIMILAR TO RCD ONE 2); NAD+ ADP-ribosyltransferase
265023_at	At1g24440	protein binding / zinc ion binding
255740_at	At1g25390	protein kinase family protein
264980_at	At1g27190	leucine-rich repeat transmembrane protein kinase, putative
261501_at	At1g28390	protein kinase family protein
260885_at	At1g29230	CIPK18 (CIPK18); kinase
259826_at	At1g29340	PUB17 (PLANT U-BOX17); ubiquitin-protein ligase
260029_at	At1g30000	glycoside hydrolase family 47 protein
263214_at	At1g30660	toprim domain-containing protein
245796_at	At1g32230	RCD1 (RADICAL-INDUCED CELL DEATH1)
260697_at	At1g32530	zinc finger (C3HC4-type RING finger) family protein
261701_at	At1g32750	HAF01 (Histone acetyltransferase TAFII250 family); DNA binding
262026_at	At1g35670	ATCDPK2 (CALCIUM-DEPENDENT PROTEIN KINASE 2); calcium- and calmodulin-dependent protein kinase/ kinase
262722_at	At1g43620	UDP-glucose:sterol glucosyltransferase, putative
259506_at	At1g43900	protein phosphatase 2C, putative / PP2C, putative
260964_at	At1g45050	ATUBC2-1 (Arabidopsis thaliana ubiquitin-conjugating enzyme); ubiquitin-protein ligase
245781_at	At1g45976	SBP1 (S-RIBONUCLEASE BINDING PROTEIN 1); protein binding / zinc ion binding
260771_at	At1g49160	WNK7 (Arabidopsis WNK kinase 7); kinase
262387_s_at	At1g49340 | At1g51040	[AT1G49340, ATPI4K ALPHA (Arabidopsis thaliana phosphatidylinositol 4-kinase alpha); inositol or phosphatidylinositol kinase];[AT1G51040, phosphatidylinositol 4-kinase, putative]
261852_at	At1g50440	zinc finger (C3HC4-type RING finger) family protein
261859_at	At1g50490	UBC20 (ubiquitin-conjugating enzyme 20); ubiquitin-protein ligase
256179_at	At1g51710	UBP6 (UBIQUITIN-SPECIFIC PROTEASE 6); ubiquitin-specific protease
259671_at	At1g52290	protein kinase family protein
262161_at	At1g52600	signal peptidase, putative
260644_at	At1g53290	galactosyltransferase family protein
260988_at	At1g53570	MAP3KA (Mitogen-activated protein kinase kinase kinase 3); kinase
264193_at	At1g54610	protein kinase family protein
265077_at	At1g55530	zinc finger (C3HC4-type RING finger) family protein
264938_at	At1g60610	protein binding / zinc ion binding
265035_at	At1g61620	protein binding / zinc ion binding
262644_at	At1g62710	BETA-VPE (vacuolar processing enzyme beta); cysteine-type endopeptidase
261097_at	At1g62950	leucine-rich repeat transmembrane protein kinase, putative
259687_at	At1g63110	cell division cycle protein-related
259695_at	At1g63170	zinc finger (C3HC4-type RING finger) family protein
262343_at	At1g64040	TOPP3 (Type one serine/threonine protein phosphatase 3); protein phosphatase type 1
262341_at	At1g64230	UBC28; ubiquitin-protein ligase
259740_at	At1g64300	protein kinase family protein
261974_at	At1g64630	protein kinase family protein
260194_at	At1g67530	armadillo/beta-catenin repeat family protein / U-box domain-containing family protein
260191_at	At1g67580	protein kinase family protein
260008_at	At1g68070	zinc finger (C3HC4-type RING finger) family protein
260443_at	At1g68185	ubiquitin-related
260354_at	At1g69330	zinc finger (C3HC4-type RING finger) family protein
260362_at	At1g70530	protein kinase family protein
260180_at	At1g70660	MMZ2 (MMS ZWEI HOMOLOGE 2); ubiquitin-protein ligase
259950_at	At1g71410	protein kinase family protein
261519_at	At1g71810	ABC1 family protein
261523_at	At1g71860	PTP1 (PROTEIN TYROSINE PHOSPHATASE 1)
260168_at	At1g71980	protease-associated zinc finger (C3HC4-type RING finger) family protein
259800_at	At1g72175	zinc finger (C3HC4-type RING finger) family protein
259922_at	At1g72770	HAB1 (HOMOLOGY TO ABI1); protein phosphatase type 2C
260045_at	At1g73670	ATMPK15 (Arabidopsis thaliana MAP kinase 16); MAP kinase/ kinase
260231_at	At1g74410	zinc finger (C3HC4-type RING finger) family protein
260213_at	At1g74490	protein kinase, putative
262208_at	At1g74800	galactosyltransferase family protein
262167_at	At1g74990	zinc finger (C3HC4-type RING finger) family protein
261113_at	At1g75400	protein binding / zinc ion binding
260747_at	At1g78420	protein binding / zinc ion binding
261348_at	At1g79810	TED3 (REVERSAL OF THE DET PHENOTYPE); protein binding / zinc ion binding
260330_at	At1g80400	zinc finger (C3HC4-type RING finger) family protein
260272_at	At1g80570	F-box family protein (FBL14)
261887_at	At1g80780	CCR4-NOT transcription complex protein, putative
266348_at	At2g01450	ATMPK17 (Arabidopsis thaliana MAP kinase 17); MAP kinase
263599_at	At2g01830	WOL (CYTOKININ RESPONSE 1)
267484_at	At2g02760	ATUBC2 (UBIQUITING-CONJUGATING ENZYME 2); ubiquitin-protein ligase
266791_at	At2g02960	zinc finger (C3HC4-type RING finger) family protein
263862_at	At2g04550	IBR5 (INDOLE-3-BUTYRIC ACID RESPONSE 5); protein tyrosine/serine/threonine phosphatase
266834_s_at	At2g05050 | At3g27140 | At4g08260 | At2g30020	[AT3G27140, protein phosphatase 2C, putative / PP2C, putative];[AT4G08260, protein phosphatase 2C, putative / PP2C, putative];[AT2G30020, protein phosphatase 2C, putative / PP2C, putative]
263050_at	At2g05170	ATVPS11 (Arabidopsis thaliana vacuolar protein sorting 11); transporter
266428_at	At2g07180	protein kinase, putative
264107_s_at	At2g13790 | At2g13800	[AT2G13790, ATSERK4 (SOMATIC EMBRYOGENESIS RECEPTOR-LIKE KINASE 4); protein binding / protein kinase/ transmembrane receptor protein serine/threonine kinase];[AT2G13800, ATSERK5 (SOMATIC EMBRYOGENESIS RECEPTOR LIKE KINASE 5); ATP binding / protein kinase/ transmembrane receptor protein serine/threonine kinase]
267114_at	At2g14835	zinc finger (C3HC4-type RING finger) family protein
263085_at	At2g16090	zinc finger protein-related
263609_at	At2g16250	leucine-rich repeat transmembrane protein kinase, putative
265357_at	At2g16740	UBC29 (ubiquitin-conjugating enzyme 27); ubiquitin-protein ligase
266522_at	At2g16920	UBC23 (ubiquitin-conjugating enzyme 22); ubiquitin-protein ligase
263578_at	At2g17020	F-box family protein (FBL10)
263422_s_at	At2g17190 | At2g17200	[AT2G17190, ubiquitin family protein];[AT2G17200, ubiquitin family protein]
264851_at	At2g17290	CPK6 (CALCIUM-DEPENDENT PROTEIN KINASE 6); anion channel/ calcium- and calmodulin-dependent protein kinase/ kinase
264847_at	At2g17380	AP19 (associated protein 19); ATP binding / protein kinase
263076_at	At2g17520	IRE1A (Yeast endoribonuclease/protein kinase IRE1-like gene); kinase
263072_at	At2g17530	protein kinase family protein
264592_at	At2g17720	oxidoreductase, 2OG-Fe(II) oxygenase family protein
264813_at	At2g17890	CPK16 (calcium-dependent protein kinase 16); calcium- and calmodulin-dependent protein kinase
265950_s_at	At2g18530 | At3g46160	[AT2G18530, protein kinase family protein];[AT3G46160, protein kinase-related]
266016_at	At2g18670	zinc finger (C3HC4-type RING finger) family protein
266065_at	At2g18790	PHYB (PHYTOCHROME B); G-protein coupled photoreceptor/ signal transducer
267281_at	At2g19400	protein kinase, putative
265942_at	At2g19470	CKL5 (Casein Kinase I-like 5); casein kinase I/ kinase
263762_at	At2g21380	kinesin motor protein-related
265289_at	At2g22690	protein binding / zinc ion binding
265347_at	At2g22740	SUVH6 (SU(VAR)3-9 homolog 6)
267251_at	At2g23070	casein kinase II alpha chain, putative
267257_at	At2g23080	casein kinase II alpha chain, putative
265661_at	At2g24360	serine/threonine/tyrosine kinase, putative
265886_at	At2g25620	protein phosphatase 2C, putative / PP2C, putative
266655_at	At2g25880	ATAUR2 (ATAURORA2); histone serine kinase(H3-S10 specific) / kinase
266849_at	At2g25940	ALPHA-VPE (ALPHA-VACUOLAR PROCESSING ENZYME); cysteine-type endopeptidase
266843_at	At2g26135	zinc finger (C3HC4-type RING finger) family protein
266229_at	At2g28840	ankyrin repeat family protein
267301_at	At2g30110	ATUBA1 (Arabidopsis thaliana ubiquitin-activating enzyme 1); ubiquitin activating enzyme
267467_at	At2g30580	zinc finger (C3HC4-type RING finger) family protein
265676_at	At2g32070	CCR4-NOT transcription complex protein, putative
267448_at	At2g33700	protein phosphatase 2C, putative / PP2C, putative
266626_at	At2g35360	ubiquitin family protein
266609_at	At2g35510	SRO1 (SIMILAR TO RCD ONE 1); NAD+ ADP-ribosyltransferase
265799_at	At2g35680	dual specificity protein phosphatase family protein
263940_at	At2g35890	CPK25 (calcium-dependent protein kinase 25); calcium- and calmodulin-dependent protein kinase/ kinase
263935_at	At2g35930	U-box domain-containing protein
263289_at	At2g36170	ubiquitin extension protein 2 (UBQ2) / 60S ribosomal protein L40 (RPL40A)
265470_at	At2g37150	zinc finger (C3HC4-type RING finger) family protein
266080_at	At2g37840	protein kinase family protein
266081_at	At2g37840	protein kinase family protein
266401_s_at	At2g38620 | At3g54180	[AT2G38620, CDKB1;2 (cyclin-dependent kinase B1;2); kinase];[AT3G54180, CDC2B (CDC2-LIKE GENE); kinase]
245059_at	At2g39720	RHC2A (RING-H2 finger C2A); protein binding / zinc ion binding
267350_at	At2g40030	DNA-directed RNA polymerase alpha subunit family protein
267351_at	At2g40030	NRPD1b (nuclear RNA polymerase D 1b); DNA binding / DNA-directed RNA polymerase
263378_at	At2g40180	protein phosphatase 2C, putative / PP2C, putative
267582_at	At2g41970	protein kinase, putative
267539_at	At2g42030	zinc finger (C3HC4-type RING finger) family protein
263990_at	At2g42810	PAPP5/PP5 (PROTEIN PHOSPHATASE 5); phosphoprotein phosphatase/ protein binding / protein serine/threonine phosphatase
263989_at	At2g42880	ATMPK20 (Arabidopsis thaliana MAP kinase 20); MAP kinase
266449_at	At2g43080	AT-P4H-1 (A. THALIANA P4H ISOFORM 1); oxidoreductase, acting on paired donors, with incorporation or reduction of molecular oxygen, 2-oxoglutarate as one donor, and incorporation of one atom each of oxygen into both donors / procollagen-proline 4-dioxygen
266453_at	At2g43230	serine/threonine protein kinase, putative
260609_at	At2g43690	lectin protein kinase, putative
245144_at	At2g45240	MAP1A (METHIONINE AMINOPEPTIDASE 1A); methionyl aminopeptidase
265461_at	At2g46500	phosphatidylinositol 3- and 4-kinase family protein / ubiquitin family protein
259178_at	At3g01650	copine-related
256326_at	At3g02340	zinc finger (C3HC4-type RING finger) family protein
257536_at	At3g02800	phosphoprotein phosphatase
259335_s_at	At3g03930 | At3g03940	[AT3G03930, protein kinase-related];[AT3G03940, protein kinase family protein]
258575_at	At3g04240	SEC (SECRET AGENT); transferase, transferring glycosyl groups
258570_at	At3g04530	PPCK2 (PHOSPHOENOLPYRUVATE CARBOXYLASE KINASE 2); kinase
259083_at	At3g04810	protein kinase, putative
259307_at	At3g05230	signal peptidase subunit family protein
259356_at	At3g05250	zinc finger (C3HC4-type RING finger) family protein
258892_at	At3g05670	PHD finger family protein
256397_at	At3g06110	dual specificity protein phosphatase family protein
258902_at	At3g06483	PDK (PYRUVATE DEHYDROGENASE KINASE); ATP binding / [pyruvate dehydrogenase (lipoamide)] kinase
258556_at	At3g07020	UDP-glucose:sterol glucosyltransferase (UGT80A2)
258832_at	At3g07070	protein kinase family protein
259019_at	At3g07370	ATCHIP/CHIP (CARBOXYL TERMINUS OF HSC70-INTERACTING PROTEIN); ubiquitin-protein ligase
258632_s_at	At3g07980 | At3g13530	[AT3G07980, MAPKKK6 (MAP3K EPSILON PROTEIN KINASE 2); kinase];[AT3G13530, MAPKKK7 (MAP3K EPSILON PROTEIN KINASE); kinase]
258635_at	At3g08020	protein binding / zinc ion binding
258684_at	At3g08680	leucine-rich repeat transmembrane protein kinase, putative
258664_at	At3g08700	UBC12 (ubiquitin-conjugating enzyme 12); ubiquitin-protein ligase
258718_at	At3g09760	zinc finger (C3HC4-type RING finger) family protein
258714_at	At3g09770	zinc finger (C3HC4-type RING finger) family protein
258650_at	At3g09830	protein kinase, putative
258964_at	At3g10540	3-phosphoinositide-dependent protein kinase, putative
258945_at	At3g10660	CPK2 (CALMODULIN-DOMAIN PROTEIN KINASE CDPK ISOFORM 2); calcium- and calmodulin-dependent protein kinase/ kinase
256238_at	At3g12400	ATELC/ELC; ubiquitin binding
257696_at	At3g12690	protein kinase, putative
256958_at	At3g13430	zinc finger (C3HC4-type RING finger) family protein
256783_at	At3g13670	protein kinase family protein
256547_at	At3g14840	leucine-rich repeat family protein / protein kinase family protein
257560_at	At3g14960	galactosyltransferase family protein
257215_at	At3g15070	zinc finger (C3HC4-type RING finger) family protein
258276_at	At3g15710	signal peptidase, putative
257893_at	At3g17000	UBC32 (ubiquitin-conjugating enzyme 31); ubiquitin-protein ligase
258463_at	At3g17410	serine/threonine protein kinase, putative
258350_at	At3g17510	CIPK1 (CBL-INTERACTING PROTEIN KINASE 1); kinase
257865_at	At3g17750	protein kinase family protein
258123_at	At3g18040	MPK9 (MAP KINASE 9); MAP kinase
257062_at	At3g18290	EMB2454 (EMBRYO DEFECTIVE 2454); protein binding / zinc ion binding
257729_at	At3g18520	HDA15 (histone deacetylase 15); histone deacetylase
257801_at	At3g18750	WNK6 (Arabidopsis WNK kinase 6); kinase
257804_at	At3g18810	protein kinase family protein
258007_at	At3g19420	phosphoric monoester hydrolase
257967_at	At3g19910	zinc finger (C3HC4-type RING finger) family protein
257996_at	At3g19950	zinc finger (C3HC4-type RING finger) family protein
257126_at	At3g20060	UBC19 (ubiquitin-conjugating enzyme 19); ubiquitin-protein ligase
257119_at	At3g20190	leucine-rich repeat transmembrane protein kinase, putative
256952_at	At3g21160	mannosyl-oligosaccharide 1,2-alpha-mannosidase, putative
258323_at	At3g22750	protein kinase, putative
257926_at	At3g23280	zinc finger (C3HC4-type RING finger) family protein / ankyrin repeat family protein
258095_at	At3g23610	dual specificity protein phosphatase (DsPTP1)
257202_at	At3g23750	leucine-rich repeat family protein / protein kinase family protein
256995_at	At3g25840	protein kinase family protein
257826_at	At3g26730	zinc finger (C3HC4-type RING finger) family protein
257999_at	At3g27540	glycosyl transferase family 17 protein
258029_at	At3g27580	ATPK7 (Arabidopsis thaliana serine/threonine-protein kinase 7); kinase
257902_at	At3g28450	leucine-rich repeat transmembrane protein kinase, putative
257844_at	At3g28480	oxidoreductase, 2OG-Fe(II) oxygenase family protein
258221_at	At3g29160	AKIN11 (Arabidopsis SNF1 kinase homolog 11, SNF1-RELATED PROTEIN KINASE 1.2); protein kinase
252647_at	At3g44620	protein tyrosine phosphatase
252633_x_at	At3g44660 | At3g44490	[AT3G44660, HDA10 (histone deacetylase 10); histone deacetylase];[AT3G44490, HDA17 (histone deacetylase 17); histone deacetylase]
246334_at	At3g44850	protein kinase-related
252616_at	At3g45240	GRIK1 (GEMINIVIRUS REP INTERACTING KINASE 1); kinase
252575_at	At3g45440	lectin protein kinase family protein
252588_at	At3g45630	RNA recognition motif (RRM)-containing protein
252504_at	At3g46590	TRFL1 (TRF-LIKE 1); DNA binding
252474_at	At3g46620	zinc finger (C3HC4-type RING finger) family protein
252470_at	At3g46930	protein kinase family protein
252464_at	At3g47160	protein binding / zinc ion binding
252422_at	At3g47550	zinc finger (C3HC4-type RING finger) family protein
252371_at	At3g48070	protein binding / zinc ion binding
252192_at	At3g50000	CKA2 (casein kinase II alpha chain 2); kinase
252194_at	At3g50110	phosphatase-related
252158_at	At3g50530	CRK (CDPK-related kinase); calcium ion binding / calcium-dependent protein serine/threonine phosphatase/ kinase
252105_at	At3g51470	protein phosphatase 2C, putative / PP2C, putative
252079_at	At3g51630	WNK5 (Arabidopsis WNK kinase 5)
246306_at	At3g51780	ATBAG4 (ARABIDOPSIS THALIANA BCL-2-ASSOCIATED ATHANOGENE 4); protein binding
252042_at	At3g51990	protein kinase family protein
252059_at	At3g52560	MMZ4 (MMS ZWEI HOMOLOGE 4); ubiquitin-protein ligase
252056_at	At3g52590	UBQ1 (EARLY-RESPONSIVE TO DEHYDRATION 16, UBIQUITIN EXTENSION PROTEIN 1); protein binding
252062_at	At3g52640	nicastrin-related
252028_at	At3g52650	nicastrin-related
251998_at	At3g53090	UPL7 (ubiquitin-protein ligase 7); ubiquitin-protein ligase
251959_at	At3g53410	zinc finger (C3HC4-type RING finger) family protein
251963_at	At3g53570	AFC1 (ARABIDOPSIS FUS3-COMPLEMENTING GENE 1); kinase
251914_at	At3g53930	protein kinase family protein
251897_at	At3g54360	binding / protein binding / zinc ion binding
251802_at	At3g55380	UBC14 (ubiquitin-conjugating enzyme 14); ubiquitin-protein ligase
251805_at	At3g55530	zinc finger (C3HC4-type RING finger) family protein
251769_at	At3g55950	protein kinase family protein
251656_at	At3g57170	N-acetylglucosaminyl transferase component family protein / Gpi1 family protein
251636_at	At3g57530	CPK32 (CALCIUM-DEPENDENT PROTEIN KINASE 32); calcium- and calmodulin-dependent protein kinase/ kinase
251621_at	At3g57700	protein kinase, putative
251561_at	At3g57870	AHUS5 (EMBRYO DEFECTIVE 1637); ubiquitin-protein ligase
251526_at	At3g58640	protein kinase family protein
251494_at	At3g59350	serine/threonine protein kinase, putative
251520_at	At3g59410	protein kinase family protein
251454_at	At3g60080	zinc finger (C3HC4-type RING finger) family protein
251403_at	At3g60300	RWD domain-containing protein
251408_at	At3g60340	palmitoyl protein thioesterase family protein
251358_at	At3g61160	shaggy-related protein kinase beta / ASK-beta (ASK2)
251314_at	At3g61180	zinc finger (C3HC4-type RING finger) family protein
251273_at	At3g61960	protein kinase family protein
251253_at	At3g62240	zinc finger (C2H2 type) family protein
255459_at	At4g02890	UBQ14 (ubiquitin 14); protein binding
255419_at	At4g03230	S-locus lectin protein kinase family protein
255382_at	At4g03430	STA1 (STABILIZED1); RNA splicing factor, transesterification mechanism
255381_at	At4g03510	RMA1 (Ring finger protein with Membrane Anchor 1); protein binding / ubiquitin-protein ligase/ zinc ion binding
255360_at	At4g03960	tyrosine specific protein phosphatase family protein
255341_at	At4g04500	protein kinase family protein
255257_at	At4g05050	UBQ11 (UBIQUITIN 11); protein binding
255220_at	At4g05320	UBQ10 (POLYUBIQUITIN 10); protein binding
255148_at	At4g08470	MAPKKK10 (Mitogen-activated protein kinase kinase kinase 10); kinase
255074_at	At4g09100	zinc finger (C3HC4-type RING finger) family protein
255039_at	At4g09570	CPK4 (calcium-dependent protein kinase 4); calcium- and calmodulin-dependent protein kinase/ kinase
255017_at	At4g10100	CNX7/SIR5; catalytic
245329_at	At4g14365	zinc finger (C3HC4-type RING finger) family protein / ankyrin repeat family protein
245563_at	At4g14580	CIPK4 (CBL-INTERACTING PROTEIN KINASE 4); kinase
245577_at	At4g14780	protein kinase, putative
245423_at	At4g17483	palmitoyl protein thioesterase family protein
245351_at	At4g17640	CKB2 (casein kinase II beta chain 2); protein kinase CK2 regulator
254636_at	At4g18700	CIPK12 (CIPK12); kinase
254605_at	At4g18950	ankyrin protein kinase, putative
254560_at	At4g19110	protein kinase, putative
254405_at	At4g21350	B80; binding / ubiquitin-protein ligase
254407_at	At4g21370	S-locus protein kinase, putative
254341_at	At4g22130	kinase
254131_at	At4g24740	AFC2 (ARABIDOPSIS FUS3-COMPLEMENTING GENE 1); kinase
254099_at	At4g25130	peptide methionine sulfoxide reductase, putative
254108_at	At4g25230	RIN2 (RPM1 INTERACTING PROTEIN 2); protein binding / zinc ion binding
253993_at	At4g26070	MEK1 (mitogen-activated protein kinase kinase 1); MAP kinase kinase/ kinase
253995_at	At4g26100	CK1 (casein kinase 1-like protein 1); casein kinase I/ kinase
253958_at	At4g26400	zinc finger (C3HC4-type RING finger) family protein
253952_at	At4g26840	SUM1 (SMALL UBIQUITIN-LIKE MODIFIER 1)
253865_at	At4g27470	zinc finger (C3HC4-type RING finger) family protein
253826_s_at	At4g27960 | At5g53300	[AT4G27960, UBC9 (UBIQUITIN CONJUGATING ENZYME 9); ubiquitin-protein ligase];[AT5G53300, UBC10 (ubiquitin-conjugating enzyme 10); ubiquitin-protein ligase]
253770_at	At4g28540	CKL6/PAPK1 (Casein Kinase I-like 6); casein kinase I/ kinase
253756_at	At4g28980	CAK1AT (CDK-ACTIVATING KINASE 1AT); kinase/ protein serine/threonine kinase
253714_at	At4g29380	protein kinase family protein / WD-40 repeat family protein
253718_at	At4g29450	leucine-rich repeat protein kinase, putative
253539_at	At4g31450	zinc finger (C3HC4-type RING finger) family protein
253512_at	At4g31750	protein phosphatase 2C, putative / PP2C, putative
253489_at	At4g31780	MGD1 (MONOGALACTOSYLDIACYLGLYCEROL SYNTHASE 1, MONOGALACTOSYLDIACYLGLYCEROL SYNTHASE A); 1,2-diacylglycerol 3-beta-galactosyltransferase/ transferase, transferring glycosyl groups
253476_at	At4g32300	lectin protein kinase family protein
253444_at	At4g32600	zinc finger (C3HC4-type RING finger) family protein
253395_at	At4g32660	AME3; kinase
253403_at	At4g32830	ATAUR1 (ATAURORA1); histone serine kinase(H3-S10 specific) / kinase/ protein serine/threonine kinase
253358_at	At4g32940	GAMMA-VPE (Vacuolar processing enzyme gamma); cysteine-type endopeptidase
253321_at	At4g33910	oxidoreductase, 2OG-Fe(II) oxygenase family protein
253324_at	At4g33940	zinc finger (C3HC4-type RING finger) family protein
253265_at	At4g34040	zinc finger (C3HC4-type RING finger) family protein
253236_at	At4g34370	IBR domain-containing protein
253137_at	At4g35500	protein kinase family protein
253035_at	At4g38240	CGL1 (COMPLEX GLYCAN LESS); transferase, transferring glycosyl groups
252947_at	At4g38600	KAK (KAKTUS)
252948_at	At4g38610	HECT-domain-containing protein / ubiquitin-transferase family protein
252872_at	At4g40010	SNRK2-7/SNRK2.7/SRK2F (SNF1-RELATED PROTEIN KINASE 2-7, SNF1-RELATED PROTEIN KINASE 2.7); kinase
251122_at	At5g01020	protein kinase family protein
251136_at	At5g01290	mRNA guanylyltransferase
251086_at	At5g01450	protein binding / zinc ion binding
251068_at	At5g01920	STN8 (state transition 8); kinase
251033_at	At5g01960	zinc finger (C3HC4-type RING finger) family protein
251077_at	At5g01980	zinc finger (C3HC4-type RING finger) family protein
250988_at	At5g02880	UPL4 (ubiquitin-protein ligase 4)
250931_at	At5g03200	zinc finger (C3HC4-type RING finger) family protein
250923_at	At5g03455	CDC25
250814_at	At5g05080	UBC22 (ubiquitin-conjugating enzyme 18); ubiquitin-protein ligase
250754_at	At5g05700	ATE1 (DELAYED LEAF SENESCENCE 1); arginyltransferase
250729_at	At5g06460	ATUBA2 (Arabidopsis thaliana ubiquitin activating enzyme 2); ubiquitin activating enzyme
250615_at	At5g07270	ankyrin repeat family protein
250568_at	At5g08110	DEAD/DEAH box helicase, putative
250518_at	At5g08139	zinc finger (C3HC4-type RING finger) family protein
250545_at	At5g08160	ATPK3 (Arabidopsis thaliana serine/threonine protein kinase 3); kinase
246012_at	At5g10650	zinc finger (C3HC4-type RING finger) family protein
250400_at	At5g10740	protein phosphatase 2C-related / PP2C-related
250404_at	At5g10960	CCR4-NOT transcription complex protein, putative
245207_at	At5g12310	zinc finger (C3HC4-type RING finger) family protein
250213_at	At5g13820	TBP1 (TELOMERIC DNA BINDING PROTEIN 1); DNA binding
250181_at	At5g14460	pseudouridylate synthase TruB family protein
246583_at	At5g14720	protein kinase family protein
250021_at	At5g18190	protein kinase family protein
250000_at	At5g18650	zinc finger (C3HC4-type RING finger) family protein
249957_at	At5g18900	oxidoreductase, 2OG-Fe(II) oxygenase family protein
249950_at	At5g18910	protein kinase family protein
246044_at	At5g19450	CDPK19 (CALCIUM-DEPENDENT PROTEIN KINASE 19); calcium- and calmodulin-dependent protein kinase/ kinase
245911_at	At5g19690	STT3A (STAUROSPORIN AND TEMPERATURE SENSITIVE 3-LIKE A); oligosaccharyl transferase
246189_at	At5g20910	zinc finger (C3HC4-type RING finger) family protein
246160_at	At5g21040	F-box family protein / WD-40 repeat family protein
245684_at	At5g22000	CIC7E11; protein binding / zinc ion binding
249859_at	At5g22840	protein kinase family protein
249862_at	At5g22920	zinc finger (C3HC4-type RING finger) family protein
249792_at	At5g23720	PHS1 (PROPYZAMIDE-HYPERSENSITIVE 1); protein tyrosine/serine/threonine phosphatase
249734_at	At5g24360	protein kinase family protein / Ire1 homolog-1 (IRE1-1)
246968_at	At5g24870	zinc finger (C3HC4-type RING finger) family protein
246973_at	At5g24970	ABC1 family protein
246897_at	At5g25560	zinc finger (C3HC4-type RING finger) family protein
246858_at	At5g25930	leucine-rich repeat family protein / protein kinase family protein
246784_at	At5g27430	signal peptidase subunit family protein
246742_at	At5g27840	TOPP8 (Type one serine/threonine protein phosphatase 8); protein phosphatase type 1
249678_at	At5g35980	protein kinase family protein
249679_at	At5g35980	protein kinase family protein
249604_x_at	At5g37230	zinc finger (C3HC4-type RING finger) family protein
249618_at	At5g37490	U-box domain-containing protein
249512_at	At5g38470	DNA repair protein RAD23, putative
249483_at	At5g38895	zinc finger (C3HC4-type RING finger) family protein
249314_at	At5g41180	leucine-rich repeat protein kinase, putative
249265_at	At5g41700	UBC8 (UBIQUITIN CONJUGATING ENZYME 8); ubiquitin-protein ligase
249239_at	At5g41990	WNK8 (Arabidopsis WNK kinase 8); kinase
249240_at	At5g42220	ubiquitin family protein
249217_at	At5g42300	ubiquitin family protein
249171_at	At5g42940	zinc finger (C3HC4-type RING finger) family protein
249149_at	At5g43320	CKL8 (Casein Kinase I-like 8); casein kinase I/ kinase
248953_at	At5g45430	protein kinase, putative
248909_at	At5g45810	CIPK19 (CIPK19); kinase
248916_at	At5g45840	leucine-rich repeat transmembrane protein kinase, putative
248927_at	At5g45900	APG7 (AUTOPHAGY 7)
248826_at	At5g47080	CKB1 (casein kinase II beta chain 1); protein kinase CK2 regulator
248665_at	At5g48655	zinc finger (C3HC4-type RING finger) family protein
248262_at	At5g53340	galactosyltransferase family protein
247999_at	At5g56150	UBC30; ubiquitin-protein ligase
248014_at	At5g56340	zinc finger (C3HC4-type RING finger) family protein
248017_at	At5g56460	protein kinase, putative
247960_at	At5g57020	NMT1 (N-MYRISTOYLTRANSFERASE 1)
247918_at	At5g57610	protein kinase family protein
247867_at	At5g57630	CIPK21 (CBL-INTERACTING PROTEIN KINASE 21); kinase
247877_at	At5g57740	XBAT32 (XB3 ortholog 2 in Arabidopsis thaliana 32); protein binding / zinc ion binding
247820_at	At5g58380	CIPK10 (CBL-INTERACTING PROTEIN KINASE 10); kinase
247859_at	At5g58410	binding / heme binding / protein binding / zinc ion binding
247750_at	At5g58950	protein kinase family protein
247761_at	At5g59160	TOPP2 (Type one serine/threonine protein phosphatase 2); protein serine/threonine phosphatase
247708_at	At5g59550	zinc finger (C3HC4-type RING finger) family protein
247635_at	At5g60550	GRIK2 (GEMINIVIRUS REP INTERACTING KINASE 2); kinase
247611_at	At5g60710	zinc finger (C3HC4-type RING finger) family protein
247595_at	At5g60820	zinc finger (C3HC4-type RING finger) family protein
247581_at	At5g61350	protein kinase family protein
247475_at	At5g62310	IRE (INCOMPLETE ROOT HAIR ELONGATION); kinase
247438_at	At5g62460	zinc finger (C3HC4-type RING finger) family protein
247431_at	At5g62520	SRO5 (SIMILAR TO RCD ONE 5); NAD+ ADP-ribosyltransferase
247395_at	At5g62910	protein binding / zinc ion binding
247384_at	At5g63370	protein kinase family protein
247334_at	At5g63610	HEN3 (HUA ENHANCER 3); kinase
247329_at	At5g64150	methylase family protein
247240_at	At5g64660	U-box domain-containing protein
247219_at	At5g64920	CIP8 (COP1-INTERACTING PROTEIN 8); protein binding / zinc ion binding
247153_at	At5g65700	BAM1 (big apical meristem 1); ATP binding / kinase/ protein serine/threonine kinase
247044_at	At5g66850	MAPKKK5 (Mitogen-activated protein kinase kinase kinase 5); kinase
246980_at	At5g67530	peptidyl-prolyl cis-trans isomerase cyclophilin-type family protein
