# Supplementary material for: Transcriptional profiling of Arabidopsis root hairs and pollen defines an apical cell growth signature
Source: BMC Plant Biol. 2014 Aug 1;14:197. doi: 10.1186/s12870-014-0197-3 (PMC4236730; doi:10.1186/s12870-014-0197-3)
Supplement: Additional file 6: Table S5. — Selectively expressed and enriched genes in apical growing cells. The first column shows the functional classification of the gene (see also Figure 7). The second column depicts the Affymetrix probe set, followed by TAIR locus (AGI ID) assigned to this probe set and gene annotation in the third and fourth column. In columns five and six the expression values for pollen and root hairs, respectively, are given. The following three columns (7 to 8) depict, if a gene is selectively and /or enriched expressed in root hairs and pollen, followed by the average of the lower confidence bound of the fold change (FC) for apical growing cells. The last two columns give the average FC of pollen and root hairs, respectively. [file s12870-014-0197-3-S6.xlsx]

## Sheet: Sheet1
Function	Probe Set	AGI ID	Gene	Pollen	Root Hair	Selective	Enriched	FC *	Pollen FC *	Root Hair FC *
Protein Modifications	264284_at	At1g61860	protein kinase, putative	13390	359.613	X	X	72.3738	141.208	3.54
Protein Modifications	266453_at	At2g43230	serine/threonine protein kinase, putative	9761.1	197.751		X	67.5162	132.458	2.575
Protein Modifications	249950_at	At5g18910	protein kinase family protein	8336.86	261.101	X	X	56.4975	109.99	3.005
Protein Modifications	251358_at	At3g61160	ASK-beta (ASK2)	19547.3	974.888		X	38.0412	72.915	3.1675
Protein Modifications	251494_at	At3g59350	serine/threonine protein kinase, putative	9762.86	2030.72		X	21.6075	36.1725	7.0425
Protein Modifications	264813_at	At2g17890	CPK16 (calcium-dependent protein kinase 16)	5323.81	248.02		X	19.2825	37	1.565
Protein Modifications	251433_at	At3g59830	ankyrin protein kinase, putative	2321.7	278.72	X	X	19.0525	34.1625	3.9425
Protein Modifications	258832_at	At3g07070	protein kinase family protein	794.98	2707.65	X	X	18.995	8.285	29.705
Protein Modifications	264602_at	At1g04700	protein kinase family protein	3275.49	819.405		X	13.3138	21.4825	5.145
Protein Modifications	251103_at	At5g01700	protein phosphatase 2C, putative	1619.11	218.16		X	13.2025	23.695	2.71
Protein Modifications	267582_at	At2g41970	protein kinase, putative	2680.16	2853.57	X	X	12.4563	12.155	12.7575
Protein Modifications	263378_at	At2g40180	protein phosphatase 2C, putative / PP2C, putative	1481.22	196.986	X	X	10.7912	19.1825	2.4
Protein Modifications	253963_at	At4g26470	calcium ion binding	897.106	1306.81		X	10.4863	8.5525	12.42
Protein Modifications	252470_at	At3g46930	protein kinase family protein	303.095	1726.07		X	8.9925	2.56	15.425
Protein Modifications	255872_at	At2g30360	CIPK11	2457.07	1950.97		X	7.99875	8.74	7.2575
Protein Modifications	248909_at	At5g45810	CIPK19	2005.63	560.45	X	X	6.4	10.245	2.555
Protein Modifications	256279_at	At3g12620	protein phosphatase 2C family protein	3084.86	1027.11		X	5.7575	8.79	2.725
Protein Modifications	259109_at	At3g05580	serine/threonine protein phosphatase, putative	2189.75	1519.91		X	4.93	5.8875	3.9725
Protein Modifications	254605_at	At4g18950	ankyrin protein kinase, putative	704.614	1428.6		X	4.68125	3.0525	6.31
Protein Modifications	260771_at	At1g49160	WNK7 (Arabidopsis WNK kinase 7)	483.677	500.018		X	4.34875	4.6175	4.08
Protein Modifications	264127_at	At1g79250	protein kinase, putative	347.45	451.763	X	X	4.28	3.8325	4.7275
Protein Modifications	255635_at	At4g00720	ASK-theta (ASK8)	3102.78	1474.95		X	3.95	5.46	2.44
Protein Modifications	253137_at	At4g35500	protein kinase family protein	636.304	1451.04		X	3.92625	2.2975	5.555
Protein Modifications	261688_at	At1g47380	protein phosphatase 2C-related / PP2C-related	1942.22	646.604		X	3.91375	6.0375	1.79
Protein Modifications	264053_at	At2g22560	kinase interacting protein-related	402.37	766.957		X	3.895	2.7425	5.0475
Protein Modifications	246614_at	At5g35410	SOS2 (SALT OVERLY SENSITIVE 2)	589.786	182.868		X	3.835	6	1.67
Protein Modifications	256075_at	At1g18150	ATMPK8 (Arabidopsis thaliana MAP kinase 21)	2066.51	1091.19		X	3.455	4.535	2.375
Protein Modifications	254560_at	At4g19110	protein kinase, putative	1722.84	1184.67		X	3.355	4.125	2.585
Protein Modifications	263072_at	At2g17530	protein kinase family protein	881.903	703.529		X	2.9225	3.3725	2.4725
Protein Modifications	252105_at	At3g51470	protein phosphatase 2C, putative / PP2C, putative	506.096	718.479		X	2.53375	2.105	2.9625
Protein Modifications	253770_at	At4g28540	CKL6/PAPK1 (Casein Kinase I-like 6)	830.324	712.773		X	2.4325	2.705	2.16
Protein Modifications	251060_at	At5g01820	ATSR1 (SERINE/THREONINE PROTEIN KINASE 1)	5459.6	3211.96		X	2.37375	3.0625	1.685
Protein Modifications	258084_at	At3g26020	serine/threonine protein phosphatase 2A (PP2A) regulatory subunit B', putative	612.927	652.511		X	2.21625	2.1675	2.265
Protein Modifications	247635_at	At5g60550	GRIK2 (GEMINIVIRUS REP INTERACTING KINASE 2)	1037.64	1060.78		X	1.7675	1.77	1.765
Calcium Signalling	245036_at	At2g26410	IQD4 (IQ-domain 4); calmodulin binding	12177.4	1885.34	X	X	59.5475	105.5	13.595
Calcium Signalling	258035_at	At3g21180	ACA9 (autoinhibited Ca2+ -ATPase 9)	5188.21	647.865		X	27.0113	48.1375	5.885
Calcium Signalling	259064_at	At3g07490	AGD11 (ARF-GAP DOMAIN 11)	4145.78	1253.99	X	X	17.455	27.2725	7.6375
Calcium Signalling	262026_at	At1g35670	ATCDPK2 (CALCIUM-DEPENDENT PROTEIN KINASE 2)	773.459	3446.97		X	7.07375	2.5275	11.62
Calcium Signalling	256755_at	At3g25600	calmodulin, putative	2084.7	2215.59		X	6.29125	6.12	6.4625
Calcium Signalling	258945_at	At3g10660	CPK2 (CALMODULIN-DOMAIN PROTEIN KINASE CDPK ISOFORM 2)	306.391	766.291		X	6.23125	3.57	8.8925
Calcium Signalling	267064_at	At2g41110	ATCAL4 (calmodulin-related protein 4); CAM2	1928.59	1609.36		X	5.2425	6.08	4.405
Calcium Signalling	264851_at	At2g17290	CPK6 (CALCIUM-DEPENDENT PROTEIN KINASE 6)	525.014	779.93		X	3.12375	2.495	3.7525
Calcium Signalling	263940_at	At2g35890	CPK25 (calcium-dependent protein kinase 25)	157.452	317.221		X	2.63875	1.6275	3.65
Calcium Signalling	251636_at	At3g57530	CPK32 (CALCIUM-DEPENDENT PROTEIN KINASE 32)	2601.43	1775.39		X	2.2475	2.715	1.78
Calcium Signalling	254774_at	At4g13440	calcium-binding EF hand family protein	89.72	172.725	X				1.785
G-Protein Signalling	248129_at	At5g54780	RAB GTPase activator	7651.58	480.606		X	20.8263	39.4825	2.17
G-Protein Signalling	263876_at	At2g21880	AtRABG2/AtRab7A (Arabidopsis Rab GTPase homolog G2)	3205.5	3421.68		X	14.0388	13.6	14.4775
G-Protein Signalling	263458_at	At2g22290	AtRABH1d (Arabidopsis Rab GTPase homolog H1d)	458.199	674.219	X	X	12.165	9.3825	14.9475
G-Protein Signalling	253193_at	At4g35380	guanine nucleotide exchange family protein	476.444	2063.9		X	8.50375	3.2	13.8075
G-Protein Signalling	247503_at	At5g61980	AGD1 (ARF-GAP DOMAIN 1)	617.788	163.94		X	5.6475	9.205	2.09
G-Protein Signalling	266190_at	At2g38840	guanylate-binding family protein	1382.79	1343.15		X	2.3475	2.47	2.225
G-Protein Signalling	247545_at	At5g61530	small G protein family protein / RhoGAP family protein	1556.72	1639.38		X	1.90625	1.8875	1.925
Cell Wall Proteins	249375_at	At5g40730	AGP24 (ARABINOGALACTAN PROTEIN 24)	19904.3	13283.7		X	16.2563	19.655	12.8575
Transcription	256576_at	At3g28210	PMZ; zinc ion binding	3677.8	1729.42		X	23.5463	32.2275	14.865
Transcription	255232_at	At4g05330	AGD13 (ARF-GAP DOMAIN 13)	6334.85	291.185		X	19.195	36.75	1.64
Transcription	253526_at	At4g31420	zinc finger (C2H2 type) family protein	3965.7	1789.72		X	3.715	5.285	2.145
Transcription	258689_at	At3g07940	zinc finger and C2 domain protein, putative	1115.1	755.446		X	3.00875	3.8025	2.215
Transcription	266854_at	At2g26940	zinc finger (C2H2 type) family protein	444.261	434.108		X	1.42125	1.4025	1.44
ENTH	245636_at	At1g25240	epsin N-terminal homology (ENTH) domain-containing protein / clathrin assembly protein-related	10964	850.443		X	115.705	218.643	12.7675
ENTH	247941_at	At5g57200	epsin N-terminal homology (ENTH) domain-containing protein / clathrin assembly protein-related	716.647	107.611	X	X	9.3225	16.3275	2.3175
ENTH	265213_at	At1g05020	epsin N-terminal homology (ENTH) domain-containing protein / clathrin assembly protein-related	1932.51	335.92		X	8.7875	15.0875	2.4875
ENTH	266437_at	At2g43160	epsin N-terminal homology (ENTH) domain-containing protein	2113.93	2423.01		X	2.79125	2.6	2.9825
ENTH	254032_at	At4g25940	epsin N-terminal homology (ENTH) domain-containing protein	323.172	418.423		X	2.01	1.7575	2.2625
P- and V-ATPases	251405_at	At3g60330	AHA7 (ARABIDOPSIS H(+)-ATPASE 7)	653.756	2828.84	X	X	22.695	8.18	37.21
P- and V-ATPases	252932_at	At4g39080	VHA-A3 (VACUOLAR PROTON ATPASE A3)	2363.56	6142.88		X	3.575	1.905	5.245
P- and V-ATPases	256988_s_at	At3g28715 | At3g28710	H+-transporting two-sector ATPase, putative	2969.86	4197.19		X	1.85625	1.5475	2.165
P- and V-ATPases	262924_s_at	At1g19910 | At1g75630	AVA-P2 | AVA-P4 (vacuolar H+-pumping ATPase 16 kDa proteolipid subunit 2 | 4)	8326.05	9550.47		X	1.40875	1.4	1.4175
Phosphoinositide Signalling	247776_at	At5g58700	phosphoinositide-specific phospholipase C family protein	2590.98	890.517		X	10.2937	15.6975	4.89
Phosphoinositide Signalling	259721_at	At1g60890	phosphatidylinositol-4-phosphate 5-kinase family protein	937.133	1224.44		X	1.61625	1.3825	1.85
Lipid Degradation	253120_at	At4g35790	ATPLDDELTA (phospholipase D delta)	6970.81	4238.71		X	7.1375	9.185	5.09
Vesicle Transport	259338_at	At3g03800	SYP131 (syntaxin 131)	13646	603.34	X	X	44.9513	86.5725	3.33
Vesicle Transport	259512_at	At1g12360	KEU (KEULE); protein transporter	1709.81	1091.24		X	2.27375	2.835	1.7125
Cell Wall Precursors	261624_at	At1g02000	GAE2 (UDP-D-GLUCURONATE 4-EPIMERASE 2)	10508.2	1018.16		X	14.3262	26.465	2.1875
Cell Wall Precursors	255881_at	At1g67070	DIN9 (DARK INDUCIBLE 9); mannose-6-phosphate isomerase	491.824	560.382		X	1.985	1.89	2.08
