# Supplementary material for: Transcriptional profiling of Arabidopsis root hairs and pollen defines an apical cell growth signature
Source: BMC Plant Biol. 2014 Aug 1;14:197. doi: 10.1186/s12870-014-0197-3 (PMC4236730; doi:10.1186/s12870-014-0197-3)
Supplement: Additional file 7: Table S6. — Primer sequences used for RT-PCR on root hair samples and for confirmation of selectively expressed apical growth transcripts. [file s12870-014-0197-3-S7.xlsx]

## Sheet: Root hair RT-PCR
Root hair RT-PCR
Gene	Forward (5'-3')	Reverse (5'-3')
ACT8	ATG AAG ATT AAG GTC GTG GCA	TCC GAG TTT GAA GAG GCT AC
AtEXP7	GGC CCA TGG AGA TAT GCT	GGC ACT CTT CGG TAT
GL2	CTT TAG AGA TGA AGC TCG TCG GC	TGT GAC TTG TCA GCA GCA ATC TTC GAT
PLT1	CAC CTA GTA GCT TAC AAC GAC	TGT TGT AGC TCC CAC TAG AGC
SCR	GCG TTT CAG GTC TTT AAT GG	CGA TAA TAG CTG CTG TTC CAC G
SHR	ACC CCT TCC GCG TTC TCC ATA CC	ATA AGC CTA GCG AAT TTC TCC

## Sheet: Apical growth RT-PCR
Apical growth RT-PCR
Primer ID	Sequence (5’ – 3’)
AT2G29620_for	TTG GGA GGT TCT GGA TCA TGC
AT2G29620_rev	TAT GCC TTG CGC TCT AAG
AT5G01280_for	TTG GGA GGT TCT GGA TCA TGC
AT5G01280_rev	TAT GCC TTG CGC TCT AAG
AT2G22290_for	AGA AGA ATG GCG TCG GTG TCA
AT2G22290_rev	GCT TTC GCG CTC GTC T
AT1G63930_for	GAA GCA GAT CCA CGC AAT GAC
AT1G63930_rev	ATC TCC GCA CGA CTC CT
AT5G57200_for	AGC CGC TTA TCG AAG A
AT5G57200_rev	GTT GTT TGA CAT TGC GAA AGG
AT5G23030_for	CGG TAG AGG AAT AGG CAA TG
AT5G23030_rev	ACG CAA CAG CCA CAC GAG TAA
AT5G04960_for	CTC TAA TGG TAA GCG CAG ACT
AT5G04960_rev	TCA ACC CTT GCC ACT TAA CCC
AT5G13990_for	AAG TAC TCG TGC GAA TAC AAG
AT5G13990_rev	CTC GTC GTT GAC TAC CCA T
AT1G75160_for	TGG TAG TGA CGG CAA AG
AT1G75160_rev	TTG ATA TCC GAC GGT GGT AAA
AT1G52240_for	TGC GAG ACA AGG AAC GAT GAG
AT1G52240_rev	CCA ATA TCG CAA GTC CTA CAT
AT5G18910_for	GAT TAT CTG TCC GAA CTA GGG
AT5G18910_rev	TGT CGA GGG CTT GTC TAC C
Tub4_for	ATC CCA AAC AAC GTC AAG TCC
Tub4_rev	CTC TCC GGC TGT AGC ATC TTG GTA C
